# Supplementary material for: Deep Sequencing-Based Transcriptome Profiling Reveals Avian Interferon-Stimulated Genes and Provides Comprehensive Insight into Newcastle Disease Virus-Induced Host Responses
Source: Viruses. 2018 Mar 30;10(4):162. doi: 10.3390/v10040162 (PMC5923456; doi:10.3390/v10040162)
Supplement: Supplementary file 1 [file viruses-10-00162-s001.zip]

Archive with 6 entries (6 files):
- SMTable1B-mRNA_Lasota_vs_Blank.DE_ALL.annotaion.xls
- SMTable1C-Herts33_vs_Blank-yes-Lasota_vs_Blank-yes.annotation-r.xls
- SMTable2A-mRNA_Herts33_vs_Blank.DE_ALL_filter.xls
- SMTable2B-mRNA_Lasota_vs_Blank.DE_ALL_filter.xls
- SMTable2C-Herts33_vs_Blank-yes-Lasota_vs_Blank-yes.annotation_filter.xls
- SMTable1A-mRNA_Herts33_vs_Blank.DE_ALL.annotaion.xls
