# Supplementary material for: Deep Sequencing-Based Transcriptome Profiling Reveals Avian Interferon-Stimulated Genes and Provides Comprehensive Insight into Newcastle Disease Virus-Induced Host Responses
Source: Viruses. 2018 Mar 30;10(4):162. doi: 10.3390/v10040162 (PMC5923456; doi:10.3390/v10040162)
Supplement: Supplementary file 1 [file viruses-10-00162-s001.zip › SMTable1B-mRNA_Lasota_vs_Blank.DE_ALL.annotaion.xls]

transcript_id	gene_id	gene_name	gene_location	Lasota_FPKM	Blank_FPKM	log2(foldchange)	pvalue	qvalue	Gene_description	GO_id	GO_description	KO_id	KO_pathway
ENSGALT00000027215	ENSGALG00000016847	CARS2	chr1:138505079-138538107	18.5446	14.5245	0.352506	0.0048	0.0120304	Cysteine-tRNA ligase||Aminoacyl-tRNA synthetase, class 1a, anticodon-binding||Cysteinyl-tRNA synthetase/mycothiol ligase||Methionyl/Leucyl tRNA synthetase	GO:0009058,GO:0005575,GO:0044249,GO:0071704,GO:1901576,GO:0008150,GO:0005737,GO:0019538,GO:0044237,GO:0008152,GO:0009987,GO:0044238,GO:0043170,GO:0044267,GO:0009059,GO:0034645,GO:0006807,GO:0043167,GO:0044260,GO:0005622,GO:0044424,GO:0010467,GO:0044444,GO:0034641,GO:0044281,GO:0006139,GO:0044710,GO:0046483,GO:1901360,GO:1901564,GO:0016070,GO:0006725,GO:0005488,GO:0044464,GO:0005623,GO:0090304,GO:…	biosynthetic process,cellular_component,cellular biosynthetic process,organic substance metabolic process,organic substance biosynthetic process,biological_process,cytoplasm,protein metabolic process,cellular metabolic process,metabolic process,cellular process,primary metabolic process,macromolecule metabolic process,cellular protein metabolic process,macromolecule biosynthetic process,cellular …	gga00970	Aminoacyl-tRNA biosynthesis
ENSGALT00000002321	ENSGALG00000001527	VWA1	chr21:2174950-2188556	4.52388	6.01505	-0.411015	0.00115	0.0033547	von Willebrand factor, type A||Fibronectin type III	GO:0031012,GO:0005578,GO:0044707,GO:0032501,GO:0044421,GO:0005576,GO:0006950,GO:0005575,GO:0043230,GO:0065010,GO:0044763,GO:0050896,GO:0070062,GO:0008150,GO:0044699,GO:0009987,GO:0044420,GO:0043062,GO:0043226,GO:0031988,GO:0030198,GO:0005515,GO:0031982,GO:0005615,GO:0043227,GO:0005604,GO:0016043,GO:0071840,GO:0005488,GO:0042802,GO:0005614,GO:0007610,GO:0003674,GO:0048265,GO:0048266,GO:0044708,GO:…	extracellular matrix,proteinaceous extracellular matrix,single-multicellular organism process,multicellular organismal process,extracellular region part,extracellular region,response to stress,cellular_component,extracellular organelle,extracellular membrane-bounded organelle,single-organism cellular process,response to stimulus,extracellular vesicular exosome,biological_process,single-organism p…	--	--
ENSGALT00000005445	ENSGALG00000003437	ADAM8	chr6:8867265-8879479	16.7254	13.2143	0.339949	0.00515	0.0128182	Peptidase M12B, propeptide||Blood coagulation inhibitor, Disintegrin||ADAM, cysteine-rich||Epidermal growth factor-like domain||Peptidase M12B, ADAM/reprolysin	GO:0009653,GO:0032502,GO:0044767,GO:0048856,GO:0048513,GO:0072358,GO:0072359,GO:0044707,GO:0048519,GO:0048731,GO:0007275,GO:0051239,GO:0048869,GO:0048523,GO:0032501,GO:0030154,GO:0048522,GO:0006950,GO:0042221,GO:0009893,GO:0070887,GO:0009966,GO:0048646,GO:0050793,GO:2000026,GO:0048518,GO:0031325,GO:0001944,GO:0048583,GO:0009967,GO:0035556,GO:0010604,GO:0001568,GO:0045595,GO:0009058,GO:0005575,GO:…	anatomical structure morphogenesis,developmental process,single-organism developmental process,anatomical structure development,organ development,cardiovascular system development,circulatory system development,single-multicellular organism process,negative regulation of biological process,system development,multicellular organismal development,regulation of multicellular organismal process,cellu…	--	--
ENSGALT00000002328	ENSGALG00000001531	FN3K	chr18:3317543-3324433	1.87487	1.18306	0.664269	0.0021	0.0057535	Protein kinase-like domain||Aminoglycoside phosphotransferase||Fructosamine/Ketosamine-3-kinase	GO:0009888,GO:0032502,GO:0048856,GO:0048869,GO:0030154,GO:0060429,GO:0044763,GO:0071704,GO:0008150,GO:0044699,GO:0044237,GO:0008152,GO:0009987,GO:0006796,GO:0006793,GO:0016310,GO:1901135,GO:0030855,GO:0016740,GO:0016301,GO:0016772,GO:0003824,GO:0006040,GO:0030387,GO:0030389,GO:0003674	tissue development,developmental process,anatomical structure development,cellular developmental process,cell differentiation,epithelium development,single-organism cellular process,organic substance metabolic process,biological_process,single-organism process,cellular metabolic process,metabolic process,cellular process,phosphate-containing compound metabolic process,phosphorus metabolic process…	--	--
ENSGALT00000023681	ENSGALG00000014692	LMNB1	chrZ:56036834-56059845	57.6786	47.7135	0.273638	0.0098	0.0225996	Prefoldin||Lamin Tail Domain||Intermediate filament protein	GO:0005575,GO:0043226,GO:0005515,GO:0005622,GO:0043227,GO:0044424,GO:0019899,GO:0005488,GO:0044464,GO:0005623,GO:0044422,GO:0012505,GO:0043229,GO:0044446,GO:0005654,GO:0005198,GO:0043228,GO:0043232,GO:0031090,GO:0045111,GO:0005882,GO:0005856,GO:0043231,GO:0043233,GO:0070013,GO:0031974,GO:0005638,GO:0043274,GO:0005634,GO:0031981,GO:0016020,GO:0043234,GO:0044430,GO:0032991,GO:0044428,GO:0003674,GO:…	cellular_component,organelle,protein binding,intracellular,membrane-bounded organelle,intracellular part,enzyme binding,binding,cell part,cell,organelle part,endomembrane system,intracellular organelle,intracellular organelle part,nucleoplasm,structural molecule activity,non-membrane-bounded organelle,intracellular non-membrane-bounded organelle,organelle membrane,intermediate filament cytoskelet…	--	--
ENSGALT00000013873	ENSGALG00000008518	-	chr17:1933419-1939035	0.713495	1.17595	-0.72085	0.0181	0.038663	Glutamine synthetase, catalytic domain||Glutamine synthetase, beta-Grasp	GO:0009058,GO:0044249,GO:0071704,GO:1901576,GO:0008150,GO:0044237,GO:0008152,GO:0009987,GO:0044238,GO:1901566,GO:0006807,GO:0043167,GO:0044281,GO:0044710,GO:1901564,GO:0005488,GO:0044283,GO:0044711,GO:0016053,GO:0046394,GO:0008652,GO:0003824,GO:0009084,GO:0043168,GO:1901607,GO:0016879,GO:0009064,GO:0043436,GO:0006082,GO:1901605,GO:0004356,GO:0006542,GO:0016211,GO:0016880,GO:0032550,GO:0001883,GO:…	biosynthetic process,cellular biosynthetic process,organic substance metabolic process,organic substance biosynthetic process,biological_process,cellular metabolic process,metabolic process,cellular process,primary metabolic process,organonitrogen compound biosynthetic process,nitrogen compound metabolic process,ion binding,small molecule metabolic process,single-organism metabolic process,organo…	gga00330,gga00250,gga01230,gga01100,gga00910,gga00630	Arginine and proline metabolism,Alanine, aspartate and glutamate metabolism,Biosynthesis of amino acids,Metabolic pathways,Nitrogen metabolism,Glyoxylate and dicarboxylate metabolism
ENSGALT00000001355	ENSGALG00000000921	NHE1	chr23:1858072-1868819	1.67656	2.39004	-0.511532	0.00065	0.00200771	Cation/H+ exchanger||Na+/H+ exchanger||Na+/H+ exchanger, isoform 1 (NHE1)||NarG-like domain	GO:0009888,GO:0032502,GO:0044767,GO:0061061,GO:0048856,GO:0048513,GO:0072358,GO:0072359,GO:0042692,GO:0044707,GO:0048731,GO:0007275,GO:0060537,GO:0051239,GO:0048869,GO:0051146,GO:0032501,GO:0030154,GO:0014706,GO:0044421,GO:0048522,GO:0005576,GO:0007507,GO:0009891,GO:0010033,GO:0042221,GO:0009893,GO:0070887,GO:0009966,GO:0031328,GO:0010557,GO:0048518,GO:0031325,GO:0010628,GO:0048583,GO:0009967,GO:…	tissue development,developmental process,single-organism developmental process,muscle structure development,anatomical structure development,organ development,cardiovascular system development,circulatory system development,muscle cell differentiation,single-multicellular organism process,system development,multicellular organismal development,muscle tissue development,regulation of multicellular…	gga04810,gga04261,gga04260	Regulation of actin cytoskeleton,Adrenergic signaling in cardiomyocytes,Cardiac muscle contraction
ENSGALT00000013878	ENSGALG00000008520	EIF4G1	chr9:15371231-15387501	35.7054	22.4627	0.668614	5e-05	0.000188723	MIF4G-like, type 3||Initiation factor eIF-4 gamma, MA3||W2 domain||Armadillo-type fold	GO:0032502,GO:0044767,GO:0048856,GO:0044707,GO:0048731,GO:0007275,GO:0051239,GO:0048869,GO:0032501,GO:0030154,GO:0048522,GO:0006950,GO:0050793,GO:2000026,GO:0048518,GO:0045595,GO:0009058,GO:0005575,GO:0044249,GO:0019222,GO:0044763,GO:0050896,GO:0071704,GO:0060255,GO:0031323,GO:1901576,GO:0050794,GO:0008150,GO:0005737,GO:0044699,GO:0019538,GO:0010468,GO:0009889,GO:0080090,GO:0044237,GO:0008152,GO:…	developmental process,single-organism developmental process,anatomical structure development,single-multicellular organism process,system development,multicellular organismal development,regulation of multicellular organismal process,cellular developmental process,multicellular organismal process,cell differentiation,positive regulation of cellular process,response to stress,regulation of develop…	gga03013	RNA transport
ENSGALT00000010117	ENSGALG00000006259	KIRREL	chr25:325960-347446	26.6769	20.3478	0.390721	5e-05	0.000188723	Immunoglobulin I-set||Immunoglobulin||Immunoglobulin-like domain||Immunoglobulin V-set domain||Immunoglobulin subtype 2||CD80-like, immunoglobulin C2-set||Immunoglobulin subtype	GO:0044707,GO:0048519,GO:0048523,GO:0032501,GO:0044421,GO:0048522,GO:0005576,GO:0048518,GO:0005575,GO:0019222,GO:0043230,GO:0065010,GO:0044763,GO:0070062,GO:0071704,GO:0060255,GO:0031323,GO:0050794,GO:0008150,GO:0010605,GO:0005737,GO:0044699,GO:0019538,GO:0080090,GO:0044237,GO:0008152,GO:0009987,GO:0044238,GO:0043170,GO:0009892,GO:0044267,GO:0065007,GO:0050789,GO:0043226,GO:0031324,GO:0031988,GO:…	single-multicellular organism process,negative regulation of biological process,negative regulation of cellular process,multicellular organismal process,extracellular region part,positive regulation of cellular process,extracellular region,positive regulation of biological process,cellular_component,regulation of metabolic process,extracellular organelle,extracellular membrane-bounded organelle,s…	--	--
ENSGALT00000009118	ENSGALG00000005685	KSR1	chr19:9131389-9186283	2.94155	4.44743	-0.596394	0.0002	0.000685932	Tyrosine-protein kinase, catalytic domain||Protein kinase domain||Protein kinase C-like, phorbol ester/diacylglycerol-binding domain||Serine-threonine/tyrosine-protein kinase catalytic domain||Protein kinase-like domain||Serine/threonine/dual specificity protein kinase, catalytic domain	GO:0048522,GO:0009966,GO:0048518,GO:0048583,GO:0009967,GO:0035556,GO:0005575,GO:0044763,GO:0050896,GO:0071704,GO:0023051,GO:0010646,GO:0050794,GO:0008150,GO:0023056,GO:0005737,GO:0010647,GO:0044699,GO:0019538,GO:0044237,GO:0008152,GO:0048584,GO:0007243,GO:0051716,GO:0009987,GO:0044238,GO:0007165,GO:0043170,GO:0010627,GO:0044267,GO:0065007,GO:0023052,GO:0044700,GO:0050789,GO:0043226,GO:0007154,GO:…	positive regulation of cellular process,regulation of signal transduction,positive regulation of biological process,regulation of response to stimulus,positive regulation of signal transduction,intracellular signal transduction,cellular_component,single-organism cellular process,response to stimulus,organic substance metabolic process,regulation of signaling,regulation of cell communication,regul…	--	--
ENSGALT00000010111	ENSGALG00000006256	MAP7D3	chr4:4214209-4248185	10.9627	8.88124	0.303767	0.0208	0.04365	Microtubule-associated protein 7	GO:0005575,GO:0044763,GO:0008150,GO:0005737,GO:0044699,GO:0009987,GO:0043226,GO:0005515,GO:0005622,GO:0043227,GO:0044424,GO:0016043,GO:0015629,GO:0071840,GO:0005488,GO:0007010,GO:0044464,GO:0005623,GO:0008092,GO:0044422,GO:0051258,GO:0043229,GO:0071822,GO:0044446,GO:0043933,GO:0006461,GO:0005654,GO:0043623,GO:0070271,GO:0043228,GO:0043232,GO:0022607,GO:0006996,GO:0065003,GO:0044085,GO:0034622,GO:…	cellular_component,single-organism cellular process,biological_process,cytoplasm,single-organism process,cellular process,organelle,protein binding,intracellular,membrane-bounded organelle,intracellular part,cellular component organization,actin cytoskeleton,cellular component organization or biogenesis,binding,cytoskeleton organization,cell part,cell,cytoskeletal protein binding,organelle part,p…	--	--
ENSGALT00000013290	ENSGALG00000008175	ORC5	chr1:13157746-13226609	14.7093	9.98716	0.558587	5e-05	0.000188723	P-loop containing nucleoside triphosphate hydrolase	GO:0009058,GO:0005575,GO:0044249,GO:0071704,GO:1901576,GO:0008150,GO:0005737,GO:0044237,GO:0008152,GO:0009987,GO:0044238,GO:0043170,GO:0009059,GO:0043226,GO:0005515,GO:0034645,GO:0006807,GO:0044260,GO:0005622,GO:0043227,GO:0044424,GO:0034641,GO:0006139,GO:0046483,GO:1901360,GO:0006725,GO:0005488,GO:0044464,GO:0005623,GO:0044422,GO:0090304,GO:0043229,GO:0042802,GO:0044446,GO:0005654,GO:0000808,GO:…	biosynthetic process,cellular_component,cellular biosynthetic process,organic substance metabolic process,organic substance biosynthetic process,biological_process,cytoplasm,cellular metabolic process,metabolic process,cellular process,primary metabolic process,macromolecule metabolic process,macromolecule biosynthetic process,organelle,protein binding,cellular macromolecule biosynthetic process,…	gga04110	Cell cycle
ENSGALT00000041148	ENSGALG00000024338	H2AFX	chr24:32959-33547	87.7334	71.7496	0.290155	0.0209	0.0438392	Transcription factor CBF/NF-Y/archaeal histone||Histone-fold||Histone core||Histone H2A	GO:0048519,GO:0048523,GO:0032501,GO:0044421,GO:0005576,GO:0006950,GO:0005575,GO:0043230,GO:0065010,GO:0044763,GO:0050896,GO:0070062,GO:0071704,GO:0050794,GO:0008150,GO:0044699,GO:0044237,GO:0008152,GO:0051716,GO:0009987,GO:0044238,GO:0043170,GO:0065007,GO:0050789,GO:0043226,GO:0031988,GO:0005515,GO:0031982,GO:0006807,GO:0044260,GO:0033554,GO:0005622,GO:0043227,GO:0044424,GO:0034641,GO:0006139,GO:…	negative regulation of biological process,negative regulation of cellular process,multicellular organismal process,extracellular region part,extracellular region,response to stress,cellular_component,extracellular organelle,extracellular membrane-bounded organelle,single-organism cellular process,response to stimulus,extracellular vesicular exosome,organic substance metabolic process,regulation o…	--	--
ENSGALT00000019550	ENSGALG00000011982	PDE5A	chr4:54061071-54138749	29.0032	41.1104	-0.50329	5e-05	0.000188723	GAF domain-like||GAF domain||HD/PDEase domain||3'5'-cyclic nucleotide phosphodiesterase||3'5'-cyclic nucleotide phosphodiesterase, catalytic domain	GO:0032502,GO:0044767,GO:0048856,GO:0044707,GO:0048519,GO:0051239,GO:0048869,GO:0048523,GO:0032501,GO:0030154,GO:0048522,GO:0009893,GO:0009966,GO:0050793,GO:0048518,GO:0031325,GO:0048583,GO:0009967,GO:0035556,GO:0010604,GO:0045595,GO:0019222,GO:0044763,GO:0050896,GO:0071704,GO:0060255,GO:0031323,GO:0023051,GO:0008283,GO:0010646,GO:0050794,GO:0008150,GO:0023056,GO:0010647,GO:0044699,GO:0019538,GO:…	developmental process,single-organism developmental process,anatomical structure development,single-multicellular organism process,negative regulation of biological process,regulation of multicellular organismal process,cellular developmental process,negative regulation of cellular process,multicellular organismal process,cell differentiation,positive regulation of cellular process,positive regul…	gga00230	Purine metabolism
ENSGALT00000001747	ENSGALG00000001161	FLI1	chr24:986188-1055149	6.92932	10.3981	-0.585528	0.00015	0.000526317	Ets domain||Pointed domain||Sterile alpha motif/pointed domain	GO:0032502,GO:0048869,GO:0030154,GO:0009058,GO:0005575,GO:0044249,GO:0019222,GO:0044763,GO:0071704,GO:0060255,GO:0031323,GO:1901576,GO:0050794,GO:0008150,GO:0044699,GO:0010468,GO:0009889,GO:0080090,GO:0044237,GO:0008152,GO:0009987,GO:0044238,GO:0031326,GO:0043170,GO:0044271,GO:0010556,GO:0065007,GO:0051171,GO:0050789,GO:0009059,GO:0043226,GO:0019438,GO:0034654,GO:0018130,GO:1901362,GO:0019219,GO:…	developmental process,cellular developmental process,cell differentiation,biosynthetic process,cellular_component,cellular biosynthetic process,regulation of metabolic process,single-organism cellular process,organic substance metabolic process,regulation of macromolecule metabolic process,regulation of cellular metabolic process,organic substance biosynthetic process,regulation of cellular proce…	--	--
ENSGALT00000043891	ENSGALG00000029109	-	chr13:9523272-9527749	2.12425	1.12566	0.916186	5e-05	0.000188723	Zinc finger, FYVE-related||FYVE zinc finger||Zinc finger, FYVE/PHD-type	GO:0043167,GO:0046872,GO:0043169,GO:0005488,GO:0003674	ion binding,metal ion binding,cation binding,binding,molecular_function	--	--
ENSGALT00000032362	ENSGALG00000007110	-	chr4:9265342-9277040	2.99822	4.99378	-0.736026	0.006	0.0146547	--	GO:0005575,GO:0016020,GO:0031224,GO:0016021,GO:0044425	cellular_component,membrane,intrinsic to membrane,integral to membrane,membrane part	--	--
ENSGALT00000043898	ENSGALG00000026679	-	AADN03013989.1:20-1073	47.9041	58.4655	-0.287437	0.016	0.0347181	Glucose/ribitol dehydrogenase||Alcohol dehydrogenase, insect-type||Short-chain dehydrogenase/reductase SDR	GO:0008150,GO:0008152,GO:0044710,GO:0003824,GO:0003674,GO:0055114,GO:0016491	biological_process,metabolic process,single-organism metabolic process,catalytic activity,molecular_function,oxidation-reduction process,oxidoreductase activity	gga00280,gga01100	Valine, leucine and isoleucine degradation,Metabolic pathways
ENSGALT00000026300	ENSGALG00000016302	ASAP1	chr2:140145616-140364260	10.2466	8.50363	0.269002	0.01275	0.0284287	Arf GTPase activating protein||Variant SH3 domain||Ankyrin repeat-containing domain||SH3 domain||Pleckstrin homology domain||Ankyrin repeat	GO:0009653,GO:0032502,GO:0044767,GO:0048856,GO:0044707,GO:0048519,GO:0048731,GO:0007275,GO:0051239,GO:0048869,GO:0032501,GO:0030154,GO:0009966,GO:0050793,GO:2000026,GO:0048583,GO:0035556,GO:0045595,GO:0005575,GO:0019222,GO:0044763,GO:0050896,GO:0071704,GO:0031323,GO:0023051,GO:0010646,GO:0050794,GO:0008150,GO:0044699,GO:0080090,GO:0044237,GO:0008152,GO:0051716,GO:0009987,GO:0044238,GO:0007165,GO:…	anatomical structure morphogenesis,developmental process,single-organism developmental process,anatomical structure development,single-multicellular organism process,negative regulation of biological process,system development,multicellular organismal development,regulation of multicellular organismal process,cellular developmental process,multicellular organismal process,cell differentiation,reg…	gga04144	Endocytosis
ENSGALT00000037418	ENSGALG00000023014	PPP1R36	chr5:52754965-52774887	1.00153	0.677178	0.564602	0.00475	0.0119205	-	GO:0019222,GO:0031323,GO:0050794,GO:0008150,GO:0044237,GO:0008152,GO:0009987,GO:0065007,GO:0050789,GO:0005515,GO:0006796,GO:0006793,GO:0019220,GO:0051174,GO:0065009,GO:0019899,GO:0050790,GO:0005488,GO:0044092,GO:0051336,GO:0016311,GO:0043086,GO:0051346,GO:0010921,GO:0019902,GO:0035303,GO:0003674,GO:0010923	regulation of metabolic process,regulation of cellular metabolic process,regulation of cellular process,biological_process,cellular metabolic process,metabolic process,cellular process,biological regulation,regulation of biological process,protein binding,phosphate-containing compound metabolic process,phosphorus metabolic process,regulation of phosphate metabolic process,regulation of phosphorus…	--	--
ENSGALT00000032393	ENSGALG00000005997	WDR44	chr4:3269596-3290134	34.5286	22.3246	0.629156	5e-05	0.000188723	-	GO:0005575,GO:0005737,GO:0043226,GO:0005622,GO:0043227,GO:0044424,GO:0044444,GO:0044464,GO:0005623,GO:0005794,GO:0043229,GO:0043231	cellular_component,cytoplasm,organelle,intracellular,membrane-bounded organelle,intracellular part,cytoplasmic part,cell part,cell,Golgi apparatus,intracellular organelle,intracellular membrane-bounded organelle	--	--
ENSGALT00000032427	ENSGALG00000004063	SLC25A14	chr4:1536609-1543497	31.0231	25.7525	0.268632	0.01705	0.0367051	Mitochondrial substrate/solute carrier||Mitochondrial brown fat uncoupling protein||Mitochondrial carrier domain||Mitochondrial carrier protein	GO:0005575,GO:0044763,GO:0008150,GO:0005737,GO:0044699,GO:0009987,GO:0043226,GO:0005622,GO:0043227,GO:0044424,GO:0044444,GO:0044464,GO:0005623,GO:0051179,GO:0044422,GO:0043229,GO:0044446,GO:0046907,GO:0031090,GO:0051641,GO:0043231,GO:0051649,GO:0044765,GO:0006810,GO:0051234,GO:0016020,GO:0006839,GO:0031966,GO:0031975,GO:0031967,GO:0005740,GO:0031224,GO:0016021,GO:0044425,GO:0044429,GO:0005739	cellular_component,single-organism cellular process,biological_process,cytoplasm,single-organism process,cellular process,organelle,intracellular,membrane-bounded organelle,intracellular part,cytoplasmic part,cell part,cell,localization,organelle part,intracellular organelle,intracellular organelle part,intracellular transport,organelle membrane,cellular localization,intracellular membrane-bounde…	--	--
ENSGALT00000019340	ENSGALG00000011855	RHOJ	chr5:53322348-53366291	36.366	47.2176	-0.376735	0.0043	0.0109085	Small GTP-binding protein domain||Small GTPase superfamily, Rab type||Small GTPase superfamily, ARF/SAR type||Small GTPase superfamily, Rho type||Small GTPase superfamily, Ras type||P-loop containing nucleoside triphosphate hydrolase||Small GTPase superfamily||Mitochondrial Rho-like	GO:0009653,GO:0032502,GO:0044767,GO:0048856,GO:0048513,GO:0072358,GO:0072359,GO:0044707,GO:0048731,GO:0007275,GO:0048869,GO:0032501,GO:0044421,GO:0005576,GO:0050793,GO:0001944,GO:0035556,GO:0005575,GO:0043230,GO:0065010,GO:0044763,GO:0050896,GO:0070062,GO:0071704,GO:0050794,GO:0008150,GO:0044699,GO:0044237,GO:0022603,GO:0008152,GO:0051716,GO:0009987,GO:0044238,GO:0007165,GO:0065007,GO:0023052,GO:…	anatomical structure morphogenesis,developmental process,single-organism developmental process,anatomical structure development,organ development,cardiovascular system development,circulatory system development,single-multicellular organism process,system development,multicellular organismal development,cellular developmental process,multicellular organismal process,extracellular region part,extr…	--	--
ENSGALT00000011649	ENSGALG00000007196	STXBP1	chr17:2439727-2445965	6.60948	3.65951	0.852888	5e-05	0.000188723	Sec1-like protein	GO:0009653,GO:0032502,GO:0044767,GO:0048856,GO:0044707,GO:0048519,GO:0048731,GO:0007275,GO:0051239,GO:0048869,GO:0048523,GO:0032501,GO:0030154,GO:0044421,GO:0048522,GO:0005576,GO:0006950,GO:0048518,GO:0005575,GO:0043230,GO:0065010,GO:0044763,GO:0050896,GO:0070062,GO:0023051,GO:0010646,GO:0050794,GO:0008150,GO:0005737,GO:0044699,GO:0009987,GO:0065007,GO:0023052,GO:0044700,GO:0050789,GO:0043226,GO:…	anatomical structure morphogenesis,developmental process,single-organism developmental process,anatomical structure development,single-multicellular organism process,negative regulation of biological process,system development,multicellular organismal development,regulation of multicellular organismal process,cellular developmental process,negative regulation of cellular process,multicellular org…	--	--
ENSGALT00000008573	ENSGALG00000005347	ADAMTS18	chr11:13255161-13323250	0.648571	1.80825	-1.47926	5e-05	0.000188723	Peptidase M12B, ADAM-TS||Peptidase M12B, propeptide||Thrombospondin, type 1 repeat||PLAC||Peptidase M12B, ADAM/reprolysin||ADAM-TS Spacer 1	GO:0032502,GO:0044767,GO:0048856,GO:0031012,GO:0048513,GO:0005578,GO:0044707,GO:0048519,GO:0048731,GO:0007275,GO:0051239,GO:0048523,GO:0032501,GO:0044421,GO:0005576,GO:0006950,GO:0048583,GO:0005575,GO:0044763,GO:0050896,GO:0071704,GO:0050794,GO:0008150,GO:0044699,GO:0019538,GO:0008152,GO:0009987,GO:0044238,GO:0043170,GO:0065007,GO:0050789,GO:0009611,GO:0042060,GO:0061041,GO:0065008,GO:0043167,GO:…	developmental process,single-organism developmental process,anatomical structure development,extracellular matrix,organ development,proteinaceous extracellular matrix,single-multicellular organism process,negative regulation of biological process,system development,multicellular organismal development,regulation of multicellular organismal process,negative regulation of cellular process,multicell…	--	--
ENSGALT00000043421	ENSGALG00000027239	-	AADN03026614.1:253-45248	0.599892	0.429459	0.482182	0.01115	0.025312	Spectrin/alpha-actinin||Spectrin repeat	GO:0044763,GO:0050896,GO:0071704,GO:0050794,GO:0008150,GO:0044699,GO:0044237,GO:0008152,GO:0051716,GO:0009987,GO:0044238,GO:0007165,GO:0065007,GO:0023052,GO:0044700,GO:0050789,GO:0007154,GO:0016055,GO:0005515,GO:0006807,GO:0006796,GO:0006793,GO:0034641,GO:0003779,GO:1901135,GO:0044281,GO:0006139,GO:0044710,GO:0009056,GO:0046483,GO:1901360,GO:1901564,GO:0006725,GO:0007166,GO:1901575,GO:0005488,GO:…	single-organism cellular process,response to stimulus,organic substance metabolic process,regulation of cellular process,biological_process,single-organism process,cellular metabolic process,metabolic process,cellular response to stimulus,cellular process,primary metabolic process,signal transduction,biological regulation,signaling,single organism signaling,regulation of biological process,cell c…	--	--
ENSGALT00000043422	ENSGALG00000026692	N-RAS	chr26:3847829-3854232	26.106	21.5657	0.275642	0.0078	0.0185015	Small GTPase superfamily, ARF/SAR type||Small GTP-binding protein domain||Small GTPase superfamily, Rab type||Elongation factor, GTP-binding domain||Small GTPase superfamily||Mitochondrial Rho-like||Small GTPase superfamily, Rho type||Small GTPase superfamily, Ras type||P-loop containing nucleoside triphosphate hydrolase	GO:0009888,GO:0032502,GO:0044767,GO:0061061,GO:0048856,GO:0048513,GO:0044707,GO:0048519,GO:0048731,GO:0007275,GO:0060537,GO:0051239,GO:0032501,GO:0014706,GO:0044421,GO:0048522,GO:0005576,GO:0007517,GO:0050793,GO:2000026,GO:0048518,GO:0035556,GO:0005575,GO:0019222,GO:0043230,GO:0065010,GO:0044763,GO:0050896,GO:0070062,GO:0071704,GO:0060255,GO:0031323,GO:0008283,GO:0050794,GO:0008150,GO:0005737,GO:…	tissue development,developmental process,single-organism developmental process,muscle structure development,anatomical structure development,organ development,single-multicellular organism process,negative regulation of biological process,system development,multicellular organismal development,muscle tissue development,regulation of multicellular organismal process,multicellular organismal proces…	gga04010,gga04810,gga04068,gga04540,gga04916,gga04912,gga04012,gga04530,gga04370,gga04910	MAPK signaling pathway,Regulation of actin cytoskeleton,FoxO signaling pathway,Gap junction,Melanogenesis,GnRH signaling pathway,ErbB signaling pathway,Tight junction,VEGF signaling pathway,Insulin signaling pathway
ENSGALT00000023360	ENSGALG00000014467	COPS7A	chr1:76630626-76633759	74.6904	58.4227	0.354393	0.0006	0.00186934	Proteasome component (PCI) domain	GO:0005575,GO:0071704,GO:0008150,GO:0005737,GO:0019538,GO:0044237,GO:0008152,GO:0009987,GO:0044238,GO:0043170,GO:0044267,GO:0043226,GO:0005515,GO:0006464,GO:0036211,GO:0043412,GO:0044260,GO:0005622,GO:0043227,GO:0044424,GO:0005488,GO:0044464,GO:0005623,GO:0044422,GO:0043229,GO:0070647,GO:0044446,GO:0005654,GO:0043231,GO:0043233,GO:0070013,GO:0031974,GO:0005634,GO:0031981,GO:0043234,GO:0008180,GO:…	cellular_component,organic substance metabolic process,biological_process,cytoplasm,protein metabolic process,cellular metabolic process,metabolic process,cellular process,primary metabolic process,macromolecule metabolic process,cellular protein metabolic process,organelle,protein binding,cellular protein modification process,protein modification process,macromolecule modification,cellular macro…	--	--
ENSGALT00000023876	ENSGALG00000014790	CDK7	chrZ:21786482-21806150	38.0338	24.4297	0.638646	5e-05	0.000188723	Serine-threonine/tyrosine-protein kinase catalytic domain||Serine/threonine/dual specificity protein kinase, catalytic domain||Protein kinase-like domain||Protein kinase domain||Tyrosine-protein kinase, catalytic domain	GO:0048522,GO:0009891,GO:0009893,GO:0031328,GO:0010557,GO:0048518,GO:0031325,GO:0010628,GO:0051173,GO:0010604,GO:0009058,GO:0005575,GO:0044249,GO:0019222,GO:0071704,GO:0060255,GO:0031323,GO:0045935,GO:1901576,GO:0050794,GO:0045893,GO:0008150,GO:0005737,GO:0019538,GO:0010468,GO:0009889,GO:0080090,GO:0044237,GO:0051254,GO:0008152,GO:0009987,GO:0044238,GO:0031326,GO:0043170,GO:0044271,GO:0010556,GO:…	positive regulation of cellular process,positive regulation of biosynthetic process,positive regulation of metabolic process,positive regulation of cellular biosynthetic process,positive regulation of macromolecule biosynthetic process,positive regulation of biological process,positive regulation of cellular metabolic process,positive regulation of gene expression,positive regulation of nitrogen …	gga04110,gga03420,gga03022	Cell cycle,Nucleotide excision repair,Basal transcription factors
ENSGALT00000012879	ENSGALG00000007929	DIXDC1	chr24:6190722-6217912	1.84881	2.7827	-0.58989	0.0016	0.00451034	DIX domain||Calponin homology domain	GO:0032502,GO:0044767,GO:0048856,GO:0048513,GO:0044707,GO:0048519,GO:0048731,GO:0007275,GO:0051239,GO:0048869,GO:0048523,GO:0032501,GO:0030154,GO:0048522,GO:0009966,GO:0050793,GO:2000026,GO:0048518,GO:0048583,GO:0009967,GO:0045595,GO:0005575,GO:0044763,GO:0050896,GO:0023051,GO:0008283,GO:0010646,GO:0050794,GO:0008150,GO:0023056,GO:0048870,GO:0051674,GO:0005737,GO:0010647,GO:0044699,GO:0030111,GO:…	developmental process,single-organism developmental process,anatomical structure development,organ development,single-multicellular organism process,negative regulation of biological process,system development,multicellular organismal development,regulation of multicellular organismal process,cellular developmental process,negative regulation of cellular process,multicellular organismal process,c…	--	--
ENSGALT00000015703	ENSGALG00000009641	COL1A2	chr2:23702023-23740814	1224.63	1886.47	-0.623341	5e-05	0.000188723	Collagen triple helix repeat||Fibrillar collagen, C-terminal||Fibrinogen, alpha/beta/gamma chain, C-terminal globular domain	GO:0009653,GO:0032502,GO:0044767,GO:0048856,GO:0031012,GO:0048513,GO:0072358,GO:0072359,GO:0001501,GO:0005578,GO:0044707,GO:0048731,GO:0007275,GO:0032501,GO:0009887,GO:0044421,GO:0005576,GO:0010033,GO:0042221,GO:0070887,GO:0001944,GO:0071310,GO:0035556,GO:0001568,GO:0005575,GO:0043230,GO:0065010,GO:0044763,GO:0050896,GO:0070062,GO:0050794,GO:0008150,GO:0044699,GO:0070848,GO:0051716,GO:0009987,GO:…	anatomical structure morphogenesis,developmental process,single-organism developmental process,anatomical structure development,extracellular matrix,organ development,cardiovascular system development,circulatory system development,skeletal system development,proteinaceous extracellular matrix,single-multicellular organism process,system development,multicellular organismal development,multicellu…	gga04510,gga04512	Focal adhesion,ECM-receptor interaction
ENSGALT00000025773	ENSGALG00000015994	MAVS	chr4:88059161-88064033	7.41026	4.57879	0.694559	5e-05	0.000188723	-	GO:0044707,GO:0048519,GO:0051239,GO:0048523,GO:0032501,GO:0048522,GO:0009891,GO:0006950,GO:0010033,GO:0042221,GO:0009893,GO:0070887,GO:0009966,GO:0031328,GO:0010557,GO:0048518,GO:0031325,GO:0010628,GO:0048583,GO:0009967,GO:0051173,GO:0071310,GO:0035556,GO:0010604,GO:0009058,GO:0005575,GO:0044249,GO:0019222,GO:0044763,GO:0050896,GO:0071704,GO:0060255,GO:0031323,GO:0023051,GO:0045935,GO:1901576,GO:…	single-multicellular organism process,negative regulation of biological process,regulation of multicellular organismal process,negative regulation of cellular process,multicellular organismal process,positive regulation of cellular process,positive regulation of biosynthetic process,response to stress,response to organic substance,response to chemical stimulus,positive regulation of metabolic pro…	gga05164,gga04623,gga04622,gga05168	Influenza A,Cytosolic DNA-sensing pathway,RIG-I-like receptor signaling pathway,Herpes simplex infection
ENSGALT00000044381	ENSGALG00000028015	HES1	chr9:12410466-12423754	0.993649	2.39301	-1.26802	5e-05	0.000188723	Orange||Orange subgroup	GO:0009888,GO:0009653,GO:0032502,GO:0044767,GO:0061061,GO:0048856,GO:0048513,GO:0072358,GO:0072359,GO:0042692,GO:0044707,GO:0048519,GO:0048731,GO:0007275,GO:0051239,GO:0048869,GO:0048523,GO:0032501,GO:0030154,GO:0009887,GO:0055001,GO:0048522,GO:0007507,GO:0009891,GO:0009893,GO:0048729,GO:0060429,GO:0009966,GO:0031328,GO:0048646,GO:0048598,GO:0009790,GO:0010557,GO:0050793,GO:2000026,GO:0048518,GO:…	tissue development,anatomical structure morphogenesis,developmental process,single-organism developmental process,muscle structure development,anatomical structure development,organ development,cardiovascular system development,circulatory system development,muscle cell differentiation,single-multicellular organism process,negative regulation of biological process,system development,multicellular…	--	--
ENSGALT00000013679	ENSGALG00000008398	MPP4	chr7:11017901-11042872	1.90743	1.16877	0.706643	0.0019	0.00525661	Variant SH3 domain||P-loop containing nucleoside triphosphate hydrolase||Guanylate kinase/L-type calcium channel beta subunit||L27, C-terminal||Guanylate kinase-like||PDZ domain||L27||SH3 domain	GO:0005575,GO:0008150,GO:0005737,GO:0043226,GO:0005515,GO:0005622,GO:0043227,GO:0044424,GO:0005488,GO:0033036,GO:0008104,GO:0044464,GO:0005623,GO:0051179,GO:0044422,GO:0043229,GO:0044446,GO:0005654,GO:0043231,GO:0043233,GO:0070013,GO:0031974,GO:0005634,GO:0031981,GO:0016020,GO:0044428,GO:0003674,GO:0097458,GO:0042734,GO:0097060,GO:0035418,GO:0045202,GO:0044456	cellular_component,biological_process,cytoplasm,organelle,protein binding,intracellular,membrane-bounded organelle,intracellular part,binding,macromolecule localization,protein localization,cell part,cell,localization,organelle part,intracellular organelle,intracellular organelle part,nucleoplasm,intracellular membrane-bounded organelle,organelle lumen,intracellular organelle lumen,membrane-enclo…	--	--
ENSGALT00000025803	ENSGALG00000016017	SLC4A11	chr4:88388932-88471731	4.44456	9.8102	-1.14224	5e-05	0.000188723	Bicarbonate transporter, C-terminal||Phosphotransferase/anion transporter||Bicarbonate transporter, eukaryotic||Band 3 cytoplasmic domain||PTS EIIA type-2 domain	GO:0005575,GO:0044763,GO:0008150,GO:0044699,GO:0009987,GO:0065007,GO:0005515,GO:0065008,GO:0005488,GO:0042592,GO:0051179,GO:0071702,GO:0046983,GO:0019725,GO:0015992,GO:0006818,GO:0048878,GO:0022804,GO:0050801,GO:0044765,GO:0006810,GO:0055082,GO:0055080,GO:0051234,GO:0030003,GO:0015077,GO:0016020,GO:0015291,GO:0006873,GO:0035445,GO:0046713,GO:0046715,GO:0003674,GO:0015252,GO:0035725,GO:0006812,GO:…	cellular_component,single-organism cellular process,biological_process,single-organism process,cellular process,biological regulation,protein binding,regulation of biological quality,binding,homeostatic process,localization,organic substance transport,protein dimerization activity,cellular homeostasis,proton transport,hydrogen transport,chemical homeostasis,active transmembrane transporter activi…	--	--
ENSGALT00000025802	ENSGALG00000016016	OSR2	chr2:127588553-127595208	1.68116	3.56294	-1.08361	5e-05	0.000188723	Zinc finger, C2H2-like||Zinc finger, C2H2	GO:0009888,GO:0009653,GO:0032502,GO:0044767,GO:0048856,GO:0048513,GO:0001501,GO:0044707,GO:0048519,GO:0048731,GO:0007275,GO:0051239,GO:0048869,GO:0048523,GO:0032501,GO:0030154,GO:0051216,GO:0009887,GO:0061448,GO:0048522,GO:0009891,GO:0009893,GO:0031328,GO:0048598,GO:0009790,GO:0010557,GO:0001503,GO:0050793,GO:2000026,GO:0048518,GO:0031325,GO:0010628,GO:0051173,GO:0002062,GO:0010604,GO:0009058,GO:…	tissue development,anatomical structure morphogenesis,developmental process,single-organism developmental process,anatomical structure development,organ development,skeletal system development,single-multicellular organism process,negative regulation of biological process,system development,multicellular organismal development,regulation of multicellular organismal process,cellular developmental …	--	--
ENSGALT00000045647	ENSGALG00000027057	ZCCHC10	chr13:16513390-16523481	24.0211	19.7378	0.283341	0.0153	0.0333714	Zinc finger, CCHC-type	GO:0005515,GO:0043167,GO:0046872,GO:0043169,GO:0005488,GO:0046914,GO:0008270,GO:0003674,GO:0097159,GO:1901363,GO:0003676	protein binding,ion binding,metal ion binding,cation binding,binding,transition metal ion binding,zinc ion binding,molecular_function,organic cyclic compound binding,heterocyclic compound binding,nucleic acid binding	--	--
ENSGALT00000045646	ENSGALG00000027874	CHAC1	chr5:23730411-23732558	20.5726	51.6003	-1.32665	5e-05	0.000188723	Butirosin biosynthesis, BtrG-like||ChaC-like protein	GO:0032502,GO:0048856,GO:0044707,GO:0048519,GO:0048731,GO:0007275,GO:0048869,GO:0048523,GO:0032501,GO:0030154,GO:0006950,GO:0009966,GO:0048583,GO:0035556,GO:0005575,GO:0019222,GO:0044763,GO:0050896,GO:0071704,GO:0060255,GO:0023051,GO:0010646,GO:0050794,GO:0008150,GO:0010605,GO:0005737,GO:0044699,GO:0019538,GO:0010468,GO:0080090,GO:0008152,GO:0051716,GO:0009987,GO:0044238,GO:0007165,GO:0043170,GO:…	developmental process,anatomical structure development,single-multicellular organism process,negative regulation of biological process,system development,multicellular organismal development,cellular developmental process,negative regulation of cellular process,multicellular organismal process,cell differentiation,response to stress,regulation of signal transduction,regulation of response to stim…	--	--
ENSGALT00000013876	ENSGALG00000008519	NR2C2	chr12:19731467-19749157	27.7429	19.5944	0.501678	5e-05	0.000188723	Zinc finger, nuclear hormone receptor-type||Steroid hormone receptor||Transcription factor COUP||Nuclear hormone receptor, ligand-binding, core||Nuclear hormone receptor, ligand-binding	GO:0009888,GO:0032502,GO:0044767,GO:0061061,GO:0048856,GO:0048513,GO:0042692,GO:0044707,GO:0048731,GO:0007275,GO:0060537,GO:0051239,GO:0048869,GO:0051146,GO:0032501,GO:0030154,GO:0014706,GO:0055001,GO:0048522,GO:0055002,GO:0009891,GO:0007517,GO:0006950,GO:0010033,GO:0042221,GO:0009893,GO:0070887,GO:0031328,GO:0009790,GO:0010557,GO:0050793,GO:2000026,GO:0048518,GO:0031325,GO:0010628,GO:0048583,GO:…	tissue development,developmental process,single-organism developmental process,muscle structure development,anatomical structure development,organ development,muscle cell differentiation,single-multicellular organism process,system development,multicellular organismal development,muscle tissue development,regulation of multicellular organismal process,cellular developmental process,striated muscl…	--	--
ENSGALT00000021307	ENSGALG00000013054	FASTKD3	chr2:79193760-79213194	4.98957	3.82283	0.384276	0.0032	0.00835284	FAST kinase leucine-rich||RAP domain||FAST kinase-like protein, subdomain 2	GO:0005575,GO:0071704,GO:0008150,GO:0005737,GO:0019538,GO:0044237,GO:0008152,GO:0009987,GO:0044238,GO:0043170,GO:0044267,GO:0043226,GO:0005515,GO:0006464,GO:0036211,GO:0006468,GO:0043412,GO:0044260,GO:0006796,GO:0006793,GO:0016310,GO:0005622,GO:0043227,GO:0044424,GO:0044444,GO:0044710,GO:0016740,GO:0005488,GO:0044464,GO:0005623,GO:0016301,GO:0043229,GO:0016772,GO:0003824,GO:0016773,GO:0004672,GO:…	cellular_component,organic substance metabolic process,biological_process,cytoplasm,protein metabolic process,cellular metabolic process,metabolic process,cellular process,primary metabolic process,macromolecule metabolic process,cellular protein metabolic process,organelle,protein binding,cellular protein modification process,protein modification process,protein phosphorylation,macromolecule mod…	--	--
ENSGALT00000043393	ENSGALG00000027374	KLF9	chrZ:34879465-34892504	3.29311	4.898	-0.572742	0.00245	0.00659285	Zinc finger, C2H2||Zinc finger, C2H2-like	GO:0048519,GO:0048523,GO:0010033,GO:0042221,GO:0070887,GO:0071310,GO:0005575,GO:0044763,GO:0050896,GO:0008283,GO:0050794,GO:0008150,GO:0005737,GO:0044699,GO:0051716,GO:0009987,GO:0071495,GO:0050673,GO:0009719,GO:0042127,GO:0065007,GO:0050789,GO:0043226,GO:0050678,GO:1901700,GO:0008285,GO:0043167,GO:0005622,GO:1901701,GO:0043227,GO:0044424,GO:0046872,GO:0071407,GO:0050680,GO:0043169,GO:0014070,GO:…	negative regulation of biological process,negative regulation of cellular process,response to organic substance,response to chemical stimulus,cellular response to chemical stimulus,cellular response to organic substance,cellular_component,single-organism cellular process,response to stimulus,cell proliferation,regulation of cellular process,biological_process,cytoplasm,single-organism process,cel…	--	--
ENSGALT00000043390	ENSGALG00000025842	BRT-1	chrZ:9066146-9077155	50.7129	70.1035	-0.467133	0.006	0.0146547	Tropomyosin	GO:0019222,GO:0071704,GO:0031323,GO:0050794,GO:0008150,GO:0080090,GO:0044237,GO:0008152,GO:0009987,GO:0044238,GO:0065007,GO:0051171,GO:0050789,GO:0019219,GO:0005515,GO:0006807,GO:0006796,GO:0006793,GO:0019220,GO:0051174,GO:0065009,GO:0034641,GO:0003779,GO:1901135,GO:0044281,GO:0006139,GO:0044710,GO:0050790,GO:0009056,GO:0046483,GO:1901360,GO:1901564,GO:0006725,GO:1901575,GO:0005488,GO:0051336,GO:…	regulation of metabolic process,organic substance metabolic process,regulation of cellular metabolic process,regulation of cellular process,biological_process,regulation of primary metabolic process,cellular metabolic process,metabolic process,cellular process,primary metabolic process,biological regulation,regulation of nitrogen compound metabolic process,regulation of biological process,regulat…	gga04261,gga04260	Adrenergic signaling in cardiomyocytes,Cardiac muscle contraction
ENSGALT00000043224	ENSGALG00000027571	-	chr1:48010461-48011912	84.789	160.986	-0.924986	5e-05	0.000188723	Histone core||Histone-fold||Transcription factor CBF/NF-Y/archaeal histone||Histone H2B	GO:0006950,GO:0005575,GO:0050896,GO:0008150,GO:0043226,GO:0005515,GO:0005622,GO:0043227,GO:0044424,GO:0042742,GO:0051704,GO:0005488,GO:0044464,GO:0005623,GO:0009607,GO:0044422,GO:0051707,GO:0043229,GO:0009617,GO:0000786,GO:0006952,GO:0046983,GO:0046982,GO:0044446,GO:0043228,GO:0043232,GO:0032993,GO:0043231,GO:0000785,GO:0005634,GO:0032991,GO:0043565,GO:0003674,GO:0097159,GO:1901363,GO:0005694,GO:…	response to stress,cellular_component,response to stimulus,biological_process,organelle,protein binding,intracellular,membrane-bounded organelle,intracellular part,defense response to bacterium,multi-organism process,binding,cell part,cell,response to biotic stimulus,organelle part,response to other organism,intracellular organelle,response to bacterium,nucleosome,defense response,protein dimeriz…	--	--
ENSGALT00000044427	ENSGALG00000027042	FUS	AADN03023288.1:469-3466	148.552	220.15	-0.56752	5e-05	0.000188723	-	--	--	--	--
ENSGALT00000045017	ENSGALG00000026899	CHSY3	chrZ:44957616-45108982	2.3191	1.03456	1.16455	5e-05	0.000188723	Fringe-like||Nucleotide-diphospho-sugar transferases||Chondroitin N-acetylgalactosaminyltransferase	GO:0005575,GO:0008150,GO:0005737,GO:0008152,GO:0043226,GO:0005622,GO:0043227,GO:0044424,GO:0044444,GO:0016740,GO:0044464,GO:0005623,GO:0005794,GO:0044422,GO:0012505,GO:0043229,GO:0003824,GO:0044446,GO:0031090,GO:0043231,GO:0044431,GO:0016757,GO:0016020,GO:0000139,GO:0032580,GO:0003674,GO:0008194,GO:0031984,GO:0031985,GO:0008376,GO:0016758,GO:0005795	cellular_component,biological_process,cytoplasm,metabolic process,organelle,intracellular,membrane-bounded organelle,intracellular part,cytoplasmic part,transferase activity,cell part,cell,Golgi apparatus,organelle part,endomembrane system,intracellular organelle,catalytic activity,intracellular organelle part,organelle membrane,intracellular membrane-bounded organelle,Golgi apparatus part,transf…	gga00532,gga01100	Glycosaminoglycan biosynthesis - chondroitin sulfate / dermatan sulfate,Metabolic pathways
ENSGALT00000017568	ENSGALG00000010805	USP24	chr8:24190572-24237937	44.2516	36.9428	0.260436	0.00885	0.0206481	Armadillo-type fold||Peptidase C19, ubiquitin carboxyl-terminal hydrolase||Ubiquitin-related domain||Ubiquitin specific protease domain||Ubiquitin-like	GO:0019222,GO:0071704,GO:0060255,GO:0031323,GO:0050794,GO:0008150,GO:0019538,GO:0080090,GO:0044237,GO:0008152,GO:0009987,GO:0044238,GO:0043170,GO:0044267,GO:0065007,GO:0050789,GO:0005515,GO:0006464,GO:0036211,GO:0051246,GO:0043412,GO:0044260,GO:0032268,GO:0009056,GO:1901575,GO:0005488,GO:0030163,GO:0009894,GO:0044248,GO:0009057,GO:0043161,GO:0010498,GO:0006511,GO:0019941,GO:0043632,GO:0044257,GO:…	regulation of metabolic process,organic substance metabolic process,regulation of macromolecule metabolic process,regulation of cellular metabolic process,regulation of cellular process,biological_process,protein metabolic process,regulation of primary metabolic process,cellular metabolic process,metabolic process,cellular process,primary metabolic process,macromolecule metabolic process,cellular…	--	--
ENSGALT00000017560	ENSGALG00000010798	DHCR24	chr8:24157605-24165747	291.2	129.892	1.1647	5e-05	0.000188723	FAD linked oxidase, N-terminal||FAD-binding, type 2	GO:0009888,GO:0032502,GO:0044767,GO:0048856,GO:0048513,GO:0044707,GO:0048519,GO:0048731,GO:0007275,GO:0048523,GO:0032501,GO:0006950,GO:0005575,GO:0019222,GO:0044763,GO:0050896,GO:0071704,GO:0050794,GO:0008150,GO:0005737,GO:0044699,GO:0019538,GO:0008152,GO:0009987,GO:0044238,GO:0043170,GO:0065007,GO:0050789,GO:0043226,GO:0006915,GO:0012501,GO:0005515,GO:0008219,GO:0016265,GO:0043167,GO:0005783,GO:…	tissue development,developmental process,single-organism developmental process,anatomical structure development,organ development,single-multicellular organism process,negative regulation of biological process,system development,multicellular organismal development,negative regulation of cellular process,multicellular organismal process,response to stress,cellular_component,regulation of metaboli…	gga00100,gga01100	Steroid biosynthesis,Metabolic pathways
ENSGALT00000017563	ENSGALG00000010801	TMEM61	chr8:24173995-24176346	27.1107	36.047	-0.411014	0.0019	0.00525661	-	--	--	--	--
ENSGALT00000017566	ENSGALG00000010804	ANKMY2	chr2:28587086-28608532	34.3864	25.2022	0.448288	5e-05	0.000188723	Ankyrin repeat-containing domain||Zinc finger, MYND-type||Ankyrin repeat	GO:0005515,GO:0043167,GO:0046872,GO:0043169,GO:0005488,GO:0003674	protein binding,ion binding,metal ion binding,cation binding,binding,molecular_function	--	--
ENSGALT00000030862	ENSGALG00000015758	PAG1	chr2:120988401-121062954	1.81916	3.80394	-1.06422	5e-05	0.000188723	-	GO:0048519,GO:0048523,GO:0035556,GO:0005575,GO:0044763,GO:0050896,GO:0050794,GO:0008150,GO:0044699,GO:0051716,GO:0009987,GO:0007165,GO:0065007,GO:0023052,GO:0044700,GO:0050789,GO:0007154,GO:0005515,GO:0005622,GO:0002376,GO:0005488,GO:0044464,GO:0005623,GO:0045121,GO:0002682,GO:0001775,GO:0019904,GO:0002683,GO:0050866,GO:0050865,GO:0071944,GO:0005886,GO:0002695,GO:0045321,GO:0042110,GO:0016020,GO:…	negative regulation of biological process,negative regulation of cellular process,intracellular signal transduction,cellular_component,single-organism cellular process,response to stimulus,regulation of cellular process,biological_process,single-organism process,cellular response to stimulus,cellular process,signal transduction,biological regulation,signaling,single organism signaling,regulation …	--	--
ENSGALT00000038716	ENSGALG00000006372	RBM33	chr2:7967844-8053409	20.0772	15.7434	0.350813	0.002	0.00550525	RNA recognition motif domain	GO:0005488,GO:0036094,GO:0003674,GO:0000166,GO:1901265,GO:0097159,GO:1901363,GO:0003676	binding,small molecule binding,molecular_function,nucleotide binding,nucleoside phosphate binding,organic cyclic compound binding,heterocyclic compound binding,nucleic acid binding	--	--
ENSGALT00000015441	ENSGALG00000009483	MARK1	chr3:17983815-18041313	46.6047	39.0522	0.255074	0.0114	0.0258033	UBA-like||Ubiquitin-associated/translation elongation factor EF1B, N-terminal, eukaryote||Serine/threonine/dual specificity protein kinase, catalytic domain||Protein kinase-like domain||Serine-threonine/tyrosine-protein kinase catalytic domain||Kinase associated domain 1 (KA1)||Protein kinase domain||KA1 domain/Ssp2 C-terminal domain||Tyrosine-protein kinase, catalytic domain	GO:0071704,GO:0008150,GO:0019538,GO:0044237,GO:0008152,GO:0009987,GO:0044238,GO:0043170,GO:0044267,GO:0005515,GO:0006464,GO:0036211,GO:0006468,GO:0043412,GO:0043167,GO:0044260,GO:0006796,GO:0006793,GO:0016310,GO:0016740,GO:0005488,GO:0016301,GO:0016772,GO:0003824,GO:0016773,GO:0004672,GO:0043168,GO:0004674,GO:0004713,GO:0032550,GO:0001883,GO:0032549,GO:0032555,GO:0001882,GO:0017076,GO:0032553,GO:…	organic substance metabolic process,biological_process,protein metabolic process,cellular metabolic process,metabolic process,cellular process,primary metabolic process,macromolecule metabolic process,cellular protein metabolic process,protein binding,cellular protein modification process,protein modification process,protein phosphorylation,macromolecule modification,ion binding,cellular macromol…	--	--
ENSGALT00000010884	ENSGALG00000006728	-	chr15:8768959-8794948	5.26321	3.59651	0.549347	5e-05	0.000188723	Sodium/solute symporter, subgroup||Sodium/solute symporter	GO:0005575,GO:0044763,GO:0008150,GO:0044699,GO:0009987,GO:0051179,GO:0044765,GO:0006810,GO:0051234,GO:0016020,GO:0003674,GO:0055085,GO:0031224,GO:0016021,GO:0044425,GO:0005215	cellular_component,single-organism cellular process,biological_process,single-organism process,cellular process,localization,single-organism transport,transport,establishment of localization,membrane,molecular_function,transmembrane transport,intrinsic to membrane,integral to membrane,membrane part,transporter activity	--	--
ENSGALT00000033111	ENSGALG00000011149	PLA2R1	chr7:21327980-21363749	6.59402	9.70845	-0.558083	5e-05	0.000188723	C-type lectin||Kringle-like fold||Fibronectin, type II, collagen-binding||C-type lectin fold||Ricin B lectin domain	GO:0032502,GO:0044767,GO:0044707,GO:0032501,GO:0044421,GO:0048522,GO:0005576,GO:0006950,GO:0042221,GO:0070887,GO:0009966,GO:0048518,GO:0048583,GO:0009967,GO:0035556,GO:0005575,GO:0043230,GO:0065010,GO:0044763,GO:0050896,GO:0070062,GO:0023051,GO:0010646,GO:0050794,GO:0008150,GO:0023056,GO:0010647,GO:0044699,GO:0044237,GO:0008152,GO:0048584,GO:0051716,GO:0009987,GO:0007165,GO:0065007,GO:0023052,GO:…	developmental process,single-organism developmental process,single-multicellular organism process,multicellular organismal process,extracellular region part,positive regulation of cellular process,extracellular region,response to stress,response to chemical stimulus,cellular response to chemical stimulus,regulation of signal transduction,positive regulation of biological process,regulation of res…	gga04145	Phagosome
ENSGALT00000045579	ENSGALG00000026280	WDR73	AADN03026428.1:89-3727	18.186	29.5299	-0.699348	0.0003	0.000995718	WD40-repeat-containing domain	GO:0005515,GO:0005488,GO:0003674	protein binding,binding,molecular_function	--	--
ENSGALT00000013010	ENSGALG00000008018	SNAI1	chr20:14136360-14139739	28.4104	57.161	-1.00861	5e-05	0.000188723	Zinc finger, C2H2-like||Zinc finger, C2H2	GO:0043167,GO:0046872,GO:0043169,GO:0005488,GO:0003674,GO:0097159,GO:1901363,GO:0003676	ion binding,metal ion binding,cation binding,binding,molecular_function,organic cyclic compound binding,heterocyclic compound binding,nucleic acid binding	gga04520	Adherens junction
ENSGALT00000001106	ENSGALG00000000761	TSKU	chr1:192620178-192621237	24.6456	34.051	-0.466368	0.0002	0.000685932	Leucine-rich repeat, typical subtype||Leucine-rich repeat	GO:0009653,GO:0032502,GO:0044767,GO:0048856,GO:0048513,GO:0044707,GO:0048519,GO:0048731,GO:0007275,GO:0048869,GO:0048523,GO:0032501,GO:0030154,GO:0009887,GO:0044421,GO:0005576,GO:0009966,GO:0048583,GO:0005575,GO:0019222,GO:0044763,GO:0050896,GO:0071704,GO:0060255,GO:0023051,GO:0010646,GO:0050794,GO:0008150,GO:0044699,GO:0010468,GO:0030111,GO:0008152,GO:0051716,GO:0009987,GO:0007165,GO:0043170,GO:…	anatomical structure morphogenesis,developmental process,single-organism developmental process,anatomical structure development,organ development,single-multicellular organism process,negative regulation of biological process,system development,multicellular organismal development,cellular developmental process,negative regulation of cellular process,multicellular organismal process,cell differen…	--	--
ENSGALT00000001107	ENSGALG00000000912	KCNAB2	chr21:671444-684105	3.71542	5.99202	-0.689518	0.00065	0.00200771	Potassium channel, voltage-dependent, beta subunit, KCNAB-related||Potassium channel, voltage-dependent, beta subunit, KCNAB||Potassium channel, voltage-dependent, beta subunit, KCNAB2||Potassium channel, voltage-dependent, beta subunit, KCNAB3||NADP-dependent oxidoreductase domain||Potassium channel, voltage-dependent, beta subunit, KCNAB1	GO:0032502,GO:0044767,GO:0048856,GO:0048513,GO:0044707,GO:0048731,GO:0007275,GO:0048869,GO:0032501,GO:0030154,GO:0005575,GO:0044763,GO:0050794,GO:0008150,GO:0005737,GO:0044699,GO:0009987,GO:0065007,GO:0050789,GO:0043226,GO:0005515,GO:0005622,GO:0044424,GO:0002376,GO:0032879,GO:0005488,GO:0048534,GO:0044464,GO:0005623,GO:0030097,GO:0002520,GO:0051179,GO:0044422,GO:0043229,GO:0044446,GO:0003008,GO:…	developmental process,single-organism developmental process,anatomical structure development,organ development,single-multicellular organism process,system development,multicellular organismal development,cellular developmental process,multicellular organismal process,cell differentiation,cellular_component,single-organism cellular process,regulation of cellular process,biological_process,cytopla…	--	--
ENSGALT00000010935	ENSGALG00000021104	SLC22A4	chr13:16146828-16184900	9.51879	6.94295	0.455229	0.0114	0.0258033	Organic cation transport protein||General substrate transporter||Major facilitator superfamily||Major facilitator superfamily domain	GO:0005575,GO:0044763,GO:0071704,GO:0008150,GO:0005737,GO:0044699,GO:0044237,GO:0008152,GO:0009987,GO:0044238,GO:0043226,GO:0005515,GO:0006807,GO:0005622,GO:0043227,GO:0044424,GO:0044444,GO:0034641,GO:0044281,GO:0044710,GO:0005488,GO:0044464,GO:0005623,GO:0051179,GO:0071702,GO:0043229,GO:0019904,GO:1901615,GO:0044255,GO:0022804,GO:0043436,GO:0043231,GO:0006082,GO:0044765,GO:0015199,GO:0015226,GO:…	cellular_component,single-organism cellular process,organic substance metabolic process,biological_process,cytoplasm,single-organism process,cellular metabolic process,metabolic process,cellular process,primary metabolic process,organelle,protein binding,nitrogen compound metabolic process,intracellular,membrane-bounded organelle,intracellular part,cytoplasmic part,cellular nitrogen compound meta…	--	--
ENSGALT00000025027	ENSGALG00000015522	MYBL1	chr2:114842425-114865431	16.0075	8.95959	0.837246	5e-05	0.000188723	SANT/Myb domain||C-myb, C-terminal||Myb-like domain||Homeodomain-like||Transcription regulator Wos2-domain	GO:0048522,GO:0009891,GO:0009893,GO:0031328,GO:0010557,GO:0048518,GO:0031325,GO:0010628,GO:0051173,GO:0010604,GO:0009058,GO:0005575,GO:0044249,GO:0019222,GO:0071704,GO:0060255,GO:0031323,GO:0045935,GO:1901576,GO:0050794,GO:0045893,GO:0008150,GO:0010468,GO:0009889,GO:0080090,GO:0044237,GO:0051254,GO:0008152,GO:0009987,GO:0044238,GO:0031326,GO:0043170,GO:0044271,GO:0010556,GO:0065007,GO:0051171,GO:…	positive regulation of cellular process,positive regulation of biosynthetic process,positive regulation of metabolic process,positive regulation of cellular biosynthetic process,positive regulation of macromolecule biosynthetic process,positive regulation of biological process,positive regulation of cellular metabolic process,positive regulation of gene expression,positive regulation of nitrogen …	--	--
ENSGALT00000025020	ENSGALG00000015519	-	chr1:96240666-96396977	9.40336	17.4933	-0.895552	5e-05	0.000188723	Immunoglobulin subtype||Immunoglobulin I-set||Immunoglobulin subtype 2||Immunoglobulin V-set, subgroup||Fibronectin type III||Immunoglobulin||Immunoglobulin V-set domain||Immunoglobulin-like domain	GO:0005515,GO:0005488,GO:0003674	protein binding,binding,molecular_function	--	--
ENSGALT00000004246	ENSGALG00000002693	FAM149B1	chr6:4677767-4689108	12.7471	9.68668	0.396089	0.00445	0.0112455	Protein of unknown function DUF3719	--	--	--	--
ENSGALT00000030399	ENSGALG00000015473	ADPRH	chr1:91610620-91612619	4.5868	6.76011	-0.559559	0.0158	0.0343343	ADP-ribosylation/Crystallin J1	GO:0071704,GO:0008150,GO:0019538,GO:0044237,GO:0008152,GO:0009987,GO:0044238,GO:0043170,GO:0044267,GO:0005515,GO:0006464,GO:0036211,GO:0043412,GO:0044260,GO:0005488,GO:0003674	organic substance metabolic process,biological_process,protein metabolic process,cellular metabolic process,metabolic process,cellular process,primary metabolic process,macromolecule metabolic process,cellular protein metabolic process,protein binding,cellular protein modification process,protein modification process,macromolecule modification,cellular macromolecule metabolic process,binding,mole…	--	--
ENSGALT00000035751	ENSGALG00000022193	MRPS12	JH375654.1:43185-59696	28.519	37.6604	-0.401127	0.0201	0.0423646	Ribosomal protein S12, bacteria||Nucleic acid-binding, OB-fold||Ribosomal protein S12/S23	GO:0009058,GO:0005575,GO:0044249,GO:0071704,GO:1901576,GO:0008150,GO:0005737,GO:0019538,GO:0044237,GO:0008152,GO:0009987,GO:0044238,GO:0043170,GO:0044267,GO:0009059,GO:0043226,GO:0005515,GO:0034645,GO:0044260,GO:0005622,GO:0043227,GO:0044424,GO:0010467,GO:0044444,GO:0005488,GO:0044464,GO:0005623,GO:0044422,GO:0043229,GO:0044446,GO:0005198,GO:0043228,GO:0043232,GO:0043231,GO:0032991,GO:0003674,GO:…	biosynthetic process,cellular_component,cellular biosynthetic process,organic substance metabolic process,organic substance biosynthetic process,biological_process,cytoplasm,protein metabolic process,cellular metabolic process,metabolic process,cellular process,primary metabolic process,macromolecule metabolic process,cellular protein metabolic process,macromolecule biosynthetic process,organelle…	gga03010	Ribosome
ENSGALT00000002132	ENSGALG00000001403	HIC2	chr15:231309-299936	14.1521	19.5762	-0.46809	0.0002	0.000685932	Zinc finger, C2H2-like||BTB/POZ-like||BTB/POZ||BTB/POZ fold||Zinc finger, C2H2	GO:0005575,GO:0043226,GO:0005515,GO:0043167,GO:0005622,GO:0043227,GO:0044424,GO:0046872,GO:0043169,GO:0005488,GO:0044464,GO:0005623,GO:0044422,GO:0043229,GO:0044446,GO:0005654,GO:0043231,GO:0043233,GO:0008022,GO:0070013,GO:0071944,GO:0031974,GO:0005886,GO:0005634,GO:0031981,GO:0016020,GO:0044428,GO:0003674,GO:0097159,GO:1901363,GO:0003676	cellular_component,organelle,protein binding,ion binding,intracellular,membrane-bounded organelle,intracellular part,metal ion binding,cation binding,binding,cell part,cell,organelle part,intracellular organelle,intracellular organelle part,nucleoplasm,intracellular membrane-bounded organelle,organelle lumen,protein C-terminus binding,intracellular organelle lumen,cell periphery,membrane-enclosed…	--	--
ENSGALT00000011883	ENSGALG00000007346	KIAA1462	chr2:14820442-14835343	11.7871	17.8729	-0.600564	5e-05	0.000188723	-	GO:0005575,GO:0030054,GO:0005911	cellular_component,cell junction,cell-cell junction	--	--
ENSGALT00000036427	ENSGALG00000017185	TMEM123	chr1:181805652-181822734	41.5677	53.691	-0.369217	0.00025	0.000841166	-	GO:0005575,GO:0044763,GO:0008150,GO:0044699,GO:0009987,GO:0065007,GO:0005515,GO:0008219,GO:0016265,GO:0065008,GO:0016043,GO:0009986,GO:0071840,GO:0090066,GO:0005488,GO:0044464,GO:0005623,GO:0008361,GO:0032535,GO:0071944,GO:0070265,GO:0005886,GO:0016020,GO:0070267,GO:0045793,GO:0003674,GO:0009897,GO:0044459,GO:0044425	cellular_component,single-organism cellular process,biological_process,single-organism process,cellular process,biological regulation,protein binding,cell death,death,regulation of biological quality,cellular component organization,cell surface,cellular component organization or biogenesis,regulation of anatomical structure size,binding,cell part,cell,regulation of cell size,regulation of cellula…	--	--
ENSGALT00000006659	ENSGALG00000004191	RIC8A	chr5:1632148-1643201	15.39	24.0229	-0.642421	5e-05	0.000188723	Armadillo-type fold||Synembryn||Guanine nucleotide exchange factor, Ric8	GO:0009653,GO:0032502,GO:0044767,GO:0048856,GO:0072358,GO:0072359,GO:0044707,GO:0048731,GO:0007275,GO:0032501,GO:0048598,GO:0009790,GO:0001944,GO:0005575,GO:0019222,GO:0044763,GO:0050896,GO:0071704,GO:0031323,GO:0050794,GO:0008150,GO:0048870,GO:0051674,GO:0005737,GO:0044699,GO:0080090,GO:0044237,GO:0016477,GO:0008152,GO:0051716,GO:0009987,GO:0044238,GO:0007165,GO:0040011,GO:0065007,GO:0023052,GO:…	anatomical structure morphogenesis,developmental process,single-organism developmental process,anatomical structure development,cardiovascular system development,circulatory system development,single-multicellular organism process,system development,multicellular organismal development,multicellular organismal process,embryonic morphogenesis,embryo development,vasculature development,cellular_com…	--	--
ENSGALT00000006656	ENSGALG00000004189	MAFK	chr14:2602064-2603983	72.7597	51.8659	0.488353	0.0002	0.000685932	Basic leucine zipper domain, Maf-type||Basic-leucine zipper domain||Transcription factor, Skn-1-like, DNA-binding domain	GO:0009058,GO:0005575,GO:0044249,GO:0019222,GO:0071704,GO:0060255,GO:0031323,GO:1901576,GO:0050794,GO:0008150,GO:0010468,GO:0009889,GO:0080090,GO:0044237,GO:0008152,GO:0009987,GO:0044238,GO:0031326,GO:0043170,GO:0044271,GO:0010556,GO:0065007,GO:0051171,GO:0050789,GO:0009059,GO:0043226,GO:0019438,GO:0034654,GO:0018130,GO:1901362,GO:0019219,GO:0005515,GO:2000112,GO:0034645,GO:2001141,GO:0006351,GO:…	biosynthetic process,cellular_component,cellular biosynthetic process,regulation of metabolic process,organic substance metabolic process,regulation of macromolecule metabolic process,regulation of cellular metabolic process,organic substance biosynthetic process,regulation of cellular process,biological_process,regulation of gene expression,regulation of biosynthetic process,regulation of primar…	--	--
ENSGALT00000025536	ENSGALG00000015836	CEP162	chr3:76875546-76922687	3.02081	4.00177	-0.405703	0.00185	0.00513326	-	GO:0009653,GO:0032502,GO:0044767,GO:0048856,GO:0048869,GO:0048646,GO:0005575,GO:0044763,GO:0008150,GO:0005737,GO:0044699,GO:0009987,GO:0043226,GO:0005515,GO:0032989,GO:0005622,GO:0043227,GO:0044424,GO:0044444,GO:0016043,GO:0071840,GO:0000902,GO:0005488,GO:0044464,GO:0005623,GO:0044422,GO:0010927,GO:0043229,GO:0044446,GO:0005654,GO:0043228,GO:0043232,GO:0022607,GO:0006996,GO:0044085,GO:0070925,GO:…	anatomical structure morphogenesis,developmental process,single-organism developmental process,anatomical structure development,cellular developmental process,anatomical structure formation involved in morphogenesis,cellular_component,single-organism cellular process,biological_process,cytoplasm,single-organism process,cellular process,organelle,protein binding,cellular component morphogenesis,in…	--	--
ENSGALT00000014542	ENSGALG00000008944	FBXO11	chr3:8669452-8709640	52.1049	42.4953	0.294114	0.0043	0.0109085	Parallel beta-helix repeat-2||Zinc finger, N-recognin||Parallel beta-helix repeat||Zinc finger, N-recognin, metazoa||F-box domain||Pectin lyase fold/virulence factor||Carbohydrate-binding/sugar hydrolysis domain	GO:0044707,GO:0032501,GO:0005575,GO:0071704,GO:0008150,GO:0005737,GO:0044699,GO:0019538,GO:0044237,GO:0008152,GO:0009987,GO:0044238,GO:0043170,GO:0044267,GO:0043226,GO:0005515,GO:0006464,GO:0036211,GO:0043412,GO:0043167,GO:0044260,GO:0005622,GO:0043227,GO:0044424,GO:0046872,GO:0043169,GO:0016740,GO:0005488,GO:0044464,GO:0005623,GO:0044422,GO:0043229,GO:0003824,GO:0070647,GO:0008168,GO:0007605,GO:…	single-multicellular organism process,multicellular organismal process,cellular_component,organic substance metabolic process,biological_process,cytoplasm,single-organism process,protein metabolic process,cellular metabolic process,metabolic process,cellular process,primary metabolic process,macromolecule metabolic process,cellular protein metabolic process,organelle,protein binding,cellular prot…	--	--
ENSGALT00000018742	ENSGALG00000011502	MAP3K2	chr7:23100889-23121260	22.9529	17.3217	0.406096	0.0012	0.00348527	Serine/threonine/dual specificity protein kinase, catalytic domain||Protein kinase-like domain||Serine-threonine/tyrosine-protein kinase catalytic domain||Phox/Bem1p||Tyrosine-protein kinase, catalytic domain||Protein kinase domain	GO:0048522,GO:0009891,GO:0009893,GO:0031328,GO:0010557,GO:0048518,GO:0031325,GO:0010628,GO:0051173,GO:0010604,GO:0009058,GO:0005575,GO:0044249,GO:0019222,GO:0044763,GO:0050896,GO:0071704,GO:0060255,GO:0031323,GO:0045935,GO:1901576,GO:0050794,GO:0045893,GO:0008150,GO:0005737,GO:0044699,GO:0019538,GO:0010468,GO:0009889,GO:0080090,GO:0044237,GO:0051254,GO:0008152,GO:0051716,GO:0009987,GO:0044238,GO:…	positive regulation of cellular process,positive regulation of biosynthetic process,positive regulation of metabolic process,positive regulation of cellular biosynthetic process,positive regulation of macromolecule biosynthetic process,positive regulation of biological process,positive regulation of cellular metabolic process,positive regulation of gene expression,positive regulation of nitrogen …	gga04010,gga04540,gga04912	MAPK signaling pathway,Gap junction,GnRH signaling pathway
ENSGALT00000014545	ENSGALG00000008945	NEXN	chr8:17817584-17833703	19.3866	24.8283	-0.356924	0.0027	0.00717933	Immunoglobulin subtype||Immunoglobulin-like domain||Immunoglobulin I-set	GO:0009888,GO:0032502,GO:0044767,GO:0061061,GO:0048856,GO:0048513,GO:0072358,GO:0072359,GO:0042692,GO:0044707,GO:0048731,GO:0007275,GO:0060537,GO:0048869,GO:0051146,GO:0032501,GO:0030154,GO:0014706,GO:0055001,GO:0055002,GO:0043292,GO:0007507,GO:0030016,GO:0005575,GO:0044763,GO:0071704,GO:0040012,GO:0050794,GO:0008150,GO:2000145,GO:0030017,GO:0051270,GO:0044449,GO:0048870,GO:0051674,GO:0005737,GO:…	tissue development,developmental process,single-organism developmental process,muscle structure development,anatomical structure development,organ development,cardiovascular system development,circulatory system development,muscle cell differentiation,single-multicellular organism process,system development,multicellular organismal development,muscle tissue development,cellular developmental proc…	--	--
ENSGALT00000018291	ENSGALG00000011216	BTD	chr2:34528368-34539038	3.00696	2.25529	0.41499	0.01855	0.0395106	Carbon-nitrogen hydrolase||Biotinidase, eukaryotic	GO:0044421,GO:0005576,GO:0005575,GO:0043230,GO:0065010,GO:0070062,GO:0008150,GO:0008152,GO:0043226,GO:0031988,GO:0031982,GO:0006807,GO:0005615,GO:0043227,GO:0003824,GO:0016811,GO:0003674,GO:0016810,GO:0016787	extracellular region part,extracellular region,cellular_component,extracellular organelle,extracellular membrane-bounded organelle,extracellular vesicular exosome,biological_process,metabolic process,organelle,membrane-bounded vesicle,vesicle,nitrogen compound metabolic process,extracellular space,membrane-bounded organelle,catalytic activity,hydrolase activity, acting on carbon-nitrogen (but not…	gga01100	Metabolic pathways
ENSGALT00000012833	ENSGALG00000007906	CHRNG	chr9:15080136-15084242	0.742727	1.4027	-0.917304	0.0029	0.00765314	Neurotransmitter-gated ion-channel||Neurotransmitter-gated ion-channel ligand-binding domain||Neurotransmitter-gated ion-channel transmembrane domain||Nicotinic acetylcholine receptor	GO:0005575,GO:0044763,GO:0008150,GO:0044699,GO:0009987,GO:0065007,GO:0005515,GO:0065008,GO:0005488,GO:0044464,GO:0005623,GO:0051179,GO:0030054,GO:0044765,GO:0043235,GO:0006810,GO:0071944,GO:0005886,GO:0051234,GO:0016020,GO:0043234,GO:0032991,GO:0003674,GO:0006812,GO:0031226,GO:0008324,GO:0005887,GO:0042391,GO:0004889,GO:0006811,GO:0005892,GO:0044459,GO:0055085,GO:0031224,GO:0016021,GO:0034702,GO:…	cellular_component,single-organism cellular process,biological_process,single-organism process,cellular process,biological regulation,protein binding,regulation of biological quality,binding,cell part,cell,localization,cell junction,single-organism transport,receptor complex,transport,cell periphery,plasma membrane,establishment of localization,membrane,protein complex,macromolecular complex,mole…	gga04080	Neuroactive ligand-receptor interaction
ENSGALT00000024772	ENSGALG00000015351	CBLB	chr1:86037077-86159219	17.0705	25.1111	-0.556819	5e-05	0.000188723	SH2 domain||UBA-like||Ubiquitin-associated domain/translation elongation factor EF-Ts, N-terminal||Adaptor protein Cbl, N-terminal helical||Ubiquitin-associated/translation elongation factor EF1B, N-terminal, eukaryote||Adaptor protein Cbl, EF hand-like||Zinc finger, RING-type||Zinc finger, C3HC4 RING-type||Adaptor protein Cbl, SH2-like	GO:0032502,GO:0048856,GO:0044707,GO:0048519,GO:0048731,GO:0007275,GO:0051239,GO:0048523,GO:0032501,GO:0009893,GO:0009966,GO:0050793,GO:2000026,GO:0048518,GO:0048583,GO:0035556,GO:0010604,GO:0005575,GO:0019222,GO:0044763,GO:0050896,GO:0071704,GO:0060255,GO:0023051,GO:0008283,GO:0010646,GO:0050794,GO:0008150,GO:0005737,GO:0044699,GO:0019538,GO:0080090,GO:0044237,GO:0008152,GO:0048584,GO:0051716,GO:…	developmental process,anatomical structure development,single-multicellular organism process,negative regulation of biological process,system development,multicellular organismal development,regulation of multicellular organismal process,negative regulation of cellular process,multicellular organismal process,positive regulation of metabolic process,regulation of signal transduction,regulation of…	gga04012,gga04144,gga04910,gga04120,gga04630	ErbB signaling pathway,Endocytosis,Insulin signaling pathway,Ubiquitin mediated proteolysis,Jak-STAT signaling pathway
ENSGALT00000024775	ENSGALG00000015352	GAK	chrZ:53195969-53242965	14.8324	10.0099	0.567329	5e-05	0.000188723	Protein-tyrosine phosphatase-like||DnaJ domain||C2 domain||Protein kinase-like domain||2Fe-2S ferredoxin-type domain||Tensin phosphatase, lipid phosphatase domain||Tensin phosphatase, C2 domain||Protein kinase domain	GO:0005575,GO:0071704,GO:0008150,GO:0005737,GO:0019538,GO:0044237,GO:0008152,GO:0009987,GO:0044238,GO:0043170,GO:0044267,GO:0043226,GO:0005515,GO:0006464,GO:0036211,GO:0006468,GO:0043412,GO:0043167,GO:0044260,GO:0006796,GO:0006793,GO:0016310,GO:0005622,GO:0043227,GO:0044424,GO:0044444,GO:0016740,GO:0005488,GO:0044464,GO:0005623,GO:0005794,GO:0016301,GO:0043229,GO:0016772,GO:0003824,GO:0016773,GO:…	cellular_component,organic substance metabolic process,biological_process,cytoplasm,protein metabolic process,cellular metabolic process,metabolic process,cellular process,primary metabolic process,macromolecule metabolic process,cellular protein metabolic process,organelle,protein binding,cellular protein modification process,protein modification process,protein phosphorylation,macromolecule mod…	--	--
ENSGALT00000027975	ENSGALG00000017311	P4HA3	chr1:194915189-194923866	32.4617	44.909	-0.468264	5e-05	0.000188723	Prolyl 4-hydroxylase alpha-subunit, N-terminal||Prolyl 4-hydroxylase, alpha subunit||Oxoglutarate/iron-dependent dioxygenase	GO:0005575,GO:0071704,GO:0008150,GO:0005737,GO:0019538,GO:0044237,GO:0008152,GO:0009987,GO:0044238,GO:0043170,GO:0044267,GO:0043226,GO:0005515,GO:0006464,GO:0036211,GO:0043412,GO:0043167,GO:0044260,GO:0005783,GO:0005622,GO:0043227,GO:0044424,GO:0046872,GO:0044444,GO:0043169,GO:0044710,GO:0005488,GO:0044464,GO:0005623,GO:0031418,GO:0043229,GO:0003824,GO:0048029,GO:0043168,GO:0018193,GO:0051213,GO:…	cellular_component,organic substance metabolic process,biological_process,cytoplasm,protein metabolic process,cellular metabolic process,metabolic process,cellular process,primary metabolic process,macromolecule metabolic process,cellular protein metabolic process,organelle,protein binding,cellular protein modification process,protein modification process,macromolecule modification,ion binding,ce…	gga00330,gga01100	Arginine and proline metabolism,Metabolic pathways
ENSGALT00000028042	ENSGALG00000017358	YWHAG	chr19:4247943-4248600	74.4268	51.0185	0.544801	5e-05	0.000188723	14-3-3 protein||14-3-3 domain	GO:0032502,GO:0044767,GO:0048856,GO:0044707,GO:0048731,GO:0007275,GO:0051239,GO:0048869,GO:0032501,GO:0030154,GO:0044421,GO:0005576,GO:0050793,GO:2000026,GO:0045595,GO:0005575,GO:0043230,GO:0065010,GO:0044763,GO:0070062,GO:0023051,GO:0010646,GO:0050794,GO:0008150,GO:0044699,GO:0009987,GO:0065007,GO:0023052,GO:0044700,GO:0050789,GO:0043226,GO:0007154,GO:0048468,GO:0031988,GO:0005515,GO:0031982,GO:…	developmental process,single-organism developmental process,anatomical structure development,single-multicellular organism process,system development,multicellular organismal development,regulation of multicellular organismal process,cellular developmental process,multicellular organismal process,cell differentiation,extracellular region part,extracellular region,regulation of developmental proce…	gga04110,gga04114	Cell cycle,Oocyte meiosis
ENSGALT00000027973	ENSGALG00000019036	SPCS2	chr1:194928950-194936582	126.97	89.0112	0.512431	5e-05	0.000188723	Signal peptidase complex subunit 2	GO:0005575,GO:0071704,GO:0008150,GO:0005737,GO:0019538,GO:0044237,GO:0008152,GO:0009987,GO:0044238,GO:0043170,GO:0044267,GO:0043226,GO:0006807,GO:0044260,GO:0005783,GO:0005622,GO:0043227,GO:0044424,GO:0010467,GO:0044444,GO:0034641,GO:0044432,GO:1901564,GO:0044464,GO:0005623,GO:0042175,GO:0044422,GO:0005789,GO:0012505,GO:0043229,GO:0006465,GO:0003824,GO:0044446,GO:0006508,GO:0031090,GO:0043231,GO:…	cellular_component,organic substance metabolic process,biological_process,cytoplasm,protein metabolic process,cellular metabolic process,metabolic process,cellular process,primary metabolic process,macromolecule metabolic process,cellular protein metabolic process,organelle,nitrogen compound metabolic process,cellular macromolecule metabolic process,endoplasmic reticulum,intracellular,membrane-bo…	gga03060	Protein export
ENSGALT00000028049	ENSGALG00000017365	REEP2	chr13:17664912-17675403	24.0282	16.2096	0.567883	5e-05	0.000188723	TB2/DP1/HVA22-related protein	GO:0044707,GO:0032501,GO:0044421,GO:0005576,GO:0006950,GO:0048583,GO:0005575,GO:0043230,GO:0065010,GO:0044763,GO:0050896,GO:0070062,GO:0050794,GO:0008150,GO:0005737,GO:0044699,GO:0009987,GO:0065007,GO:0050789,GO:0043226,GO:0031988,GO:0005515,GO:0031982,GO:0005102,GO:0005783,GO:0080134,GO:0005622,GO:0043227,GO:0044424,GO:0044444,GO:0016043,GO:0071840,GO:0002376,GO:0044432,GO:0051704,GO:0045184,GO:…	single-multicellular organism process,multicellular organismal process,extracellular region part,extracellular region,response to stress,regulation of response to stimulus,cellular_component,extracellular organelle,extracellular membrane-bounded organelle,single-organism cellular process,response to stimulus,extracellular vesicular exosome,regulation of cellular process,biological_process,cytopla…	--	--
ENSGALT00000040527	ENSGALG00000002374	SLC9A9	chr9:10197230-10365969	2.3738	4.79581	-1.01458	5e-05	0.000188723	Na+/H+ exchanger, isoform 6 (NHE6)||Cation/H+ exchanger||Na+/H+ exchanger	GO:0005575,GO:0044763,GO:0008150,GO:0005737,GO:0044699,GO:0009987,GO:0065007,GO:0043226,GO:0005515,GO:0065008,GO:0005622,GO:0043227,GO:0044424,GO:0044444,GO:0005488,GO:0044464,GO:0005623,GO:0042592,GO:0051179,GO:0043229,GO:0015078,GO:0005768,GO:0048878,GO:0022804,GO:0043231,GO:0055037,GO:0050801,GO:0044765,GO:0006810,GO:0055080,GO:0051234,GO:0015077,GO:0016020,GO:0015291,GO:0015298,GO:0003674,GO:…	cellular_component,single-organism cellular process,biological_process,cytoplasm,single-organism process,cellular process,biological regulation,organelle,protein binding,regulation of biological quality,intracellular,membrane-bounded organelle,intracellular part,cytoplasmic part,binding,cell part,cell,homeostatic process,localization,intracellular organelle,hydrogen ion transmembrane transporter …	--	--
ENSGALT00000008744	ENSGALG00000005448	MYL3	chr2:3420142-3455225	1.25876	4.9555	-1.97703	0.0007	0.00214594	EF-hand domain	GO:0009888,GO:0009653,GO:0032502,GO:0044767,GO:0061061,GO:0048856,GO:0048513,GO:0072358,GO:0072359,GO:0044707,GO:0048731,GO:0007275,GO:0060537,GO:0051239,GO:0032501,GO:0009887,GO:0014706,GO:0043292,GO:0007507,GO:0007517,GO:0048729,GO:0030016,GO:0005575,GO:0008150,GO:0030017,GO:0044449,GO:0005737,GO:0044699,GO:0003007,GO:0065007,GO:0050789,GO:0043226,GO:0005515,GO:0048738,GO:0065008,GO:0043167,GO:…	tissue development,anatomical structure morphogenesis,developmental process,single-organism developmental process,muscle structure development,anatomical structure development,organ development,cardiovascular system development,circulatory system development,single-multicellular organism process,system development,multicellular organismal development,muscle tissue development,regulation of multic…	gga04261,gga04260	Adrenergic signaling in cardiomyocytes,Cardiac muscle contraction
ENSGALT00000005300	ENSGALG00000003348	-	chr13:9736141-9736742	67.5645	93.0937	-0.462418	0.00075	0.00228414	Hypoxia induced protein, domain	GO:0005575,GO:0044763,GO:0008150,GO:0005737,GO:0044699,GO:0009987,GO:0043226,GO:0005622,GO:0043227,GO:0044424,GO:0044444,GO:0016043,GO:0071840,GO:0044464,GO:0005623,GO:0043229,GO:0071822,GO:0043933,GO:0006461,GO:0043623,GO:0070271,GO:0022607,GO:0006996,GO:0065003,GO:0044085,GO:0034622,GO:0043231,GO:0097250,GO:0016020,GO:0007005,GO:0031224,GO:0016021,GO:0044425,GO:0005739	cellular_component,single-organism cellular process,biological_process,cytoplasm,single-organism process,cellular process,organelle,intracellular,membrane-bounded organelle,intracellular part,cytoplasmic part,cellular component organization,cellular component organization or biogenesis,cell part,cell,intracellular organelle,protein complex subunit organization,macromolecular complex subunit organ…	--	--
ENSGALT00000008746	ENSGALG00000005450	CCDC66	chr12:8366428-8382573	7.63272	9.43439	-0.305731	0.01495	0.0326944	-	GO:0009653,GO:0032502,GO:0044767,GO:0048856,GO:0048513,GO:0044707,GO:0048731,GO:0007275,GO:0048869,GO:0032501,GO:0030154,GO:0009887,GO:0044763,GO:0050896,GO:0008150,GO:0044699,GO:0009987,GO:0048468,GO:0007423,GO:0001654,GO:0009605,GO:0007399,GO:0022008,GO:0048592,GO:0009628,GO:0043010,GO:0048699,GO:0003008,GO:0030182,GO:0048593,GO:0001754,GO:0009791,GO:0009886,GO:0046530,GO:0046548,GO:0060041,GO:…	anatomical structure morphogenesis,developmental process,single-organism developmental process,anatomical structure development,organ development,single-multicellular organism process,system development,multicellular organismal development,cellular developmental process,multicellular organismal process,cell differentiation,organ morphogenesis,single-organism cellular process,response to stimulus,…	--	--
ENSGALT00000005307	ENSGALG00000003355	NOP16	chr13:9736930-9741756	26.7654	32.7352	-0.290472	0.0138	0.0304771	Ribosome biogenesis protein Nop16	GO:0005575,GO:0008150,GO:0043226,GO:0005622,GO:0043227,GO:0044424,GO:0071840,GO:0044464,GO:0005623,GO:0044422,GO:0043229,GO:0042273,GO:0044446,GO:0043228,GO:0043232,GO:0044085,GO:0043231,GO:0043233,GO:0070013,GO:0031974,GO:0005634,GO:0031981,GO:0044428,GO:0042254,GO:0005730,GO:0022613	cellular_component,biological_process,organelle,intracellular,membrane-bounded organelle,intracellular part,cellular component organization or biogenesis,cell part,cell,organelle part,intracellular organelle,ribosomal large subunit biogenesis,intracellular organelle part,non-membrane-bounded organelle,intracellular non-membrane-bounded organelle,cellular component biogenesis,intracellular membran…	--	--
ENSGALT00000005305	ENSGALG00000003353	RAI14	chrZ:10323539-10401787	87.8216	136.013	-0.631098	5e-05	0.000188723	Ankyrin repeat||Ankyrin repeat-containing domain	GO:0005575,GO:0005737,GO:0043226,GO:0005515,GO:0005622,GO:0043227,GO:0044424,GO:0044444,GO:0015629,GO:0005488,GO:0044464,GO:0005623,GO:0044422,GO:0043229,GO:0044446,GO:0005654,GO:0043228,GO:0043232,GO:0005856,GO:0043231,GO:0043233,GO:0070013,GO:0031974,GO:0005634,GO:0031981,GO:0044428,GO:0003674,GO:0005739	cellular_component,cytoplasm,organelle,protein binding,intracellular,membrane-bounded organelle,intracellular part,cytoplasmic part,actin cytoskeleton,binding,cell part,cell,organelle part,intracellular organelle,intracellular organelle part,nucleoplasm,non-membrane-bounded organelle,intracellular non-membrane-bounded organelle,cytoskeleton,intracellular membrane-bounded organelle,organelle lumen…	--	--
ENSGALT00000006909	ENSGALG00000021399	-	chr18:8181914-8205387	1.39841	4.64842	-1.73295	5e-05	0.000188723	P-loop containing nucleoside triphosphate hydrolase||Major facilitator superfamily domain||AAA+ ATPase domain||ABC transporter-like	GO:0071704,GO:0008150,GO:0044237,GO:0008152,GO:0009987,GO:0044238,GO:0006807,GO:0043167,GO:0006796,GO:0006793,GO:0034641,GO:1901135,GO:0044281,GO:0006139,GO:0044710,GO:0009056,GO:0046483,GO:1901360,GO:1901564,GO:0006725,GO:1901575,GO:0005488,GO:0044248,GO:0003824,GO:0019637,GO:0006753,GO:0055086,GO:0072521,GO:0006163,GO:0009117,GO:0043168,GO:1901657,GO:0009116,GO:0009259,GO:0019693,GO:0046434,GO:…	organic substance metabolic process,biological_process,cellular metabolic process,metabolic process,cellular process,primary metabolic process,nitrogen compound metabolic process,ion binding,phosphate-containing compound metabolic process,phosphorus metabolic process,cellular nitrogen compound metabolic process,carbohydrate derivative metabolic process,small molecule metabolic process,nucleobase-…	gga02010	ABC transporters
ENSGALT00000006456	ENSGALG00000004058	GPR146	chr14:2320567-2331815	4.22521	5.82809	-0.464001	0.00285	0.00753368	GPCR, rhodopsin-like, 7TM||G protein-coupled receptor, rhodopsin-like	GO:0005575,GO:0044763,GO:0050896,GO:0050794,GO:0008150,GO:0044699,GO:0051716,GO:0009987,GO:0007165,GO:0065007,GO:0023052,GO:0044700,GO:0050789,GO:0007154,GO:0007166,GO:0016020,GO:0003674,GO:0031224,GO:0016021,GO:0004871,GO:0060089,GO:0044425,GO:0004872,GO:0038023,GO:0004888,GO:0007186,GO:0004930	cellular_component,single-organism cellular process,response to stimulus,regulation of cellular process,biological_process,single-organism process,cellular response to stimulus,cellular process,signal transduction,biological regulation,signaling,single organism signaling,regulation of biological process,cell communication,cell surface receptor signaling pathway,membrane,molecular_function,intrins…	--	--
ENSGALT00000043277	ENSGALG00000027943	RWDD3	chr8:12262145-12271956	10.8678	13.4594	-0.308555	0.00465	0.0116998	RWD domain||Ubiquitin-conjugating enzyme/RWD-like||Domain of unknown function DUF1115	GO:0048522,GO:0006950,GO:0042221,GO:0009893,GO:0070887,GO:0009966,GO:0048518,GO:0031325,GO:0048583,GO:0009967,GO:0010604,GO:0009058,GO:0044249,GO:0019222,GO:0044763,GO:0050896,GO:0071704,GO:0060255,GO:0031323,GO:0023051,GO:1901576,GO:0010646,GO:0050794,GO:0008150,GO:0023056,GO:0010647,GO:0044699,GO:0019538,GO:0010468,GO:0009889,GO:0080090,GO:0044237,GO:0008152,GO:0048584,GO:0051716,GO:0009987,GO:…	positive regulation of cellular process,response to stress,response to chemical stimulus,positive regulation of metabolic process,cellular response to chemical stimulus,regulation of signal transduction,positive regulation of biological process,positive regulation of cellular metabolic process,regulation of response to stimulus,positive regulation of signal transduction,positive regulation of mac…	--	--
ENSGALT00000009563	ENSGALG00000005945	CANX	chr13:12858023-12874898	282.5	137.92	1.03442	5e-05	0.000188723	Concanavalin A-like lectin/glucanase domain||Calreticulin/calnexin||Calreticulin/calnexin, P domain	GO:0044707,GO:0032501,GO:0044421,GO:0005576,GO:0005575,GO:0043230,GO:0065010,GO:0044763,GO:0070062,GO:0071704,GO:0008150,GO:0005737,GO:0044699,GO:0019538,GO:0044237,GO:0008152,GO:0009987,GO:0044238,GO:0043170,GO:0044267,GO:0023052,GO:0044700,GO:0043226,GO:0007154,GO:0031988,GO:0005515,GO:0031982,GO:0043167,GO:0044260,GO:0005783,GO:0005622,GO:0043227,GO:0044424,GO:0046872,GO:0051082,GO:0044444,GO:…	single-multicellular organism process,multicellular organismal process,extracellular region part,extracellular region,cellular_component,extracellular organelle,extracellular membrane-bounded organelle,single-organism cellular process,extracellular vesicular exosome,organic substance metabolic process,biological_process,cytoplasm,single-organism process,protein metabolic process,cellular metaboli…	gga04141,gga04145	Protein processing in endoplasmic reticulum,Phagosome
ENSGALT00000022327	ENSGALG00000013738	OPTN	chr1:6559299-6578617	40.9239	27.2048	0.589084	5e-05	0.000188723	NF-kappa-B essential modulator NEMO, N-terminal	GO:0048519,GO:0048523,GO:0006950,GO:0009966,GO:0048583,GO:0035556,GO:0005575,GO:0019222,GO:0044763,GO:0050896,GO:0071704,GO:0060255,GO:0031323,GO:0023051,GO:0010646,GO:0050794,GO:0008150,GO:0010605,GO:0005737,GO:0044699,GO:0044237,GO:0008152,GO:0007243,GO:0051716,GO:0009987,GO:0007165,GO:0043170,GO:0010627,GO:0009892,GO:0065007,GO:0023052,GO:0044700,GO:0050789,GO:0043226,GO:0031324,GO:0007154,GO:…	negative regulation of biological process,negative regulation of cellular process,response to stress,regulation of signal transduction,regulation of response to stimulus,intracellular signal transduction,cellular_component,regulation of metabolic process,single-organism cellular process,response to stimulus,organic substance metabolic process,regulation of macromolecule metabolic process,regulati…	--	--
ENSGALT00000022325	ENSGALG00000013737	TMEM181	chr3:51320724-51350651	16.5158	13.1525	0.328514	0.0085	0.0199359	-	GO:0008150,GO:0051704,GO:0005488,GO:0009405,GO:0015643,GO:0003674	biological_process,multi-organism process,binding,pathogenesis,toxic substance binding,molecular_function	--	--
ENSGALT00000019081	ENSGALG00000011673	STX11	chr3:45190577-45191444	2.27645	1.19602	0.928537	0.00655	0.0158401	t-SNARE||Target SNARE coiled-coil domain||Syntaxin, N-terminal domain	GO:0044707,GO:0032501,GO:0006950,GO:0005575,GO:0044763,GO:0050896,GO:0008150,GO:0005737,GO:0044699,GO:0009987,GO:0065007,GO:0023052,GO:0044700,GO:0043226,GO:0007154,GO:0031988,GO:0005515,GO:0031982,GO:0065008,GO:0005622,GO:0043227,GO:0044424,GO:0044444,GO:0016043,GO:0071840,GO:0002376,GO:0045184,GO:0015031,GO:0005488,GO:0033036,GO:0008104,GO:0044464,GO:0005623,GO:0005794,GO:0051179,GO:0071702,GO:…	single-multicellular organism process,multicellular organismal process,response to stress,cellular_component,single-organism cellular process,response to stimulus,biological_process,cytoplasm,single-organism process,cellular process,biological regulation,signaling,single organism signaling,organelle,cell communication,membrane-bounded vesicle,protein binding,vesicle,regulation of biological quali…	gga04130	SNARE interactions in vesicular transport
ENSGALT00000019087	ENSGALG00000011678	DNAJC13	chr2:42832429-42885730	34.9707	28.1417	0.313438	0.00185	0.00513326	GYF||DnaJ domain||Armadillo-type fold	GO:0032502,GO:0044707,GO:0048869,GO:0032501,GO:0030154,GO:0044421,GO:0005576,GO:0001503,GO:0005575,GO:0043230,GO:0065010,GO:0044763,GO:0070062,GO:0050794,GO:0008150,GO:0005737,GO:0044699,GO:0009987,GO:0065007,GO:0050789,GO:0043226,GO:0031988,GO:0005515,GO:0031982,GO:0001649,GO:0005622,GO:0043227,GO:0044424,GO:0044444,GO:0016043,GO:0071840,GO:0032879,GO:0005488,GO:0044464,GO:0005623,GO:0051179,GO:…	developmental process,single-multicellular organism process,cellular developmental process,multicellular organismal process,cell differentiation,extracellular region part,extracellular region,ossification,cellular_component,extracellular organelle,extracellular membrane-bounded organelle,single-organism cellular process,extracellular vesicular exosome,regulation of cellular process,biological_pro…	--	--
ENSGALT00000021535	ENSGALG00000013182	GRAMD4	chr1:15735374-15812307	13.4271	7.88303	0.768327	5e-05	0.000188723	GRAM domain||Phosphoribosyltransferase C-terminal	--	--	--	--
ENSGALT00000021822	ENSGALG00000013377	LMBRD2	chrZ:10796193-10849384	15.5089	7.78249	0.994797	5e-05	0.000188723	LMBR1-like membrane protein	GO:0005575,GO:0016020,GO:0031224,GO:0016021,GO:0044425	cellular_component,membrane,intrinsic to membrane,integral to membrane,membrane part	--	--
ENSGALT00000015553	ENSGALG00000009554	KLHL2	chr4:23265507-23325234	43.657	34.0017	0.360606	0.00075	0.00228414	BTB/Kelch-associated||Kelch-like protein, gigaxonin type||Kelch repeat type 2||Kelch repeat type 1||BTB/POZ||BTB/POZ fold||BTB/POZ-like	GO:0005575,GO:0071704,GO:0008150,GO:0005737,GO:0019538,GO:0044237,GO:0008152,GO:0009987,GO:0044238,GO:0043170,GO:0044267,GO:0043226,GO:0005515,GO:0006464,GO:0036211,GO:0043412,GO:0044260,GO:0005622,GO:0044424,GO:0003779,GO:0015629,GO:0005488,GO:0044464,GO:0005623,GO:0008092,GO:0043229,GO:0070647,GO:0016567,GO:0032446,GO:0043228,GO:0043232,GO:0005856,GO:0000151,GO:0043234,GO:0031461,GO:0032991,GO:…	cellular_component,organic substance metabolic process,biological_process,cytoplasm,protein metabolic process,cellular metabolic process,metabolic process,cellular process,primary metabolic process,macromolecule metabolic process,cellular protein metabolic process,organelle,protein binding,cellular protein modification process,protein modification process,macromolecule modification,cellular macro…	--	--
ENSGALT00000007232	ENSGALG00000004542	ZMYND8	chr20:6114313-6173319	15.5558	18.8294	-0.275536	0.01205	0.0270751	Zinc finger, FYVE/PHD-type||Bromodomain||Zinc finger, PHD-finger||Zinc finger, MYND-type||Zinc finger, PHD-type||Protein of unknown function DUF3544||PWWP domain	GO:0005515,GO:0043167,GO:0046872,GO:0043169,GO:0005488,GO:0046914,GO:0008270,GO:0003674	protein binding,ion binding,metal ion binding,cation binding,binding,transition metal ion binding,zinc ion binding,molecular_function	--	--
ENSGALT00000010709	ENSGALG00000006630	COMMD7	chr20:10585430-10590382	37.5933	49.7571	-0.404427	0.0011	0.00322023	HCaRG	GO:0048519,GO:0048523,GO:0044421,GO:0005576,GO:0010033,GO:0042221,GO:0070887,GO:0071310,GO:0009058,GO:0005575,GO:0044249,GO:0019222,GO:0043230,GO:0065010,GO:0044763,GO:0050896,GO:0070062,GO:0071704,GO:0060255,GO:0031323,GO:1901576,GO:0050794,GO:0008150,GO:0010605,GO:0044699,GO:0010468,GO:0009889,GO:0080090,GO:0044237,GO:0008152,GO:0051716,GO:0009987,GO:0010629,GO:0044238,GO:0031326,GO:0007165,GO:…	negative regulation of biological process,negative regulation of cellular process,extracellular region part,extracellular region,response to organic substance,response to chemical stimulus,cellular response to chemical stimulus,cellular response to organic substance,biosynthetic process,cellular_component,cellular biosynthetic process,regulation of metabolic process,extracellular organelle,extrac…	--	--
ENSGALT00000015558	ENSGALG00000009556	PRICKLE1	chr1:29596114-29655026	17.2614	25.8684	-0.583642	5e-05	0.000188723	Zinc finger, LIM-type||PET domain	GO:0009888,GO:0009653,GO:0032502,GO:0044767,GO:0061061,GO:0048856,GO:0048513,GO:0072358,GO:0072359,GO:0042692,GO:0044707,GO:0048519,GO:0048731,GO:0007275,GO:0060537,GO:0051239,GO:0048869,GO:0048523,GO:0051146,GO:0032501,GO:0030154,GO:0014706,GO:0055001,GO:0048522,GO:0055002,GO:0007507,GO:0007517,GO:0009893,GO:0048729,GO:0060429,GO:0009966,GO:0048646,GO:0048598,GO:0009790,GO:0050793,GO:2000026,GO:…	tissue development,anatomical structure morphogenesis,developmental process,single-organism developmental process,muscle structure development,anatomical structure development,organ development,cardiovascular system development,circulatory system development,muscle cell differentiation,single-multicellular organism process,negative regulation of biological process,system development,multicellular…	gga04310	Wnt signaling pathway
ENSGALT00000032890	ENSGALG00000020582	SLC39A3	chr28:3153510-3156994	2.90953	4.42608	-0.605242	0.00625	0.0151937	Zinc/iron permease	GO:0009653,GO:0032502,GO:0044767,GO:0048856,GO:0048513,GO:0001501,GO:0044707,GO:0048731,GO:0007275,GO:0048869,GO:0032501,GO:0009887,GO:0048598,GO:0009790,GO:0005575,GO:0044763,GO:0008150,GO:0044699,GO:0009987,GO:0048705,GO:0065007,GO:0048736,GO:0060173,GO:0065008,GO:0043009,GO:0032989,GO:0009792,GO:0048568,GO:0048706,GO:0048562,GO:0048701,GO:0016043,GO:0048704,GO:0071840,GO:0002376,GO:0000902,GO:…	anatomical structure morphogenesis,developmental process,single-organism developmental process,anatomical structure development,organ development,skeletal system development,single-multicellular organism process,system development,multicellular organismal development,cellular developmental process,multicellular organismal process,organ morphogenesis,embryonic morphogenesis,embryo development,cell…	--	--
ENSGALT00000017959	ENSGALG00000011024	CACHD1	chr8:26977491-27061474	15.2274	12.3517	0.30196	0.00605	0.0147639	Cache domain||VWA N-terminal||Periplasmic sensor domain-like||von Willebrand factor, type A	--	--	--	--
ENSGALT00000007351	ENSGALG00000004618	TAX1BP3	chr19:6641420-6644023	308.592	234.259	0.397592	5e-05	0.000188723	PDZ domain	GO:0048519,GO:0048523,GO:0044421,GO:0005576,GO:0009966,GO:0048583,GO:0005575,GO:0043230,GO:0065010,GO:0044763,GO:0050896,GO:0070062,GO:0023051,GO:0008283,GO:0010646,GO:0050794,GO:0008150,GO:0005737,GO:0044699,GO:0030111,GO:0051716,GO:0009987,GO:0007165,GO:0042127,GO:0065007,GO:0023052,GO:0044700,GO:0050789,GO:0043226,GO:0007154,GO:0016055,GO:0031988,GO:0048585,GO:0005515,GO:0031982,GO:0009968,GO:…	negative regulation of biological process,negative regulation of cellular process,extracellular region part,extracellular region,regulation of signal transduction,regulation of response to stimulus,cellular_component,extracellular organelle,extracellular membrane-bounded organelle,single-organism cellular process,response to stimulus,extracellular vesicular exosome,regulation of signaling,cell pr…	--	--
ENSGALT00000044727	ENSGALG00000026237	-	chr1:143534165-143535092	0.49317	1.30843	-1.40768	0.00525	0.0130351	Zinc finger, C2H2||Zinc finger, C2H2-like	GO:0043167,GO:0046872,GO:0043169,GO:0005488,GO:0003674	ion binding,metal ion binding,cation binding,binding,molecular_function	gga04340	Hedgehog signaling pathway
ENSGALT00000007358	ENSGALG00000004621	PREX1	chr20:6529945-6608286	21.4166	18.1693	0.237227	0.0226	0.046963	DEP domain||PDZ domain||Dbl homology (DH) domain||Pleckstrin homology domain	GO:0009653,GO:0032502,GO:0044767,GO:0048856,GO:0048513,GO:0044707,GO:0048731,GO:0007275,GO:0048869,GO:0032501,GO:0030154,GO:0048522,GO:0042221,GO:0070887,GO:0009966,GO:0050793,GO:0048518,GO:0048583,GO:0035556,GO:0045595,GO:0005575,GO:0019222,GO:0044763,GO:0050896,GO:0071704,GO:0031323,GO:0023051,GO:0010646,GO:0050794,GO:0008150,GO:0048870,GO:0051674,GO:0005737,GO:0044699,GO:0080090,GO:0044237,GO:…	anatomical structure morphogenesis,developmental process,single-organism developmental process,anatomical structure development,organ development,single-multicellular organism process,system development,multicellular organismal development,cellular developmental process,multicellular organismal process,cell differentiation,positive regulation of cellular process,response to chemical stimulus,cell…	--	--
ENSGALT00000002482	ENSGALG00000001626	UTS2R	chr18:3633807-3634956	0.233524	0.845887	-1.8569	0.00545	0.0134671	Urotensin II receptor||GPCR, rhodopsin-like, 7TM||G protein-coupled receptor, rhodopsin-like	GO:0044707,GO:0051239,GO:0032501,GO:0005575,GO:0044763,GO:0050896,GO:0050794,GO:0008150,GO:0044699,GO:0051716,GO:0009987,GO:0007165,GO:0065007,GO:0023052,GO:0044700,GO:0050789,GO:0007154,GO:0065008,GO:0008015,GO:0003013,GO:0090066,GO:0007166,GO:0050880,GO:0003018,GO:0035150,GO:0008217,GO:0044057,GO:0003008,GO:0042311,GO:0016020,GO:0042312,GO:0003674,GO:0001604,GO:0031224,GO:0016021,GO:0004871,GO:…	single-multicellular organism process,regulation of multicellular organismal process,multicellular organismal process,cellular_component,single-organism cellular process,response to stimulus,regulation of cellular process,biological_process,single-organism process,cellular response to stimulus,cellular process,signal transduction,biological regulation,signaling,single organism signaling,regulatio…	gga04080	Neuroactive ligand-receptor interaction
ENSGALT00000002951	ENSGALG00000001910	SNAPC4	chr17:7892325-7906233	6.75283	5.02408	0.426632	0.0011	0.00322023	Homeodomain-like||SANT/Myb domain||Myb-like domain	GO:0009058,GO:0005575,GO:0044249,GO:0071704,GO:1901576,GO:0008150,GO:0044237,GO:0008152,GO:0009987,GO:0044238,GO:0043170,GO:0044271,GO:0009059,GO:0043226,GO:0019438,GO:0034654,GO:0018130,GO:1901362,GO:0034645,GO:0006366,GO:0006351,GO:0006807,GO:0032774,GO:0044260,GO:0005622,GO:0043227,GO:0044424,GO:0010467,GO:0034641,GO:0006139,GO:0046483,GO:1901360,GO:0016070,GO:0006725,GO:0005488,GO:0044464,GO:…	biosynthetic process,cellular_component,cellular biosynthetic process,organic substance metabolic process,organic substance biosynthetic process,biological_process,cellular metabolic process,metabolic process,cellular process,primary metabolic process,macromolecule metabolic process,cellular nitrogen compound biosynthetic process,macromolecule biosynthetic process,organelle,aromatic compound bios…	--	--
ENSGALT00000019661	ENSGALG00000012044	chAnk2	chr4:56333064-56644463	3.42625	4.24734	-0.309928	0.00575	0.0141192	Death domain||ZU5 domain||Death-like domain||Ankyrin repeat||Ankyrin repeat-containing domain	GO:0032502,GO:0044767,GO:0061061,GO:0048856,GO:0048513,GO:0072358,GO:0072359,GO:0042692,GO:0044707,GO:0048519,GO:0048731,GO:0007275,GO:0051239,GO:0048869,GO:0032501,GO:0030154,GO:0055001,GO:0043292,GO:0007507,GO:0009893,GO:0030016,GO:0048518,GO:0010628,GO:0035556,GO:0010604,GO:0005575,GO:0019222,GO:0044763,GO:0050896,GO:0071704,GO:0060255,GO:0050794,GO:0008150,GO:0030017,GO:0051270,GO:0044449,GO:…	developmental process,single-organism developmental process,muscle structure development,anatomical structure development,organ development,cardiovascular system development,circulatory system development,muscle cell differentiation,single-multicellular organism process,negative regulation of biological process,system development,multicellular organismal development,regulation of multicellular or…	--	--
ENSGALT00000033368	ENSGALG00000020813	CCDC50	chr9:13133222-13169156	84.5616	102.315	-0.274943	0.0072	0.0172445	-	GO:0005575,GO:0005737,GO:0005515,GO:0005622,GO:0044424,GO:0019899,GO:0005488,GO:0044464,GO:0005623,GO:0044389,GO:0031625,GO:0003674	cellular_component,cytoplasm,protein binding,intracellular,intracellular part,enzyme binding,binding,cell part,cell,small conjugating protein ligase binding,ubiquitin protein ligase binding,molecular_function	--	--
ENSGALT00000011071	ENSGALG00000006840	AKAP13	chr10:13472364-13497637	28.3332	35.1061	-0.309233	0.00245	0.00659285	Protein kinase C-like, phorbol ester/diacylglycerol-binding domain||Pleckstrin homology domain||Dbl homology (DH) domain	GO:0010033,GO:0042221,GO:0070887,GO:0009966,GO:0048583,GO:0071310,GO:0035556,GO:0005575,GO:0019222,GO:0044763,GO:0050896,GO:0071704,GO:0031323,GO:0023051,GO:0010646,GO:0050794,GO:0008150,GO:0005737,GO:0044699,GO:0019538,GO:0080090,GO:0044237,GO:0008152,GO:0051716,GO:0009987,GO:0044238,GO:0071495,GO:0007165,GO:0043170,GO:0009719,GO:0044267,GO:0065007,GO:0023052,GO:0044700,GO:0051171,GO:0050789,GO:…	response to organic substance,response to chemical stimulus,cellular response to chemical stimulus,regulation of signal transduction,regulation of response to stimulus,cellular response to organic substance,intracellular signal transduction,cellular_component,regulation of metabolic process,single-organism cellular process,response to stimulus,organic substance metabolic process,regulation of cel…	--	--
ENSGALT00000021794	ENSGALG00000013355	-	JH375242.1:122074-125024	6.31863	8.48141	-0.424692	0.00565	0.0138989	Zinc finger, C2H2||Zinc finger, C2H2-like	GO:0009058,GO:0044249,GO:0019222,GO:0071704,GO:0060255,GO:0031323,GO:1901576,GO:0050794,GO:0008150,GO:0010468,GO:0009889,GO:0080090,GO:0044237,GO:0008152,GO:0009987,GO:0044238,GO:0031326,GO:0043170,GO:0044271,GO:0010556,GO:0065007,GO:0051171,GO:0050789,GO:0009059,GO:0019438,GO:0034654,GO:0018130,GO:1901362,GO:0019219,GO:2000112,GO:0034645,GO:2001141,GO:0006351,GO:0006355,GO:0006807,GO:0032774,GO:…	biosynthetic process,cellular biosynthetic process,regulation of metabolic process,organic substance metabolic process,regulation of macromolecule metabolic process,regulation of cellular metabolic process,organic substance biosynthetic process,regulation of cellular process,biological_process,regulation of gene expression,regulation of biosynthetic process,regulation of primary metabolic process…	--	--
ENSGALT00000012260	ENSGALG00000007582	DPYSL3	chr13:17454811-17485572	97.4489	116.803	-0.261359	0.0088	0.0205433	Amidohydrolase 1||Metal-dependent hydrolase, composite domain||Hydantoinase/dihydropyrimidinase	GO:0032502,GO:0048856,GO:0044707,GO:0048731,GO:0007275,GO:0032501,GO:0005575,GO:0071704,GO:0008150,GO:0005737,GO:0044699,GO:0044237,GO:0008152,GO:0009987,GO:0044238,GO:0005515,GO:0006807,GO:0005622,GO:0044424,GO:0034641,GO:0044281,GO:0006139,GO:0044710,GO:0009056,GO:0046483,GO:1901360,GO:1901564,GO:0006725,GO:1901575,GO:0005488,GO:0044464,GO:0005623,GO:0044248,GO:0007399,GO:0003824,GO:0055086,GO:…	developmental process,anatomical structure development,single-multicellular organism process,system development,multicellular organismal development,multicellular organismal process,cellular_component,organic substance metabolic process,biological_process,cytoplasm,single-organism process,cellular metabolic process,metabolic process,cellular process,primary metabolic process,protein binding,nitro…	--	--
ENSGALT00000026449	ENSGALG00000016399	SNTB1	chr2:136546689-136654781	4.67567	8.94862	-0.936494	5e-05	0.000188723	PDZ domain||Pleckstrin homology domain	GO:0005575,GO:0005515,GO:0005488,GO:0030055,GO:0005925,GO:0005924,GO:0070161,GO:0005912,GO:0030054,GO:0043234,GO:0032991,GO:0003674,GO:0045202	cellular_component,protein binding,binding,cell-substrate junction,focal adhesion,cell-substrate adherens junction,anchoring junction,adherens junction,cell junction,protein complex,macromolecular complex,molecular_function,synapse	--	--
ENSGALT00000026444	ENSGALG00000016394	HAS2	chr2:136937864-136952782	5.86173	11.6895	-0.995813	5e-05	0.000188723	Nucleotide-diphospho-sugar transferases	GO:0009888,GO:0009653,GO:0032502,GO:0044767,GO:0048856,GO:0048513,GO:0072358,GO:0072359,GO:0001501,GO:0044707,GO:0048731,GO:0007275,GO:0048869,GO:0032501,GO:0030154,GO:0009887,GO:0048522,GO:0007507,GO:0006950,GO:0010033,GO:0042221,GO:0070887,GO:0048518,GO:0001944,GO:0071310,GO:0001568,GO:0009058,GO:0005575,GO:0044249,GO:0044763,GO:0050896,GO:0071704,GO:0040012,GO:0008283,GO:1901576,GO:0050794,GO:…	tissue development,anatomical structure morphogenesis,developmental process,single-organism developmental process,anatomical structure development,organ development,cardiovascular system development,circulatory system development,skeletal system development,single-multicellular organism process,system development,multicellular organismal development,cellular developmental process,multicellular or…	--	--
ENSGALT00000014738	ENSGALG00000009052	LBH	chr3:7979474-7990141	263.125	698.052	-1.40759	5e-05	0.000188723	Limb-bud-and-heart	GO:0044707,GO:0051239,GO:0032501,GO:0048522,GO:0009891,GO:0006950,GO:0009893,GO:0031328,GO:0010557,GO:0048518,GO:0031325,GO:0010628,GO:0048583,GO:0051173,GO:0010604,GO:0009058,GO:0005575,GO:0044249,GO:0019222,GO:0050896,GO:0071704,GO:0060255,GO:0031323,GO:0045935,GO:1901576,GO:0050794,GO:0045893,GO:0008150,GO:0044699,GO:0010468,GO:0009889,GO:0080090,GO:0044237,GO:0051254,GO:0008152,GO:0009987,GO:…	single-multicellular organism process,regulation of multicellular organismal process,multicellular organismal process,positive regulation of cellular process,positive regulation of biosynthetic process,response to stress,positive regulation of metabolic process,positive regulation of cellular biosynthetic process,positive regulation of macromolecule biosynthetic process,positive regulation of bio…	--	--
ENSGALT00000016394	ENSGALG00000010084	EIF4G3	chr21:6635228-6706874	15.1346	11.1357	0.442654	5e-05	0.000188723	Armadillo-type fold||W2 domain||Initiation factor eIF-4 gamma, MA3||MIF4G-like, type 3	GO:0005515,GO:0005488,GO:0003674,GO:0097159,GO:1901363,GO:0003723,GO:0003676	protein binding,binding,molecular_function,organic cyclic compound binding,heterocyclic compound binding,RNA binding,nucleic acid binding	gga03013	RNA transport
ENSGALT00000006336	ENSGALG00000003977	TWF2	chr12:2945887-2958336	81.0865	66.7171	0.281406	0.00535	0.0132442	Actin-depolymerising factor homology domain	GO:0009653,GO:0032502,GO:0044767,GO:0048856,GO:0044707,GO:0048519,GO:0048731,GO:0007275,GO:0051239,GO:0048869,GO:0048523,GO:0032501,GO:0030154,GO:0044421,GO:0048522,GO:0005576,GO:0043292,GO:0010033,GO:0042221,GO:0070887,GO:0050793,GO:2000026,GO:0030016,GO:0048518,GO:0071310,GO:0045595,GO:0005575,GO:0043230,GO:0065010,GO:0044763,GO:0050896,GO:0070062,GO:0050794,GO:0008150,GO:0005737,GO:0044699,GO:…	anatomical structure morphogenesis,developmental process,single-organism developmental process,anatomical structure development,single-multicellular organism process,negative regulation of biological process,system development,multicellular organismal development,regulation of multicellular organismal process,cellular developmental process,negative regulation of cellular process,multicellular org…	--	--
ENSGALT00000025239	ENSGALG00000015653	JPH1	chr2:117820323-117897580	1.87591	2.704	-0.527505	0.0079	0.0187099	MORN motif||Junctophilin	GO:0032502,GO:0044767,GO:0061061,GO:0048856,GO:0048513,GO:0044707,GO:0048731,GO:0007275,GO:0032501,GO:0043292,GO:0007517,GO:0030016,GO:0005575,GO:0008150,GO:0030017,GO:0044449,GO:0005737,GO:0044699,GO:0043226,GO:0005783,GO:0005622,GO:0043227,GO:0044424,GO:0044444,GO:0031674,GO:0044432,GO:0030018,GO:0044464,GO:0005623,GO:0042175,GO:0044422,GO:0005789,GO:0012505,GO:0043229,GO:0008307,GO:0033017,GO:…	developmental process,single-organism developmental process,muscle structure development,anatomical structure development,organ development,single-multicellular organism process,system development,multicellular organismal development,multicellular organismal process,contractile fiber,muscle organ development,myofibril,cellular_component,biological_process,sarcomere,contractile fiber part,cytoplas…	--	--
ENSGALT00000006334	ENSGALG00000003976	BCORL1	chr4:1570165-1583614	1.33289	0.929778	0.519598	0.0064	0.0155101	Ankyrin repeat||Ankyrin repeat-containing domain	GO:0005575,GO:0005737,GO:0043226,GO:0005515,GO:0005622,GO:0043227,GO:0044424,GO:0005488,GO:0044464,GO:0005623,GO:0044422,GO:0043229,GO:0044446,GO:0005654,GO:0043231,GO:0043233,GO:0070013,GO:0071944,GO:0031974,GO:0005886,GO:0005634,GO:0031981,GO:0016020,GO:0044428,GO:0003674	cellular_component,cytoplasm,organelle,protein binding,intracellular,membrane-bounded organelle,intracellular part,binding,cell part,cell,organelle part,intracellular organelle,intracellular organelle part,nucleoplasm,intracellular membrane-bounded organelle,organelle lumen,intracellular organelle lumen,cell periphery,membrane-enclosed lumen,plasma membrane,nucleus,nuclear lumen,membrane,nuclear …	--	--
ENSGALT00000045929	ENSGALG00000026590	KLF13	chr10:5072622-5098236	12.0708	16.1388	-0.419012	0.00185	0.00513326	Zinc finger, C2H2-like||Zinc finger, C2H2	GO:0032502,GO:0044767,GO:0048856,GO:0048513,GO:0044707,GO:0048519,GO:0048731,GO:0007275,GO:0051239,GO:0048869,GO:0048523,GO:0032501,GO:0030154,GO:0048522,GO:0009891,GO:0009893,GO:0031328,GO:0010557,GO:0050793,GO:2000026,GO:0048518,GO:0031325,GO:0010628,GO:0051173,GO:0010604,GO:0045595,GO:0009058,GO:0005575,GO:0044249,GO:0019222,GO:0044763,GO:0071704,GO:0060255,GO:0031323,GO:0045935,GO:0008283,GO:…	developmental process,single-organism developmental process,anatomical structure development,organ development,single-multicellular organism process,negative regulation of biological process,system development,multicellular organismal development,regulation of multicellular organismal process,cellular developmental process,negative regulation of cellular process,multicellular organismal process,c…	--	--
ENSGALT00000026773	ENSGALG00000016586	CCDC25	chr3:104804104-104814366	21.0023	27.2126	-0.373728	0.01295	0.0288169	Domain of unknown function DUF814	GO:0044421,GO:0005576,GO:0005575,GO:0043230,GO:0065010,GO:0070062,GO:0043226,GO:0031988,GO:0005515,GO:0031982,GO:0043227,GO:0005488,GO:0003674	extracellular region part,extracellular region,cellular_component,extracellular organelle,extracellular membrane-bounded organelle,extracellular vesicular exosome,organelle,membrane-bounded vesicle,protein binding,vesicle,membrane-bounded organelle,binding,molecular_function	--	--
ENSGALT00000006480	ENSGALG00000004074	KCNS1	chr20:5520685-5526950	1.33039	0.488339	1.44589	5e-05	0.000188723	BTB/POZ-like||Ion transport domain||Potassium channel, voltage dependent, Kv||BTB/POZ fold||Potassium channel, voltage dependent, Kv3||Two pore domain potassium channel domain||Potassium channel, voltage dependent, Kv2||Potassium channel, voltage dependent, Kv6||Potassium channel, voltage dependent, Kv9||Potassium channel tetramerisation-type BTB domain||Potassium channel	GO:0005575,GO:0044763,GO:0050794,GO:0008150,GO:0044699,GO:0009987,GO:0065007,GO:0050789,GO:0005515,GO:0016043,GO:0071840,GO:0032879,GO:0005488,GO:0044464,GO:0005623,GO:0051179,GO:0071822,GO:0043933,GO:0006461,GO:0070271,GO:0022607,GO:0065003,GO:0044085,GO:0044765,GO:0051049,GO:0006810,GO:0071944,GO:0005886,GO:0051234,GO:0015077,GO:0016020,GO:0043234,GO:0034705,GO:0008076,GO:0032991,GO:0003674,GO:…	cellular_component,single-organism cellular process,regulation of cellular process,biological_process,single-organism process,cellular process,biological regulation,regulation of biological process,protein binding,cellular component organization,cellular component organization or biogenesis,regulation of localization,binding,cell part,cell,localization,protein complex subunit organization,macromo…	--	--
ENSGALT00000009825	ENSGALG00000006090	PLEKHA7	chr5:10959447-11057508	4.71149	3.6258	0.377884	0.00245	0.00659285	Pleckstrin homology domain	GO:0044421,GO:0005576,GO:0005575,GO:0043230,GO:0065010,GO:0044763,GO:0070062,GO:0008150,GO:0005737,GO:0044699,GO:0009987,GO:0043226,GO:0031988,GO:0005515,GO:0031982,GO:0005622,GO:0043227,GO:0044424,GO:0016043,GO:0071840,GO:0005488,GO:0022610,GO:0007155,GO:0044464,GO:0005623,GO:0044422,GO:0043229,GO:0070161,GO:0005912,GO:0044446,GO:0030054,GO:0043228,GO:0043232,GO:0016337,GO:0045218,GO:0005856,GO:…	extracellular region part,extracellular region,cellular_component,extracellular organelle,extracellular membrane-bounded organelle,single-organism cellular process,extracellular vesicular exosome,biological_process,cytoplasm,single-organism process,cellular process,organelle,membrane-bounded vesicle,protein binding,vesicle,intracellular,membrane-bounded organelle,intracellular part,cellular compo…	--	--
ENSGALT00000025493	ENSGALG00000015812	C6ORF162	chr3:75912084-75914718	10.9309	14.3854	-0.396198	0.02395	0.0493244	-	--	--	--	--
ENSGALT00000020462	ENSGALG00000012526	PRPF40A	chr7:35049312-35066127	20.8751	15.2013	0.457584	0.00115	0.0033547	WW domain||Antifreeze protein, type I||FF domain	GO:0009653,GO:0032502,GO:0044767,GO:0048856,GO:0048869,GO:0050793,GO:0005575,GO:0044763,GO:0050794,GO:0008150,GO:0048870,GO:0051674,GO:0005737,GO:0044699,GO:0022603,GO:0016477,GO:0009987,GO:0040011,GO:0065007,GO:0050789,GO:0043226,GO:0005515,GO:0065008,GO:0032989,GO:0005622,GO:0006928,GO:0043227,GO:0044424,GO:0016043,GO:0071840,GO:0000902,GO:0005488,GO:0007010,GO:0044464,GO:0022604,GO:0005623,GO:…	anatomical structure morphogenesis,developmental process,single-organism developmental process,anatomical structure development,cellular developmental process,regulation of developmental process,cellular_component,single-organism cellular process,regulation of cellular process,biological_process,cell motility,localization of cell,cytoplasm,single-organism process,regulation of anatomical structur…	gga03040	Spliceosome
ENSGALT00000025943	ENSGALG00000016102	CYP26B1	chr4:89675596-89685115	4.28072	6.94767	-0.698676	0.0002	0.000685932	Cytochrome P450, E-class, group I||Cytochrome P450, B-class||Cytochrome P450, E-class, group IV||Cytochrome P450	GO:0009888,GO:0009653,GO:0032502,GO:0044767,GO:0061061,GO:0048856,GO:0048513,GO:0001501,GO:0042692,GO:0044707,GO:0048519,GO:0048731,GO:0007275,GO:0060537,GO:0051239,GO:0048869,GO:0048523,GO:0051146,GO:0032501,GO:0030154,GO:0009887,GO:0014706,GO:0048522,GO:0007517,GO:0006950,GO:0010033,GO:0042221,GO:0009893,GO:0070887,GO:0060429,GO:0009966,GO:0048598,GO:0009790,GO:0050793,GO:2000026,GO:0048518,GO:…	tissue development,anatomical structure morphogenesis,developmental process,single-organism developmental process,muscle structure development,anatomical structure development,organ development,skeletal system development,muscle cell differentiation,single-multicellular organism process,negative regulation of biological process,system development,multicellular organismal development,muscle tissue…	gga01100,gga00830	Metabolic pathways,Retinol metabolism
ENSGALT00000025941	ENSGALG00000016100	TMEM74	chr2:131623658-131624609	0.433063	0.966082	-1.15757	0.02425	0.0498524	-	GO:0008150,GO:0044237,GO:0008152,GO:0009987,GO:0005515,GO:0009056,GO:0005488,GO:0044248,GO:0006914,GO:0003674	biological_process,cellular metabolic process,metabolic process,cellular process,protein binding,catabolic process,binding,cellular catabolic process,autophagy,molecular_function	--	--
ENSGALT00000024545	ENSGALG00000015211	DTNA	chr2:107131492-107228834	10.5896	13.2827	-0.326902	0.0059	0.0144421	Zinc finger, ZZ-type||EF-hand domain, type 1||EF-hand domain, type 2||Distrobrevin	GO:0005575,GO:0005737,GO:0005515,GO:0043167,GO:0005622,GO:0044424,GO:0046872,GO:0043169,GO:0005509,GO:0005488,GO:0044464,GO:0005623,GO:0046914,GO:0008270,GO:0043234,GO:0032991,GO:0003674,GO:0045202	cellular_component,cytoplasm,protein binding,ion binding,intracellular,intracellular part,metal ion binding,cation binding,calcium ion binding,binding,cell part,cell,transition metal ion binding,zinc ion binding,protein complex,macromolecular complex,molecular_function,synapse	--	--
ENSGALT00000024352	ENSGALG00000020554	-	chrZ:32976701-33409919	3.02017	4.70459	-0.63944	5e-05	0.000188723	Immunoglobulin subtype||Immunoglobulin subtype 2||PLAC||Immunoglobulin I-set||Peptidase M12B, ADAM-TS||Thrombospondin, type 1 repeat||Immunoglobulin-like domain||ADAM-TS Spacer 1	GO:0031012,GO:0005578,GO:0044421,GO:0005576,GO:0005575,GO:0071704,GO:0008150,GO:0019538,GO:0008152,GO:0044238,GO:0043170,GO:0005515,GO:0043167,GO:0046872,GO:0043169,GO:0005488,GO:0003824,GO:0004222,GO:0006508,GO:0046914,GO:0008270,GO:0008237,GO:0004175,GO:0003674,GO:0016787,GO:0008233,GO:0070011	extracellular matrix,proteinaceous extracellular matrix,extracellular region part,extracellular region,cellular_component,organic substance metabolic process,biological_process,protein metabolic process,metabolic process,primary metabolic process,macromolecule metabolic process,protein binding,ion binding,metal ion binding,cation binding,binding,catalytic activity,metalloendopeptidase activity,pr…	--	--
ENSGALT00000020209	ENSGALG00000012377	HNMT	chr7:30750465-30763505	6.88305	5.1345	0.422823	0.0121	0.0271765	Methyltransferase type 12||S-adenosyl-L-methionine-dependent methyltransferase||Histamine N-methyltransferase	GO:0044421,GO:0005576,GO:0005575,GO:0043230,GO:0065010,GO:0070062,GO:0008150,GO:0005737,GO:0008152,GO:0043226,GO:0031988,GO:0031982,GO:0005622,GO:0043227,GO:0044424,GO:0016740,GO:0044464,GO:0005623,GO:0044422,GO:0043229,GO:0003824,GO:0008168,GO:0044446,GO:0016741,GO:0005654,GO:0008757,GO:0043231,GO:0008170,GO:0043233,GO:0070013,GO:0031974,GO:0032259,GO:0005634,GO:0031981,GO:0046539,GO:0044428,GO:…	extracellular region part,extracellular region,cellular_component,extracellular organelle,extracellular membrane-bounded organelle,extracellular vesicular exosome,biological_process,cytoplasm,metabolic process,organelle,membrane-bounded vesicle,vesicle,intracellular,membrane-bounded organelle,intracellular part,transferase activity,cell part,cell,organelle part,intracellular organelle,catalytic a…	gga00340	Histidine metabolism
ENSGALT00000009350	ENSGALG00000005821	FAM219A	chrZ:7535466-7764035	27.9305	17.7545	0.653659	5e-05	0.000188723	-	--	--	--	--
ENSGALT00000009355	ENSGALG00000005823	HDLBP	chr9:4446506-4467274	507.773	389.799	0.381454	0.0001	0.000360792	K Homology domain, type 1||K Homology domain	GO:0005488,GO:0003674,GO:0097159,GO:1901363,GO:0003723,GO:0003676	binding,molecular_function,organic cyclic compound binding,heterocyclic compound binding,RNA binding,nucleic acid binding	--	--
ENSGALT00000027898	ENSGALG00000017261	TENM4	chr1:191230961-191733590	3.51135	8.83221	-1.33075	5e-05	0.000188723	Epidermal growth factor-like domain||Soluble quinoprotein glucose/sorbosone dehydrogenase||EGF-like domain, extracellular||Teneurin intracellular, N-terminal||Carboxypeptidase-like, regulatory domain||YD repeat||Rhs repeat-associated core	GO:0009888,GO:0009653,GO:0032502,GO:0044767,GO:0048856,GO:0048513,GO:0072358,GO:0072359,GO:0044707,GO:0048731,GO:0007275,GO:0060537,GO:0051239,GO:0048869,GO:0032501,GO:0030154,GO:0014706,GO:0048522,GO:0007507,GO:0048646,GO:0048598,GO:0009790,GO:0050793,GO:2000026,GO:0048518,GO:0045595,GO:0005575,GO:0044763,GO:0050896,GO:0071704,GO:0023051,GO:0008283,GO:0010646,GO:0050794,GO:0008150,GO:0005737,GO:…	tissue development,anatomical structure morphogenesis,developmental process,single-organism developmental process,anatomical structure development,organ development,cardiovascular system development,circulatory system development,single-multicellular organism process,system development,multicellular organismal development,muscle tissue development,regulation of multicellular organismal process,ce…	--	--
ENSGALT00000002309	ENSGALG00000001519	NEU2	chr9:623854-631560	0.390259	0.928913	-1.25111	0.00395	0.010104	Sialidases	GO:0071704,GO:0008150,GO:0044237,GO:0008152,GO:0009987,GO:0044238,GO:0005515,GO:0006807,GO:1901135,GO:0044710,GO:0009056,GO:0005975,GO:1901564,GO:1901575,GO:0005488,GO:0044723,GO:0044248,GO:0006665,GO:0003824,GO:0006672,GO:0006687,GO:0046466,GO:0044242,GO:0044255,GO:0001573,GO:0030149,GO:1901565,GO:0019377,GO:0046479,GO:0006629,GO:1901136,GO:0046514,GO:0006643,GO:0052794,GO:0016042,GO:0009311,GO:…	organic substance metabolic process,biological_process,cellular metabolic process,metabolic process,cellular process,primary metabolic process,protein binding,nitrogen compound metabolic process,carbohydrate derivative metabolic process,single-organism metabolic process,catabolic process,carbohydrate metabolic process,organonitrogen compound metabolic process,organic substance catabolic process,b…	gga00600,gga00511	Sphingolipid metabolism,Other glycan degradation
ENSGALT00000002306	ENSGALG00000001516	FHL3	chr23:3466392-3469668	126.426	206.008	-0.704405	5e-05	0.000188723	Zinc finger, LIM-type	GO:0043292,GO:0030016,GO:0005575,GO:0044763,GO:0008150,GO:0030017,GO:0044449,GO:0005737,GO:0044699,GO:0009987,GO:0043226,GO:0005515,GO:0043167,GO:0005622,GO:0043227,GO:0044424,GO:0046872,GO:0044444,GO:0043169,GO:0031674,GO:0003779,GO:0030036,GO:0016043,GO:0042641,GO:0015629,GO:0071840,GO:0030029,GO:0032432,GO:0005488,GO:0007010,GO:0030018,GO:0044464,GO:0005623,GO:0001725,GO:0008092,GO:0044422,GO:…	contractile fiber,myofibril,cellular_component,single-organism cellular process,biological_process,sarcomere,contractile fiber part,cytoplasm,single-organism process,cellular process,organelle,protein binding,ion binding,intracellular,membrane-bounded organelle,intracellular part,metal ion binding,cytoplasmic part,cation binding,I band,actin binding,actin cytoskeleton organization,cellular compon…	--	--
ENSGALT00000002304	ENSGALG00000001515	-	chr21:2156092-2174774	28.9481	22.9251	0.336542	0.00335	0.00870816	ATPase family AAA domain-containing protein 3, domain of unknown function DUF3523||ATPase, AAA-type, core||P-loop containing nucleoside triphosphate hydrolase||AAA+ ATPase domain	GO:0005575,GO:0005737,GO:0043226,GO:0043167,GO:0005622,GO:0043227,GO:0044424,GO:0044444,GO:0005488,GO:0044464,GO:0005623,GO:0044422,GO:0043229,GO:0043168,GO:0044446,GO:0031090,GO:0043231,GO:0032550,GO:0001883,GO:0032549,GO:0032555,GO:0001882,GO:0017076,GO:0032553,GO:0035639,GO:0016020,GO:0032559,GO:0030554,GO:0036094,GO:0005524,GO:0003674,GO:0000166,GO:1901265,GO:0097159,GO:1901363,GO:0019866,GO:…	cellular_component,cytoplasm,organelle,ion binding,intracellular,membrane-bounded organelle,intracellular part,cytoplasmic part,binding,cell part,cell,organelle part,intracellular organelle,anion binding,intracellular organelle part,organelle membrane,intracellular membrane-bounded organelle,purine ribonucleoside binding,purine nucleoside binding,ribonucleoside binding,purine ribonucleotide bindi…	--	--
ENSGALT00000038569	ENSGALG00000006725	ACAN	chr10:12540335-12583712	0.878546	1.29108	-0.555389	0.01255	0.0280557	Immunoglobulin subtype||Type-2 ice-structuring protein||Epidermal growth factor-like domain||C-type lectin fold||C-type lectin||Link||Sushi/SCR/CCP domain||EGF-like calcium-binding domain||Immunoglobulin-like domain||Immunoglobulin V-set domain	GO:0009888,GO:0009653,GO:0032502,GO:0044767,GO:0048856,GO:0031012,GO:0048513,GO:0001501,GO:0005578,GO:0044707,GO:0048731,GO:0007275,GO:0048869,GO:0032501,GO:0030154,GO:0051216,GO:0009887,GO:0061448,GO:0044421,GO:0005576,GO:0002062,GO:0009058,GO:0005575,GO:0044249,GO:0044763,GO:0071704,GO:1901576,GO:0008150,GO:0044699,GO:0019538,GO:0044237,GO:0008152,GO:0009987,GO:0044238,GO:0048705,GO:0043170,GO:…	tissue development,anatomical structure morphogenesis,developmental process,single-organism developmental process,anatomical structure development,extracellular matrix,organ development,skeletal system development,proteinaceous extracellular matrix,single-multicellular organism process,system development,multicellular organismal development,cellular developmental process,multicellular organismal …	--	--
ENSGALT00000013811	ENSGALG00000008475	ARRDC1	chr17:1955242-1981882	9.67639	7.54412	0.359117	0.0051	0.0127072	Arrestin-like, N-terminal||Vacuolar protein sorting protein 26 related||Immunoglobulin E-set||Arrestin C-terminal-like domain	GO:0044421,GO:0005576,GO:0005575,GO:0043230,GO:0065010,GO:0070062,GO:0005737,GO:0043226,GO:0031988,GO:0031982,GO:0005622,GO:0043227,GO:0044424,GO:0044444,GO:0044464,GO:0005623,GO:0043229,GO:0071944,GO:0005886,GO:0031410,GO:0016020	extracellular region part,extracellular region,cellular_component,extracellular organelle,extracellular membrane-bounded organelle,extracellular vesicular exosome,cytoplasm,organelle,membrane-bounded vesicle,vesicle,intracellular,membrane-bounded organelle,intracellular part,cytoplasmic part,cell part,cell,intracellular organelle,cell periphery,plasma membrane,cytoplasmic vesicle,membrane	--	--
ENSGALT00000001372	ENSGALG00000000934	ZBTB43	chr17:10246460-10251303	20.959	13.5764	0.62647	5e-05	0.000188723	Zinc finger, C2H2||BTB/POZ-like||Zinc finger, C2H2-like||BTB/POZ||BTB/POZ fold	GO:0005575,GO:0043226,GO:0005515,GO:0043167,GO:0005622,GO:0043227,GO:0044424,GO:0046872,GO:0043169,GO:0005488,GO:0044464,GO:0005623,GO:0043229,GO:0043231,GO:0005634,GO:0003674,GO:0097159,GO:1901363,GO:0003676	cellular_component,organelle,protein binding,ion binding,intracellular,membrane-bounded organelle,intracellular part,metal ion binding,cation binding,binding,cell part,cell,intracellular organelle,intracellular membrane-bounded organelle,nucleus,molecular_function,organic cyclic compound binding,heterocyclic compound binding,nucleic acid binding	--	--
ENSGALT00000001374	ENSGALG00000000935	TUFT1	chr25:2103605-2117226	32.1451	19.9182	0.690514	5e-05	0.000188723	-	GO:0005575,GO:0005737,GO:0005515,GO:0005622,GO:0044424,GO:0005488,GO:0044464,GO:0005623,GO:0003674	cellular_component,cytoplasm,protein binding,intracellular,intracellular part,binding,cell part,cell,molecular_function	--	--
ENSGALT00000041122	ENSGALG00000002555	RET	chr6:4283163-4363396	1.35422	2.50974	-0.890075	0.00035	0.0011447	Cadherin||Tyrosine-protein kinase, catalytic domain||Tyrosine-protein kinase, Ret receptor||Protein kinase-like domain||Serine/threonine/dual specificity protein kinase, catalytic domain||Serine-threonine/tyrosine-protein kinase catalytic domain||Cadherin-like||Protein kinase domain	GO:0009888,GO:0009653,GO:0032502,GO:0044767,GO:0048856,GO:0048513,GO:0044707,GO:0048731,GO:0007275,GO:0051239,GO:0048869,GO:0032501,GO:0030154,GO:0048522,GO:0009891,GO:0006950,GO:0010033,GO:0042221,GO:0009893,GO:0048729,GO:0070887,GO:0060429,GO:0009966,GO:0031328,GO:0048646,GO:0048598,GO:0009790,GO:0010557,GO:0050793,GO:2000026,GO:0048518,GO:0031325,GO:0010628,GO:0002009,GO:0048583,GO:0009967,GO:…	tissue development,anatomical structure morphogenesis,developmental process,single-organism developmental process,anatomical structure development,organ development,single-multicellular organism process,system development,multicellular organismal development,regulation of multicellular organismal process,cellular developmental process,multicellular organismal process,cell differentiation,positive…	gga04144	Endocytosis
ENSGALT00000009683	ENSGALG00000006017	DOCK11	chr4:3309255-3364270	9.44413	11.5039	-0.28464	0.0087	0.0203525	Pleckstrin homology domain||Armadillo-type fold||Dedicator of cytokinesis C/D, N-terminal||Dedicator of cytokinesis C-terminal	GO:0035556,GO:0019222,GO:0044763,GO:0050896,GO:0071704,GO:0031323,GO:0050794,GO:0008150,GO:0044699,GO:0080090,GO:0044237,GO:0008152,GO:0051716,GO:0009987,GO:0044238,GO:0007165,GO:0065007,GO:0023052,GO:0044700,GO:0051171,GO:0050789,GO:0007154,GO:0019219,GO:0005515,GO:0006807,GO:0006796,GO:0006793,GO:0019220,GO:0051174,GO:0065009,GO:0044093,GO:0034641,GO:0043085,GO:1901135,GO:0044281,GO:0006139,GO:…	intracellular signal transduction,regulation of metabolic process,single-organism cellular process,response to stimulus,organic substance metabolic process,regulation of cellular metabolic process,regulation of cellular process,biological_process,single-organism process,regulation of primary metabolic process,cellular metabolic process,metabolic process,cellular response to stimulus,cellular proc…	--	--
ENSGALT00000009680	ENSGALG00000006016	PASK	chr9:4409465-4428357	5.85923	7.23212	-0.303708	0.0097	0.0223991	Protein kinase-like domain||Serine/threonine/dual specificity protein kinase, catalytic domain||Serine-threonine/tyrosine-protein kinase catalytic domain||Tyrosine-protein kinase, catalytic domain||PAS fold||Protein kinase domain||PAS domain	GO:0044707,GO:0048519,GO:0051239,GO:0048523,GO:0032501,GO:0009058,GO:0005575,GO:0044249,GO:0019222,GO:0044763,GO:0050896,GO:0071704,GO:0060255,GO:0031323,GO:0023051,GO:1901576,GO:0010646,GO:0050794,GO:0008150,GO:0010605,GO:0005737,GO:0044699,GO:0019538,GO:0010468,GO:0009889,GO:0080090,GO:0044237,GO:0008152,GO:0051716,GO:0009987,GO:0044238,GO:0031326,GO:0007165,GO:0043170,GO:0044271,GO:0009892,GO:…	single-multicellular organism process,negative regulation of biological process,regulation of multicellular organismal process,negative regulation of cellular process,multicellular organismal process,biosynthetic process,cellular_component,cellular biosynthetic process,regulation of metabolic process,single-organism cellular process,response to stimulus,organic substance metabolic process,regulat…	--	--
ENSGALT00000044297	ENSGALG00000026651	SCARA3	chr3:104817332-104822180	2.19213	3.30186	-0.590947	0.00115	0.0033547	Collagen triple helix repeat	GO:0005515,GO:0005488,GO:0003674	protein binding,binding,molecular_function	--	--
ENSGALT00000019884	ENSGALG00000012177	NCKAP5	chr7:29287613-29708299	1.14006	2.64989	-1.21682	5e-05	0.000188723	-	--	--	--	--
ENSGALT00000008883	ENSGALG00000005538	MYO18B	chr15:7048111-7093354	0.791433	1.32292	-0.741191	5e-05	0.000188723	Myosin tail||Prefoldin||Myosin head, motor domain||P-loop containing nucleoside triphosphate hydrolase||IQ motif, EF-hand binding site	GO:0009888,GO:0009653,GO:0032502,GO:0044767,GO:0061061,GO:0048856,GO:0048513,GO:0072358,GO:0072359,GO:0042692,GO:0044707,GO:0048731,GO:0007275,GO:0060537,GO:0048869,GO:0051146,GO:0032501,GO:0030154,GO:0014706,GO:0055001,GO:0055002,GO:0043292,GO:0007507,GO:0030016,GO:0001944,GO:0001568,GO:0005575,GO:0044763,GO:0008150,GO:0030017,GO:0044449,GO:0005737,GO:0044699,GO:0008152,GO:0009987,GO:0048514,GO:…	tissue development,anatomical structure morphogenesis,developmental process,single-organism developmental process,muscle structure development,anatomical structure development,organ development,cardiovascular system development,circulatory system development,muscle cell differentiation,single-multicellular organism process,system development,multicellular organismal development,muscle tissue deve…	--	--
ENSGALT00000043587	ENSGALG00000027546	-	chr16:201542-203835	5.1348	6.64956	-0.372951	0.0185	0.0394154	Zinc finger, C2H2||Krueppel-associated box||Zinc finger, C2H2-like	GO:0009058,GO:0005575,GO:0044249,GO:0019222,GO:0071704,GO:0060255,GO:0031323,GO:1901576,GO:0050794,GO:0008150,GO:0010468,GO:0009889,GO:0080090,GO:0044237,GO:0008152,GO:0009987,GO:0044238,GO:0031326,GO:0043170,GO:0044271,GO:0010556,GO:0065007,GO:0051171,GO:0050789,GO:0009059,GO:0019438,GO:0034654,GO:0018130,GO:1901362,GO:0019219,GO:2000112,GO:0034645,GO:2001141,GO:0006351,GO:0006355,GO:0006807,GO:…	biosynthetic process,cellular_component,cellular biosynthetic process,regulation of metabolic process,organic substance metabolic process,regulation of macromolecule metabolic process,regulation of cellular metabolic process,organic substance biosynthetic process,regulation of cellular process,biological_process,regulation of gene expression,regulation of biosynthetic process,regulation of primar…	--	--
ENSGALT00000008888	ENSGALG00000005540	MICAL2	chr5:7466933-7519456	37.3639	59.5989	-0.673639	5e-05	0.000188723	Zinc finger, LIM-type||FAD binding domain||Calponin homology domain||Calmodulin-regulated spectrin-associated protein, CH domain||Monooxygenase, FAD-binding||Aromatic-ring hydroxylase-like	GO:0048522,GO:0009891,GO:0009893,GO:0031328,GO:0010557,GO:0048518,GO:0031325,GO:0010628,GO:0051173,GO:0010604,GO:0009058,GO:0005575,GO:0044249,GO:0019222,GO:0044763,GO:0071704,GO:0060255,GO:0031323,GO:0045935,GO:1901576,GO:0050794,GO:0045893,GO:0008150,GO:0044699,GO:0010468,GO:0009889,GO:0080090,GO:0044237,GO:0051254,GO:0008152,GO:0009987,GO:0044238,GO:0031326,GO:0043170,GO:0044271,GO:0010556,GO:…	positive regulation of cellular process,positive regulation of biosynthetic process,positive regulation of metabolic process,positive regulation of cellular biosynthetic process,positive regulation of macromolecule biosynthetic process,positive regulation of biological process,positive regulation of cellular metabolic process,positive regulation of gene expression,positive regulation of nitrogen …	--	--
ENSGALT00000044955	ENSGALG00000027823	TFAP4	chr14:12682510-12687078	12.7586	16.0392	-0.33013	0.02155	0.0450415	Myc-type, basic helix-loop-helix (bHLH) domain	GO:0048519,GO:0048523,GO:0048522,GO:0009891,GO:0006950,GO:0010033,GO:0042221,GO:0009893,GO:0070887,GO:0009966,GO:0031328,GO:0010557,GO:0048518,GO:0031325,GO:0010628,GO:0048583,GO:0051173,GO:0071310,GO:0035556,GO:0010604,GO:0009058,GO:0005575,GO:0044249,GO:0019222,GO:0044763,GO:0050896,GO:0071704,GO:0060255,GO:0031323,GO:0023051,GO:0045935,GO:0008283,GO:1901576,GO:0010646,GO:0050794,GO:0045893,GO:…	negative regulation of biological process,negative regulation of cellular process,positive regulation of cellular process,positive regulation of biosynthetic process,response to stress,response to organic substance,response to chemical stimulus,positive regulation of metabolic process,cellular response to chemical stimulus,regulation of signal transduction,positive regulation of cellular biosynth…	--	--
ENSGALT00000001764	ENSGALG00000001165	PANK4	chr21:1435526-1466358	5.34647	4.2651	0.326006	0.0052	0.0129311	Pantothenate kinase, acetyl-CoA regulated, two-domain type||Type II pantothenate kinase||Domain of unknown function DUF89	GO:0009058,GO:0044249,GO:0071704,GO:1901576,GO:0008150,GO:0044237,GO:0008152,GO:0009987,GO:0044238,GO:0044271,GO:0019438,GO:0034654,GO:0018130,GO:1901362,GO:1901566,GO:0006807,GO:0043167,GO:0006796,GO:0006793,GO:0016310,GO:1901137,GO:0034641,GO:1901135,GO:0044281,GO:0006139,GO:0044710,GO:0016740,GO:0046483,GO:1901360,GO:1901564,GO:0006725,GO:0005488,GO:0009163,GO:0042455,GO:1901659,GO:0016301,GO:…	biosynthetic process,cellular biosynthetic process,organic substance metabolic process,organic substance biosynthetic process,biological_process,cellular metabolic process,metabolic process,cellular process,primary metabolic process,cellular nitrogen compound biosynthetic process,aromatic compound biosynthetic process,nucleobase-containing compound biosynthetic process,heterocycle biosynthetic pr…	gga00770,gga01100	Pantothenate and CoA biosynthesis,Metabolic pathways
ENSGALT00000026143	ENSGALG00000016217	-	chr1:110156335-110230976	18.3032	13.2365	0.46757	5e-05	0.000188723	Tetratricopeptide TPR1||Tetratricopeptide repeat||JmjC domain||Tetratricopeptide repeat-containing domain	GO:0044763,GO:0071704,GO:0008150,GO:0044699,GO:0019538,GO:0044237,GO:0008152,GO:0009987,GO:0044238,GO:0043170,GO:0044267,GO:0005515,GO:0006464,GO:0036211,GO:0043412,GO:0043167,GO:0044260,GO:0046872,GO:0043169,GO:0016043,GO:0044710,GO:0071840,GO:0005488,GO:0003824,GO:0016577,GO:0006996,GO:0070076,GO:0032452,GO:0006482,GO:0008214,GO:0071557,GO:0071558,GO:0032451,GO:0070988,GO:0016570,GO:0003674,GO:…	single-organism cellular process,organic substance metabolic process,biological_process,single-organism process,protein metabolic process,cellular metabolic process,metabolic process,cellular process,primary metabolic process,macromolecule metabolic process,cellular protein metabolic process,protein binding,cellular protein modification process,protein modification process,macromolecule modificat…	--	--
ENSGALT00000026140	ENSGALG00000016216	NDRG1	chr2:141549216-141589409	73.5716	116.202	-0.659417	5e-05	0.000188723	NDRG||Alpha/Beta hydrolase fold	GO:0032502,GO:0044767,GO:0048856,GO:0044707,GO:0048519,GO:0048731,GO:0007275,GO:0048869,GO:0048523,GO:0032501,GO:0030154,GO:0044421,GO:0005576,GO:0006950,GO:0042221,GO:0070887,GO:0048518,GO:0035556,GO:0005575,GO:0043230,GO:0065010,GO:0044763,GO:0050896,GO:0070062,GO:0008283,GO:0050794,GO:0008150,GO:0005737,GO:0044699,GO:0051716,GO:0009987,GO:0007165,GO:0042127,GO:0065007,GO:0023052,GO:0044700,GO:…	developmental process,single-organism developmental process,anatomical structure development,single-multicellular organism process,negative regulation of biological process,system development,multicellular organismal development,cellular developmental process,negative regulation of cellular process,multicellular organismal process,cell differentiation,extracellular region part,extracellular regio…	--	--
ENSGALT00000023933	ENSGALG00000014825	-	chr3:58561698-58587775	0.916645	1.43959	-0.651224	0.0072	0.0172445	Protein SOGA||Type VII secretion system ESAT-6-like	GO:0044421,GO:0005576,GO:0005575,GO:0019222,GO:0031323,GO:0050794,GO:0008150,GO:0044237,GO:0008152,GO:0009987,GO:0065007,GO:0050789,GO:0005615,GO:0009056,GO:0009894,GO:0044248,GO:0006914,GO:0031329,GO:0010506	extracellular region part,extracellular region,cellular_component,regulation of metabolic process,regulation of cellular metabolic process,regulation of cellular process,biological_process,cellular metabolic process,metabolic process,cellular process,biological regulation,regulation of biological process,extracellular space,catabolic process,regulation of catabolic process,cellular catabolic proc…	--	--
ENSGALT00000026149	ENSGALG00000016220	WISP1	chr2:141532749-141540007	43.0614	116.67	-1.43796	5e-05	0.000188723	Cystine knot, C-terminal||Insulin-like growth factor-binding protein, IGFBP||Thrombospondin, type 1 repeat||Glycoprotein hormone subunit beta, cystine knot||IGFBP-related, CNN||von Willebrand factor, type C	GO:0031012,GO:0005578,GO:0048519,GO:0048523,GO:0044421,GO:0005576,GO:0005575,GO:0044763,GO:0050896,GO:0050794,GO:0008150,GO:0005737,GO:0044699,GO:0051716,GO:0009987,GO:0007165,GO:0065007,GO:0023052,GO:0044700,GO:0050789,GO:0007154,GO:0005515,GO:0008219,GO:0016265,GO:0005539,GO:0005102,GO:0097367,GO:0008201,GO:0043167,GO:0019838,GO:0016049,GO:0010941,GO:0040007,GO:0005622,GO:0044424,GO:1901681,GO:…	extracellular matrix,proteinaceous extracellular matrix,negative regulation of biological process,negative regulation of cellular process,extracellular region part,extracellular region,cellular_component,single-organism cellular process,response to stimulus,regulation of cellular process,biological_process,cytoplasm,single-organism process,cellular response to stimulus,cellular process,signal tra…	--	--
ENSGALT00000044899	ENSGALG00000025787	CDK5RAP3	chr27:3865614-3868783	23.0462	14.4726	0.671198	5e-05	0.000188723	Protein of unknown function DUF773	GO:0048519,GO:0048523,GO:0048522,GO:0009891,GO:0006950,GO:0009893,GO:0009966,GO:0031328,GO:0010557,GO:0048518,GO:0031325,GO:0010628,GO:0048583,GO:0009967,GO:0051173,GO:0035556,GO:0010604,GO:0009058,GO:0005575,GO:0044249,GO:0019222,GO:0044763,GO:0050896,GO:0071704,GO:0060255,GO:0031323,GO:0023051,GO:0045935,GO:0008283,GO:1901576,GO:0010646,GO:0050794,GO:0045893,GO:0008150,GO:0010605,GO:0023056,GO:…	negative regulation of biological process,negative regulation of cellular process,positive regulation of cellular process,positive regulation of biosynthetic process,response to stress,positive regulation of metabolic process,regulation of signal transduction,positive regulation of cellular biosynthetic process,positive regulation of macromolecule biosynthetic process,positive regulation of biolo…	--	--
ENSGALT00000014094	ENSGALG00000008653	MGA	chr5:24268924-24313980	16.8111	14.1737	0.246189	0.01435	0.0315153	Transcription factor, T-box||Myc-type, basic helix-loop-helix (bHLH) domain||p53-like transcription factor, DNA-binding	GO:0009058,GO:0005575,GO:0044249,GO:0019222,GO:0071704,GO:0060255,GO:0031323,GO:1901576,GO:0050794,GO:0008150,GO:0005737,GO:0010468,GO:0009889,GO:0080090,GO:0044237,GO:0008152,GO:0009987,GO:0044238,GO:0031326,GO:0043170,GO:0044271,GO:0010556,GO:0065007,GO:0051171,GO:0050789,GO:0009059,GO:0043226,GO:0019438,GO:0034654,GO:0018130,GO:1901362,GO:0019219,GO:0005515,GO:2000112,GO:0034645,GO:2001141,GO:…	biosynthetic process,cellular_component,cellular biosynthetic process,regulation of metabolic process,organic substance metabolic process,regulation of macromolecule metabolic process,regulation of cellular metabolic process,organic substance biosynthetic process,regulation of cellular process,biological_process,cytoplasm,regulation of gene expression,regulation of biosynthetic process,regulation…	--	--
ENSGALT00000014091	ENSGALG00000008651	C3H20ORF3	chr3:15172838-15185206	37.6571	46.1545	-0.293551	0.0115	0.0259979	SMP-30/Gluconolactonase/LRE-like region||Strictosidine synthase, conserved region	GO:0044421,GO:0005576,GO:0009058,GO:0005575,GO:0043230,GO:0065010,GO:0070062,GO:0008150,GO:0008152,GO:0043226,GO:0031988,GO:0031982,GO:0043227,GO:0009986,GO:0044464,GO:0005623,GO:0003824,GO:0016788,GO:0004064,GO:0016020,GO:0016843,GO:0016844,GO:0003674,GO:0016787,GO:0016840,GO:0031224,GO:0016021,GO:0044425,GO:0016829,GO:0052689	extracellular region part,extracellular region,biosynthetic process,cellular_component,extracellular organelle,extracellular membrane-bounded organelle,extracellular vesicular exosome,biological_process,metabolic process,organelle,membrane-bounded vesicle,vesicle,membrane-bounded organelle,cell surface,cell part,cell,catalytic activity,hydrolase activity, acting on ester bonds,arylesterase activi…	--	--
ENSGALT00000038916	ENSGALG00000006025	XIRP1	chr2:4944067-4977259	8.85978	21.6909	-1.29174	5e-05	0.000188723	Polyribonucleotide nucleotidyltransferase, RNA-binding domain||Actin-binding, Xin repeat	GO:0005575,GO:0044763,GO:0071704,GO:0008150,GO:0044699,GO:0044237,GO:0008152,GO:0009987,GO:0044238,GO:0043170,GO:0005515,GO:0006807,GO:0044260,GO:0010467,GO:0034641,GO:0003779,GO:0030036,GO:0006139,GO:0016043,GO:0071840,GO:0030029,GO:0046483,GO:1901360,GO:0016070,GO:0006725,GO:0005488,GO:0007010,GO:0008092,GO:0090304,GO:0003824,GO:0030054,GO:0006996,GO:0016788,GO:0003674,GO:0004540,GO:0097159,GO:…	cellular_component,single-organism cellular process,organic substance metabolic process,biological_process,single-organism process,cellular metabolic process,metabolic process,cellular process,primary metabolic process,macromolecule metabolic process,protein binding,nitrogen compound metabolic process,cellular macromolecule metabolic process,gene expression,cellular nitrogen compound metabolic pr…	--	--
ENSGALT00000016800	ENSGALG00000010319	SYT1	chr1:39159692-39381692	3.96084	2.86492	0.467312	0.00805	0.0190227	Synaptotagmin||C2 domain	GO:0044707,GO:0051239,GO:0032501,GO:0048522,GO:0048518,GO:0005575,GO:0044763,GO:0023051,GO:0010646,GO:0050794,GO:0008150,GO:0023056,GO:0005737,GO:0010647,GO:0044699,GO:0009987,GO:0065007,GO:0023052,GO:0044700,GO:0050789,GO:0043226,GO:0007154,GO:0031988,GO:0005515,GO:0031982,GO:0005102,GO:0065008,GO:0043167,GO:0005622,GO:0043227,GO:0044424,GO:0046872,GO:0044444,GO:0043169,GO:0005509,GO:0005488,GO:…	single-multicellular organism process,regulation of multicellular organismal process,multicellular organismal process,positive regulation of cellular process,positive regulation of biological process,cellular_component,single-organism cellular process,regulation of signaling,regulation of cell communication,regulation of cellular process,biological_process,positive regulation of signaling,cytopla…	--	--
ENSGALT00000016803	ENSGALG00000010322	JDP2	chr5:37546188-37550495	62.0569	43.6363	0.508062	0.0002	0.000685932	AP-1 transcription factor||Basic-leucine zipper domain||Transcription factor, Skn-1-like, DNA-binding domain	GO:0032502,GO:0048519,GO:0048869,GO:0048523,GO:0030154,GO:0048522,GO:0009893,GO:0050793,GO:0048518,GO:0031325,GO:0010604,GO:0045595,GO:0009058,GO:0005575,GO:0044249,GO:0019222,GO:0044763,GO:0071704,GO:0060255,GO:0031323,GO:1901576,GO:0050794,GO:0008150,GO:0010605,GO:0044699,GO:0019538,GO:0010468,GO:0009889,GO:0080090,GO:0044237,GO:0008152,GO:0009987,GO:0010629,GO:0044238,GO:0031326,GO:0043170,GO:…	developmental process,negative regulation of biological process,cellular developmental process,negative regulation of cellular process,cell differentiation,positive regulation of cellular process,positive regulation of metabolic process,regulation of developmental process,positive regulation of biological process,positive regulation of cellular metabolic process,positive regulation of macromolecu…	--	--
ENSGALT00000016802	ENSGALG00000010320	PAWR	chr1:39409647-39479066	48.4324	70.8315	-0.548419	5e-05	0.000188723	-	GO:0044707,GO:0048519,GO:0048523,GO:0032501,GO:0048522,GO:0009891,GO:0009893,GO:0009966,GO:0031328,GO:0010557,GO:0048518,GO:0031325,GO:0048583,GO:0010604,GO:0009058,GO:0005575,GO:0044249,GO:0019222,GO:0044763,GO:0050896,GO:0071704,GO:0060255,GO:0031323,GO:0023051,GO:0008283,GO:1901576,GO:0010646,GO:0050794,GO:0008150,GO:0005737,GO:0044699,GO:0019538,GO:0009889,GO:0080090,GO:0044237,GO:0008152,GO:…	single-multicellular organism process,negative regulation of biological process,negative regulation of cellular process,multicellular organismal process,positive regulation of cellular process,positive regulation of biosynthetic process,positive regulation of metabolic process,regulation of signal transduction,positive regulation of cellular biosynthetic process,positive regulation of macromolecu…	--	--
ENSGALT00000008552	ENSGALG00000005330	SNCAIP	chrZ:80929218-80978534	10.071	12.5586	-0.318473	0.00435	0.0110165	Ankyrin repeat-containing domain||Ankyrin repeat	GO:0044707,GO:0051239,GO:0032501,GO:0005575,GO:0044763,GO:0071704,GO:0023051,GO:0010646,GO:0050794,GO:0008150,GO:0005737,GO:0044699,GO:0044237,GO:0008152,GO:0009987,GO:0065007,GO:0023052,GO:0044700,GO:0050789,GO:0007154,GO:0005515,GO:0008219,GO:0016265,GO:0006807,GO:0065008,GO:0005622,GO:0044424,GO:0016043,GO:0019899,GO:0071840,GO:1901360,GO:1901564,GO:0006725,GO:0032879,GO:0005488,GO:0044464,GO:…	single-multicellular organism process,regulation of multicellular organismal process,multicellular organismal process,cellular_component,single-organism cellular process,organic substance metabolic process,regulation of signaling,regulation of cell communication,regulation of cellular process,biological_process,cytoplasm,single-organism process,cellular metabolic process,metabolic process,cellula…	--	--
ENSGALT00000008553	ENSGALG00000005331	GJC2	chr2:2303737-2310415	10.7111	16.9539	-0.662511	5e-05	0.000188723	Gap junction protein, cysteine-rich domain||Connexin||Connexin, N-terminal	GO:0042221,GO:0005575,GO:0044763,GO:0050896,GO:0008150,GO:0044699,GO:0009987,GO:0023052,GO:0044700,GO:0007154,GO:0044464,GO:0005623,GO:0009636,GO:0051179,GO:0043209,GO:0005243,GO:0030054,GO:0022829,GO:0005922,GO:0007267,GO:0044765,GO:0006810,GO:0071944,GO:0005886,GO:0005921,GO:0051234,GO:0016020,GO:0043234,GO:0032991,GO:0003674,GO:0005911,GO:0044459,GO:0055085,GO:0031224,GO:0016021,GO:0044425,GO:…	response to chemical stimulus,cellular_component,single-organism cellular process,response to stimulus,biological_process,single-organism process,cellular process,signaling,single organism signaling,cell communication,cell part,cell,response to toxic substance,localization,myelin sheath,gap junction channel activity,cell junction,wide pore channel activity,connexon complex,cell-cell signaling,sin…	--	--
ENSGALT00000008225	ENSGALG00000005121	TAF4	chr20:8020375-8056307	6.82428	4.62788	0.560325	5e-05	0.000188723	Transcription initiation factor TFIID component TAF4||Histone-fold||TAFH/NHR1	GO:0032502,GO:0044767,GO:0048856,GO:0048513,GO:0044707,GO:0048731,GO:0007275,GO:0032501,GO:0048522,GO:0009891,GO:0009893,GO:0031328,GO:0010557,GO:0048518,GO:0031325,GO:0010628,GO:0051173,GO:0010604,GO:0009058,GO:0005575,GO:0044249,GO:0019222,GO:0071704,GO:0060255,GO:0031323,GO:0045935,GO:1901576,GO:0050794,GO:0045893,GO:0008150,GO:0005737,GO:0044699,GO:0010468,GO:0009889,GO:0080090,GO:0044237,GO:…	developmental process,single-organism developmental process,anatomical structure development,organ development,single-multicellular organism process,system development,multicellular organismal development,multicellular organismal process,positive regulation of cellular process,positive regulation of biosynthetic process,positive regulation of metabolic process,positive regulation of cellular bios…	gga03022,gga05168	Basal transcription factors,Herpes simplex infection
ENSGALT00000026325	ENSGALG00000016317	KIAA0196	chr2:138283683-138306583	32.3729	26.7238	0.276662	0.0067	0.016173	Immunoglobulin E-set||WASH complex, subunit strumpellin	GO:0032502,GO:0044767,GO:0048856,GO:0048869,GO:0032501,GO:0030154,GO:0005575,GO:0044763,GO:0008150,GO:0005737,GO:0044699,GO:0009987,GO:0043226,GO:0048468,GO:0005515,GO:0005622,GO:0043227,GO:0044424,GO:0044444,GO:0016043,GO:0071840,GO:0005488,GO:0007010,GO:0044464,GO:0005623,GO:0043229,GO:0003006,GO:0071822,GO:0043933,GO:0006461,GO:0070271,GO:0005768,GO:0005769,GO:0022607,GO:0048610,GO:0006996,GO:…	developmental process,single-organism developmental process,anatomical structure development,cellular developmental process,multicellular organismal process,cell differentiation,cellular_component,single-organism cellular process,biological_process,cytoplasm,single-organism process,cellular process,organelle,cell development,protein binding,intracellular,membrane-bounded organelle,intracellular p…	--	--
ENSGALT00000013137	ENSGALG00000008094	HSPD1	chr7:9720879-9729711	559.205	451.742	0.307878	0.0014	0.00400276	Chaperonin Cpn60/TCP-1||Chaperone tailless complex polypeptide 1 (TCP-1)||Chaperonin Cpn60||GroEL-like apical domain	GO:0032502,GO:0048856,GO:0044707,GO:0048519,GO:0048731,GO:0007275,GO:0051239,GO:0048523,GO:0032501,GO:0044421,GO:0048522,GO:0005576,GO:0006950,GO:0010033,GO:0042221,GO:0048518,GO:0048583,GO:0005575,GO:0019222,GO:0043230,GO:0065010,GO:0044763,GO:0050896,GO:0070062,GO:0071704,GO:0008283,GO:0050794,GO:0008150,GO:0005737,GO:0044699,GO:0019538,GO:0044237,GO:0008152,GO:0048584,GO:0051716,GO:0009987,GO:…	developmental process,anatomical structure development,single-multicellular organism process,negative regulation of biological process,system development,multicellular organismal development,regulation of multicellular organismal process,negative regulation of cellular process,multicellular organismal process,extracellular region part,positive regulation of cellular process,extracellular region,r…	gga03018	RNA degradation
ENSGALT00000020524	ENSGALG00000012569	FBXO7	chr1:53191323-53229791	19.4349	23.446	-0.270694	0.0136	0.030098	Fbxo7/PI31 domain||Ubiquitin-related domain||F-box domain	GO:0032502,GO:0044767,GO:0048856,GO:0048513,GO:0044707,GO:0048519,GO:0048731,GO:0007275,GO:0051239,GO:0048869,GO:0048523,GO:0032501,GO:0030154,GO:0050793,GO:2000026,GO:0045595,GO:0005575,GO:0019222,GO:0044763,GO:0071704,GO:0060255,GO:0031323,GO:0050794,GO:0008150,GO:0010605,GO:0005737,GO:0044699,GO:0019538,GO:0010468,GO:0080090,GO:0044237,GO:0008152,GO:0009987,GO:0044238,GO:0043170,GO:0009892,GO:…	developmental process,single-organism developmental process,anatomical structure development,organ development,single-multicellular organism process,negative regulation of biological process,system development,multicellular organismal development,regulation of multicellular organismal process,cellular developmental process,negative regulation of cellular process,multicellular organismal process,c…	--	--
ENSGALT00000042831	ENSGALG00000028236	PRRX2	chr17:5655698-5671868	14.3967	28.6959	-0.995106	5e-05	0.000188723	Homeobox domain||Homeodomain-like||OAR domain	GO:0009888,GO:0009653,GO:0032502,GO:0044767,GO:0048856,GO:0048513,GO:0072358,GO:0072359,GO:0001501,GO:0044707,GO:0048731,GO:0007275,GO:0032501,GO:0051216,GO:0009887,GO:0061448,GO:0048522,GO:0009966,GO:0048598,GO:0009790,GO:0048518,GO:0001944,GO:0048583,GO:0009967,GO:0001568,GO:0009058,GO:0005575,GO:0044249,GO:0019222,GO:0044763,GO:0050896,GO:0071704,GO:0060255,GO:0031323,GO:0023051,GO:0008283,GO:…	tissue development,anatomical structure morphogenesis,developmental process,single-organism developmental process,anatomical structure development,organ development,cardiovascular system development,circulatory system development,skeletal system development,single-multicellular organism process,system development,multicellular organismal development,multicellular organismal process,cartilage deve…	--	--
ENSGALT00000042835	ENSGALG00000028853	SLC2A13	chr1:14916516-15054085	11.1839	8.60206	0.378671	0.0004	0.00129296	General substrate transporter||Major facilitator superfamily||Sugar/inositol transporter||Plexin-like fold||Major facilitator superfamily domain	GO:0032502,GO:0044707,GO:0007275,GO:0032501,GO:0005575,GO:0044763,GO:0008150,GO:0044699,GO:0009987,GO:0051179,GO:0044765,GO:0006810,GO:0051234,GO:0016020,GO:0003674,GO:0055085,GO:0031224,GO:0016021,GO:0044425,GO:0004872,GO:0022892,GO:0005215,GO:0022891,GO:0022857	developmental process,single-multicellular organism process,multicellular organismal development,multicellular organismal process,cellular_component,single-organism cellular process,biological_process,single-organism process,cellular process,localization,single-organism transport,transport,establishment of localization,membrane,molecular_function,transmembrane transport,intrinsic to membrane,inte…	--	--
ENSGALT00000016498	ENSGALG00000010148	PTPRR	chr1:35865661-36009723	0.85838	0.558955	0.618884	0.01135	0.0257032	Protein-tyrosine phosphatase, KIM-containing||Protein-tyrosine phosphatase, receptor type R/non-receptor type 5||Protein-tyrosine phosphatase, receptor/non-receptor type||Protein-tyrosine phosphatase-like||Protein-tyrosine phosphatase, catalytic||Protein-tyrosine/Dual specificity phosphatase||Major facilitator superfamily domain	GO:0044707,GO:0048519,GO:0051239,GO:0048523,GO:0032501,GO:0044421,GO:0005576,GO:0009966,GO:0048583,GO:0035556,GO:0005575,GO:0044763,GO:0050896,GO:0071704,GO:0023051,GO:0040012,GO:0010646,GO:0050794,GO:0008150,GO:2000145,GO:0051270,GO:0048870,GO:0051674,GO:0044699,GO:0019538,GO:0044237,GO:0016477,GO:0008152,GO:0007243,GO:0051716,GO:0030334,GO:0009987,GO:0044238,GO:0007165,GO:0043170,GO:0010627,GO:…	single-multicellular organism process,negative regulation of biological process,regulation of multicellular organismal process,negative regulation of cellular process,multicellular organismal process,extracellular region part,extracellular region,regulation of signal transduction,regulation of response to stimulus,intracellular signal transduction,cellular_component,single-organism cellular proce…	gga04010	MAPK signaling pathway
ENSGALT00000015766	ENSGALG00000009687	KCNK2	chr3:20175603-20250749	4.28422	6.24409	-0.543457	5e-05	0.000188723	Two pore domain potassium channel, TREK||Two pore domain potassium channel||Two pore domain potassium channel domain||Two pore domain potassium channel, TRAAK||Two pore domain potassium channel, TASK family	GO:0005575,GO:0044763,GO:0050896,GO:0050794,GO:0008150,GO:0044699,GO:0051716,GO:0009987,GO:0007165,GO:0065007,GO:0023052,GO:0044700,GO:0050789,GO:0007154,GO:0005515,GO:0065008,GO:0007166,GO:0005488,GO:0044464,GO:0005623,GO:0051179,GO:0044765,GO:0006810,GO:0071944,GO:0005886,GO:0051234,GO:0015077,GO:0016020,GO:0043234,GO:0034705,GO:0008076,GO:0032991,GO:0003674,GO:0006812,GO:0030001,GO:0015672,GO:…	cellular_component,single-organism cellular process,response to stimulus,regulation of cellular process,biological_process,single-organism process,cellular response to stimulus,cellular process,signal transduction,biological regulation,signaling,single organism signaling,regulation of biological process,cell communication,protein binding,regulation of biological quality,cell surface receptor sign…	--	--
ENSGALT00000032407	ENSGALG00000020322	ACRC	chr4:2169807-2177051	7.14906	9.41217	-0.396773	0.0091	0.0211517	Domain of unknown function SprT-like	--	--	--	--
ENSGALT00000037877	ENSGALG00000010908	CDCA7L	chr2:30690281-30698829	52.9355	36.9229	0.519721	5e-05	0.000188723	Zinc-finger domain of monoamine-oxidase A repressor R1	GO:0048522,GO:0048518,GO:0005575,GO:0008283,GO:0050794,GO:0008150,GO:0005737,GO:0044699,GO:0009987,GO:0042127,GO:0065007,GO:0050789,GO:0043226,GO:0005515,GO:0005622,GO:0043227,GO:0008284,GO:0044424,GO:0005488,GO:0044464,GO:0005623,GO:0044422,GO:0043229,GO:0044446,GO:0043228,GO:0043232,GO:0043231,GO:0043233,GO:0070013,GO:0031974,GO:0005634,GO:0031981,GO:0044428,GO:0003674,GO:0005730	positive regulation of cellular process,positive regulation of biological process,cellular_component,cell proliferation,regulation of cellular process,biological_process,cytoplasm,single-organism process,cellular process,regulation of cell proliferation,biological regulation,regulation of biological process,organelle,protein binding,intracellular,membrane-bounded organelle,positive regulation of …	--	--
ENSGALT00000000419	ENSGALG00000000313	TNNI1	chr26:774173-777490	53.3421	102.151	-0.937351	5e-05	0.000188723	Troponin	GO:0009888,GO:0009653,GO:0032502,GO:0044767,GO:0061061,GO:0048856,GO:0048513,GO:0072358,GO:0072359,GO:0044707,GO:0048731,GO:0007275,GO:0060537,GO:0051239,GO:0032501,GO:0009887,GO:0014706,GO:0043292,GO:0007507,GO:0007517,GO:0048729,GO:0030016,GO:0048583,GO:0005575,GO:0050896,GO:0008150,GO:0030017,GO:0044449,GO:0005737,GO:0044699,GO:0003007,GO:0065007,GO:0050789,GO:0043226,GO:0005515,GO:0048738,GO:…	tissue development,anatomical structure morphogenesis,developmental process,single-organism developmental process,muscle structure development,anatomical structure development,organ development,cardiovascular system development,circulatory system development,single-multicellular organism process,system development,multicellular organismal development,muscle tissue development,regulation of multic…	--	--
ENSGALT00000046213	ENSGALG00000028495	-	AADN03019687.1:7293-8267	4.07172	5.99936	-0.55917	0.01235	0.0276627	Ribosomal protein S16 domain||Ribosomal protein S16	GO:0009058,GO:0005575,GO:0044249,GO:0044763,GO:0071704,GO:1901576,GO:0008150,GO:0005737,GO:0044699,GO:0019538,GO:0044237,GO:0008152,GO:0009987,GO:0044238,GO:0043170,GO:0044267,GO:0009059,GO:0043226,GO:0034645,GO:0044260,GO:0005622,GO:0043227,GO:0044424,GO:0010467,GO:0044444,GO:0016043,GO:0071840,GO:0044464,GO:0005623,GO:0044422,GO:0043229,GO:0044446,GO:0005198,GO:0043228,GO:0043232,GO:0006996,GO:…	biosynthetic process,cellular_component,cellular biosynthetic process,single-organism cellular process,organic substance metabolic process,organic substance biosynthetic process,biological_process,cytoplasm,single-organism process,protein metabolic process,cellular metabolic process,metabolic process,cellular process,primary metabolic process,macromolecule metabolic process,cellular protein metab…	gga03010	Ribosome
ENSGALT00000015525	ENSGALG00000009539	B3GALNT1	chr9:21566726-21567710	6.99885	9.59202	-0.454717	0.01145	0.0259007	Fringe-like||Glycosyl transferase, family 31	GO:0009058,GO:0005575,GO:0044249,GO:0071704,GO:1901576,GO:0008150,GO:0005737,GO:0019538,GO:0044237,GO:0008152,GO:0009987,GO:0044238,GO:0043170,GO:0044267,GO:0009059,GO:0043226,GO:0006464,GO:0036211,GO:0034645,GO:0043412,GO:0044260,GO:0005622,GO:0043227,GO:0044424,GO:1901137,GO:0044444,GO:1901135,GO:0009100,GO:0016740,GO:0005975,GO:0016051,GO:0009101,GO:0044723,GO:0044464,GO:0005623,GO:0005794,GO:…	biosynthetic process,cellular_component,cellular biosynthetic process,organic substance metabolic process,organic substance biosynthetic process,biological_process,cytoplasm,protein metabolic process,cellular metabolic process,metabolic process,cellular process,primary metabolic process,macromolecule metabolic process,cellular protein metabolic process,macromolecule biosynthetic process,organelle…	gga00603,gga01100	Glycosphingolipid biosynthesis - globo series,Metabolic pathways
ENSGALT00000046214	ENSGALG00000026311	OCC-1	chr1:54142066-54158684	27.49	40.8428	-0.571171	5e-05	0.000188723	-	--	--	--	--
ENSGALT00000016610	ENSGALG00000010217	HECTD3	chr8:19826290-19837302	10.2092	13.6049	-0.414264	0.0007	0.00214594	Anaphase-promoting complex, subunit 10/DOC domain||Galactose-binding domain-like||HECT	GO:0005575,GO:0071704,GO:0008150,GO:0005737,GO:0019538,GO:0044237,GO:0008152,GO:0009987,GO:0044238,GO:0043170,GO:0044267,GO:0005515,GO:0006464,GO:0036211,GO:0043412,GO:0044260,GO:0005622,GO:0044424,GO:0044444,GO:0009056,GO:1901575,GO:0005488,GO:0030163,GO:0044464,GO:0005623,GO:0044248,GO:0009057,GO:0043161,GO:0010498,GO:0006511,GO:0019941,GO:0043632,GO:0044257,GO:0051603,GO:0003824,GO:0070647,GO:…	cellular_component,organic substance metabolic process,biological_process,cytoplasm,protein metabolic process,cellular metabolic process,metabolic process,cellular process,primary metabolic process,macromolecule metabolic process,cellular protein metabolic process,protein binding,cellular protein modification process,protein modification process,macromolecule modification,cellular macromolecule m…	--	--
ENSGALT00000011643	ENSGALG00000007190	ATP6V1G1	chr17:2500734-2503643	409.77	348.99	0.23163	0.0199	0.0420066	Vacuolar (H+)-ATPase G subunit	GO:0044421,GO:0005576,GO:0005575,GO:0043230,GO:0065010,GO:0044763,GO:0070062,GO:0008150,GO:0005737,GO:0044699,GO:0008152,GO:0009987,GO:0043226,GO:0031988,GO:0005515,GO:0031982,GO:0005622,GO:0043227,GO:0044424,GO:0044444,GO:0019899,GO:0005488,GO:0044464,GO:0005623,GO:0051179,GO:0044422,GO:0043229,GO:0033176,GO:0051117,GO:0016469,GO:0003824,GO:0015078,GO:0044446,GO:0005829,GO:0015992,GO:0006818,GO:…	extracellular region part,extracellular region,cellular_component,extracellular organelle,extracellular membrane-bounded organelle,single-organism cellular process,extracellular vesicular exosome,biological_process,cytoplasm,single-organism process,metabolic process,cellular process,organelle,membrane-bounded vesicle,protein binding,vesicle,intracellular,membrane-bounded organelle,intracellular p…	gga04145,gga01100,gga00190	Phagosome,Metabolic pathways,Oxidative phosphorylation
ENSGALT00000002220	ENSGALG00000001465	RPL38	chr18:9380148-9382662	2512.8	3276.7	-0.382944	0.0002	0.000685932	Ribosomal protein L38e	GO:0009888,GO:0009653,GO:0032502,GO:0044767,GO:0048856,GO:0048513,GO:0001501,GO:0044707,GO:0048731,GO:0007275,GO:0032501,GO:0009887,GO:0048598,GO:0009790,GO:0001503,GO:0009058,GO:0005575,GO:0044249,GO:0019222,GO:0044763,GO:0071704,GO:0060255,GO:0031323,GO:1901576,GO:0050794,GO:0008150,GO:0005737,GO:0044699,GO:0019538,GO:0010468,GO:0009889,GO:0080090,GO:0044237,GO:0008152,GO:0009987,GO:0044238,GO:…	tissue development,anatomical structure morphogenesis,developmental process,single-organism developmental process,anatomical structure development,organ development,skeletal system development,single-multicellular organism process,system development,multicellular organismal development,multicellular organismal process,organ morphogenesis,embryonic morphogenesis,embryo development,ossification,bio…	gga03010	Ribosome
ENSGALT00000017540	ENSGALG00000010785	ACOT11	chr8:24131386-24140486	5.42475	3.72856	0.540939	0.0006	0.00186934	Thioesterase superfamily||HotDog domain||START domain	GO:0044421,GO:0005576,GO:0006950,GO:0005575,GO:0043230,GO:0065010,GO:0050896,GO:0070062,GO:0008150,GO:0043226,GO:0031988,GO:0031982,GO:0043227,GO:0005488,GO:0009628,GO:0008289,GO:0003674,GO:0009266,GO:0009409	extracellular region part,extracellular region,response to stress,cellular_component,extracellular organelle,extracellular membrane-bounded organelle,response to stimulus,extracellular vesicular exosome,biological_process,organelle,membrane-bounded vesicle,vesicle,membrane-bounded organelle,binding,response to abiotic stimulus,lipid binding,molecular_function,response to temperature stimulus,resp…	--	--
ENSGALT00000017547	ENSGALG00000010789	PARS2	chr8:24148652-24149966	5.70317	7.71825	-0.436509	0.00925	0.0214578	Glycyl-tRNA synthetase||Anticodon-binding||Aminoacyl-tRNA synthetase, class II||Aminoacyl-tRNA synthetase, class II (G/ H/ P/ S), conserved domain||Proline-tRNA ligase, class IIa	GO:0009058,GO:0005575,GO:0044249,GO:0071704,GO:1901576,GO:0008150,GO:0005737,GO:0019538,GO:0044237,GO:0008152,GO:0009987,GO:0044238,GO:0043170,GO:0044267,GO:0009059,GO:0043226,GO:0034645,GO:0006807,GO:0043167,GO:0044260,GO:0005622,GO:0043227,GO:0044424,GO:0010467,GO:0044444,GO:0034641,GO:0044281,GO:0006139,GO:0044710,GO:0046483,GO:1901360,GO:1901564,GO:0016070,GO:0006725,GO:0005488,GO:0044464,GO:…	biosynthetic process,cellular_component,cellular biosynthetic process,organic substance metabolic process,organic substance biosynthetic process,biological_process,cytoplasm,protein metabolic process,cellular metabolic process,metabolic process,cellular process,primary metabolic process,macromolecule metabolic process,cellular protein metabolic process,macromolecule biosynthetic process,organelle…	gga00970	Aminoacyl-tRNA biosynthesis
ENSGALT00000030802	ENSGALG00000019430	-	chr2:147954962-147960386	4.15849	11.2553	-1.43647	5e-05	0.000188723	CD59 antigen||Ly-6 antigen / uPA receptor -like	--	--	--	--
ENSGALT00000013382	ENSGALG00000008222	SLC26A5	chr1:12815214-12848571	17.6733	11.2462	0.652132	5e-05	0.000188723	Sulphate anion transporter||Sulphate transporter||STAS domain	GO:0044707,GO:0032501,GO:0005575,GO:0044763,GO:0008150,GO:0044699,GO:0009987,GO:0065007,GO:0005515,GO:0065008,GO:0005488,GO:0044464,GO:0005623,GO:0051179,GO:0008092,GO:0007605,GO:0050954,GO:0003008,GO:0022804,GO:0044765,GO:0006810,GO:0071944,GO:0005886,GO:0051234,GO:0016020,GO:0016323,GO:0015116,GO:0015291,GO:0008272,GO:0003674,GO:1901682,GO:0008271,GO:0016328,GO:0072348,GO:0042391,GO:0006811,GO:…	single-multicellular organism process,multicellular organismal process,cellular_component,single-organism cellular process,biological_process,single-organism process,cellular process,biological regulation,protein binding,regulation of biological quality,binding,cell part,cell,localization,cytoskeletal protein binding,sensory perception of sound,sensory perception of mechanical stimulus,system pro…	--	--
ENSGALT00000046042	ENSGALG00000026075	AMER3	chr9:2036681-2039627	0.391405	1.80692	-2.2068	5e-05	0.000188723	Uncharacterised protein family FAM123	GO:0005515,GO:0005488,GO:0003674	protein binding,binding,molecular_function	--	--
ENSGALT00000010819	ENSGALG00000006695	BCR	chr15:8580819-8673155	11.4556	8.50533	0.429619	0.0004	0.00129296	Pleckstrin homology domain||Rho GTPase activation protein||C2 domain||Dbl homology (DH) domain||Rho GTPase-activating protein domain||Bcr-Abl oncoprotein oligomerisation	GO:0009653,GO:0032502,GO:0044767,GO:0048856,GO:0048513,GO:0044707,GO:0048519,GO:0048731,GO:0007275,GO:0051239,GO:0048523,GO:0032501,GO:0009887,GO:0044421,GO:0005576,GO:0006950,GO:0010033,GO:0042221,GO:0009966,GO:0048598,GO:0009790,GO:0050793,GO:0048518,GO:0048583,GO:0035556,GO:0005575,GO:0043230,GO:0065010,GO:0044763,GO:0050896,GO:0070062,GO:0071704,GO:0023051,GO:0040012,GO:0010646,GO:0050794,GO:…	anatomical structure morphogenesis,developmental process,single-organism developmental process,anatomical structure development,organ development,single-multicellular organism process,negative regulation of biological process,system development,multicellular organismal development,regulation of multicellular organismal process,negative regulation of cellular process,multicellular organismal proce…	--	--
ENSGALT00000039192	ENSGALG00000023571	TRIM59	chr9:21616964-21624288	26.0167	33.6407	-0.370771	0.0003	0.000995718	Zinc finger, C3HC4 RING-type||Zinc finger, B-box||Zinc finger, RING-type	GO:0048519,GO:0048523,GO:0006950,GO:0005575,GO:0050896,GO:0071704,GO:0040012,GO:0050794,GO:0008150,GO:0005737,GO:0019538,GO:0044237,GO:0008152,GO:0009987,GO:0044238,GO:0043170,GO:0040011,GO:0044267,GO:0065007,GO:0050789,GO:0043226,GO:0005515,GO:0006464,GO:0036211,GO:0043412,GO:0043167,GO:0044260,GO:0005783,GO:0005622,GO:0043227,GO:0044424,GO:0046872,GO:0044444,GO:0043169,GO:0002376,GO:0040013,GO:…	negative regulation of biological process,negative regulation of cellular process,response to stress,cellular_component,response to stimulus,organic substance metabolic process,regulation of locomotion,regulation of cellular process,biological_process,cytoplasm,protein metabolic process,cellular metabolic process,metabolic process,cellular process,primary metabolic process,macromolecule metabolic…	--	--
ENSGALT00000012914	ENSGALG00000007952	AMOT	chr4:12913181-12975486	11.4065	17.0193	-0.577317	5e-05	0.000188723	Angiomotin, C-terminal||Prefoldin||Angiomotin	GO:0009653,GO:0032502,GO:0044767,GO:0048856,GO:0072358,GO:0072359,GO:0044707,GO:0048519,GO:0048731,GO:0007275,GO:0051239,GO:0048869,GO:0032501,GO:0030154,GO:0048522,GO:0042221,GO:0009966,GO:0048646,GO:0048598,GO:0009790,GO:0050793,GO:2000026,GO:0048518,GO:0001944,GO:0048583,GO:0035556,GO:0001568,GO:0005575,GO:0019222,GO:0044763,GO:0050896,GO:0071704,GO:0031323,GO:0023051,GO:0040012,GO:0010646,GO:…	anatomical structure morphogenesis,developmental process,single-organism developmental process,anatomical structure development,cardiovascular system development,circulatory system development,single-multicellular organism process,negative regulation of biological process,system development,multicellular organismal development,regulation of multicellular organismal process,cellular developmental …	--	--
ENSGALT00000033138	ENSGALG00000020700	-	chr8:20024057-20026561	38.1393	47.3624	-0.312462	0.0075	0.0178765	--	--	--	--	--
ENSGALT00000017723	ENSGALG00000010899	G6PC2	chr7:18415593-18420438	2.27593	1.56722	0.538248	0.01785	0.0382133	Phosphatidic acid phosphatase type 2/haloperoxidase||Glucose-6-phosphatase	GO:0005575,GO:0044763,GO:0023051,GO:0010646,GO:0050794,GO:0008150,GO:0005737,GO:0044699,GO:0044237,GO:0008152,GO:0009987,GO:0065007,GO:0023052,GO:0044700,GO:0050789,GO:0043226,GO:0007154,GO:0065008,GO:0006796,GO:0005783,GO:0006793,GO:0005622,GO:0043227,GO:0044424,GO:0044444,GO:0032879,GO:0016791,GO:0044464,GO:0005623,GO:0042578,GO:0042592,GO:0051179,GO:0071702,GO:0016311,GO:0043229,GO:0003824,GO:…	cellular_component,single-organism cellular process,regulation of signaling,regulation of cell communication,regulation of cellular process,biological_process,cytoplasm,single-organism process,cellular metabolic process,metabolic process,cellular process,biological regulation,signaling,single organism signaling,regulation of biological process,organelle,cell communication,regulation of biological…	gga04068,gga00010,gga01100,gga04920,gga04910,gga00052,gga00500	FoxO signaling pathway,Glycolysis / Gluconeogenesis,Metabolic pathways,Adipocytokine signaling pathway,Insulin signaling pathway,Galactose metabolism,Starch and sucrose metabolism
ENSGALT00000017722	ENSGALG00000010898	BMP3	chr4:44875120-44892847	0.624223	1.06888	-0.775966	0.00025	0.000841166	Cystine-knot cytokine||Bone morphogenetic protein 3/growth differentiation factor 10||Transforming growth factor-beta, N-terminal||Transforming growth factor-beta, C-terminal	GO:0032502,GO:0044767,GO:0048856,GO:0048869,GO:0030154,GO:0044421,GO:0048522,GO:0005576,GO:0009891,GO:0009893,GO:0009966,GO:0031328,GO:0010557,GO:0048518,GO:0031325,GO:0010628,GO:0048583,GO:0009967,GO:0051173,GO:0035556,GO:0010604,GO:0009058,GO:0005575,GO:0044249,GO:0019222,GO:0043230,GO:0065010,GO:0044763,GO:0050896,GO:0070062,GO:0071704,GO:0060255,GO:0031323,GO:0023051,GO:0045935,GO:1901576,GO:…	developmental process,single-organism developmental process,anatomical structure development,cellular developmental process,cell differentiation,extracellular region part,positive regulation of cellular process,extracellular region,positive regulation of biosynthetic process,positive regulation of metabolic process,regulation of signal transduction,positive regulation of cellular biosynthetic pro…	--	--
ENSGALT00000017720	ENSGALG00000010896	TMEM161B	chrZ:60417070-60449396	7.4988	5.00862	0.582248	0.00095	0.00282283	Transmembrane protein 161A/B	--	--	--	--
ENSGALT00000025809	ENSGALG00000016022	RUNX1	chr1:105396886-105544588	4.77873	15.6452	-1.71102	5e-05	0.000188723	p53-like transcription factor, DNA-binding||Runx, C-terminal domain||Acute myeloid leukemia 1 protein (AML1)/Runt||Runt domain||Runt-related transcription factor RUNX	GO:0032502,GO:0044767,GO:0048856,GO:0031012,GO:0048513,GO:0001501,GO:0005578,GO:0044707,GO:0048519,GO:0048731,GO:0007275,GO:0051239,GO:0048869,GO:0048523,GO:0032501,GO:0030154,GO:0044421,GO:0048522,GO:0005576,GO:0009891,GO:0006950,GO:0010033,GO:0042221,GO:0009893,GO:0070887,GO:0009966,GO:0031328,GO:0009790,GO:0010557,GO:0050793,GO:2000026,GO:0048518,GO:0031325,GO:0010628,GO:0048583,GO:0051173,GO:…	developmental process,single-organism developmental process,anatomical structure development,extracellular matrix,organ development,skeletal system development,proteinaceous extracellular matrix,single-multicellular organism process,negative regulation of biological process,system development,multicellular organismal development,regulation of multicellular organismal process,cellular developmenta…	--	--
ENSGALT00000037834	ENSGALG00000020538	MFSD7	chrZ:52533460-52549979	4.75048	3.68681	0.3657	0.01075	0.0245251	Major facilitator superfamily domain||Major facilitator superfamily	GO:0005575,GO:0044763,GO:0008150,GO:0044699,GO:0009987,GO:0051179,GO:0044765,GO:0006810,GO:0051234,GO:0016020,GO:0055085,GO:0031224,GO:0016021,GO:0044425	cellular_component,single-organism cellular process,biological_process,single-organism process,cellular process,localization,single-organism transport,transport,establishment of localization,membrane,transmembrane transport,intrinsic to membrane,integral to membrane,membrane part	--	--
ENSGALT00000038357	ENSGALG00000011207	MKP3	chr1:43171636-43175978	13.3329	17.3938	-0.383588	0.0019	0.00525661	Dual specificity phosphatase, catalytic domain||Mitogen-activated protein (MAP) kinase phosphatase||Dual specificity phosphatase, subgroup, catalytic domain||Rhodanese-like domain||Protein-tyrosine/Dual specificity phosphatase||Protein-tyrosine phosphatase-like	GO:0032502,GO:0044767,GO:0048856,GO:0048513,GO:0072358,GO:0072359,GO:0044707,GO:0048519,GO:0048731,GO:0007275,GO:0051239,GO:0048523,GO:0032501,GO:0048522,GO:0007507,GO:0006950,GO:0009966,GO:0050793,GO:2000026,GO:0048518,GO:0048583,GO:0035556,GO:0005575,GO:0019222,GO:0044763,GO:0050896,GO:0071704,GO:0060255,GO:0031323,GO:0023051,GO:0010646,GO:0050794,GO:0008150,GO:0010605,GO:0005737,GO:0044699,GO:…	developmental process,single-organism developmental process,anatomical structure development,organ development,cardiovascular system development,circulatory system development,single-multicellular organism process,negative regulation of biological process,system development,multicellular organismal development,regulation of multicellular organismal process,negative regulation of cellular process,…	gga04010	MAPK signaling pathway
ENSGALT00000011863	ENSGALG00000007331	SVIL	chr2:14597994-14657468	54.3686	78.7727	-0.534923	5e-05	0.000188723	Gelsolin-like domain||Villin headpiece||Villin/Gelsolin	GO:0009888,GO:0032502,GO:0044767,GO:0061061,GO:0048856,GO:0048513,GO:0044707,GO:0048731,GO:0007275,GO:0060537,GO:0032501,GO:0014706,GO:0043292,GO:0007517,GO:0030016,GO:0005575,GO:0044763,GO:0008150,GO:0044449,GO:0005737,GO:0044699,GO:0009987,GO:0007519,GO:0043226,GO:0060538,GO:0005515,GO:0005622,GO:0043227,GO:0044424,GO:0044444,GO:0003779,GO:0016043,GO:0015629,GO:0071840,GO:0005488,GO:0007010,GO:…	tissue development,developmental process,single-organism developmental process,muscle structure development,anatomical structure development,organ development,single-multicellular organism process,system development,multicellular organismal development,muscle tissue development,multicellular organismal process,striated muscle tissue development,contractile fiber,muscle organ development,myofibril…	--	--
ENSGALT00000025555	ENSGALG00000015850	SCAF4	chr1:103988550-104033539	9.62242	7.26501	0.405434	0.001	0.00295897	CID domain||RNA polymerase II-binding domain||ENTH/VHS||RNA recognition motif domain	GO:0005575,GO:0043226,GO:0005622,GO:0043227,GO:0044424,GO:0005488,GO:0044464,GO:0005623,GO:0044422,GO:0043229,GO:0044446,GO:0005654,GO:0043231,GO:0043233,GO:0070013,GO:0031974,GO:0005634,GO:0031981,GO:0036094,GO:0044428,GO:0003674,GO:0000166,GO:1901265,GO:0097159,GO:1901363,GO:0003676	cellular_component,organelle,intracellular,membrane-bounded organelle,intracellular part,binding,cell part,cell,organelle part,intracellular organelle,intracellular organelle part,nucleoplasm,intracellular membrane-bounded organelle,organelle lumen,intracellular organelle lumen,membrane-enclosed lumen,nucleus,nuclear lumen,small molecule binding,nuclear part,molecular_function,nucleotide binding,…	--	--
ENSGALT00000025551	ENSGALG00000015847	PRSS35	chr3:77130272-77137465	23.788	48.2494	-1.02028	5e-05	0.000188723	Peptidase S1||Trypsin-like cysteine/serine peptidase domain	GO:0005575,GO:0071704,GO:0008150,GO:0005737,GO:0019538,GO:0008152,GO:0044238,GO:0043170,GO:0043226,GO:0005622,GO:0043227,GO:0044424,GO:0044444,GO:0044464,GO:0005623,GO:0043229,GO:0003824,GO:0006508,GO:0043231,GO:0004175,GO:0003674,GO:0016787,GO:0008233,GO:0070011,GO:0008236,GO:0004252,GO:0017171,GO:0005739	cellular_component,organic substance metabolic process,biological_process,cytoplasm,protein metabolic process,metabolic process,primary metabolic process,macromolecule metabolic process,organelle,intracellular,membrane-bounded organelle,intracellular part,cytoplasmic part,cell part,cell,intracellular organelle,catalytic activity,proteolysis,intracellular membrane-bounded organelle,endopeptidase a…	--	--
ENSGALT00000025559	ENSGALG00000015854	PGM3	chr3:77333023-77340752	63.6824	49.8188	0.354205	0.00115	0.0033547	Alpha-D-phosphohexomutase, alpha/beta/alpha I/II/III||Alpha-D-phosphohexomutase, C-terminal||Phosphoacetylglucosamine mutase||Alpha-D-phosphohexomutase, alpha/beta/alpha domain II||Alpha-D-phosphohexomutase, alpha/beta/alpha domain I	GO:0032502,GO:0044767,GO:0048856,GO:0048513,GO:0044707,GO:0048731,GO:0007275,GO:0032501,GO:0009058,GO:0005575,GO:0044249,GO:0071704,GO:1901576,GO:0008150,GO:0005737,GO:0044699,GO:0019538,GO:0044237,GO:0008152,GO:0009987,GO:0044238,GO:0043170,GO:0044271,GO:0044267,GO:0009059,GO:0019438,GO:0034654,GO:0018130,GO:1901362,GO:0006464,GO:0036211,GO:0034645,GO:0006807,GO:0043412,GO:0043167,GO:0044260,GO:…	developmental process,single-organism developmental process,anatomical structure development,organ development,single-multicellular organism process,system development,multicellular organismal development,multicellular organismal process,biosynthetic process,cellular_component,cellular biosynthetic process,organic substance metabolic process,organic substance biosynthetic process,biological_proce…	gga00520	Amino sugar and nucleotide sugar metabolism
ENSGALT00000025009	ENSGALG00000015511	ROBO1	chr1:95642547-95948471	29.3322	37.6546	-0.360341	0.0005	0.00158504	Fibronectin type III||Immunoglobulin V-set, subgroup||Immunoglobulin V-set domain||Immunoglobulin-like domain||Immunoglobulin||Immunoglobulin subtype||Immunoglobulin subtype 2||Immunoglobulin I-set	GO:0009888,GO:0009653,GO:0032502,GO:0044767,GO:0048856,GO:0048513,GO:0072358,GO:0072359,GO:0044707,GO:0048519,GO:0048731,GO:0007275,GO:0051239,GO:0048869,GO:0048523,GO:0032501,GO:0030154,GO:0048522,GO:0010033,GO:0042221,GO:0070887,GO:0060429,GO:0009966,GO:0048646,GO:0050793,GO:2000026,GO:0048518,GO:0001944,GO:0048583,GO:0071310,GO:0001568,GO:0045595,GO:0005575,GO:0019222,GO:0044763,GO:0050896,GO:…	tissue development,anatomical structure morphogenesis,developmental process,single-organism developmental process,anatomical structure development,organ development,cardiovascular system development,circulatory system development,single-multicellular organism process,negative regulation of biological process,system development,multicellular organismal development,regulation of multicellular organ…	--	--
ENSGALT00000003703	ENSGALG00000002349	KRT6A	LGE22C19W28_E50C23:679788-684914	2.21514	8.74151	-1.98049	5e-05	0.000188723	Keratin, type II||Intermediate filament protein||Prefoldin||Keratin, type I||STAT transcription factor, coiled coil	GO:0009058,GO:0005575,GO:0044249,GO:0019222,GO:0044763,GO:0050896,GO:0071704,GO:0060255,GO:0031323,GO:1901576,GO:0050794,GO:0008150,GO:0044699,GO:0010468,GO:0009889,GO:0080090,GO:0044237,GO:0008152,GO:0051716,GO:0009987,GO:0044238,GO:0031326,GO:0007165,GO:0043170,GO:0044271,GO:0010556,GO:0065007,GO:0023052,GO:0044700,GO:0051171,GO:0050789,GO:0009059,GO:0043226,GO:0007154,GO:0019438,GO:0034654,GO:…	biosynthetic process,cellular_component,cellular biosynthetic process,regulation of metabolic process,single-organism cellular process,response to stimulus,organic substance metabolic process,regulation of macromolecule metabolic process,regulation of cellular metabolic process,organic substance biosynthetic process,regulation of cellular process,biological_process,single-organism process,regulat…	--	--
ENSGALT00000040502	ENSGALG00000004980	kcnma1	chr6:12928165-13365708	3.27187	2.23234	0.551557	0.00295	0.00777312	Regulator of K+ conductance, N-terminal||Potassium channel||Two pore domain potassium channel domain||Ion transport domain||Potassium channel, calcium-activated, BK, alpha subunit	GO:0009888,GO:0032502,GO:0044767,GO:0048856,GO:0048513,GO:0044707,GO:0048519,GO:0048731,GO:0007275,GO:0051239,GO:0048869,GO:0032501,GO:0030154,GO:0044421,GO:0048522,GO:0005576,GO:0006950,GO:0010033,GO:0042221,GO:0060429,GO:0048518,GO:0005575,GO:0019222,GO:0043230,GO:0065010,GO:0044763,GO:0050896,GO:0070062,GO:0071704,GO:0031323,GO:0050794,GO:0008150,GO:0005737,GO:0044699,GO:0080090,GO:0044237,GO:…	tissue development,developmental process,single-organism developmental process,anatomical structure development,organ development,single-multicellular organism process,negative regulation of biological process,system development,multicellular organismal development,regulation of multicellular organismal process,cellular developmental process,multicellular organismal process,cell differentiation,e…	gga04270	Vascular smooth muscle contraction
ENSGALT00000024209	ENSGALG00000015013	MSX1	chr4:78388176-78390740	5.64077	8.69797	-0.624787	0.0004	0.00129296	Homeodomain, metazoa||Homeodomain-like||Homeobox domain	GO:0009888,GO:0009653,GO:0032502,GO:0044767,GO:0061061,GO:0048856,GO:0048513,GO:0072358,GO:0072359,GO:0001501,GO:0042692,GO:0044707,GO:0048519,GO:0048731,GO:0007275,GO:0051239,GO:0048869,GO:0048523,GO:0051146,GO:0032501,GO:0030154,GO:0051216,GO:0009887,GO:0061448,GO:0048522,GO:0007507,GO:0009891,GO:0007517,GO:0009893,GO:0048729,GO:0009966,GO:0031328,GO:0048646,GO:0048598,GO:0009790,GO:0010557,GO:…	tissue development,anatomical structure morphogenesis,developmental process,single-organism developmental process,muscle structure development,anatomical structure development,organ development,cardiovascular system development,circulatory system development,skeletal system development,muscle cell differentiation,single-multicellular organism process,negative regulation of biological process,syst…	--	--
ENSGALT00000012808	ENSGALG00000007887	AAGAB	chr10:18351818-18367839	33.7637	27.1913	0.312325	0.01705	0.0367051	Alpha/gamma-adaptin-binding protein p34	GO:0005575,GO:0005737,GO:0043226,GO:0005515,GO:0005622,GO:0043227,GO:0044424,GO:0005488,GO:0044464,GO:0005623,GO:0044422,GO:0043229,GO:0044446,GO:0005654,GO:0043231,GO:0043233,GO:0070013,GO:0031974,GO:0005634,GO:0031981,GO:0044428,GO:0003674	cellular_component,cytoplasm,organelle,protein binding,intracellular,membrane-bounded organelle,intracellular part,binding,cell part,cell,organelle part,intracellular organelle,intracellular organelle part,nucleoplasm,intracellular membrane-bounded organelle,organelle lumen,intracellular organelle lumen,membrane-enclosed lumen,nucleus,nuclear lumen,nuclear part,molecular_function	--	--
ENSGALT00000008325	ENSGALG00000005181	SEC24C	chr6:15500739-15536440	80.4623	57.2947	0.489912	5e-05	0.000188723	Sec23/Sec24, trunk domain||Sec23/Sec24 beta-sandwich||Zinc finger, Sec23/Sec24-type||von Willebrand factor, type A||Sec23/Sec24, helical domain||Gelsolin-like domain	GO:0005575,GO:0044763,GO:0008150,GO:0005737,GO:0044699,GO:0009987,GO:0043226,GO:0031988,GO:0005515,GO:0031982,GO:0043167,GO:0005622,GO:0043227,GO:0044424,GO:0046872,GO:0044444,GO:0043169,GO:0030133,GO:0045184,GO:0015031,GO:0005488,GO:0033036,GO:0008104,GO:0044464,GO:0005623,GO:0051179,GO:0044422,GO:0016482,GO:0071702,GO:0012505,GO:0043229,GO:0034613,GO:0070727,GO:0030134,GO:0016192,GO:0044446,GO:…	cellular_component,single-organism cellular process,biological_process,cytoplasm,single-organism process,cellular process,organelle,membrane-bounded vesicle,protein binding,vesicle,ion binding,intracellular,membrane-bounded organelle,intracellular part,metal ion binding,cytoplasmic part,cation binding,transport vesicle,establishment of protein localization,protein transport,binding,macromolecule …	gga04141	Protein processing in endoplasmic reticulum
ENSGALT00000004410	ENSGALG00000002790	ABLIM3	chr13:7884128-7919331	0.272692	0.612382	-1.16716	0.00115	0.0033547	Villin headpiece	GO:0009653,GO:0032502,GO:0044767,GO:0048856,GO:0048869,GO:0048522,GO:0009891,GO:0009893,GO:0031328,GO:0048646,GO:0010557,GO:0048518,GO:0031325,GO:0010628,GO:0051173,GO:0010604,GO:0009058,GO:0005575,GO:0044249,GO:0019222,GO:0044763,GO:0071704,GO:0060255,GO:0031323,GO:0045935,GO:1901576,GO:0050794,GO:0045893,GO:0008150,GO:0044699,GO:0010468,GO:0009889,GO:0080090,GO:0044237,GO:0051254,GO:0008152,GO:…	anatomical structure morphogenesis,developmental process,single-organism developmental process,anatomical structure development,cellular developmental process,positive regulation of cellular process,positive regulation of biosynthetic process,positive regulation of metabolic process,positive regulation of cellular biosynthetic process,anatomical structure formation involved in morphogenesis,posit…	--	--
ENSGALT00000008321	ENSGALG00000005180	COL11A1	chr8:10153021-10288846	32.4102	40.809	-0.332439	0.00075	0.00228414	Fibrinogen, alpha/beta/gamma chain, C-terminal globular domain||Fibrillar collagen, C-terminal||Concanavalin A-like lectin/glucanase domain||Collagen triple helix repeat||Laminin G domain	GO:0009888,GO:0009653,GO:0032502,GO:0044767,GO:0061061,GO:0048856,GO:0031012,GO:0048513,GO:0072358,GO:0072359,GO:0001501,GO:0005578,GO:0044707,GO:0048731,GO:0007275,GO:0060537,GO:0048869,GO:0032501,GO:0030154,GO:0051216,GO:0009887,GO:0061448,GO:0014706,GO:0044421,GO:0005576,GO:0007507,GO:0007517,GO:0048729,GO:0048646,GO:0048598,GO:0009790,GO:0002062,GO:0005575,GO:0044763,GO:0050896,GO:0071704,GO:…	tissue development,anatomical structure morphogenesis,developmental process,single-organism developmental process,muscle structure development,anatomical structure development,extracellular matrix,organ development,cardiovascular system development,circulatory system development,skeletal system development,proteinaceous extracellular matrix,single-multicellular organism process,system development…	gga04510,gga04512	Focal adhesion,ECM-receptor interaction
ENSGALT00000014159	ENSGALG00000008700	PDCD4	chr6:25683191-25696906	19.7868	42.7132	-1.11014	5e-05	0.000188723	Initiation factor eIF-4 gamma, MA3||Armadillo-type fold	GO:0032502,GO:0044767,GO:0005575,GO:0044763,GO:0008150,GO:0005737,GO:0044699,GO:0009987,GO:0043226,GO:0005515,GO:0005622,GO:0043227,GO:0044424,GO:0044444,GO:0005488,GO:0044464,GO:0005623,GO:0044422,GO:0043229,GO:0007569,GO:0007568,GO:0044446,GO:0005829,GO:0005654,GO:0043231,GO:0043233,GO:0070013,GO:0031974,GO:0005634,GO:0031981,GO:0044428,GO:0003674	developmental process,single-organism developmental process,cellular_component,single-organism cellular process,biological_process,cytoplasm,single-organism process,cellular process,organelle,protein binding,intracellular,membrane-bounded organelle,intracellular part,cytoplasmic part,binding,cell part,cell,organelle part,intracellular organelle,cell aging,aging,intracellular organelle part,cytoso…	--	--
ENSGALT00000025892	ENSGALG00000016071	CTHRC1	chr2:129186769-129190817	17.6121	26.4143	-0.584751	0.00025	0.000841166	Collagen triple helix repeat	GO:0009888,GO:0009653,GO:0032502,GO:0044767,GO:0048856,GO:0048513,GO:0044707,GO:0048519,GO:0048731,GO:0007275,GO:0051239,GO:0048869,GO:0048523,GO:0032501,GO:0030154,GO:0009887,GO:0044421,GO:0048522,GO:0005576,GO:0048729,GO:0060429,GO:0009966,GO:0048646,GO:0048598,GO:0009790,GO:0001503,GO:0050793,GO:2000026,GO:0048518,GO:0002009,GO:0048583,GO:0045595,GO:0005575,GO:0044763,GO:0050896,GO:0023051,GO:…	tissue development,anatomical structure morphogenesis,developmental process,single-organism developmental process,anatomical structure development,organ development,single-multicellular organism process,negative regulation of biological process,system development,multicellular organismal development,regulation of multicellular organismal process,cellular developmental process,negative regulation …	--	--
ENSGALT00000006929	ENSGALG00000004342	ORC6	chr11:7307254-7312433	15.489	10.9291	0.503063	0.0027	0.00717933	Origin recognition complex, subunit 6	GO:0009058,GO:0005575,GO:0044249,GO:0071704,GO:1901576,GO:0008150,GO:0044237,GO:0008152,GO:0009987,GO:0044238,GO:0043170,GO:0009059,GO:0043226,GO:0005515,GO:0034645,GO:0006807,GO:0044260,GO:0005622,GO:0043227,GO:0044424,GO:0034641,GO:0006139,GO:0046483,GO:1901360,GO:0006725,GO:0005488,GO:0044464,GO:0005623,GO:0044422,GO:0090304,GO:0043229,GO:0044446,GO:0000808,GO:0005664,GO:0043228,GO:0043232,GO:…	biosynthetic process,cellular_component,cellular biosynthetic process,organic substance metabolic process,organic substance biosynthetic process,biological_process,cellular metabolic process,metabolic process,cellular process,primary metabolic process,macromolecule metabolic process,macromolecule biosynthetic process,organelle,protein binding,cellular macromolecule biosynthetic process,nitrogen c…	gga04110	Cell cycle
ENSGALT00000043978	ENSGALG00000028517	EIF1	chr27:4500720-4644100	68.0465	52.3249	0.379023	0.00775	0.0184006	Translation initiation factor SUI1||Eukaryotic translation initiation factor SUI1	GO:0009058,GO:0005575,GO:0044249,GO:0019222,GO:0071704,GO:0060255,GO:0031323,GO:1901576,GO:0050794,GO:0008150,GO:0005737,GO:0019538,GO:0010468,GO:0009889,GO:0080090,GO:0044237,GO:0008152,GO:0009987,GO:0044238,GO:0031326,GO:0043170,GO:0010556,GO:0044267,GO:0065007,GO:0050789,GO:0009059,GO:0043226,GO:2000112,GO:0051246,GO:0034645,GO:0044260,GO:0032268,GO:0005622,GO:0043227,GO:0044424,GO:0010467,GO:…	biosynthetic process,cellular_component,cellular biosynthetic process,regulation of metabolic process,organic substance metabolic process,regulation of macromolecule metabolic process,regulation of cellular metabolic process,organic substance biosynthetic process,regulation of cellular process,biological_process,cytoplasm,protein metabolic process,regulation of gene expression,regulation of biosy…	gga03013	RNA transport
ENSGALT00000006926	ENSGALG00000004340	OCSTAMP	chr20:5883366-5893265	2.19903	0.627155	1.80997	0.0005	0.00158504	Dendritic cell-specific transmembrane protein-like	GO:0009653,GO:0032502,GO:0044767,GO:0048856,GO:0048513,GO:0044707,GO:0048731,GO:0007275,GO:0051239,GO:0048869,GO:0032501,GO:0030154,GO:0048522,GO:0010033,GO:0042221,GO:0070887,GO:0048646,GO:0050793,GO:2000026,GO:0048518,GO:0071310,GO:0045595,GO:0005575,GO:0044763,GO:0050896,GO:0008283,GO:0050794,GO:0008150,GO:0044699,GO:0022603,GO:0051716,GO:0009987,GO:0071495,GO:0009719,GO:0042127,GO:0065007,GO:…	anatomical structure morphogenesis,developmental process,single-organism developmental process,anatomical structure development,organ development,single-multicellular organism process,system development,multicellular organismal development,regulation of multicellular organismal process,cellular developmental process,multicellular organismal process,cell differentiation,positive regulation of cell…	--	--
ENSGALT00000008764	ENSGALG00000005460	SLCO4A1	chr20:8527859-8554223	13.9462	6.75112	1.04667	5e-05	0.000188723	Major facilitator superfamily||Kazal domain||Major facilitator superfamily domain||Organic anion transporter polypeptide OATP	GO:0005575,GO:0044763,GO:0008150,GO:0044699,GO:0009987,GO:0005515,GO:0005488,GO:0051179,GO:0044765,GO:0006810,GO:0051234,GO:0016020,GO:0003674,GO:0055085,GO:0031224,GO:0016021,GO:0044425,GO:0005215	cellular_component,single-organism cellular process,biological_process,single-organism process,cellular process,protein binding,binding,localization,single-organism transport,transport,establishment of localization,membrane,molecular_function,transmembrane transport,intrinsic to membrane,integral to membrane,membrane part,transporter activity	--	--
ENSGALT00000005328	ENSGALG00000003370	KIAA1191	chr13:9742537-9750247	33.6822	19.9287	0.757135	5e-05	0.000188723	-	GO:0005575,GO:0005737,GO:0005622,GO:0044424,GO:0044464,GO:0005623	cellular_component,cytoplasm,intracellular,intracellular part,cell part,cell	--	--
ENSGALT00000043625	ENSGALG00000027591	TSC22D2	chr9:23119141-23147022	45.1928	34.3421	0.396114	5e-05	0.000188723	TSC-22 / Dip / Bun	GO:0006950,GO:0009058,GO:0044249,GO:0019222,GO:0050896,GO:0071704,GO:0060255,GO:0031323,GO:1901576,GO:0050794,GO:0008150,GO:0010468,GO:0009889,GO:0080090,GO:0044237,GO:0008152,GO:0009987,GO:0044238,GO:0031326,GO:0043170,GO:0044271,GO:0010556,GO:0065007,GO:0051171,GO:0050789,GO:0009059,GO:0019438,GO:0034654,GO:0018130,GO:1901362,GO:0019219,GO:2000112,GO:0034645,GO:2001141,GO:0006351,GO:0006355,GO:…	response to stress,biosynthetic process,cellular biosynthetic process,regulation of metabolic process,response to stimulus,organic substance metabolic process,regulation of macromolecule metabolic process,regulation of cellular metabolic process,organic substance biosynthetic process,regulation of cellular process,biological_process,regulation of gene expression,regulation of biosynthetic process…	--	--
ENSGALT00000020693	ENSGALG00000012683	RNF144B	chr2:60324505-60357712	3.40803	1.82662	0.899765	0.0009	0.00268716	Zinc finger, C6HC-type||Zinc finger, RING-type	GO:0005575,GO:0071704,GO:0008150,GO:0005737,GO:0019538,GO:0044237,GO:0008152,GO:0009987,GO:0044238,GO:0043170,GO:0044267,GO:0043226,GO:0005515,GO:0006464,GO:0036211,GO:0043412,GO:0043167,GO:0044260,GO:0005622,GO:0043227,GO:0044424,GO:0046872,GO:0044444,GO:0043169,GO:0009056,GO:1901575,GO:0005488,GO:0030163,GO:0044464,GO:0005623,GO:0044248,GO:0009057,GO:0044422,GO:0006511,GO:0019941,GO:0043229,GO:…	cellular_component,organic substance metabolic process,biological_process,cytoplasm,protein metabolic process,cellular metabolic process,metabolic process,cellular process,primary metabolic process,macromolecule metabolic process,cellular protein metabolic process,organelle,protein binding,cellular protein modification process,protein modification process,macromolecule modification,ion binding,ce…	--	--
ENSGALT00000031579	ENSGALG00000019867	C2orf44	chr3:103783105-103791013	7.60843	9.46493	-0.314994	0.01285	0.0286187	Quinoprotein amine dehydrogenase, beta chain-like	GO:0008150,GO:0005515,GO:0016043,GO:0019899,GO:0071840,GO:0005488,GO:0071822,GO:0043933,GO:0006461,GO:0070271,GO:0022607,GO:0065003,GO:0044085,GO:0019900,GO:0003674,GO:0051259	biological_process,protein binding,cellular component organization,enzyme binding,cellular component organization or biogenesis,binding,protein complex subunit organization,macromolecular complex subunit organization,protein complex assembly,protein complex biogenesis,cellular component assembly,macromolecular complex assembly,cellular component biogenesis,kinase binding,molecular_function,protei…	--	--
ENSGALT00000020698	ENSGALG00000012685	KDM1B	chr2:60430399-60456085	7.56585	5.11113	0.565861	5e-05	0.000188723	FAD binding domain||Pyridine nucleotide-disulphide oxidoreductase, FAD/NAD(P)-binding domain||SWIRM domain||Monooxygenase, FAD-binding||Amine oxidase||Conserved hypothetical protein CHP00275, flavoprotein HI0933-like||Homeodomain-like||Pyridine nucleotide-disulphide oxidoreductase, NAD-binding domain||Zinc finger, CW-type||FAD dependent oxidoreductase	GO:0032501,GO:0005575,GO:0019222,GO:0044763,GO:0071704,GO:0060255,GO:0031323,GO:0050794,GO:0008150,GO:0044699,GO:0019538,GO:0010468,GO:0080090,GO:0044237,GO:0008152,GO:0009987,GO:0044238,GO:0043170,GO:0044267,GO:0065007,GO:0051171,GO:0050789,GO:0043226,GO:0019219,GO:0005515,GO:0006464,GO:0036211,GO:0006807,GO:0043412,GO:0043167,GO:0044260,GO:0005622,GO:0043227,GO:0044424,GO:0046872,GO:0010467,GO:…	multicellular organismal process,cellular_component,regulation of metabolic process,single-organism cellular process,organic substance metabolic process,regulation of macromolecule metabolic process,regulation of cellular metabolic process,regulation of cellular process,biological_process,single-organism process,protein metabolic process,regulation of gene expression,regulation of primary metabol…	--	--
ENSGALT00000027401	ENSGALG00000016953	NAA16	chr1:165191022-165255094	20.8231	15.7508	0.40276	0.0002	0.000685932	N-terminal acetyltransferase A, auxiliary subunit||Tetratricopeptide repeat-containing domain||Tetratricopeptide repeat||Tetratricopeptide TPR2||Tetratricopeptide TPR1	GO:0048519,GO:0048523,GO:0044421,GO:0005576,GO:0005575,GO:0019222,GO:0043230,GO:0065010,GO:0044763,GO:0070062,GO:0071704,GO:0060255,GO:0050794,GO:0008150,GO:0005737,GO:0044699,GO:0010468,GO:0008152,GO:0009987,GO:0043170,GO:0065007,GO:0050789,GO:0043226,GO:0006915,GO:0031988,GO:0012501,GO:0005515,GO:0031982,GO:0008219,GO:0016265,GO:0065008,GO:0042981,GO:0043067,GO:0010941,GO:0005622,GO:0043227,GO:…	negative regulation of biological process,negative regulation of cellular process,extracellular region part,extracellular region,cellular_component,regulation of metabolic process,extracellular organelle,extracellular membrane-bounded organelle,single-organism cellular process,extracellular vesicular exosome,organic substance metabolic process,regulation of macromolecule metabolic process,regulat…	--	--
ENSGALT00000022120	ENSGALG00000013594	PARD6G	chr2:89792169-89838665	3.36252	4.49453	-0.418626	0.01965	0.0415557	PDZ domain	GO:0005515,GO:0005488,GO:0003674	protein binding,binding,molecular_function	gga04144,gga04530	Endocytosis,Tight junction
ENSGALT00000022695	ENSGALG00000014009	L3MBTL3	chr3:57322881-57425789	5.83202	8.05906	-0.466616	0.00415	0.010564	Sterile alpha motif, type 2||Sterile alpha motif domain||Mbt repeat||Sterile alpha motif/pointed domain||Sterile alpha motif, type 1||Zinc finger, C2HC-type	GO:0032502,GO:0044767,GO:0048856,GO:0048513,GO:0044707,GO:0048731,GO:0007275,GO:0048869,GO:0032501,GO:0030154,GO:0009058,GO:0005575,GO:0044249,GO:0019222,GO:0044763,GO:0071704,GO:0060255,GO:0031323,GO:1901576,GO:0050794,GO:0008150,GO:0044699,GO:0010468,GO:0009889,GO:0080090,GO:0044237,GO:0008152,GO:0009987,GO:0044238,GO:0031326,GO:0043170,GO:0044271,GO:0010556,GO:0065007,GO:0051171,GO:0050789,GO:…	developmental process,single-organism developmental process,anatomical structure development,organ development,single-multicellular organism process,system development,multicellular organismal development,cellular developmental process,multicellular organismal process,cell differentiation,biosynthetic process,cellular_component,cellular biosynthetic process,regulation of metabolic process,single-…	--	--
ENSGALT00000007787	ENSGALG00000004878	CCDC30	chr21:6404533-6425874	3.37106	2.03442	0.728582	0.0003	0.000995718	-	GO:0044421,GO:0005576,GO:0005575,GO:0043230,GO:0065010,GO:0070062,GO:0043226,GO:0031988,GO:0031982,GO:0043227	extracellular region part,extracellular region,cellular_component,extracellular organelle,extracellular membrane-bounded organelle,extracellular vesicular exosome,organelle,membrane-bounded vesicle,vesicle,membrane-bounded organelle	--	--
ENSGALT00000010098	ENSGALG00000006245	KLF15	chr12:10614315-10626926	4.96334	3.172	0.645916	0.00125	0.00361776	Zinc finger, C2H2||Zinc finger, C2H2-like	GO:0009888,GO:0032502,GO:0044767,GO:0048856,GO:0048513,GO:0044707,GO:0048519,GO:0048731,GO:0007275,GO:0048869,GO:0048523,GO:0032501,GO:0030154,GO:0048522,GO:0009891,GO:0006950,GO:0009893,GO:0060429,GO:0031328,GO:0010557,GO:0048518,GO:0031325,GO:0010628,GO:0051173,GO:0010604,GO:0009058,GO:0005575,GO:0044249,GO:0001655,GO:0019222,GO:0044763,GO:0050896,GO:0071704,GO:0060255,GO:0031323,GO:0045935,GO:…	tissue development,developmental process,single-organism developmental process,anatomical structure development,organ development,single-multicellular organism process,negative regulation of biological process,system development,multicellular organismal development,cellular developmental process,negative regulation of cellular process,multicellular organismal process,cell differentiation,positive…	gga01100	Metabolic pathways
ENSGALT00000022348	ENSGALG00000013756	ZC2HC1B	chr3:51568838-51580909	1.8603	1.3521	0.460336	0.01165	0.026293	-	--	--	--	--
ENSGALT00000027119	ENSGALG00000016797	FHL2	chr1:134496863-134536397	5.73293	10.9518	-0.933828	5e-05	0.000188723	Zinc finger, LIM-type	GO:0009888,GO:0009653,GO:0032502,GO:0044767,GO:0061061,GO:0048856,GO:0048513,GO:0072358,GO:0072359,GO:0042692,GO:0044707,GO:0048519,GO:0048731,GO:0007275,GO:0060537,GO:0048869,GO:0048523,GO:0051146,GO:0032501,GO:0030154,GO:0009887,GO:0014706,GO:0055001,GO:0055002,GO:0007507,GO:0010033,GO:0042221,GO:0048646,GO:0001503,GO:0009058,GO:0005575,GO:0044249,GO:0019222,GO:0044763,GO:0050896,GO:0071704,GO:…	tissue development,anatomical structure morphogenesis,developmental process,single-organism developmental process,muscle structure development,anatomical structure development,organ development,cardiovascular system development,circulatory system development,muscle cell differentiation,single-multicellular organism process,negative regulation of biological process,system development,multicellular…	--	--
ENSGALT00000040590	ENSGALG00000024056	CHST3	chr6:11543129-11545869	33.7492	28.0103	0.268896	0.0142	0.0312243	Carbohydrate sulfotransferase||Sulfotransferase domain||P-loop containing nucleoside triphosphate hydrolase	GO:0006950,GO:0048583,GO:0009058,GO:0005575,GO:0044249,GO:0050896,GO:0071704,GO:1901576,GO:0008150,GO:0005737,GO:0019538,GO:0044237,GO:0008152,GO:0009987,GO:0044238,GO:0043170,GO:0065007,GO:0050789,GO:0009059,GO:0043226,GO:1901566,GO:0034645,GO:0006807,GO:0065008,GO:0044260,GO:0080134,GO:0005622,GO:0043227,GO:0044424,GO:1901137,GO:0044444,GO:1901135,GO:0044281,GO:0009100,GO:0044710,GO:0016740,GO:…	response to stress,regulation of response to stimulus,biosynthetic process,cellular_component,cellular biosynthetic process,response to stimulus,organic substance metabolic process,organic substance biosynthetic process,biological_process,cytoplasm,protein metabolic process,cellular metabolic process,metabolic process,cellular process,primary metabolic process,macromolecule metabolic process,biol…	gga00532	Glycosaminoglycan biosynthesis - chondroitin sulfate / dermatan sulfate
ENSGALT00000019062	ENSGALG00000011661	SOD2	chr3:44923213-44929994	77.9407	95.6499	-0.295388	0.00725	0.0173493	Manganese/iron superoxide dismutase, C-terminal||Manganese/iron superoxide dismutase||Manganese/iron superoxide dismutase, N-terminal	GO:0032502,GO:0044767,GO:0048856,GO:0048513,GO:0072358,GO:0072359,GO:0044707,GO:0048519,GO:0048731,GO:0007275,GO:0048869,GO:0048523,GO:0032501,GO:0030154,GO:0048522,GO:0007507,GO:0009891,GO:0006950,GO:0042221,GO:0009893,GO:0070887,GO:0031328,GO:0050793,GO:0048518,GO:0031325,GO:0051173,GO:0035556,GO:0045595,GO:0009058,GO:0005575,GO:0044249,GO:0019222,GO:0044763,GO:0050896,GO:0071704,GO:0031323,GO:…	developmental process,single-organism developmental process,anatomical structure development,organ development,cardiovascular system development,circulatory system development,single-multicellular organism process,negative regulation of biological process,system development,multicellular organismal development,cellular developmental process,negative regulation of cellular process,multicellular or…	gga04068,gga04146	FoxO signaling pathway,Peroxisome
ENSGALT00000019065	ENSGALG00000011663	FNDC1	chr3:45071688-45111718	5.67115	7.81323	-0.462279	5e-05	0.000188723	Fibronectin type III	GO:0005575,GO:0043226,GO:0005515,GO:0005622,GO:0043227,GO:0044424,GO:0005488,GO:0044464,GO:0005623,GO:0044422,GO:0043229,GO:0044446,GO:0005654,GO:0043231,GO:0043233,GO:0070013,GO:0031974,GO:0005634,GO:0031981,GO:0044428,GO:0003674	cellular_component,organelle,protein binding,intracellular,membrane-bounded organelle,intracellular part,binding,cell part,cell,organelle part,intracellular organelle,intracellular organelle part,nucleoplasm,intracellular membrane-bounded organelle,organelle lumen,intracellular organelle lumen,membrane-enclosed lumen,nucleus,nuclear lumen,nuclear part,molecular_function	--	--
ENSGALT00000034499	ENSGALG00000021378	UBAP1	chrZ:7419068-7433285	14.3141	11.4193	0.325967	0.01865	0.0396952	Ubiquitin-associated/translation elongation factor EF1B, N-terminal, eukaryote||UBA-like||Ubiquitin-associated domain/translation elongation factor EF-Ts, N-terminal	GO:0005515,GO:0005488,GO:0003674	protein binding,binding,molecular_function	--	--
ENSGALT00000002971	ENSGALG00000001918	DNAJB5	chrZ:8383247-8395502	1.69299	2.46767	-0.543575	0.01235	0.0276627	Chaperone DnaJ, C-terminal||HSP40/DnaJ peptide-binding||DnaJ domain	GO:0048519,GO:0048523,GO:0006950,GO:0010033,GO:0042221,GO:0009058,GO:0005575,GO:0044249,GO:0019222,GO:0050896,GO:0071704,GO:0060255,GO:0031323,GO:1901576,GO:0050794,GO:0008150,GO:0010605,GO:0005737,GO:0019538,GO:0010468,GO:0009889,GO:0080090,GO:0044237,GO:0008152,GO:0009987,GO:0010629,GO:0044238,GO:0031326,GO:0043170,GO:0044271,GO:0009892,GO:0010556,GO:0044267,GO:0065007,GO:0051171,GO:0050789,GO:…	negative regulation of biological process,negative regulation of cellular process,response to stress,response to organic substance,response to chemical stimulus,biosynthetic process,cellular_component,cellular biosynthetic process,regulation of metabolic process,response to stimulus,organic substance metabolic process,regulation of macromolecule metabolic process,regulation of cellular metabolic …	--	--
ENSGALT00000019602	ENSGALG00000012013	SLC25A17	chr1:49784854-49804765	13.8554	18.7012	-0.432681	0.00025	0.000841166	Mitochondrial substrate/solute carrier||Mitochondrial carrier domain	GO:0005575,GO:0044763,GO:0071704,GO:0008150,GO:0005737,GO:0044699,GO:0044237,GO:0008152,GO:0009987,GO:0044238,GO:0043226,GO:0005515,GO:0005622,GO:0043227,GO:0044424,GO:0044444,GO:0044281,GO:0044710,GO:0009056,GO:1901575,GO:0005488,GO:0033036,GO:0044464,GO:0005623,GO:0044248,GO:0051179,GO:0044422,GO:0071702,GO:0043229,GO:0031301,GO:0044446,GO:0051087,GO:0031300,GO:0044242,GO:0044255,GO:0031090,GO:…	cellular_component,single-organism cellular process,organic substance metabolic process,biological_process,cytoplasm,single-organism process,cellular metabolic process,metabolic process,cellular process,primary metabolic process,organelle,protein binding,intracellular,membrane-bounded organelle,intracellular part,cytoplasmic part,small molecule metabolic process,single-organism metabolic process,…	gga04146	Peroxisome
ENSGALT00000036337	ENSGALG00000022685	-	JH375228.1:1792-3076	411.895	596.137	-0.533368	5e-05	0.000188723	--	--	--	--	--
ENSGALT00000021805	ENSGALG00000013363	NCALD	chr2:128668724-128710037	10.2421	21.9563	-1.10012	5e-05	0.000188723	SPARC/Testican, calcium-binding domain||EF-hand domain	GO:0031012,GO:0005578,GO:0044707,GO:0032501,GO:0044421,GO:0005576,GO:0035556,GO:0005575,GO:0043230,GO:0065010,GO:0044763,GO:0050896,GO:0070062,GO:0050794,GO:0008150,GO:0044699,GO:0051716,GO:0009987,GO:0007165,GO:0065007,GO:0023052,GO:0044700,GO:0050789,GO:0043226,GO:0007154,GO:0031988,GO:0005515,GO:0031982,GO:0065008,GO:0043167,GO:0005622,GO:0043227,GO:0046872,GO:0008015,GO:0003013,GO:0043169,GO:…	extracellular matrix,proteinaceous extracellular matrix,single-multicellular organism process,multicellular organismal process,extracellular region part,extracellular region,intracellular signal transduction,cellular_component,extracellular organelle,extracellular membrane-bounded organelle,single-organism cellular process,response to stimulus,extracellular vesicular exosome,regulation of cellula…	--	--
ENSGALT00000021808	ENSGALG00000013366	TBL1X	chr1:124584255-124724404	35.2511	45.6092	-0.37166	0.00015	0.000526317	WD40-repeat-containing domain||G-protein beta WD-40 repeat||LisH dimerisation motif||LisH dimerisation motif, subgroup||WD40 repeat	GO:0032502,GO:0048519,GO:0048869,GO:0048523,GO:0030154,GO:0010033,GO:0042221,GO:0009058,GO:0005575,GO:0044249,GO:0019222,GO:0044763,GO:0050896,GO:0071704,GO:0060255,GO:0031323,GO:1901576,GO:0050794,GO:0008150,GO:0010605,GO:0044699,GO:0019538,GO:0010468,GO:0009889,GO:0080090,GO:0044237,GO:0008152,GO:0009987,GO:0010629,GO:0044238,GO:0031326,GO:0043170,GO:0044271,GO:0009719,GO:0009892,GO:0010556,GO:…	developmental process,negative regulation of biological process,cellular developmental process,negative regulation of cellular process,cell differentiation,response to organic substance,response to chemical stimulus,biosynthetic process,cellular_component,cellular biosynthetic process,regulation of metabolic process,single-organism cellular process,response to stimulus,organic substance metabolic…	gga04310	Wnt signaling pathway
ENSGALT00000022906	ENSGALG00000014163	TTLL1	chr1:68626822-68645266	3.73157	2.7149	0.458882	0.0023	0.00623173	Tubulin-tyrosine ligase/Tubulin polyglutamylase	GO:0009653,GO:0032502,GO:0044767,GO:0048856,GO:0048869,GO:0044763,GO:0071704,GO:0008150,GO:0044699,GO:0019538,GO:0044237,GO:0008152,GO:0009987,GO:0044238,GO:0043170,GO:0044267,GO:0005515,GO:0006464,GO:0036211,GO:0043412,GO:0044260,GO:0032989,GO:0006928,GO:0016043,GO:0071840,GO:0000902,GO:0005488,GO:0007010,GO:0018193,GO:0022607,GO:0006996,GO:0044085,GO:0018095,GO:0032990,GO:0048858,GO:0030030,GO:…	anatomical structure morphogenesis,developmental process,single-organism developmental process,anatomical structure development,cellular developmental process,single-organism cellular process,organic substance metabolic process,biological_process,single-organism process,protein metabolic process,cellular metabolic process,metabolic process,cellular process,primary metabolic process,macromolecule …	--	--
ENSGALT00000001955	ENSGALG00000001279	ZNF652	chr27:3392384-3400111	16.6256	12.3759	0.425878	0.00055	0.00172976	Zinc finger, C2H2||Zinc finger, C2H2-like	GO:0005515,GO:0043167,GO:0046872,GO:0043169,GO:0005488,GO:0003674,GO:0097159,GO:1901363,GO:0003676	protein binding,ion binding,metal ion binding,cation binding,binding,molecular_function,organic cyclic compound binding,heterocyclic compound binding,nucleic acid binding	--	--
ENSGALT00000036332	ENSGALG00000022683	HINTW	AADN03011126.1:20-1725	22.6728	33.4017	-0.558964	0.0012	0.00348527	-	--	--	--	--
ENSGALT00000001959	ENSGALG00000001283	SRRM1	chr23:2483362-2500074	25.5161	18.3666	0.474319	5e-05	0.000188723	PWI domain	GO:0005575,GO:0071704,GO:0008150,GO:0044237,GO:0008152,GO:0009987,GO:0044238,GO:0043170,GO:0043226,GO:0005515,GO:0006807,GO:0044260,GO:0005622,GO:0043227,GO:0044424,GO:0010467,GO:0034641,GO:0006139,GO:0046483,GO:1901360,GO:0016070,GO:0006725,GO:0005488,GO:0044464,GO:0005623,GO:0044422,GO:0090304,GO:0043229,GO:0044446,GO:0005654,GO:0043231,GO:0043233,GO:0070013,GO:0031974,GO:0005634,GO:0031981,GO:…	cellular_component,organic substance metabolic process,biological_process,cellular metabolic process,metabolic process,cellular process,primary metabolic process,macromolecule metabolic process,organelle,protein binding,nitrogen compound metabolic process,cellular macromolecule metabolic process,intracellular,membrane-bounded organelle,intracellular part,gene expression,cellular nitrogen compound…	gga03015,gga03013	mRNA surveillance pathway,RNA transport
ENSGALT00000026464	ENSGALG00000016409	KIDINS220	chr3:95445099-95500211	27.483	21.4798	0.355557	0.00065	0.00200771	Sterile alpha motif/pointed domain||KAP P-loop||Ankyrin repeat||Ankyrin repeat-containing domain||P-loop containing nucleoside triphosphate hydrolase	GO:0009653,GO:0032502,GO:0044767,GO:0048856,GO:0044707,GO:0048731,GO:0007275,GO:0048869,GO:0032501,GO:0030154,GO:0005575,GO:0044763,GO:0008150,GO:0044699,GO:0009987,GO:0043226,GO:0048468,GO:0005515,GO:0032989,GO:0005622,GO:0043227,GO:0044424,GO:0016043,GO:0000904,GO:0071840,GO:0000902,GO:0005488,GO:0044464,GO:0005623,GO:0044422,GO:0007399,GO:0043229,GO:0022008,GO:0044446,GO:0048699,GO:0005654,GO:…	anatomical structure morphogenesis,developmental process,single-organism developmental process,anatomical structure development,single-multicellular organism process,system development,multicellular organismal development,cellular developmental process,multicellular organismal process,cell differentiation,cellular_component,single-organism cellular process,biological_process,single-organism proce…	--	--
ENSGALT00000037334	ENSGALG00000012668	DCDC2	chr2:57954206-58013848	1.59842	2.97152	-0.894555	5e-05	0.000188723	Doublecortin domain	GO:0009653,GO:0032502,GO:0044767,GO:0048856,GO:0044707,GO:0048731,GO:0007275,GO:0048869,GO:0032501,GO:0030154,GO:0048522,GO:0009966,GO:0048518,GO:0048583,GO:0009967,GO:0035556,GO:0005575,GO:0044763,GO:0050896,GO:0023051,GO:0010646,GO:0050794,GO:0008150,GO:0023056,GO:0048870,GO:0051674,GO:0005737,GO:0010647,GO:0044699,GO:0030111,GO:0016477,GO:0048584,GO:0051716,GO:0009987,GO:0007165,GO:0040011,GO:…	anatomical structure morphogenesis,developmental process,single-organism developmental process,anatomical structure development,single-multicellular organism process,system development,multicellular organismal development,cellular developmental process,multicellular organismal process,cell differentiation,positive regulation of cellular process,regulation of signal transduction,positive regulatio…	--	--
ENSGALT00000016009	ENSGALG00000009848	LPGAT1	chr3:21427205-21480741	36.331	45.775	-0.333357	0.0029	0.00765314	Phospholipid/glycerol acyltransferase	GO:0005575,GO:0008150,GO:0005737,GO:0008152,GO:0005622,GO:0044424,GO:0016740,GO:0044464,GO:0005623,GO:0003824,GO:0016746,GO:0016020,GO:0003674	cellular_component,biological_process,cytoplasm,metabolic process,intracellular,intracellular part,transferase activity,cell part,cell,catalytic activity,transferase activity, transferring acyl groups,membrane,molecular_function	gga00564	Glycerophospholipid metabolism
ENSGALT00000045566	ENSGALG00000028813	NRN1	chr2:65203623-65210310	7.98683	15.9813	-1.00069	5e-05	0.000188723	-	GO:0032502,GO:0048856,GO:0044707,GO:0048731,GO:0007275,GO:0032501,GO:0005575,GO:0008150,GO:0044699,GO:0044464,GO:0005623,GO:0007399,GO:0043235,GO:0071944,GO:0005886,GO:0032281,GO:0016020,GO:0043234,GO:0032991,GO:0031226,GO:0005887,GO:0044459,GO:0008328,GO:0031224,GO:0016021,GO:0044425	developmental process,anatomical structure development,single-multicellular organism process,system development,multicellular organismal development,multicellular organismal process,cellular_component,biological_process,single-organism process,cell part,cell,nervous system development,receptor complex,cell periphery,plasma membrane,alpha-amino-3-hydroxy-5-methyl-4-isoxazolepropionic acid selectiv…	--	--
ENSGALT00000027574	ENSGALG00000017071	N4BP2L2	chr1:173762790-173787008	16.2426	11.5032	0.497755	5e-05	0.000188723	P-loop containing nucleoside triphosphate hydrolase||Zeta toxin domain	GO:0048519,GO:0048523,GO:0009058,GO:0044249,GO:0019222,GO:0071704,GO:0060255,GO:0031323,GO:1901576,GO:0050794,GO:0008150,GO:0010605,GO:0010468,GO:0009889,GO:0080090,GO:0044237,GO:0008152,GO:0009987,GO:0010629,GO:0044238,GO:0031326,GO:0043170,GO:0044271,GO:0009892,GO:0010556,GO:0065007,GO:0051171,GO:0050789,GO:0009059,GO:0031324,GO:2000113,GO:0019438,GO:0034654,GO:0018130,GO:1901362,GO:0019219,GO:…	negative regulation of biological process,negative regulation of cellular process,biosynthetic process,cellular biosynthetic process,regulation of metabolic process,organic substance metabolic process,regulation of macromolecule metabolic process,regulation of cellular metabolic process,organic substance biosynthetic process,regulation of cellular process,biological_process,negative regulation of…	--	--
ENSGALT00000016002	ENSGALG00000009842	RASSF3	chr1:33676051-33726396	34.6915	28.952	0.260919	0.0119	0.0267773	Ubiquitin-related domain||SARAH domain||Ras-association	GO:0005575,GO:0044763,GO:0050896,GO:0050794,GO:0008150,GO:0005737,GO:0044699,GO:0051716,GO:0009987,GO:0007165,GO:0065007,GO:0023052,GO:0044700,GO:0050789,GO:0007154,GO:0005515,GO:0005622,GO:0044424,GO:0005488,GO:0044464,GO:0005623,GO:0042802,GO:0071944,GO:0005886,GO:0016020,GO:0003674	cellular_component,single-organism cellular process,response to stimulus,regulation of cellular process,biological_process,cytoplasm,single-organism process,cellular response to stimulus,cellular process,signal transduction,biological regulation,signaling,single organism signaling,regulation of biological process,cell communication,protein binding,intracellular,intracellular part,binding,cell par…	--	--
ENSGALT00000016005	ENSGALG00000009844	ACTC1	chr5:31546120-31552902	33.6509	243.968	-2.85797	5e-05	0.000188723	Actin family	GO:0009888,GO:0009653,GO:0032502,GO:0044767,GO:0061061,GO:0048856,GO:0048513,GO:0072358,GO:0072359,GO:0042692,GO:0044707,GO:0048519,GO:0048731,GO:0007275,GO:0060537,GO:0048869,GO:0048523,GO:0051146,GO:0032501,GO:0030154,GO:0009887,GO:0014706,GO:0044421,GO:0055001,GO:0005576,GO:0055002,GO:0043292,GO:0007507,GO:0007517,GO:0048729,GO:0048646,GO:0030016,GO:0005575,GO:0043230,GO:0065010,GO:0044763,GO:…	tissue development,anatomical structure morphogenesis,developmental process,single-organism developmental process,muscle structure development,anatomical structure development,organ development,cardiovascular system development,circulatory system development,muscle cell differentiation,single-multicellular organism process,negative regulation of biological process,system development,multicellular…	gga04261,gga04260	Adrenergic signaling in cardiomyocytes,Cardiac muscle contraction
ENSGALT00000016007	ENSGALG00000009846	BBS5	chr7:18171746-18181640	16.2369	21.3616	-0.395741	0.00265	0.00706197	Bardet-Biedl syndrome 5 protein||DM16 repeat	GO:0005575,GO:0043226,GO:0005622,GO:0043227,GO:0044424,GO:0044464,GO:0005623,GO:0044422,GO:0043229,GO:0044446,GO:0043228,GO:0043232,GO:0005856,GO:0043231,GO:0005932,GO:0036064,GO:0005930,GO:0044430,GO:0005815,GO:0044441,GO:0044463,GO:0042995,GO:0031514,GO:0015630,GO:0005929	cellular_component,organelle,intracellular,membrane-bounded organelle,intracellular part,cell part,cell,organelle part,intracellular organelle,intracellular organelle part,non-membrane-bounded organelle,intracellular non-membrane-bounded organelle,cytoskeleton,intracellular membrane-bounded organelle,microtubule basal body,cilium basal body,axoneme,cytoskeletal part,microtubule organizing center,…	--	--
ENSGALT00000016006	ENSGALG00000009845	GJD2	chr5:31568438-31572498	0.479662	2.76309	-2.52619	5e-05	0.000188723	Connexin, N-terminal||Gap junction protein, cysteine-rich domain||Connexin	GO:0044707,GO:0032501,GO:0005575,GO:0044763,GO:0008150,GO:0044699,GO:0009987,GO:0065007,GO:0023052,GO:0044700,GO:0007154,GO:0005515,GO:0065008,GO:0005488,GO:0044464,GO:0005623,GO:0003008,GO:0030054,GO:0005922,GO:0007267,GO:0071944,GO:0005886,GO:0005921,GO:0016020,GO:0043234,GO:0032991,GO:0003674,GO:0005911,GO:0001508,GO:0042391,GO:0044459,GO:0035637,GO:0007268,GO:0031224,GO:0016021,GO:0044425,GO:…	single-multicellular organism process,multicellular organismal process,cellular_component,single-organism cellular process,biological_process,single-organism process,cellular process,biological regulation,signaling,single organism signaling,cell communication,protein binding,regulation of biological quality,binding,cell part,cell,system process,cell junction,connexon complex,cell-cell signaling,c…	gga04540	Gap junction
ENSGALT00000012247	ENSGALG00000007574	-	chr4:11428767-11442089	49.8552	35.9746	0.470765	5e-05	0.000188723	Small GTPase superfamily, ARF/SAR type||Small GTPase superfamily||Gtr1/RagA G protein||P-loop containing nucleoside triphosphate hydrolase	GO:0048522,GO:0006950,GO:0010033,GO:0042221,GO:0070887,GO:0009966,GO:0048518,GO:0048583,GO:0009967,GO:0071310,GO:0035556,GO:0005575,GO:0019222,GO:0044763,GO:0050896,GO:0071704,GO:0031323,GO:0023051,GO:0010646,GO:0050794,GO:0008150,GO:0023056,GO:0005737,GO:0010647,GO:0044699,GO:0044237,GO:0008152,GO:0048584,GO:0051716,GO:0009987,GO:0044238,GO:0071495,GO:0007165,GO:0009719,GO:0065007,GO:0023052,GO:…	positive regulation of cellular process,response to stress,response to organic substance,response to chemical stimulus,cellular response to chemical stimulus,regulation of signal transduction,positive regulation of biological process,regulation of response to stimulus,positive regulation of signal transduction,cellular response to organic substance,intracellular signal transduction,cellular_compo…	gga04150	mTOR signaling pathway
ENSGALT00000006310	ENSGALG00000003959	AP1M1	chr28:4170460-4181174	50.6001	42.8634	0.239395	0.0162	0.0350974	AP complex, mu/sigma subunit||Clathrin adaptor, mu subunit||Mu homology domain||Clathrin adaptor, mu subunit, C-terminal||Longin-like domain	GO:0032502,GO:0044767,GO:0048869,GO:0030154,GO:0044421,GO:0005576,GO:0005575,GO:0043230,GO:0065010,GO:0044763,GO:0050896,GO:0070062,GO:0008150,GO:0005737,GO:0044699,GO:0051716,GO:0009987,GO:0043226,GO:0031988,GO:0005515,GO:0031982,GO:0005622,GO:0043227,GO:0044424,GO:0044444,GO:0016043,GO:0071840,GO:0045184,GO:0015031,GO:0005488,GO:0033036,GO:0008104,GO:0044464,GO:0005623,GO:0009605,GO:0051179,GO:…	developmental process,single-organism developmental process,cellular developmental process,cell differentiation,extracellular region part,extracellular region,cellular_component,extracellular organelle,extracellular membrane-bounded organelle,single-organism cellular process,response to stimulus,extracellular vesicular exosome,biological_process,cytoplasm,single-organism process,cellular response…	gga04142	Lysosome
ENSGALT00000003145	ENSGALG00000002021	ZC3H12A	chr23:3723613-3732322	7.62711	5.8295	0.387766	0.0037	0.00952519	Ribonuclease Zc3h12a-like	GO:0032502,GO:0044707,GO:0048519,GO:0051239,GO:0048869,GO:0048523,GO:0032501,GO:0030154,GO:0048522,GO:0010033,GO:0042221,GO:0009893,GO:0070887,GO:0050793,GO:0048518,GO:0031325,GO:0010628,GO:0071310,GO:0010604,GO:0045595,GO:0009058,GO:0005575,GO:0044249,GO:0019222,GO:0044763,GO:0050896,GO:0071704,GO:0060255,GO:0031323,GO:1901576,GO:0050794,GO:0008150,GO:0010605,GO:0005737,GO:0044699,GO:0010468,GO:…	developmental process,single-multicellular organism process,negative regulation of biological process,regulation of multicellular organismal process,cellular developmental process,negative regulation of cellular process,multicellular organismal process,cell differentiation,positive regulation of cellular process,response to organic substance,response to chemical stimulus,positive regulation of me…	--	--
ENSGALT00000007808	ENSGALG00000004889	SLC2A1	chr21:6450515-6459194	102.778	75.5768	0.44352	5e-05	0.000188723	Glucose transporter, type 1 (GLUT1)||Major facilitator superfamily domain||Sugar/inositol transporter||Major facilitator superfamily||General substrate transporter	GO:0044421,GO:0005576,GO:0006950,GO:0005575,GO:0043230,GO:0065010,GO:0044763,GO:0050896,GO:0070062,GO:0008150,GO:0005737,GO:0044699,GO:0051716,GO:0009987,GO:0043226,GO:0007154,GO:0031988,GO:0005515,GO:0031982,GO:0033554,GO:0005615,GO:0005622,GO:0043227,GO:0044424,GO:0044444,GO:0016043,GO:0015629,GO:0071840,GO:0005488,GO:0044464,GO:0005623,GO:0045121,GO:0009605,GO:0051179,GO:0044422,GO:0009991,GO:…	extracellular region part,extracellular region,response to stress,cellular_component,extracellular organelle,extracellular membrane-bounded organelle,single-organism cellular process,response to stimulus,extracellular vesicular exosome,biological_process,cytoplasm,single-organism process,cellular response to stimulus,cellular process,organelle,cell communication,membrane-bounded vesicle,protein b…	gga04920	Adipocytokine signaling pathway
ENSGALT00000045908	ENSGALG00000026253	TMEM144	chr4:21242337-21257193	2.60016	1.97217	0.398823	0.00845	0.019827	Sugar transport protein||Major facilitator superfamily domain||Protein of unknown function DUF1632, TMEM144	GO:0005575,GO:0044763,GO:0008150,GO:0044699,GO:0009987,GO:0051179,GO:0071702,GO:0008643,GO:0044765,GO:0006810,GO:0034219,GO:0051234,GO:0016020,GO:0003674,GO:0015144,GO:1901476,GO:0055085,GO:0031224,GO:0016021,GO:0044425,GO:0022892,GO:0005215,GO:0022891,GO:0022857	cellular_component,single-organism cellular process,biological_process,single-organism process,cellular process,localization,organic substance transport,carbohydrate transport,single-organism transport,transport,carbohydrate transmembrane transport,establishment of localization,membrane,molecular_function,carbohydrate transmembrane transporter activity,carbohydrate transporter activity,transmembr…	--	--
ENSGALT00000020350	ENSGALG00000012448	ORC4	chr7:34059512-34072973	50.2608	59.6859	-0.247958	0.0221	0.0460442	ATPase, AAA-type, core||Origin recognition complex, subunit 4||P-loop containing nucleoside triphosphate hydrolase||ATPase domain, prokaryote||AAA+ ATPase domain||Domain of unknown function DUF815	GO:0009058,GO:0005575,GO:0044249,GO:0071704,GO:1901576,GO:0008150,GO:0005737,GO:0044237,GO:0008152,GO:0009987,GO:0044238,GO:0043170,GO:0009059,GO:0043226,GO:0005515,GO:0034645,GO:0006807,GO:0043167,GO:0044260,GO:0005622,GO:0043227,GO:0044424,GO:0034641,GO:0006139,GO:0015629,GO:0046483,GO:1901360,GO:0006725,GO:0005488,GO:0044464,GO:0005623,GO:0044422,GO:0003688,GO:0090304,GO:0043229,GO:0043168,GO:…	biosynthetic process,cellular_component,cellular biosynthetic process,organic substance metabolic process,organic substance biosynthetic process,biological_process,cytoplasm,cellular metabolic process,metabolic process,cellular process,primary metabolic process,macromolecule metabolic process,macromolecule biosynthetic process,organelle,protein binding,cellular macromolecule biosynthetic process,…	gga04110	Cell cycle
ENSGALT00000026439	ENSGALG00000016390	ZHX2	chr2:137459620-137462113	5.02026	6.4436	-0.360104	0.01205	0.0270751	Homeodomain-like||Homeobox domain||Zinc finger, C2H2-like||Zinc finger, C2H2	GO:0032502,GO:0044767,GO:0048856,GO:0044707,GO:0048519,GO:0048731,GO:0007275,GO:0051239,GO:0048869,GO:0048523,GO:0032501,GO:0030154,GO:0050793,GO:2000026,GO:0045595,GO:0009058,GO:0005575,GO:0044249,GO:0019222,GO:0044763,GO:0071704,GO:0060255,GO:0031323,GO:1901576,GO:0050794,GO:0008150,GO:0010605,GO:0005737,GO:0044699,GO:0010468,GO:0009889,GO:0080090,GO:0044237,GO:0008152,GO:0009987,GO:0010629,GO:…	developmental process,single-organism developmental process,anatomical structure development,single-multicellular organism process,negative regulation of biological process,system development,multicellular organismal development,regulation of multicellular organismal process,cellular developmental process,negative regulation of cellular process,multicellular organismal process,cell differentiatio…	--	--
ENSGALT00000021113	ENSGALG00000012944	DENND5B	chr1:59564531-59674959	2.00168	2.71698	-0.440792	0.00085	0.00255275	PLAT/LH2 domain||RUN||DENN domain||Lipase/lipooxygenase, PLAT/LH2||dDENN domain||uDENN domain	GO:0005575,GO:0005515,GO:0005488,GO:0005085,GO:0030234,GO:0060589,GO:0030695,GO:0017112,GO:0005083,GO:0005088,GO:0016020,GO:0003674	cellular_component,protein binding,binding,guanyl-nucleotide exchange factor activity,enzyme regulator activity,nucleoside-triphosphatase regulator activity,GTPase regulator activity,Rab guanyl-nucleotide exchange factor activity,small GTPase regulator activity,Ras guanyl-nucleotide exchange factor activity,membrane,molecular_function	--	--
ENSGALT00000003498	ENSGALG00000002235	TFCP2	AADN03013408.1:957-13676	15.774	13.1165	0.26617	0.02245	0.046684	CP2 transcription factor||Sterile alpha motif/pointed domain	GO:0009058,GO:0005575,GO:0044249,GO:0019222,GO:0071704,GO:0060255,GO:0031323,GO:1901576,GO:0050794,GO:0008150,GO:0010468,GO:0009889,GO:0080090,GO:0044237,GO:0008152,GO:0009987,GO:0044238,GO:0031326,GO:0043170,GO:0044271,GO:0010556,GO:0065007,GO:0051171,GO:0050789,GO:0009059,GO:0043226,GO:0019438,GO:0034654,GO:0018130,GO:1901362,GO:0019219,GO:0005515,GO:2000112,GO:0034645,GO:2001141,GO:0006351,GO:…	biosynthetic process,cellular_component,cellular biosynthetic process,regulation of metabolic process,organic substance metabolic process,regulation of macromolecule metabolic process,regulation of cellular metabolic process,organic substance biosynthetic process,regulation of cellular process,biological_process,regulation of gene expression,regulation of biosynthetic process,regulation of primar…	--	--
ENSGALT00000027993	ENSGALG00000017321	PLEKHB1	chr1:194710220-194717771	2.75984	3.82258	-0.469961	0.00705	0.0169234	Pleckstrin homology domain	GO:0005575,GO:0005515,GO:0005488,GO:0042802,GO:0046983,GO:0008022,GO:0016020,GO:0042803,GO:0003674,GO:0031224,GO:0016021,GO:0044425	cellular_component,protein binding,binding,identical protein binding,protein dimerization activity,protein C-terminus binding,membrane,protein homodimerization activity,molecular_function,intrinsic to membrane,integral to membrane,membrane part	--	--
ENSGALT00000003495	ENSGALG00000002232	RERE	chr21:3033462-3151837	5.77145	3.6469	0.662261	5e-05	0.000188723	SANT/Myb domain||ELM2 domain||Zinc finger, GATA-type||Bromo adjacent homology (BAH) domain||Atrophin-like||Homeodomain-like	GO:0009653,GO:0032502,GO:0044767,GO:0048856,GO:0048513,GO:0044707,GO:0048519,GO:0048731,GO:0007275,GO:0048869,GO:0048523,GO:0032501,GO:0030154,GO:0048522,GO:0009891,GO:0009893,GO:0031328,GO:0010557,GO:0048518,GO:0031325,GO:0010628,GO:0051173,GO:0010604,GO:0009058,GO:0005575,GO:0044249,GO:0019222,GO:0044763,GO:0071704,GO:0060255,GO:0031323,GO:0045935,GO:0008283,GO:1901576,GO:0050794,GO:0045893,GO:…	anatomical structure morphogenesis,developmental process,single-organism developmental process,anatomical structure development,organ development,single-multicellular organism process,negative regulation of biological process,system development,multicellular organismal development,cellular developmental process,negative regulation of cellular process,multicellular organismal process,cell differen…	--	--
ENSGALT00000027117	ENSGALG00000016796	C1H2ORF49	chr1:134481594-134496274	13.5952	10.4733	0.376383	0.00105	0.0030907	-	GO:0009653,GO:0032502,GO:0044767,GO:0048856,GO:0044707,GO:0007275,GO:0032501,GO:0048598,GO:0009790,GO:0005575,GO:0008150,GO:0044699,GO:0005622,GO:0044424,GO:0044464,GO:0005623,GO:0043234,GO:0032991,GO:0072669	anatomical structure morphogenesis,developmental process,single-organism developmental process,anatomical structure development,single-multicellular organism process,multicellular organismal development,multicellular organismal process,embryonic morphogenesis,embryo development,cellular_component,biological_process,single-organism process,intracellular,intracellular part,cell part,cell,protein co…	--	--
ENSGALT00000031277	ENSGALG00000019690	WDR86	chr2:6203236-6221340	6.72255	14.8789	-1.14619	5e-05	0.000188723	WD40-repeat-containing domain||G-protein beta WD-40 repeat||WD40 repeat	GO:0005515,GO:0005488,GO:0003674	protein binding,binding,molecular_function	--	--
ENSGALT00000010871	ENSGALG00000006719	GNAZ	chr15:8693030-8767269	6.50995	5.0433	0.368278	0.01795	0.0383831	Small GTPase superfamily, ARF/SAR type||G protein alpha subunit, helical insertion||G-protein alpha subunit, group I||Guanine nucleotide binding protein (G-protein), alpha subunit||P-loop containing nucleoside triphosphate hydrolase	GO:0044421,GO:0005576,GO:0005575,GO:0043230,GO:0065010,GO:0044763,GO:0050896,GO:0070062,GO:0071704,GO:0050794,GO:0008150,GO:0044699,GO:0044237,GO:0008152,GO:0051716,GO:0009987,GO:0044238,GO:0007165,GO:0065007,GO:0023052,GO:0044700,GO:0050789,GO:0043226,GO:0007154,GO:0031988,GO:0005515,GO:0031982,GO:0005102,GO:0006807,GO:0043167,GO:0006796,GO:0006793,GO:0005622,GO:0043227,GO:0044424,GO:0034641,GO:…	extracellular region part,extracellular region,cellular_component,extracellular organelle,extracellular membrane-bounded organelle,single-organism cellular process,response to stimulus,extracellular vesicular exosome,organic substance metabolic process,regulation of cellular process,biological_process,single-organism process,cellular metabolic process,metabolic process,cellular response to stimul…	--	--
ENSGALT00000020196	ENSGALG00000012365	PYGL	chr5:57852187-57865697	6.4355	8.57867	-0.414701	0.0002	0.000685932	Glycogen/starch/alpha-glucan phosphorylase||Glycosyl transferase, family 35	GO:0044421,GO:0005576,GO:0005575,GO:0043230,GO:0065010,GO:0044763,GO:0070062,GO:0071704,GO:0008150,GO:0005737,GO:0044699,GO:0044237,GO:0008152,GO:0009987,GO:0044238,GO:0043170,GO:0065007,GO:0043226,GO:0031988,GO:0012501,GO:0005515,GO:0031982,GO:0008219,GO:0016265,GO:0065008,GO:0043167,GO:0044260,GO:0005622,GO:0043227,GO:0044424,GO:0043169,GO:0044710,GO:0016740,GO:0005975,GO:0005488,GO:0044464,GO:…	extracellular region part,extracellular region,cellular_component,extracellular organelle,extracellular membrane-bounded organelle,single-organism cellular process,extracellular vesicular exosome,organic substance metabolic process,biological_process,cytoplasm,single-organism process,cellular metabolic process,metabolic process,cellular process,primary metabolic process,macromolecule metabolic pr…	gga01100,gga04910,gga00500	Metabolic pathways,Insulin signaling pathway,Starch and sucrose metabolism
ENSGALT00000020197	ENSGALG00000012370	C3H6ORF72	chr3:47425647-47442269	57.9665	78.6356	-0.439964	5e-05	0.000188723	-	GO:0044421,GO:0005576,GO:0005575,GO:0043230,GO:0065010,GO:0070062,GO:0043226,GO:0031988,GO:0031982,GO:0043227	extracellular region part,extracellular region,cellular_component,extracellular organelle,extracellular membrane-bounded organelle,extracellular vesicular exosome,organelle,membrane-bounded vesicle,vesicle,membrane-bounded organelle	--	--
ENSGALT00000020195	ENSGALG00000012364	PPIL4	chr3:47394889-47423136	16.1029	19.7648	-0.295617	0.01615	0.0350163	RNA recognition motif domain||Cyclophilin-like domain||Cyclophilin-type peptidyl-prolyl cis-trans isomerase domain	GO:0009058,GO:0005575,GO:0044249,GO:0019222,GO:0071704,GO:0060255,GO:0031323,GO:1901576,GO:0050794,GO:0008150,GO:0019538,GO:0010468,GO:0009889,GO:0080090,GO:0044237,GO:0008152,GO:0009987,GO:0044238,GO:0031326,GO:0043170,GO:0044271,GO:0010556,GO:0044267,GO:0065007,GO:0051171,GO:0050789,GO:0009059,GO:0043226,GO:0019438,GO:0034654,GO:0018130,GO:1901362,GO:0019219,GO:2000112,GO:0006464,GO:0036211,GO:…	biosynthetic process,cellular_component,cellular biosynthetic process,regulation of metabolic process,organic substance metabolic process,regulation of macromolecule metabolic process,regulation of cellular metabolic process,organic substance biosynthetic process,regulation of cellular process,biological_process,protein metabolic process,regulation of gene expression,regulation of biosynthetic pr…	--	--
ENSGALT00000020190	ENSGALG00000012361	NIN	chr5:57795665-57849300	7.61378	4.84877	0.650994	5e-05	0.000188723	EF-hand domain	GO:0005575,GO:0044763,GO:0008150,GO:0005737,GO:0044699,GO:0009987,GO:0065007,GO:0043226,GO:0005515,GO:0065008,GO:0043167,GO:0005622,GO:0043227,GO:0044424,GO:0046872,GO:0044444,GO:0043169,GO:0005509,GO:0016043,GO:0071840,GO:0005488,GO:0007010,GO:0033036,GO:0008104,GO:0044464,GO:0005623,GO:0051179,GO:0044422,GO:0043229,GO:0034613,GO:0070727,GO:0044446,GO:0051235,GO:0043228,GO:0043232,GO:0006996,GO:…	cellular_component,single-organism cellular process,biological_process,cytoplasm,single-organism process,cellular process,biological regulation,organelle,protein binding,regulation of biological quality,ion binding,intracellular,membrane-bounded organelle,intracellular part,metal ion binding,cytoplasmic part,cation binding,calcium ion binding,cellular component organization,cellular component org…	--	--
ENSGALT00000031745	ENSGALG00000014834	NCOA7	chr3:59223033-59291522	19.6082	15.3889	0.349566	0.00215	0.00587424	LysM domain||GRAM domain||TLDc domain	GO:0048522,GO:0009891,GO:0009893,GO:0031328,GO:0010557,GO:0048518,GO:0031325,GO:0010628,GO:0051173,GO:0010604,GO:0009058,GO:0005575,GO:0044249,GO:0019222,GO:0071704,GO:0060255,GO:0031323,GO:0045935,GO:1901576,GO:0050794,GO:0045893,GO:0008150,GO:0010468,GO:0009889,GO:0080090,GO:0044237,GO:0051254,GO:0008152,GO:0009987,GO:0044238,GO:0031326,GO:0043170,GO:0044271,GO:0010556,GO:0065007,GO:0051171,GO:…	positive regulation of cellular process,positive regulation of biosynthetic process,positive regulation of metabolic process,positive regulation of cellular biosynthetic process,positive regulation of macromolecule biosynthetic process,positive regulation of biological process,positive regulation of cellular metabolic process,positive regulation of gene expression,positive regulation of nitrogen …	--	--
ENSGALT00000026431	ENSGALG00000016386	DERL1	chr2:137483313-137498444	118.189	84.2435	0.48846	5e-05	0.000188723	Derlin	GO:0048522,GO:0006950,GO:0010033,GO:0042221,GO:0009893,GO:0070887,GO:0048518,GO:0031325,GO:0071310,GO:0010604,GO:0005575,GO:0019222,GO:0044763,GO:0050896,GO:0071704,GO:0060255,GO:0031323,GO:0050794,GO:0008150,GO:0005737,GO:0044699,GO:0019538,GO:0010468,GO:0080090,GO:0044237,GO:0008152,GO:0051716,GO:0009987,GO:0044238,GO:0007165,GO:0043170,GO:0044267,GO:0065007,GO:0023052,GO:0044700,GO:0050789,GO:…	positive regulation of cellular process,response to stress,response to organic substance,response to chemical stimulus,positive regulation of metabolic process,cellular response to chemical stimulus,positive regulation of biological process,positive regulation of cellular metabolic process,cellular response to organic substance,positive regulation of macromolecule metabolic process,cellular_compo…	gga04141	Protein processing in endoplasmic reticulum
ENSGALT00000005668	ENSGALG00000003582	SLC1A3	chrZ:11029528-11093852	1.03344	2.20422	-1.09282	5e-05	0.000188723	Sodium:dicarboxylate symporter	GO:0009653,GO:0032502,GO:0044767,GO:0048856,GO:0031012,GO:0005578,GO:0044707,GO:0048731,GO:0007275,GO:0051239,GO:0048869,GO:0032501,GO:0030154,GO:0044421,GO:0048522,GO:0005576,GO:0006950,GO:0042221,GO:0048518,GO:0048583,GO:0009058,GO:0005575,GO:0044249,GO:0044763,GO:0050896,GO:0071704,GO:0023051,GO:1901576,GO:0010646,GO:0050794,GO:0008150,GO:0023056,GO:0010647,GO:0044699,GO:0044237,GO:0008152,GO:…	anatomical structure morphogenesis,developmental process,single-organism developmental process,anatomical structure development,extracellular matrix,proteinaceous extracellular matrix,single-multicellular organism process,system development,multicellular organismal development,regulation of multicellular organismal process,cellular developmental process,multicellular organismal process,cell diffe…	--	--
ENSGALT00000017063	ENSGALG00000010478	STIL	chr8:20820462-20837889	3.04532	2.21441	0.459673	0.002	0.00550525	-	GO:0009888,GO:0009653,GO:0032502,GO:0044767,GO:0048856,GO:0048513,GO:0072358,GO:0072359,GO:0044707,GO:0048519,GO:0048731,GO:0007275,GO:0048869,GO:0048523,GO:0032501,GO:0009887,GO:0048522,GO:0007507,GO:0009893,GO:0048729,GO:0060429,GO:0048646,GO:0048598,GO:0009790,GO:0048518,GO:0031325,GO:0002009,GO:0010604,GO:0005575,GO:0019222,GO:0044763,GO:0050896,GO:0071704,GO:0060255,GO:0031323,GO:0050794,GO:…	tissue development,anatomical structure morphogenesis,developmental process,single-organism developmental process,anatomical structure development,organ development,cardiovascular system development,circulatory system development,single-multicellular organism process,negative regulation of biological process,system development,multicellular organismal development,cellular developmental process,ne…	--	--
ENSGALT00000022979	ENSGALG00000014209	GPR155	chr7:16380663-16402658	9.09688	11.5301	-0.341963	0.00325	0.00847442	DEP domain||Auxin efflux carrier	GO:0044707,GO:0032501,GO:0044421,GO:0005576,GO:0035556,GO:0005575,GO:0043230,GO:0065010,GO:0044763,GO:0050896,GO:0070062,GO:0050794,GO:0008150,GO:0044699,GO:0051716,GO:0009987,GO:0007165,GO:0065007,GO:0023052,GO:0044700,GO:0050789,GO:0043226,GO:0007154,GO:0031988,GO:0031982,GO:0043227,GO:0051179,GO:0003008,GO:0044765,GO:0006810,GO:0051234,GO:0016020,GO:0055085,GO:0031224,GO:0016021,GO:0044425,GO:…	single-multicellular organism process,multicellular organismal process,extracellular region part,extracellular region,intracellular signal transduction,cellular_component,extracellular organelle,extracellular membrane-bounded organelle,single-organism cellular process,response to stimulus,extracellular vesicular exosome,regulation of cellular process,biological_process,single-organism process,cel…	--	--
ENSGALT00000017068	ENSGALG00000010481	CMPK1	chr8:20839281-20851962	107.206	81.5816	0.394075	0.0002	0.000685932	Zeta toxin domain||UMP-CMP kinase||Adenylate kinase/UMP-CMP kinase||P-loop containing nucleoside triphosphate hydrolase	GO:0044421,GO:0005576,GO:0009058,GO:0005575,GO:0044249,GO:0043230,GO:0065010,GO:0070062,GO:0071704,GO:1901576,GO:0008150,GO:0005737,GO:0044237,GO:0008152,GO:0009987,GO:0044238,GO:0044271,GO:0043226,GO:0019438,GO:0034654,GO:0031988,GO:0018130,GO:1901362,GO:1901566,GO:0031982,GO:0006807,GO:0043167,GO:0006796,GO:0006793,GO:0016310,GO:0005622,GO:0043227,GO:0044424,GO:0034641,GO:0044281,GO:0006139,GO:…	extracellular region part,extracellular region,biosynthetic process,cellular_component,cellular biosynthetic process,extracellular organelle,extracellular membrane-bounded organelle,extracellular vesicular exosome,organic substance metabolic process,organic substance biosynthetic process,biological_process,cytoplasm,cellular metabolic process,metabolic process,cellular process,primary metabolic p…	gga01100,gga00240	Metabolic pathways,Pyrimidine metabolism
ENSGALT00000005663	ENSGALG00000003578	fn1	chr7:4333467-4382817	41.147	96.0773	-1.22341	0.00125	0.00361776	Fibronectin, type I||Fibronectin type III||Kringle-like fold||Fibronectin, type II, collagen-binding	GO:0009888,GO:0009653,GO:0032502,GO:0044767,GO:0048856,GO:0031012,GO:0005578,GO:0044707,GO:0048519,GO:0048731,GO:0007275,GO:0051239,GO:0048869,GO:0048523,GO:0032501,GO:0030154,GO:0044421,GO:0048522,GO:0005576,GO:0006950,GO:0009893,GO:0009966,GO:0048646,GO:0048598,GO:0009790,GO:0050793,GO:2000026,GO:0048518,GO:0010628,GO:0048583,GO:0035556,GO:0010604,GO:0045595,GO:0005575,GO:0019222,GO:0043230,GO:…	tissue development,anatomical structure morphogenesis,developmental process,single-organism developmental process,anatomical structure development,extracellular matrix,proteinaceous extracellular matrix,single-multicellular organism process,negative regulation of biological process,system development,multicellular organismal development,regulation of multicellular organismal process,cellular deve…	gga04510,gga04512,gga04810	Focal adhesion,ECM-receptor interaction,Regulation of actin cytoskeleton
ENSGALT00000005665	ENSGALG00000003579	CTK-1	chr28:3878506-3912897	7.13309	5.22238	0.449821	0.0001	0.000360792	Tyrosine-protein kinase, catalytic domain||Furin-like cysteine-rich domain||Fibronectin type III||Tyrosine-protein kinase, insulin-like receptor||Insulin-like growth factor binding protein, N-terminal||Protein kinase domain||Receptor L-domain||Protein kinase-like domain||Serine/threonine/dual specificity protein kinase, catalytic domain||Serine-threonine/tyrosine-protein kinase catalytic domain||…	GO:0009888,GO:0009653,GO:0032502,GO:0044767,GO:0048856,GO:0048513,GO:0072358,GO:0072359,GO:0044707,GO:0048731,GO:0007275,GO:0051239,GO:0032501,GO:0009887,GO:0044421,GO:0048522,GO:0005576,GO:0007507,GO:0009891,GO:0010033,GO:0042221,GO:0009893,GO:0070887,GO:0009966,GO:0031328,GO:0009790,GO:0010557,GO:0050793,GO:2000026,GO:0048518,GO:0031325,GO:0010628,GO:0048583,GO:0009967,GO:0051173,GO:0071310,GO:…	tissue development,anatomical structure morphogenesis,developmental process,single-organism developmental process,anatomical structure development,organ development,cardiovascular system development,circulatory system development,single-multicellular organism process,system development,multicellular organismal development,regulation of multicellular organismal process,multicellular organismal pro…	gga04068,gga04520,gga04910	FoxO signaling pathway,Adherens junction,Insulin signaling pathway
ENSGALT00000005664	ENSGALG00000003578	fn1	chr7:4333467-4382817	330.643	742.353	-1.16683	5e-05	0.000188723	Fibronectin, type I||Fibronectin type III||Kringle-like fold||Fibronectin, type II, collagen-binding	GO:0009888,GO:0009653,GO:0032502,GO:0044767,GO:0048856,GO:0031012,GO:0005578,GO:0044707,GO:0048519,GO:0048731,GO:0007275,GO:0051239,GO:0048869,GO:0048523,GO:0032501,GO:0030154,GO:0044421,GO:0048522,GO:0005576,GO:0006950,GO:0009893,GO:0009966,GO:0048646,GO:0048598,GO:0009790,GO:0050793,GO:2000026,GO:0048518,GO:0010628,GO:0048583,GO:0035556,GO:0010604,GO:0045595,GO:0005575,GO:0019222,GO:0043230,GO:…	tissue development,anatomical structure morphogenesis,developmental process,single-organism developmental process,anatomical structure development,extracellular matrix,proteinaceous extracellular matrix,single-multicellular organism process,negative regulation of biological process,system development,multicellular organismal development,regulation of multicellular organismal process,cellular deve…	gga04510,gga04512,gga04810	Focal adhesion,ECM-receptor interaction,Regulation of actin cytoskeleton
ENSGALT00000005666	ENSGALG00000003580	MMP2	chr11:3182493-3220410	62.7661	104.335	-0.733172	5e-05	0.000188723	Peptidase M10A||Hemopexin-like repeats||Peptidoglycan binding-like||Hemopexin-like domain||Peptidase, metallopeptidase||Peptidase M10, metallopeptidase||Kringle-like fold||Fibronectin, type II, collagen-binding	GO:0009888,GO:0009653,GO:0032502,GO:0044767,GO:0048856,GO:0031012,GO:0048513,GO:0072358,GO:0072359,GO:0001501,GO:0005578,GO:0044707,GO:0048731,GO:0007275,GO:0048869,GO:0032501,GO:0030154,GO:0009887,GO:0044421,GO:0005576,GO:0043292,GO:0006950,GO:0010033,GO:0042221,GO:0070887,GO:0048646,GO:0048598,GO:0009790,GO:0001503,GO:0030016,GO:0048518,GO:0001944,GO:0048583,GO:0071310,GO:0001568,GO:0005575,GO:…	tissue development,anatomical structure morphogenesis,developmental process,single-organism developmental process,anatomical structure development,extracellular matrix,organ development,cardiovascular system development,circulatory system development,skeletal system development,proteinaceous extracellular matrix,single-multicellular organism process,system development,multicellular organismal dev…	gga04912	GnRH signaling pathway
ENSGALT00000020221	ENSGALG00000012386	LATS1	chr3:47465700-47487403	16.7503	11.0266	0.603208	5e-05	0.000188723	Tyrosine-protein kinase, catalytic domain||Protein kinase, C-terminal||UBA-like||Ubiquitin-associated/translation elongation factor EF1B, N-terminal, eukaryote||Ubiquitin-associated domain/translation elongation factor EF-Ts, N-terminal||Serine/threonine/dual specificity protein kinase, catalytic domain||Protein kinase-like domain||Serine-threonine/tyrosine-protein kinase catalytic domain||Protei…	GO:0009888,GO:0032502,GO:0048856,GO:0048513,GO:0044707,GO:0048519,GO:0048731,GO:0007275,GO:0048869,GO:0048523,GO:0032501,GO:0030154,GO:0048522,GO:0010033,GO:0042221,GO:0009893,GO:0070887,GO:0060429,GO:0009966,GO:0048518,GO:0031325,GO:0048583,GO:0071310,GO:0035556,GO:0010604,GO:0005575,GO:0019222,GO:0044763,GO:0050896,GO:0071704,GO:0060255,GO:0031323,GO:0023051,GO:0010646,GO:0050794,GO:0008150,GO:…	tissue development,developmental process,anatomical structure development,organ development,single-multicellular organism process,negative regulation of biological process,system development,multicellular organismal development,cellular developmental process,negative regulation of cellular process,multicellular organismal process,cell differentiation,positive regulation of cellular process,respon…	--	--
ENSGALT00000020225	ENSGALG00000012387	NUP43	chr3:47489108-47498142	41.2789	33.7095	0.292249	0.0081	0.0191256	WD40-repeat-containing domain||WD40 repeat	GO:0005575,GO:0043226,GO:0005515,GO:0005622,GO:0044424,GO:0005488,GO:0044464,GO:0005623,GO:0044422,GO:0043229,GO:0044446,GO:0043228,GO:0043232,GO:0043234,GO:0032991,GO:0003674,GO:0005694,GO:0044427,GO:0000776,GO:0000775	cellular_component,organelle,protein binding,intracellular,intracellular part,binding,cell part,cell,organelle part,intracellular organelle,intracellular organelle part,non-membrane-bounded organelle,intracellular non-membrane-bounded organelle,protein complex,macromolecular complex,molecular_function,chromosome,chromosomal part,kinetochore,chromosome, centromeric region	gga03013	RNA transport
ENSGALT00000036903	ENSGALG00000016443	HPCAL1	chr3:96291157-96342936	42.6487	30.642	0.476989	5e-05	0.000188723	EF-hand domain	GO:0044421,GO:0005576,GO:0005575,GO:0043230,GO:0065010,GO:0044763,GO:0050896,GO:0070062,GO:0050794,GO:0008150,GO:0044699,GO:0051716,GO:0009987,GO:0007165,GO:0065007,GO:0023052,GO:0044700,GO:0050789,GO:0043226,GO:0007154,GO:0031988,GO:0005515,GO:0031982,GO:0043167,GO:0043227,GO:0046872,GO:0043169,GO:0005509,GO:0005488,GO:0003674	extracellular region part,extracellular region,cellular_component,extracellular organelle,extracellular membrane-bounded organelle,single-organism cellular process,response to stimulus,extracellular vesicular exosome,regulation of cellular process,biological_process,single-organism process,cellular response to stimulus,cellular process,signal transduction,biological regulation,signaling,single or…	--	--
ENSGALT00000036273	ENSGALG00000005024	EFCC1	chr12:5135536-5179898	1.31398	2.04676	-0.639407	0.006	0.0146547	EF-hand domain	GO:0043167,GO:0046872,GO:0043169,GO:0005509,GO:0005488,GO:0003674	ion binding,metal ion binding,cation binding,calcium ion binding,binding,molecular_function	--	--
ENSGALT00000002368	ENSGALG00000001558	MOV10	chr26:3486368-3492328	0.874738	1.29434	-0.565299	0.008	0.0189195	P-loop containing nucleoside triphosphate hydrolase	GO:0048519,GO:0044421,GO:0005576,GO:0005575,GO:0019222,GO:0044763,GO:0071704,GO:0060255,GO:0008150,GO:0010605,GO:0005737,GO:0044699,GO:0010468,GO:0044237,GO:0008152,GO:0009987,GO:0010629,GO:0044238,GO:0043170,GO:0009892,GO:0065007,GO:0050789,GO:0043226,GO:0005515,GO:0006807,GO:0044260,GO:0005615,GO:0005622,GO:0044424,GO:0010467,GO:0044444,GO:0034641,GO:0006139,GO:0046483,GO:1901360,GO:0016070,GO:…	negative regulation of biological process,extracellular region part,extracellular region,cellular_component,regulation of metabolic process,single-organism cellular process,organic substance metabolic process,regulation of macromolecule metabolic process,biological_process,negative regulation of macromolecule metabolic process,cytoplasm,single-organism process,regulation of gene expression,cellul…	--	--
ENSGALT00000043879	ENSGALG00000027609	RAB40C	chr14:13530713-13555834	14.1854	8.96794	0.661562	5e-05	0.000188723	Small GTPase superfamily, ARF/SAR type||Small GTPase superfamily, Rab type||Small GTP-binding protein domain||Mitochondrial Rho-like||Small GTPase superfamily||Ran GTPase||P-loop containing nucleoside triphosphate hydrolase||Small GTPase superfamily, Ras type||SOCS protein, C-terminal||Small GTPase superfamily, Rho type	GO:0035556,GO:0005575,GO:0044763,GO:0050896,GO:0071704,GO:0050794,GO:0008150,GO:0044699,GO:0019538,GO:0044237,GO:0008152,GO:0051716,GO:0009987,GO:0044238,GO:0007165,GO:0043170,GO:0044267,GO:0065007,GO:0023052,GO:0044700,GO:0050789,GO:0007154,GO:0006464,GO:0036211,GO:0006807,GO:0043412,GO:0043167,GO:0044260,GO:0006796,GO:0006793,GO:0005622,GO:0034641,GO:1901135,GO:0044281,GO:0006139,GO:0044710,GO:…	intracellular signal transduction,cellular_component,single-organism cellular process,response to stimulus,organic substance metabolic process,regulation of cellular process,biological_process,single-organism process,protein metabolic process,cellular metabolic process,metabolic process,cellular response to stimulus,cellular process,primary metabolic process,signal transduction,macromolecule meta…	--	--
ENSGALT00000002366	ENSGALG00000001557	ACAD8	chr24:2558581-2565333	4.75818	7.36883	-0.631027	0.0003	0.000995718	Acyl-CoA dehydrogenase/oxidase, N-terminal and middle domain||Acyl-CoA dehydrogenase, C-terminal domain||Acyl-CoA dehydrogenase/oxidase, N-terminal||Acyl-CoA oxidase/dehydrogenase, central domain||Acyl-CoA dehydrogenase/oxidase C-terminal	GO:0008150,GO:0008152,GO:0043167,GO:0044710,GO:0005488,GO:0003824,GO:0043168,GO:0036094,GO:0003674,GO:0000166,GO:1901265,GO:0055114,GO:0016491,GO:0097159,GO:1901363,GO:0003995,GO:0016627,GO:0050662,GO:0048037,GO:0050660	biological_process,metabolic process,ion binding,single-organism metabolic process,binding,catalytic activity,anion binding,small molecule binding,molecular_function,nucleotide binding,nucleoside phosphate binding,oxidation-reduction process,oxidoreductase activity,organic cyclic compound binding,heterocyclic compound binding,acyl-CoA dehydrogenase activity,oxidoreductase activity, acting on the …	gga00280,gga01100	Valine, leucine and isoleucine degradation,Metabolic pathways
ENSGALT00000001315	ENSGALG00000000894	APCDD1	chr2:98186704-98213801	4.29119	6.66956	-0.636213	5e-05	0.000188723	-	GO:0032502,GO:0048856,GO:0044707,GO:0048519,GO:0048731,GO:0007275,GO:0048869,GO:0048523,GO:0032501,GO:0030154,GO:0009966,GO:0048583,GO:0005575,GO:0044763,GO:0050896,GO:0023051,GO:0010646,GO:0050794,GO:0008150,GO:0048870,GO:0051674,GO:0044699,GO:0030111,GO:0016477,GO:0051716,GO:0009987,GO:0007165,GO:0040011,GO:0065007,GO:0023052,GO:0044700,GO:0050789,GO:0007154,GO:0016055,GO:0048585,GO:0005515,GO:…	developmental process,anatomical structure development,single-multicellular organism process,negative regulation of biological process,system development,multicellular organismal development,cellular developmental process,negative regulation of cellular process,multicellular organismal process,cell differentiation,regulation of signal transduction,regulation of response to stimulus,cellular_compo…	--	--
ENSGALT00000013522	ENSGALG00000008306	FGL2	chr1:12549066-12605350	4.61999	2.93391	0.655067	5e-05	0.000188723	Fibrinogen, alpha/beta/gamma chain, C-terminal globular domain	GO:0044421,GO:0005576,GO:0005575,GO:0043230,GO:0065010,GO:0070062,GO:0043226,GO:0031988,GO:0031982,GO:0043227	extracellular region part,extracellular region,cellular_component,extracellular organelle,extracellular membrane-bounded organelle,extracellular vesicular exosome,organelle,membrane-bounded vesicle,vesicle,membrane-bounded organelle	--	--
ENSGALT00000013524	ENSGALG00000008308	BHLHE40	chr12:18572198-18575093	30.797	74.2092	-1.26881	5e-05	0.000188723	Orange subgroup||Myc-type, basic helix-loop-helix (bHLH) domain||Orange	GO:0044707,GO:0048519,GO:0048523,GO:0032501,GO:0009058,GO:0005575,GO:0044249,GO:0019222,GO:0050896,GO:0071704,GO:0060255,GO:0031323,GO:1901576,GO:0050794,GO:0008150,GO:0010605,GO:0005737,GO:0044699,GO:0010468,GO:0009889,GO:0080090,GO:0044237,GO:0008152,GO:0009987,GO:0010629,GO:0044238,GO:0031326,GO:0043170,GO:0044271,GO:0009892,GO:0010556,GO:0065007,GO:0051171,GO:0050789,GO:0009059,GO:0043226,GO:…	single-multicellular organism process,negative regulation of biological process,negative regulation of cellular process,multicellular organismal process,biosynthetic process,cellular_component,cellular biosynthetic process,regulation of metabolic process,response to stimulus,organic substance metabolic process,regulation of macromolecule metabolic process,regulation of cellular metabolic process,…	--	--
ENSGALT00000013831	ENSGALG00000008487	TMCC1	chr12:19596794-19653917	18.7511	13.7444	0.448132	0.0001	0.000360792	Predicted transmembrane/coiled-coil 2 protein	--	--	--	--
ENSGALT00000038689	ENSGALG00000028128	HOXD8	chr7:15792589-15820406	5.52159	12.5687	-1.18668	5e-05	0.000188723	Homeodomain-like||Homeodomain, metazoa||Homeobox domain||Helix-turn-helix motif	GO:0009653,GO:0032502,GO:0044767,GO:0048856,GO:0048513,GO:0001501,GO:0044707,GO:0048519,GO:0048731,GO:0007275,GO:0048523,GO:0032501,GO:0009887,GO:0048522,GO:0009891,GO:0009893,GO:0031328,GO:0010557,GO:0048518,GO:0031325,GO:0010628,GO:0051173,GO:0010604,GO:0009058,GO:0005575,GO:0044249,GO:0019222,GO:0071704,GO:0060255,GO:0031323,GO:0045935,GO:1901576,GO:0050794,GO:0045893,GO:0008150,GO:0010605,GO:…	anatomical structure morphogenesis,developmental process,single-organism developmental process,anatomical structure development,organ development,skeletal system development,single-multicellular organism process,negative regulation of biological process,system development,multicellular organismal development,negative regulation of cellular process,multicellular organismal process,organ morphogene…	--	--
ENSGALT00000038688	ENSGALG00000009270	HOXD10	chr7:15792589-15820406	1.29928	3.47181	-1.41798	0.01615	0.0350163	Homeobox domain||Homeodomain-like||Homeodomain, metazoa	GO:0009888,GO:0009653,GO:0032502,GO:0044767,GO:0061061,GO:0048856,GO:0048513,GO:0001501,GO:0044707,GO:0048731,GO:0007275,GO:0060537,GO:0048869,GO:0032501,GO:0030154,GO:0009887,GO:0014706,GO:0048522,GO:0009891,GO:0007517,GO:0009893,GO:0031328,GO:0048598,GO:0009790,GO:0010557,GO:0048518,GO:0031325,GO:0010628,GO:0051173,GO:0010604,GO:0009058,GO:0005575,GO:0044249,GO:0019222,GO:0044763,GO:0050896,GO:…	tissue development,anatomical structure morphogenesis,developmental process,single-organism developmental process,muscle structure development,anatomical structure development,organ development,skeletal system development,single-multicellular organism process,system development,multicellular organismal development,muscle tissue development,cellular developmental process,multicellular organismal p…	--	--
ENSGALT00000038683	ENSGALG00000009795	MON2	chr1:32942076-33016611	28.7395	19.171	0.584107	5e-05	0.000188723	Domain of unknown function DUF1981, Sec7 associated||Armadillo-type fold	GO:0044421,GO:0005576,GO:0005575,GO:0043230,GO:0065010,GO:0070062,GO:0008150,GO:0043226,GO:0031988,GO:0005515,GO:0031982,GO:0043227,GO:0045184,GO:0015031,GO:0005488,GO:0033036,GO:0008104,GO:0051179,GO:0071702,GO:0006810,GO:0051234,GO:0003674	extracellular region part,extracellular region,cellular_component,extracellular organelle,extracellular membrane-bounded organelle,extracellular vesicular exosome,biological_process,organelle,membrane-bounded vesicle,protein binding,vesicle,membrane-bounded organelle,establishment of protein localization,protein transport,binding,macromolecule localization,protein localization,localization,organi…	--	--
ENSGALT00000038686	ENSGALG00000006461	UBE3C	chr2:8582313-8644842	46.8831	37.3357	0.328515	0.0013	0.00374641	IQ motif, EF-hand binding site||HECT	GO:0071704,GO:0008150,GO:0019538,GO:0044237,GO:0008152,GO:0009987,GO:0044238,GO:0043170,GO:0044267,GO:0005515,GO:0006464,GO:0036211,GO:0043412,GO:0044260,GO:0005488,GO:0003824,GO:0070647,GO:0016567,GO:0032446,GO:0016879,GO:0004842,GO:0016881,GO:0019787,GO:0016874,GO:0000209,GO:0003674	organic substance metabolic process,biological_process,protein metabolic process,cellular metabolic process,metabolic process,cellular process,primary metabolic process,macromolecule metabolic process,cellular protein metabolic process,protein binding,cellular protein modification process,protein modification process,macromolecule modification,cellular macromolecule metabolic process,binding,cata…	gga04120	Ubiquitin mediated proteolysis
ENSGALT00000025678	ENSGALG00000015932	KCNQ5	chr3:80962160-81225706	3.24862	3.96569	-0.287745	0.02135	0.0446927	Potassium channel, voltage dependent, KCNQ, C-terminal||Potassium channel, voltage dependent, KCNQ||Two pore domain potassium channel domain||Ion transport domain||Potassium channel||Potassium channel, voltage dependent, KCNQ2	GO:0005575,GO:0044763,GO:0008150,GO:0044699,GO:0009987,GO:0044464,GO:0005623,GO:0051179,GO:0044765,GO:0006810,GO:0071944,GO:0005886,GO:0051234,GO:0015077,GO:0016020,GO:0043234,GO:0034705,GO:0008076,GO:0032991,GO:0003674,GO:0006812,GO:0030001,GO:0015672,GO:0031226,GO:0008324,GO:0005251,GO:0005887,GO:0022890,GO:0034703,GO:0006811,GO:0071804,GO:0071805,GO:0044459,GO:0055085,GO:0015079,GO:0031224,GO:…	cellular_component,single-organism cellular process,biological_process,single-organism process,cellular process,cell part,cell,localization,single-organism transport,transport,cell periphery,plasma membrane,establishment of localization,monovalent inorganic cation transmembrane transporter activity,membrane,protein complex,potassium channel complex,voltage-gated potassium channel complex,macromol…	--	--
ENSGALT00000044832	ENSGALG00000027473	-	chr9:15458592-15459855	0.456776	1.48982	-1.70558	0.0002	0.000685932	--	--	--	--	--
ENSGALT00000023753	ENSGALG00000014730	ELOVL7	chrZ:18735255-18767868	4.1909	3.13207	0.420145	0.0071	0.0170242	ELO family	GO:0009058,GO:0005575,GO:0044249,GO:0071704,GO:1901576,GO:0008150,GO:0005737,GO:0044237,GO:0008152,GO:0009987,GO:0044238,GO:0043226,GO:0005515,GO:0005783,GO:0005622,GO:0043227,GO:0044424,GO:0044444,GO:0044281,GO:0044710,GO:0016740,GO:0005488,GO:0044283,GO:0044464,GO:0005623,GO:0044711,GO:0016053,GO:0046394,GO:0043229,GO:0003824,GO:0008610,GO:0072330,GO:0044255,GO:0043436,GO:0043231,GO:0006082,GO:…	biosynthetic process,cellular_component,cellular biosynthetic process,organic substance metabolic process,organic substance biosynthetic process,biological_process,cytoplasm,cellular metabolic process,metabolic process,cellular process,primary metabolic process,organelle,protein binding,endoplasmic reticulum,intracellular,membrane-bounded organelle,intracellular part,cytoplasmic part,small molecu…	gga00062	Fatty acid elongation
ENSGALT00000023755	ENSGALG00000014732	ERCC8	chrZ:18788218-18829343	5.56854	4.38739	0.343935	0.00805	0.0190227	WD40-repeat-containing domain||G-protein beta WD-40 repeat||WD40 repeat	GO:0048522,GO:0006950,GO:0009893,GO:0048518,GO:0031325,GO:0048583,GO:0051173,GO:0010604,GO:0005575,GO:0019222,GO:0044763,GO:0050896,GO:0071704,GO:0060255,GO:0031323,GO:0045935,GO:0050794,GO:0008150,GO:0044699,GO:0019538,GO:0080090,GO:0044237,GO:0008152,GO:0048584,GO:0051716,GO:0009987,GO:0044238,GO:0043170,GO:0044267,GO:0065007,GO:0051171,GO:0050789,GO:0043226,GO:0019219,GO:0005515,GO:0006464,GO:…	positive regulation of cellular process,response to stress,positive regulation of metabolic process,positive regulation of biological process,positive regulation of cellular metabolic process,regulation of response to stimulus,positive regulation of nitrogen compound metabolic process,positive regulation of macromolecule metabolic process,cellular_component,regulation of metabolic process,single-…	gga03420,gga04120	Nucleotide excision repair,Ubiquitin mediated proteolysis
ENSGALT00000023759	ENSGALG00000014734	-	chrZ:18953779-19066955	11.0642	6.0368	0.874044	5e-05	0.000188723	Homocysteine S-methyltransferase||Zinc finger, SWIM-type	GO:0043167,GO:0046872,GO:0043169,GO:0016740,GO:0005488,GO:0003824,GO:0008168,GO:0016741,GO:0046914,GO:0008757,GO:0008270,GO:0008898,GO:0003674,GO:0008172	ion binding,metal ion binding,cation binding,transferase activity,binding,catalytic activity,methyltransferase activity,transferase activity, transferring one-carbon groups,transition metal ion binding,S-adenosylmethionine-dependent methyltransferase activity,zinc ion binding,homocysteine S-methyltransferase activity,molecular_function,S-methyltransferase activity	--	--
ENSGALT00000041046	ENSGALG00000024295	-	chr23:3213947-3216350	136.991	177.836	-0.37647	0.0026	0.00695033	--	--	--	--	--
ENSGALT00000026120	ENSGALG00000016203	KHDRBS3	chr2:142700485-142776708	16.2166	26.9119	-0.730777	5e-05	0.000188723	K Homology domain, type 1||K Homology domain	GO:0005575,GO:0043226,GO:0005515,GO:0005622,GO:0043227,GO:0044424,GO:0005488,GO:0044464,GO:0005623,GO:0044422,GO:0043229,GO:0044446,GO:0005654,GO:0043231,GO:0043233,GO:0070013,GO:0031974,GO:0005634,GO:0031981,GO:0044428,GO:0003674,GO:0097159,GO:1901363,GO:0003723,GO:0003676	cellular_component,organelle,protein binding,intracellular,membrane-bounded organelle,intracellular part,binding,cell part,cell,organelle part,intracellular organelle,intracellular organelle part,nucleoplasm,intracellular membrane-bounded organelle,organelle lumen,intracellular organelle lumen,membrane-enclosed lumen,nucleus,nuclear lumen,nuclear part,molecular_function,organic cyclic compound bi…	--	--
ENSGALT00000035146	ENSGALG00000001561	MXRA8	chr21:2251267-2266024	68.3129	147.617	-1.11163	5e-05	0.000188723	Immunoglobulin V-set, subgroup||Immunoglobulin subtype||Immunoglobulin-like domain||Immunoglobulin V-set domain	GO:0032502,GO:0044767,GO:0048856,GO:0044707,GO:0048731,GO:0007275,GO:0048869,GO:0032501,GO:0030154,GO:0044421,GO:0005576,GO:0005575,GO:0043230,GO:0065010,GO:0044763,GO:0070062,GO:0008150,GO:0044699,GO:0009987,GO:0043226,GO:0048468,GO:0031988,GO:0005515,GO:0031982,GO:0043227,GO:0009986,GO:0005488,GO:0044464,GO:0005623,GO:0007399,GO:0022008,GO:0010001,GO:0042063,GO:0060857,GO:0021782,GO:0016020,GO:…	developmental process,single-organism developmental process,anatomical structure development,single-multicellular organism process,system development,multicellular organismal development,cellular developmental process,multicellular organismal process,cell differentiation,extracellular region part,extracellular region,cellular_component,extracellular organelle,extracellular membrane-bounded organe…	--	--
ENSGALT00000004201	ENSGALG00000002667	OLFML2B	chr8:3773061-3782255	10.4795	24.4174	-1.22034	5e-05	0.000188723	Olfactomedin-like||Nucleic acid-binding, OB-fold	GO:0031012,GO:0005578,GO:0044421,GO:0005576,GO:0005575,GO:0044763,GO:0008150,GO:0044699,GO:0009987,GO:0043062,GO:0030198,GO:0005515,GO:0016043,GO:0071840,GO:0005488,GO:0050840,GO:0003674	extracellular matrix,proteinaceous extracellular matrix,extracellular region part,extracellular region,cellular_component,single-organism cellular process,biological_process,single-organism process,cellular process,extracellular structure organization,extracellular matrix organization,protein binding,cellular component organization,cellular component organization or biogenesis,binding,extracellul…	--	--
ENSGALT00000004204	ENSGALG00000002670	ZC3H15	chr7:1350018-1362150	58.1956	49.3659	0.237394	0.0199	0.0420066	Zinc finger, CCCH-type	GO:0010033,GO:0042221,GO:0070887,GO:0071310,GO:0005575,GO:0044763,GO:0050896,GO:0050794,GO:0008150,GO:0005737,GO:0044699,GO:0051716,GO:0009987,GO:0007165,GO:0065007,GO:0023052,GO:0044700,GO:0050789,GO:0043226,GO:0007154,GO:0005515,GO:0043167,GO:0005622,GO:0043227,GO:0044424,GO:0046872,GO:0043169,GO:0007166,GO:0005488,GO:0044464,GO:0005623,GO:0044422,GO:0043229,GO:0044446,GO:0034097,GO:0071345,GO:…	response to organic substance,response to chemical stimulus,cellular response to chemical stimulus,cellular response to organic substance,cellular_component,single-organism cellular process,response to stimulus,regulation of cellular process,biological_process,cytoplasm,single-organism process,cellular response to stimulus,cellular process,signal transduction,biological regulation,signaling,singl…	--	--
ENSGALT00000000046	ENSGALG00000000033	NFU1	chr22:93938-105343	57.3992	45.8582	0.323851	0.00685	0.0164913	NIF system FeS cluster assembly, NifU, C-terminal||Scaffold protein Nfu/NifU, N-terminal||HIRA-interacting protein 5	GO:0009058,GO:0005575,GO:0008150,GO:0005737,GO:0008152,GO:0043226,GO:0005515,GO:0043167,GO:0005622,GO:0043227,GO:0044424,GO:0046872,GO:0044444,GO:0043169,GO:0016043,GO:0071840,GO:0005488,GO:0044464,GO:0005623,GO:0044422,GO:0043229,GO:0044446,GO:0005829,GO:0005654,GO:0022607,GO:0046914,GO:0044085,GO:0043231,GO:0043233,GO:0070013,GO:0031974,GO:0005634,GO:0031981,GO:0005506,GO:0044428,GO:0003674,GO:…	biosynthetic process,cellular_component,biological_process,cytoplasm,metabolic process,organelle,protein binding,ion binding,intracellular,membrane-bounded organelle,intracellular part,metal ion binding,cytoplasmic part,cation binding,cellular component organization,cellular component organization or biogenesis,binding,cell part,cell,organelle part,intracellular organelle,intracellular organelle …	--	--
ENSGALT00000040030	ENSGALG00000006569	-	chr13:15796906-15904202	21.6969	17.3961	0.318728	0.0022	0.00599468	Cyclic nucleotide-binding domain||PDZ domain||Ubiquitin-related domain||Ras guanine nucleotide exchange factor domain||Ras guanine-nucleotide exchange factors catalytic domain||Ras-like guanine nucleotide exchange factor, N-terminal||Ras-association||Cyclic nucleotide-binding-like	GO:0009966,GO:0048583,GO:0035556,GO:0005575,GO:0019222,GO:0044763,GO:0050896,GO:0071704,GO:0031323,GO:0023051,GO:0010646,GO:0050794,GO:0008150,GO:0044699,GO:0080090,GO:0044237,GO:0008152,GO:0051716,GO:0009987,GO:0044238,GO:0007165,GO:0065007,GO:0023052,GO:0044700,GO:0051171,GO:0050789,GO:0007154,GO:0019219,GO:0005515,GO:0006807,GO:0006796,GO:0006793,GO:0019220,GO:0051174,GO:0005622,GO:0065009,GO:…	regulation of signal transduction,regulation of response to stimulus,intracellular signal transduction,cellular_component,regulation of metabolic process,single-organism cellular process,response to stimulus,organic substance metabolic process,regulation of cellular metabolic process,regulation of signaling,regulation of cell communication,regulation of cellular process,biological_process,single-…	--	--
ENSGALT00000044830	ENSGALG00000026646	C4	chr16:44244-58599	1.39591	2.52762	-0.856579	5e-05	0.000188723	Alpha-2-macroglobulin, N-terminal||Terpenoid cyclases/protein prenyltransferase alpha-alpha toroid||Alpha-2-macroglobulin||Netrin module, non-TIMP type||Netrin domain||Alpha-2-macroglobulin, thiol-ester bond-forming||Alpha-macroglobulin, receptor-binding||Tissue inhibitor of metalloproteinases-like, OB-fold||Alpha-2-macroglobulin, N-terminal 2||Alpha-macroglobulin complement component||Anaphylato…	GO:0044421,GO:0005576,GO:0005575,GO:0019222,GO:0008150,GO:0008152,GO:0065007,GO:0050789,GO:0005515,GO:0005615,GO:0065009,GO:0050790,GO:0005488,GO:0044092,GO:0051336,GO:0052547,GO:0052548,GO:0043086,GO:0030234,GO:0010466,GO:0010951,GO:0051346,GO:0061134,GO:0003674,GO:0004857,GO:0030414,GO:0061135,GO:0004866	extracellular region part,extracellular region,cellular_component,regulation of metabolic process,biological_process,metabolic process,biological regulation,regulation of biological process,protein binding,extracellular space,regulation of molecular function,regulation of catalytic activity,binding,negative regulation of molecular function,regulation of hydrolase activity,regulation of peptidase …	--	--
ENSGALT00000016820	ENSGALG00000010333	CNOT6L	chr4:34415666-34425383	10.4757	7.85933	0.414566	0.004	0.0102149	Endonuclease/exonuclease/phosphatase||Leucine-rich repeat||Leucine-rich repeat, typical subtype	GO:0048522,GO:0048518,GO:0005575,GO:0019222,GO:0044763,GO:0071704,GO:0060255,GO:0008283,GO:0050794,GO:0008150,GO:0005737,GO:0044699,GO:0010468,GO:0044237,GO:0008152,GO:0009987,GO:0044238,GO:0043170,GO:0042127,GO:0065007,GO:0050789,GO:0043226,GO:0005515,GO:0006807,GO:0065008,GO:0044260,GO:0005622,GO:0043227,GO:0008284,GO:0044424,GO:0010467,GO:0034641,GO:0006139,GO:0016043,GO:0009056,GO:0071840,GO:…	positive regulation of cellular process,positive regulation of biological process,cellular_component,regulation of metabolic process,single-organism cellular process,organic substance metabolic process,regulation of macromolecule metabolic process,cell proliferation,regulation of cellular process,biological_process,cytoplasm,single-organism process,regulation of gene expression,cellular metabolic…	gga03018	RNA degradation
ENSGALT00000003964	ENSGALG00000002515	OLFM1	chr17:7609612-7627804	12.8691	16.2717	-0.338451	0.0069	0.0165955	Quinonprotein alcohol dehydrogenase-like superfamily||Neurogenesis glycoprotein||Olfactomedin-like	GO:0032502,GO:0044767,GO:0048856,GO:0044707,GO:0048519,GO:0048731,GO:0007275,GO:0051239,GO:0048869,GO:0048523,GO:0032501,GO:0030154,GO:0044421,GO:0005576,GO:0050793,GO:2000026,GO:0045595,GO:0005575,GO:0019222,GO:0044763,GO:0071704,GO:0060255,GO:0031323,GO:0040012,GO:0050794,GO:0008150,GO:2000145,GO:0051270,GO:0048870,GO:0051674,GO:0044699,GO:0019538,GO:0080090,GO:0044237,GO:0016477,GO:0008152,GO:…	developmental process,single-organism developmental process,anatomical structure development,single-multicellular organism process,negative regulation of biological process,system development,multicellular organismal development,regulation of multicellular organismal process,cellular developmental process,negative regulation of cellular process,multicellular organismal process,cell differentiatio…	--	--
ENSGALT00000013945	ENSGALG00000008561	SMNDC1	chr6:25417544-25426647	69.4393	54.4765	0.350117	0.00065	0.00200771	Survival motor neuron||Tudor domain	GO:0005575,GO:0071704,GO:0008150,GO:0005737,GO:0044237,GO:0008152,GO:0009987,GO:0044238,GO:0043170,GO:0043226,GO:0005515,GO:0006807,GO:0044260,GO:0005622,GO:0043227,GO:0044424,GO:0010467,GO:0034641,GO:0006139,GO:0016043,GO:0071840,GO:0046483,GO:1901360,GO:0016070,GO:0006725,GO:0005488,GO:0044464,GO:0005623,GO:0044422,GO:0090304,GO:0043229,GO:0044446,GO:0043933,GO:0005654,GO:0043228,GO:0043232,GO:…	cellular_component,organic substance metabolic process,biological_process,cytoplasm,cellular metabolic process,metabolic process,cellular process,primary metabolic process,macromolecule metabolic process,organelle,protein binding,nitrogen compound metabolic process,cellular macromolecule metabolic process,intracellular,membrane-bounded organelle,intracellular part,gene expression,cellular nitroge…	gga03040	Spliceosome
ENSGALT00000003969	ENSGALG00000002519	SLC25A33	chr21:3398304-3417478	28.3073	21.1222	0.422415	0.0005	0.00158504	Mitochondrial substrate/solute carrier||Mitochondrial carrier domain	GO:0048519,GO:0048523,GO:0048522,GO:0010033,GO:0042221,GO:0070887,GO:0048518,GO:0071310,GO:0009058,GO:0005575,GO:0044249,GO:0019222,GO:0044763,GO:0050896,GO:0071704,GO:0031323,GO:0008283,GO:1901576,GO:0050794,GO:0008150,GO:0005737,GO:0044699,GO:0044237,GO:0008152,GO:0051716,GO:0009987,GO:0044238,GO:0071495,GO:0007165,GO:0043170,GO:0044271,GO:0009719,GO:0042127,GO:0065007,GO:0023052,GO:0044700,GO:…	negative regulation of biological process,negative regulation of cellular process,positive regulation of cellular process,response to organic substance,response to chemical stimulus,cellular response to chemical stimulus,positive regulation of biological process,cellular response to organic substance,biosynthetic process,cellular_component,cellular biosynthetic process,regulation of metabolic pro…	--	--
ENSGALT00000011608	ENSGALG00000007167	CLEC16A	chr14:8991077-9048391	24.7438	18.4606	0.422623	5e-05	0.000188723	Uncharacterised protein family FPL	GO:0005515,GO:0005488,GO:0003674	protein binding,binding,molecular_function	--	--
ENSGALT00000012017	ENSGALG00000007426	MKX	chr2:15606689-15649798	35.9491	45.2336	-0.33144	0.0012	0.00348527	Homeobox domain||Homeodomain-like	GO:0009888,GO:0009653,GO:0032502,GO:0044767,GO:0061061,GO:0048856,GO:0048513,GO:0042692,GO:0044707,GO:0048519,GO:0048731,GO:0007275,GO:0060537,GO:0051239,GO:0048869,GO:0048523,GO:0051146,GO:0032501,GO:0030154,GO:0061448,GO:0014706,GO:0055001,GO:0055002,GO:0009891,GO:0007517,GO:0009893,GO:0048646,GO:0010557,GO:0050793,GO:2000026,GO:0048518,GO:0010628,GO:0010604,GO:0045595,GO:0009058,GO:0005575,GO:…	tissue development,anatomical structure morphogenesis,developmental process,single-organism developmental process,muscle structure development,anatomical structure development,organ development,muscle cell differentiation,single-multicellular organism process,negative regulation of biological process,system development,multicellular organismal development,muscle tissue development,regulation of m…	--	--
ENSGALT00000026696	ENSGALG00000016545	REPS2	chr1:120680044-120774095	0.876312	1.23951	-0.500253	0.00535	0.0132442	EPS15 homology (EH)||EF-hand domain	GO:0005515,GO:0043167,GO:0046872,GO:0043169,GO:0005509,GO:0005488,GO:0003674	protein binding,ion binding,metal ion binding,cation binding,calcium ion binding,binding,molecular_function	--	--
ENSGALT00000015290	ENSGALG00000009384	KRIT1	chr2:22639158-22741216	41.6854	33.2463	0.326349	0.0228	0.047308	Band 4.1 domain||Ankyrin repeat||FERM central domain||FERM domain||Ubiquitin-related domain||Ankyrin repeat-containing domain	GO:0009653,GO:0032502,GO:0044767,GO:0048856,GO:0072358,GO:0072359,GO:0044707,GO:0048519,GO:0048731,GO:0007275,GO:0051239,GO:0048523,GO:0032501,GO:0044421,GO:0005576,GO:0048646,GO:0050793,GO:2000026,GO:0001944,GO:0001568,GO:0005575,GO:0044763,GO:0040012,GO:0008283,GO:0050794,GO:0008150,GO:2000145,GO:0051270,GO:0048870,GO:0051674,GO:0005737,GO:0044699,GO:0022603,GO:0016477,GO:0030334,GO:0009987,GO:…	anatomical structure morphogenesis,developmental process,single-organism developmental process,anatomical structure development,cardiovascular system development,circulatory system development,single-multicellular organism process,negative regulation of biological process,system development,multicellular organismal development,regulation of multicellular organismal process,negative regulation of …	--	--
ENSGALT00000042811	ENSGALG00000027725	C20orf27	JH375599.1:20-3727	7.1573	10.6001	-0.566589	0.00555	0.0136823	-	--	--	--	--
ENSGALT00000019477	ENSGALG00000011940	CCK	chr2:44414499-44419173	34.7062	43.2206	-0.316522	0.02355	0.0486062	Gastrin/cholecystokinin peptide hormone	GO:0009653,GO:0032502,GO:0044767,GO:0048856,GO:0044707,GO:0048731,GO:0007275,GO:0048869,GO:0032501,GO:0030154,GO:0005576,GO:0005575,GO:0044763,GO:0050896,GO:0008150,GO:0048870,GO:0051674,GO:0044699,GO:0016477,GO:0009987,GO:0040011,GO:0048468,GO:0005515,GO:0005102,GO:0032989,GO:0006928,GO:0016043,GO:0000904,GO:0071840,GO:0000902,GO:0005488,GO:0044464,GO:0005623,GO:0051179,GO:0007399,GO:0022008,GO:…	anatomical structure morphogenesis,developmental process,single-organism developmental process,anatomical structure development,single-multicellular organism process,system development,multicellular organismal development,cellular developmental process,multicellular organismal process,cell differentiation,extracellular region,cellular_component,single-organism cellular process,response to stimulu…	--	--
ENSGALT00000019473	ENSGALG00000011938	TRAK1	chr2:44326507-44408536	29.5059	24.3108	0.279407	0.0074	0.0176675	Trafficking kinesin-binding protein domain||HAP1, N-terminal	GO:0005575,GO:0044763,GO:0008150,GO:0005737,GO:0044699,GO:0009987,GO:0043226,GO:0005515,GO:0005102,GO:0005622,GO:0043227,GO:0044424,GO:0044444,GO:0005488,GO:0044464,GO:0005623,GO:0051179,GO:0016482,GO:0043229,GO:0046907,GO:0005768,GO:0005769,GO:0051641,GO:0043231,GO:0051649,GO:0044765,GO:0006810,GO:0008333,GO:0016197,GO:0051234,GO:0003674,GO:0050811,GO:0007041,GO:0007034,GO:0005739	cellular_component,single-organism cellular process,biological_process,cytoplasm,single-organism process,cellular process,organelle,protein binding,receptor binding,intracellular,membrane-bounded organelle,intracellular part,cytoplasmic part,binding,cell part,cell,localization,cytoplasmic transport,intracellular organelle,intracellular transport,endosome,early endosome,cellular localization,intra…	--	--
ENSGALT00000045353	ENSGALG00000014213	PRR5	chr1:69852303-69938056	4.9274	7.80233	-0.663078	0.00115	0.0033547	HbrB-like	GO:0048522,GO:0009893,GO:0009966,GO:0048518,GO:0031325,GO:0048583,GO:0009967,GO:0035556,GO:0010604,GO:0005575,GO:0019222,GO:0044763,GO:0050896,GO:0071704,GO:0060255,GO:0031323,GO:0023051,GO:0010646,GO:0050794,GO:0008150,GO:0023056,GO:0010647,GO:0044699,GO:0019538,GO:0080090,GO:0044237,GO:0008152,GO:0048584,GO:0051716,GO:0009987,GO:0044238,GO:0007165,GO:0043170,GO:0044267,GO:0065007,GO:0023052,GO:…	positive regulation of cellular process,positive regulation of metabolic process,regulation of signal transduction,positive regulation of biological process,positive regulation of cellular metabolic process,regulation of response to stimulus,positive regulation of signal transduction,intracellular signal transduction,positive regulation of macromolecule metabolic process,cellular_component,regula…	--	--
ENSGALT00000027467	ENSGALG00000017004	CDADC1	chr1:168424792-168438612	3.51279	2.08083	0.755456	0.0003	0.000995718	Cytidine deaminase-like||CMP/dCMP deaminase, zinc-binding	GO:0008150,GO:0008152,GO:0043167,GO:0046872,GO:0043169,GO:0005488,GO:0003824,GO:0046914,GO:0008270,GO:0003674,GO:0016787	biological_process,metabolic process,ion binding,metal ion binding,cation binding,binding,catalytic activity,transition metal ion binding,zinc ion binding,molecular_function,hydrolase activity	--	--
ENSGALT00000040276	ENSGALG00000003999	NAV2	chr5:1856963-2042983	6.05222	4.56509	0.406819	0.0002	0.000685932	AAA+ ATPase domain||P-loop containing nucleoside triphosphate hydrolase||Calponin homology domain	GO:0032502,GO:0044767,GO:0048856,GO:0031012,GO:0005578,GO:0044707,GO:0048731,GO:0007275,GO:0032501,GO:0044421,GO:0005576,GO:0005575,GO:0050896,GO:0008150,GO:0044699,GO:0065007,GO:0043226,GO:0005515,GO:0005539,GO:0097367,GO:0065008,GO:0008201,GO:0043167,GO:0005622,GO:0043227,GO:0044424,GO:0008015,GO:0003013,GO:1901681,GO:0005488,GO:0044464,GO:0005623,GO:0044422,GO:0007399,GO:0043229,GO:0007417,GO:…	developmental process,single-organism developmental process,anatomical structure development,extracellular matrix,proteinaceous extracellular matrix,single-multicellular organism process,system development,multicellular organismal development,multicellular organismal process,extracellular region part,extracellular region,cellular_component,response to stimulus,biological_process,single-organism p…	--	--
ENSGALT00000000433	ENSGALG00000000327	FBN3	chr28:271547-395862	35.2736	89.4779	-1.34294	5e-05	0.000188723	Epidermal growth factor-like domain||Fibrillin/Microneme protein4||TB domain||EGF-like calcium-binding domain	GO:0031012,GO:0005578,GO:0044421,GO:0005576,GO:0005575,GO:0005515,GO:0043167,GO:0046872,GO:0043169,GO:0005509,GO:0005201,GO:0005488,GO:0005198,GO:0003674	extracellular matrix,proteinaceous extracellular matrix,extracellular region part,extracellular region,cellular_component,protein binding,ion binding,metal ion binding,cation binding,calcium ion binding,extracellular matrix structural constituent,binding,structural molecule activity,molecular_function	--	--
ENSGALT00000045687	ENSGALG00000025740	EN1	chr7:28021766-28026638	1.09516	1.9743	-0.850205	5e-05	0.000188723	Homeodomain engrailed||Helix-turn-helix motif||Homeodomain-like||Homeodomain, metazoa||Homeobox engrailed, C-terminal||Homeobox domain	GO:0009653,GO:0032502,GO:0044767,GO:0048856,GO:0048513,GO:0044707,GO:0048519,GO:0048731,GO:0007275,GO:0048869,GO:0048523,GO:0032501,GO:0030154,GO:0048522,GO:0009891,GO:0009893,GO:0031328,GO:0048598,GO:0009790,GO:0010557,GO:0048518,GO:0031325,GO:0010628,GO:0051173,GO:0010604,GO:0009058,GO:0005575,GO:0044249,GO:0019222,GO:0044763,GO:0071704,GO:0060255,GO:0031323,GO:0045935,GO:1901576,GO:0050794,GO:…	anatomical structure morphogenesis,developmental process,single-organism developmental process,anatomical structure development,organ development,single-multicellular organism process,negative regulation of biological process,system development,multicellular organismal development,cellular developmental process,negative regulation of cellular process,multicellular organismal process,cell differen…	--	--
ENSGALT00000045686	ENSGALG00000026644	DBN1	chr13:9478587-9483755	18.2049	23.8022	-0.386771	0.0023	0.00623173	Actin-depolymerising factor homology domain	GO:0032502,GO:0048856,GO:0044707,GO:0048731,GO:0007275,GO:0048869,GO:0032501,GO:0030154,GO:0005575,GO:0044763,GO:0008283,GO:0008150,GO:0044699,GO:0009987,GO:0065007,GO:0007154,GO:0005515,GO:0065008,GO:0005622,GO:0003779,GO:0030036,GO:0016043,GO:0071840,GO:0030029,GO:0005488,GO:0007010,GO:0033036,GO:0008104,GO:0044464,GO:0005623,GO:0051179,GO:0008092,GO:0007399,GO:0007015,GO:0010644,GO:0071822,GO:…	developmental process,anatomical structure development,single-multicellular organism process,system development,multicellular organismal development,cellular developmental process,multicellular organismal process,cell differentiation,cellular_component,single-organism cellular process,cell proliferation,biological_process,single-organism process,cellular process,biological regulation,cell communi…	--	--
ENSGALT00000037104	ENSGALG00000014477	CD4	chr1:76687603-76699067	3.26815	4.93327	-0.59407	0.0008	0.00241807	Immunoglobulin subtype||T cell CD4 receptor C-terminal region||Immunoglobulin V-set domain||Immunoglobulin-like domain	GO:0032502,GO:0044767,GO:0048856,GO:0048513,GO:0044707,GO:0048731,GO:0007275,GO:0048869,GO:0032501,GO:0030154,GO:0048522,GO:0006950,GO:0009893,GO:0009966,GO:0048518,GO:0031325,GO:0048583,GO:0009967,GO:0035556,GO:0010604,GO:0009058,GO:0005575,GO:0044249,GO:0019222,GO:0044763,GO:0050896,GO:0071704,GO:0060255,GO:0031323,GO:0023051,GO:1901576,GO:0010646,GO:0050794,GO:0008150,GO:0023056,GO:0005737,GO:…	developmental process,single-organism developmental process,anatomical structure development,organ development,single-multicellular organism process,system development,multicellular organismal development,cellular developmental process,multicellular organismal process,cell differentiation,positive regulation of cellular process,response to stress,positive regulation of metabolic process,regulatio…	gga04514	Cell adhesion molecules (CAMs)
ENSGALT00000037100	ENSGALG00000013001	CTNND2	chr2:77784557-78033401	1.78106	3.11284	-0.805497	5e-05	0.000188723	Armadillo||Armadillo-type fold	GO:0009653,GO:0032502,GO:0044767,GO:0048856,GO:0044707,GO:0048731,GO:0007275,GO:0051239,GO:0048869,GO:0032501,GO:0030154,GO:0009966,GO:0048583,GO:0005575,GO:0044763,GO:0050896,GO:0023051,GO:0010646,GO:0050794,GO:0008150,GO:0044699,GO:0030111,GO:0001763,GO:0051716,GO:0009987,GO:0007165,GO:0060828,GO:0065007,GO:0023052,GO:0044700,GO:0050789,GO:0043226,GO:0007154,GO:0048468,GO:0016055,GO:0005515,GO:…	anatomical structure morphogenesis,developmental process,single-organism developmental process,anatomical structure development,single-multicellular organism process,system development,multicellular organismal development,regulation of multicellular organismal process,cellular developmental process,multicellular organismal process,cell differentiation,regulation of signal transduction,regulation …	--	--
ENSGALT00000044370	ENSGALG00000027207	-	chr3:53787118-53797292	10.4574	14.8886	-0.509683	5e-05	0.000188723	PMP-22/EMP/MP20/Claudin superfamily	GO:0005575,GO:0016020,GO:0031224,GO:0016021,GO:0044425	cellular_component,membrane,intrinsic to membrane,integral to membrane,membrane part	gga04115	p53 signaling pathway
ENSGALT00000019298	ENSGALG00000011823	FAT4	chr4:51926112-52061166	11.6084	16.976	-0.54833	5e-05	0.000188723	Epidermal growth factor-like domain||EGF-like calcium-binding domain||Cadherin-like||Laminin G domain||Cadherin||Concanavalin A-like lectin/glucanase domain	GO:0009888,GO:0009653,GO:0032502,GO:0044767,GO:0048856,GO:0048513,GO:0072358,GO:0072359,GO:0001501,GO:0044707,GO:0048731,GO:0007275,GO:0051239,GO:0048869,GO:0032501,GO:0030154,GO:0009887,GO:0044421,GO:0005576,GO:0007507,GO:0048729,GO:0060429,GO:0001503,GO:0050793,GO:2000026,GO:0002009,GO:0035556,GO:0045595,GO:0005575,GO:0001655,GO:0043230,GO:0065010,GO:0044763,GO:0050896,GO:0070062,GO:0050794,GO:…	tissue development,anatomical structure morphogenesis,developmental process,single-organism developmental process,anatomical structure development,organ development,cardiovascular system development,circulatory system development,skeletal system development,single-multicellular organism process,system development,multicellular organismal development,regulation of multicellular organismal process,…	--	--
ENSGALT00000021615	ENSGALG00000013237	BCAN	chr25:494217-510241	1.39005	1.03277	0.428618	0.0195	0.0412737	Sushi/SCR/CCP domain||Immunoglobulin V-set domain||Immunoglobulin-like domain||C-type lectin||Link||Epidermal growth factor-like domain||Type-2 ice-structuring protein||C-type lectin fold||Immunoglobulin subtype	GO:0032502,GO:0044767,GO:0048856,GO:0031012,GO:0048513,GO:0001501,GO:0005578,GO:0044707,GO:0048731,GO:0007275,GO:0032501,GO:0044421,GO:0005576,GO:0005575,GO:0044763,GO:0008150,GO:0044699,GO:0009987,GO:0005515,GO:0005539,GO:0097367,GO:0030900,GO:0005201,GO:0005488,GO:0022610,GO:0007155,GO:0007399,GO:0007420,GO:0007417,GO:0021537,GO:0005540,GO:0005198,GO:0030246,GO:0021761,GO:0021543,GO:0003674,GO:…	developmental process,single-organism developmental process,anatomical structure development,extracellular matrix,organ development,skeletal system development,proteinaceous extracellular matrix,single-multicellular organism process,system development,multicellular organismal development,multicellular organismal process,extracellular region part,extracellular region,cellular_component,single-orga…	--	--
ENSGALT00000021610	ENSGALG00000013232	RHBG	chr25:511570-515860	1.58371	2.90982	-0.877622	0.0002	0.000685932	Blood group Rhesus C/E/D polypeptide||Ammonium transporter AmtB-like domain	GO:0005575,GO:0044763,GO:0008150,GO:0044699,GO:0009987,GO:0043226,GO:0005515,GO:0005622,GO:0044424,GO:0005488,GO:0044464,GO:0005623,GO:0051179,GO:0008092,GO:0043229,GO:0043228,GO:0043232,GO:0005856,GO:0044765,GO:0015101,GO:0006810,GO:0071944,GO:0031225,GO:0046658,GO:0005886,GO:0070634,GO:0051234,GO:0030506,GO:0016020,GO:0008519,GO:0015696,GO:0072488,GO:0014731,GO:0070633,GO:0003674,GO:0006812,GO:…	cellular_component,single-organism cellular process,biological_process,single-organism process,cellular process,organelle,protein binding,intracellular,intracellular part,binding,cell part,cell,localization,cytoskeletal protein binding,intracellular organelle,non-membrane-bounded organelle,intracellular non-membrane-bounded organelle,cytoskeleton,single-organism transport,organic cation transmemb…	--	--
ENSGALT00000007737	ENSGALG00000004845	TIMM10	chr5:16312072-16327147	14.0421	21.5939	-0.620867	0.0006	0.00186934	Tim10/DDP family zinc finger	GO:0005575,GO:0044763,GO:0008150,GO:0005737,GO:0044699,GO:0009987,GO:0043226,GO:0005515,GO:0043167,GO:0005622,GO:0043227,GO:0044424,GO:0046872,GO:0044444,GO:0043169,GO:0016043,GO:0071840,GO:0045184,GO:0015031,GO:0005488,GO:0033036,GO:0008104,GO:0044464,GO:0005623,GO:0051179,GO:0044422,GO:0016482,GO:0071702,GO:0033365,GO:0043229,GO:0042802,GO:0017038,GO:0034613,GO:0070727,GO:0006605,GO:0046983,GO:…	cellular_component,single-organism cellular process,biological_process,cytoplasm,single-organism process,cellular process,organelle,protein binding,ion binding,intracellular,membrane-bounded organelle,intracellular part,metal ion binding,cytoplasmic part,cation binding,cellular component organization,cellular component organization or biogenesis,establishment of protein localization,protein trans…	--	--
ENSGALT00000033333	ENSGALG00000006252	LMO4	chr8:14657095-14677322	66.6767	87.1307	-0.385999	0.0014	0.00400276	Zinc finger, LIM-type	GO:0009888,GO:0009653,GO:0032502,GO:0044767,GO:0048856,GO:0048513,GO:0072358,GO:0072359,GO:0044707,GO:0048519,GO:0048731,GO:0007275,GO:0048869,GO:0032501,GO:0030154,GO:0048522,GO:0007507,GO:0009891,GO:0009893,GO:0048729,GO:0060429,GO:0031328,GO:0048646,GO:0048598,GO:0009790,GO:0010557,GO:0050793,GO:0048518,GO:0031325,GO:0010628,GO:0002009,GO:0051173,GO:0010604,GO:0045595,GO:0009058,GO:0005575,GO:…	tissue development,anatomical structure morphogenesis,developmental process,single-organism developmental process,anatomical structure development,organ development,cardiovascular system development,circulatory system development,single-multicellular organism process,negative regulation of biological process,system development,multicellular organismal development,cellular developmental process,mu…	--	--
ENSGALT00000034107	ENSGALG00000021181	TXNDC15	chr13:14990586-14993819	27.1288	21.4768	0.337046	0.0076	0.0180955	Thioredoxin-like fold||Thioredoxin domain	GO:0044763,GO:0050794,GO:0008150,GO:0044699,GO:0009987,GO:0065007,GO:0050789,GO:0065008,GO:0042592,GO:0045454,GO:0019725	single-organism cellular process,regulation of cellular process,biological_process,single-organism process,cellular process,biological regulation,regulation of biological process,regulation of biological quality,homeostatic process,cell redox homeostasis,cellular homeostasis	--	--
ENSGALT00000015034	ENSGALG00000009237	-	chr4:19505913-19508259	3.78188	6.66966	-0.818509	5e-05	0.000188723	Leucine-rich repeat, typical subtype||Leucine-rich repeat||Toll/interleukin-1 receptor homology (TIR) domain	GO:0044707,GO:0051239,GO:0032501,GO:0006950,GO:0010033,GO:0042221,GO:0048518,GO:0048583,GO:0005575,GO:0044763,GO:0050896,GO:0050794,GO:0008150,GO:0044699,GO:0048584,GO:0051716,GO:0009987,GO:0007165,GO:0065007,GO:0023052,GO:0044700,GO:0050789,GO:0007154,GO:0009611,GO:0005515,GO:0080134,GO:0001816,GO:0032101,GO:0002376,GO:0051704,GO:0045184,GO:0015031,GO:0032879,GO:0001817,GO:0005488,GO:0033036,GO:…	single-multicellular organism process,regulation of multicellular organismal process,multicellular organismal process,response to stress,response to organic substance,response to chemical stimulus,positive regulation of biological process,regulation of response to stimulus,cellular_component,single-organism cellular process,response to stimulus,regulation of cellular process,biological_process,si…	gga04145,gga04620,gga05168	Phagosome,Toll-like receptor signaling pathway,Herpes simplex infection
ENSGALT00000010517	ENSGALG00000006506	C13H5ORF15	chr13:15368361-15374155	147.244	113.167	0.379761	0.00015	0.000526317	-	--	--	--	--
ENSGALT00000010519	ENSGALG00000006508	FGF13	chr4:4730770-4781663	1.35559	2.83123	-1.06251	0.00025	0.000841166	IL-1 family/FGF family||Cytokine, IL-1-like||Fibroblast growth factor family	GO:0009653,GO:0032502,GO:0044767,GO:0048856,GO:0048513,GO:0044707,GO:0048519,GO:0048731,GO:0007275,GO:0051239,GO:0048869,GO:0048523,GO:0032501,GO:0030154,GO:0005576,GO:0050793,GO:2000026,GO:0045595,GO:0005575,GO:0044763,GO:0050896,GO:0008283,GO:0050794,GO:0008150,GO:0048870,GO:0051674,GO:0005737,GO:0044699,GO:0022603,GO:0016477,GO:0009987,GO:0040011,GO:0065007,GO:0050789,GO:0043226,GO:0048468,GO:…	anatomical structure morphogenesis,developmental process,single-organism developmental process,anatomical structure development,organ development,single-multicellular organism process,negative regulation of biological process,system development,multicellular organismal development,regulation of multicellular organismal process,cellular developmental process,negative regulation of cellular process…	gga04010,gga04810	MAPK signaling pathway,Regulation of actin cytoskeleton
ENSGALT00000017520	ENSGALG00000010773	GREM2	chr3:35493724-35533009	8.79603	23.5328	-1.41975	5e-05	0.000188723	Glycoprotein hormone subunit beta, cystine knot||DAN||Cystine knot, C-terminal	GO:0009653,GO:0032502,GO:0044767,GO:0048856,GO:0044707,GO:0048519,GO:0007275,GO:0048523,GO:0032501,GO:0044421,GO:0005576,GO:0010033,GO:0042221,GO:0070887,GO:0009966,GO:0048598,GO:0009790,GO:0048583,GO:0071310,GO:0009058,GO:0005575,GO:0044249,GO:0019222,GO:0044763,GO:0050896,GO:0071704,GO:0060255,GO:0031323,GO:0023051,GO:1901576,GO:0010646,GO:0050794,GO:0008150,GO:0044699,GO:0010468,GO:0009889,GO:…	anatomical structure morphogenesis,developmental process,single-organism developmental process,anatomical structure development,single-multicellular organism process,negative regulation of biological process,multicellular organismal development,negative regulation of cellular process,multicellular organismal process,extracellular region part,extracellular region,response to organic substance,resp…	--	--
ENSGALT00000014990	ENSGALG00000009207	TRIM2	chr4:19316593-19349626	4.40201	6.36634	-0.532302	0.0008	0.00241807	Filamin/ABP280 repeat-like||Filamin/ABP280 repeat||NHL repeat, subgroup||Zinc finger, C3HC4 RING-type||B-box, C-terminal||Zinc finger, B-box||Zinc finger, RING-type||NHL repeat||Immunoglobulin E-set	GO:0005575,GO:0071704,GO:0008150,GO:0005737,GO:0019538,GO:0044237,GO:0008152,GO:0009987,GO:0044238,GO:0043170,GO:0044267,GO:0005515,GO:0006464,GO:0036211,GO:0043412,GO:0043167,GO:0044260,GO:0005622,GO:0044424,GO:0046872,GO:0043169,GO:0005488,GO:0044464,GO:0005623,GO:0070647,GO:0016567,GO:0032446,GO:0046914,GO:0008270,GO:0003674	cellular_component,organic substance metabolic process,biological_process,cytoplasm,protein metabolic process,cellular metabolic process,metabolic process,cellular process,primary metabolic process,macromolecule metabolic process,cellular protein metabolic process,protein binding,cellular protein modification process,protein modification process,macromolecule modification,ion binding,cellular mac…	--	--
ENSGALT00000030826	ENSGALG00000019445	COX6C	chr2:128069938-128075639	943.406	1189.09	-0.333903	0.00065	0.00200771	Cytochrome c oxidase subunit 6C	GO:0005575,GO:0005737,GO:0043226,GO:0005622,GO:0043227,GO:0044424,GO:0044444,GO:0044464,GO:0005623,GO:0044422,GO:0043229,GO:0003824,GO:0015078,GO:0044446,GO:0004129,GO:0015002,GO:0016675,GO:0016676,GO:0031090,GO:0043231,GO:0015077,GO:0016020,GO:0003674,GO:0016491,GO:0008324,GO:0022890,GO:0019866,GO:0005743,GO:0031966,GO:0031975,GO:0031967,GO:0005740,GO:0044429,GO:0005739,GO:0022892,GO:0005215,GO:…	cellular_component,cytoplasm,organelle,intracellular,membrane-bounded organelle,intracellular part,cytoplasmic part,cell part,cell,organelle part,intracellular organelle,catalytic activity,hydrogen ion transmembrane transporter activity,intracellular organelle part,cytochrome-c oxidase activity,heme-copper terminal oxidase activity,oxidoreductase activity, acting on a heme group of donors,oxidore…	gga01100,gga04260,gga00190	Metabolic pathways,Cardiac muscle contraction,Oxidative phosphorylation
ENSGALT00000002566	ENSGALG00000001677	SETBP1	chrZ:2629363-2878710	6.05971	9.65542	-0.672092	5e-05	0.000188723	AT hook, DNA-binding motif	GO:0005515,GO:0005488,GO:0003674,GO:0097159,GO:1901363,GO:0003677,GO:0003676	protein binding,binding,molecular_function,organic cyclic compound binding,heterocyclic compound binding,DNA binding,nucleic acid binding	--	--
ENSGALT00000016215	ENSGALG00000009975	CCT2	chr1:35461550-35477625	73.334	59.516	0.301204	0.00215	0.00587424	Chaperone tailless complex polypeptide 1 (TCP-1)||Chaperonin Cpn60||T-complex protein 1, beta subunit||Chaperonin Cpn60/TCP-1||GroEL-like apical domain	GO:0044707,GO:0032501,GO:0044421,GO:0005576,GO:0005575,GO:0043230,GO:0065010,GO:0044763,GO:0070062,GO:0071704,GO:0008150,GO:0005737,GO:0044699,GO:0019538,GO:0044237,GO:0008152,GO:0009987,GO:0044238,GO:0043170,GO:0044267,GO:0043226,GO:0031988,GO:0005515,GO:0031982,GO:0043167,GO:0044260,GO:0005622,GO:0043227,GO:0044424,GO:0051082,GO:0044444,GO:0016043,GO:0019899,GO:0071840,GO:0005488,GO:0044464,GO:…	single-multicellular organism process,multicellular organismal process,extracellular region part,extracellular region,cellular_component,extracellular organelle,extracellular membrane-bounded organelle,single-organism cellular process,extracellular vesicular exosome,organic substance metabolic process,biological_process,cytoplasm,single-organism process,protein metabolic process,cellular metaboli…	--	--
ENSGALT00000014996	ENSGALG00000009212	MND1	chr4:19356586-19395067	14.0778	19.9711	-0.504489	0.001	0.00295897	Meiotic nuclear division protein 1||BlaI transcriptional regulatory family	GO:0048519,GO:0048523,GO:0009058,GO:0044249,GO:0019222,GO:0071704,GO:0060255,GO:0031323,GO:1901576,GO:0050794,GO:0008150,GO:0010605,GO:0010468,GO:0009889,GO:0080090,GO:0044237,GO:0008152,GO:0009987,GO:0010629,GO:0044238,GO:0031326,GO:0043170,GO:0044271,GO:0009892,GO:0010556,GO:0065007,GO:0051171,GO:0050789,GO:0009059,GO:0031324,GO:2000113,GO:0019438,GO:0034654,GO:0018130,GO:1901362,GO:0019219,GO:…	negative regulation of biological process,negative regulation of cellular process,biosynthetic process,cellular biosynthetic process,regulation of metabolic process,organic substance metabolic process,regulation of macromolecule metabolic process,regulation of cellular metabolic process,organic substance biosynthetic process,regulation of cellular process,biological_process,negative regulation of…	--	--
ENSGALT00000033152	ENSGALG00000008785	MCCC1	chr9:15864982-15880897	12.1807	14.7604	-0.277133	0.0155	0.0337597	ATP-grasp fold, DUF201-type||ATP-grasp fold, RimK-type||Pre-ATP-grasp domain||Biotin carboxylation domain||ATP-grasp fold||Biotin/lipoyl attachment||Biotin carboxylase, C-terminal||Carbamoyl-phosphate synthase, large subunit, N-terminal||D-alanine--D-alanine ligase, C-terminal||Carbamoyl-phosphate synthetase large subunit-like, ATP-binding domain||Single hybrid motif||ATP-grasp fold, ATP-dependen…	GO:0005575,GO:0008150,GO:0005737,GO:0008152,GO:0043226,GO:0005515,GO:0043167,GO:0005622,GO:0043227,GO:0044424,GO:0046872,GO:0044444,GO:0043169,GO:0005488,GO:0044464,GO:0005623,GO:0044422,GO:0043229,GO:0003824,GO:0043168,GO:0044446,GO:0016879,GO:0016881,GO:0031090,GO:0043231,GO:0032550,GO:0001883,GO:0032549,GO:0032555,GO:0001882,GO:0017076,GO:0016874,GO:0032553,GO:0035639,GO:0016020,GO:0032559,GO:…	cellular_component,biological_process,cytoplasm,metabolic process,organelle,protein binding,ion binding,intracellular,membrane-bounded organelle,intracellular part,metal ion binding,cytoplasmic part,cation binding,binding,cell part,cell,organelle part,intracellular organelle,catalytic activity,anion binding,intracellular organelle part,ligase activity, forming carbon-nitrogen bonds,acid-amino aci…	gga00280,gga01100	Valine, leucine and isoleucine degradation,Metabolic pathways
ENSGALT00000044551	ENSGALG00000026891	NINJ1	chr12:6600513-6618168	11.6658	9.09366	0.359353	0.00335	0.00870816	Ninjurin	GO:0009888,GO:0032502,GO:0044767,GO:0048856,GO:0048522,GO:0006950,GO:0048518,GO:0005575,GO:0044763,GO:0050896,GO:0050794,GO:0008150,GO:0044699,GO:0009987,GO:0065007,GO:0050789,GO:0009611,GO:0005515,GO:0042060,GO:0040007,GO:0048589,GO:0005488,GO:0022610,GO:0007155,GO:0031589,GO:0030155,GO:0031099,GO:0042246,GO:0045785,GO:0016020,GO:0010810,GO:0007160,GO:0003674,GO:0010811,GO:0031224,GO:0016021,GO:…	tissue development,developmental process,single-organism developmental process,anatomical structure development,positive regulation of cellular process,response to stress,positive regulation of biological process,cellular_component,single-organism cellular process,response to stimulus,regulation of cellular process,biological_process,single-organism process,cellular process,biological regulation,…	--	--
ENSGALT00000017295	ENSGALG00000010629	ZCCHC11	chr8:23298894-23332482	17.5674	12.9194	0.443369	0.0001	0.000360792	Nucleotidyl transferase domain||PAP/25A-associated||Zinc finger, CCHC-type	GO:0044707,GO:0051239,GO:0032501,GO:0010033,GO:0042221,GO:0070887,GO:0009966,GO:0048518,GO:0048583,GO:0071310,GO:0009058,GO:0005575,GO:0044249,GO:0019222,GO:0044763,GO:0050896,GO:0071704,GO:0060255,GO:0031323,GO:0023051,GO:1901576,GO:0010646,GO:0050794,GO:0008150,GO:0044699,GO:0010468,GO:0009889,GO:0080090,GO:0044237,GO:0008152,GO:0051716,GO:0009987,GO:0044238,GO:0031326,GO:0007165,GO:0043170,GO:…	single-multicellular organism process,regulation of multicellular organismal process,multicellular organismal process,response to organic substance,response to chemical stimulus,cellular response to chemical stimulus,regulation of signal transduction,positive regulation of biological process,regulation of response to stimulus,cellular response to organic substance,biosynthetic process,cellular_co…	--	--
ENSGALT00000001149	ENSGALG00000000791	-	chr26:2325313-2330088	21.1572	25.9793	-0.296215	0.011	0.0250174	--	--	--	--	--
ENSGALT00000003376	ENSGALG00000002155	HS6ST1	chr9:1075333-1241140	37.4838	65.2797	-0.800367	5e-05	0.000188723	P-loop containing nucleoside triphosphate hydrolase||Sulfotransferase	GO:0009653,GO:0032502,GO:0044767,GO:0048856,GO:0048513,GO:0072358,GO:0072359,GO:0044707,GO:0048731,GO:0007275,GO:0048869,GO:0032501,GO:0030154,GO:0048646,GO:0001944,GO:0001568,GO:0009058,GO:0005575,GO:0044249,GO:0044763,GO:0071704,GO:1901576,GO:0008150,GO:0044699,GO:0019538,GO:0044237,GO:0008152,GO:0035295,GO:0009987,GO:0048514,GO:0044238,GO:0043170,GO:0009059,GO:0048468,GO:0048736,GO:0060173,GO:…	anatomical structure morphogenesis,developmental process,single-organism developmental process,anatomical structure development,organ development,cardiovascular system development,circulatory system development,single-multicellular organism process,system development,multicellular organismal development,cellular developmental process,multicellular organismal process,cell differentiation,anatomica…	gga00534	Glycosaminoglycan biosynthesis - heparan sulfate / heparin
ENSGALT00000023965	ENSGALG00000014848	TRDN	chr3:60315840-60432093	0.26742	0.711563	-1.41188	0.00565	0.0138989	Aspartyl beta-hydroxylase/Triadin domain	GO:0048519,GO:0005575,GO:0044763,GO:0050794,GO:0008150,GO:0005737,GO:0044699,GO:0009987,GO:0065007,GO:0050789,GO:0043226,GO:0005515,GO:0005102,GO:0065008,GO:0005783,GO:0005622,GO:0043227,GO:0044424,GO:0044444,GO:0032879,GO:0005488,GO:0044464,GO:0005623,GO:0042592,GO:0051179,GO:0016482,GO:0043229,GO:0016529,GO:0046907,GO:0051235,GO:0070296,GO:0019725,GO:0032844,GO:0048878,GO:0014808,GO:2000021,GO:…	negative regulation of biological process,cellular_component,single-organism cellular process,regulation of cellular process,biological_process,cytoplasm,single-organism process,cellular process,biological regulation,regulation of biological process,organelle,protein binding,receptor binding,regulation of biological quality,endoplasmic reticulum,intracellular,membrane-bounded organelle,intracellu…	--	--
ENSGALT00000003371	ENSGALG00000002150	-	chr10:836911-863717	4.95593	2.12795	1.21969	5e-05	0.000188723	RNA recognition motif domain	GO:0044707,GO:0051239,GO:0032501,GO:0009058,GO:0005575,GO:0044249,GO:0019222,GO:0044763,GO:0071704,GO:0060255,GO:0031323,GO:0023051,GO:1901576,GO:0010646,GO:0050794,GO:0008150,GO:0044699,GO:0019538,GO:0010468,GO:0009889,GO:0080090,GO:0044237,GO:0008152,GO:0009987,GO:0044238,GO:0031326,GO:0043170,GO:0010556,GO:0044267,GO:0065007,GO:0023052,GO:0044700,GO:0050789,GO:0009059,GO:0043226,GO:0007154,GO:…	single-multicellular organism process,regulation of multicellular organismal process,multicellular organismal process,biosynthetic process,cellular_component,cellular biosynthetic process,regulation of metabolic process,single-organism cellular process,organic substance metabolic process,regulation of macromolecule metabolic process,regulation of cellular metabolic process,regulation of signaling…	gga04320,gga04114,gga04914	Dorso-ventral axis formation,Oocyte meiosis,Progesterone-mediated oocyte maturation
ENSGALT00000023969	ENSGALG00000014851	FBXO4	chrZ:13134001-13145543	4.59176	3.40278	0.432336	0.00205	0.00563001	F-box domain	GO:0048522,GO:0009893,GO:0048518,GO:0031325,GO:0010604,GO:0005575,GO:0019222,GO:0044763,GO:0071704,GO:0060255,GO:0031323,GO:0050794,GO:0008150,GO:0044699,GO:0019538,GO:0080090,GO:0044237,GO:0008152,GO:0009987,GO:0044238,GO:0043170,GO:0044267,GO:0065007,GO:0050789,GO:0005515,GO:0006464,GO:0036211,GO:0051246,GO:0006807,GO:0065008,GO:0043412,GO:0044260,GO:0032268,GO:0051247,GO:0005622,GO:0031399,GO:…	positive regulation of cellular process,positive regulation of metabolic process,positive regulation of biological process,positive regulation of cellular metabolic process,positive regulation of macromolecule metabolic process,cellular_component,regulation of metabolic process,single-organism cellular process,organic substance metabolic process,regulation of macromolecule metabolic process,regul…	gga04120	Ubiquitin mediated proteolysis
ENSGALT00000044164	ENSGALG00000029157	MBNL3	chr4:3468510-3527002	31.4212	20.5173	0.614893	5e-05	0.000188723	Zinc finger, CCCH-type	GO:0009888,GO:0032502,GO:0044767,GO:0061061,GO:0048856,GO:0048513,GO:0042692,GO:0044707,GO:0048519,GO:0048731,GO:0007275,GO:0060537,GO:0051239,GO:0048869,GO:0048523,GO:0051146,GO:0032501,GO:0030154,GO:0014706,GO:0055001,GO:0055002,GO:0007517,GO:0050793,GO:2000026,GO:0045595,GO:0019222,GO:0044763,GO:0071704,GO:0060255,GO:0031323,GO:0050794,GO:0008150,GO:0044699,GO:0010468,GO:0080090,GO:0044237,GO:…	tissue development,developmental process,single-organism developmental process,muscle structure development,anatomical structure development,organ development,muscle cell differentiation,single-multicellular organism process,negative regulation of biological process,system development,multicellular organismal development,muscle tissue development,regulation of multicellular organismal process,cel…	--	--
ENSGALT00000025029	ENSGALG00000015524	VCPIP1	chr2:114881198-114894526	19.116	15.1841	0.332223	0.0019	0.00525661	Ubiquitin-related domain||Ovarian tumour, otubain	GO:0005575,GO:0071704,GO:0008150,GO:0005737,GO:0019538,GO:0044237,GO:0008152,GO:0009987,GO:0044238,GO:0043170,GO:0044267,GO:0006464,GO:0036211,GO:0043412,GO:0044260,GO:0005622,GO:0044424,GO:0044464,GO:0005623,GO:0070647,GO:0070646,GO:0016579,GO:0035871,GO:0071108	cellular_component,organic substance metabolic process,biological_process,cytoplasm,protein metabolic process,cellular metabolic process,metabolic process,cellular process,primary metabolic process,macromolecule metabolic process,cellular protein metabolic process,cellular protein modification process,protein modification process,macromolecule modification,cellular macromolecule metabolic process…	--	--
ENSGALT00000017868	ENSGALG00000020391	SERPINA10	chr5:44772722-44777393	0.197446	1.08429	-2.45722	0.0014	0.00400276	Serpin domain	GO:0044421,GO:0005576,GO:0005575,GO:0043230,GO:0065010,GO:0070062,GO:0043226,GO:0031988,GO:0031982,GO:0005615,GO:0043227	extracellular region part,extracellular region,cellular_component,extracellular organelle,extracellular membrane-bounded organelle,extracellular vesicular exosome,organelle,membrane-bounded vesicle,vesicle,extracellular space,membrane-bounded organelle	--	--
ENSGALT00000003775	ENSGALG00000002397	PSPH	chr19:4870121-4880847	169.679	109.092	0.637263	5e-05	0.000188723	Phosphatase PHOSPHO-type||HAD-like domain||HAD-superfamily hydrolase, subfamily IB, PSPase-like||Phosphoserine phosphatase SerB||Pyrimidine 5'-nucleotidase, eukaryotic	GO:0009058,GO:0005575,GO:0044249,GO:0071704,GO:1901576,GO:0008150,GO:0005737,GO:0044237,GO:0008152,GO:0009987,GO:0044238,GO:1901566,GO:0005515,GO:0006807,GO:0043167,GO:0006796,GO:0006793,GO:0005622,GO:0044424,GO:0046872,GO:0043169,GO:0005509,GO:0044281,GO:0044710,GO:1901564,GO:0005488,GO:0016791,GO:0044283,GO:0044464,GO:0005623,GO:0044711,GO:0042578,GO:0016053,GO:0046394,GO:0008652,GO:0016311,GO:…	biosynthetic process,cellular_component,cellular biosynthetic process,organic substance metabolic process,organic substance biosynthetic process,biological_process,cytoplasm,cellular metabolic process,metabolic process,cellular process,primary metabolic process,organonitrogen compound biosynthetic process,protein binding,nitrogen compound metabolic process,ion binding,phosphate-containing compoun…	gga00260,gga01230,gga01100,gga01200	Glycine, serine and threonine metabolism,Biosynthesis of amino acids,Metabolic pathways,Carbon metabolism
ENSGALT00000024944	ENSGALG00000015469	IGSF3	chr1:91547413-91599037	9.11473	11.8612	-0.379981	0.00145	0.00412929	Immunoglobulin subtype 2||Immunoglobulin-like domain||Immunoglobulin V-set domain||Immunoglobulin I-set||Immunoglobulin||Immunoglobulin subtype||Immunoglobulin V-set, subgroup	GO:0032502,GO:0044767,GO:0048856,GO:0048513,GO:0044707,GO:0048731,GO:0007275,GO:0032501,GO:0005575,GO:0008150,GO:0044699,GO:0048732,GO:0005515,GO:0035272,GO:0009986,GO:0005488,GO:0044464,GO:0005623,GO:0032808,GO:0003674	developmental process,single-organism developmental process,anatomical structure development,organ development,single-multicellular organism process,system development,multicellular organismal development,multicellular organismal process,cellular_component,biological_process,single-organism process,gland development,protein binding,exocrine system development,cell surface,binding,cell part,cell,l…	--	--
ENSGALT00000003778	ENSGALG00000002399	-	chrZ:72841387-72852361	30.5909	21.7818	0.489974	5e-05	0.000188723	Ssl1-like||TFIIH subunit Ssl1/p44||TFIIH C1-like domain||von Willebrand factor, type A	GO:0006950,GO:0009058,GO:0005575,GO:0044249,GO:0044763,GO:0050896,GO:0071704,GO:1901576,GO:0008150,GO:0044699,GO:0044237,GO:0008152,GO:0051716,GO:0009987,GO:0044238,GO:0043170,GO:0044271,GO:0009059,GO:0043226,GO:0019438,GO:0034654,GO:0018130,GO:1901362,GO:0034645,GO:0006351,GO:0006807,GO:0032774,GO:0043167,GO:0044260,GO:0033554,GO:0005622,GO:0043227,GO:0044424,GO:0046872,GO:0010467,GO:0043169,GO:…	response to stress,biosynthetic process,cellular_component,cellular biosynthetic process,single-organism cellular process,response to stimulus,organic substance metabolic process,organic substance biosynthetic process,biological_process,single-organism process,cellular metabolic process,metabolic process,cellular response to stimulus,cellular process,primary metabolic process,macromolecule metabo…	gga03420,gga03022	Nucleotide excision repair,Basal transcription factors
ENSGALT00000025575	ENSGALG00000015864	IBTK	chr3:77659754-77717628	18.9422	15.0751	0.329432	0.0012	0.00348527	Ankyrin repeat-containing domain||Regulator of chromosome condensation 1/beta-lactamase-inhibitor protein II||Regulator of chromosome condensation, RCC1||BTB/POZ||BTB/POZ fold||BTB/POZ-like||Ankyrin repeat	GO:0048519,GO:0048523,GO:0005575,GO:0019222,GO:0044763,GO:0071704,GO:0060255,GO:0031323,GO:0050794,GO:0008150,GO:0010605,GO:0005737,GO:0044699,GO:0019538,GO:0080090,GO:0044237,GO:0008152,GO:0009987,GO:0044238,GO:0043170,GO:0009892,GO:0044267,GO:0065007,GO:0050789,GO:0043226,GO:0031324,GO:0005515,GO:0006464,GO:0036211,GO:0051246,GO:0065008,GO:0006468,GO:0043412,GO:0001932,GO:0044260,GO:0006796,GO:…	negative regulation of biological process,negative regulation of cellular process,cellular_component,regulation of metabolic process,single-organism cellular process,organic substance metabolic process,regulation of macromolecule metabolic process,regulation of cellular metabolic process,regulation of cellular process,biological_process,negative regulation of macromolecule metabolic process,cytop…	--	--
ENSGALT00000020050	ENSGALG00000012273	SOS2	chr5:57612587-57647290	10.0371	6.43302	0.64177	5e-05	0.000188723	Ras guanine-nucleotide exchange factors catalytic domain||Dbl homology (DH) domain||Ras guanine nucleotide exchange factor domain||Pleckstrin homology domain||Ras-like guanine nucleotide exchange factor, N-terminal	GO:0032502,GO:0044767,GO:0048856,GO:0048513,GO:0044707,GO:0048731,GO:0007275,GO:0051239,GO:0048869,GO:0032501,GO:0030154,GO:0009966,GO:0050793,GO:2000026,GO:0048583,GO:0035556,GO:0045595,GO:0005575,GO:0019222,GO:0044763,GO:0050896,GO:0071704,GO:0031323,GO:0023051,GO:0008283,GO:0010646,GO:0050794,GO:0008150,GO:0044699,GO:0080090,GO:0044237,GO:0008152,GO:0051716,GO:0009987,GO:0044238,GO:0007165,GO:…	developmental process,single-organism developmental process,anatomical structure development,organ development,single-multicellular organism process,system development,multicellular organismal development,regulation of multicellular organismal process,cellular developmental process,multicellular organismal process,cell differentiation,regulation of signal transduction,regulation of developmental …	gga04510,gga04010,gga04810,gga04068,gga04540,gga04320,gga04912,gga04012,gga04910,gga04630	Focal adhesion,MAPK signaling pathway,Regulation of actin cytoskeleton,FoxO signaling pathway,Gap junction,Dorso-ventral axis formation,GnRH signaling pathway,ErbB signaling pathway,Insulin signaling pathway,Jak-STAT signaling pathway
ENSGALT00000025023	ENSGALG00000015520	TRIM55	chr2:114674301-114710966	11.7464	31.6363	-1.42936	5e-05	0.000188723	Zinc finger, RING-type||Zinc finger, B-box||Zinc finger, C3HC4 RING-type	GO:0005575,GO:0005515,GO:0043167,GO:0005622,GO:0046872,GO:0043169,GO:0005488,GO:0044464,GO:0005623,GO:0042802,GO:0046914,GO:0008270,GO:0003674	cellular_component,protein binding,ion binding,intracellular,metal ion binding,cation binding,binding,cell part,cell,identical protein binding,transition metal ion binding,zinc ion binding,molecular_function	--	--
ENSGALT00000023996	ENSGALG00000014873	GJA1	chr3:61222960-61230461	138.774	225.45	-0.700063	5e-05	0.000188723	Gap junction alpha-1 protein (Cx43), C-terminal||Connexin, N-terminal||Gap junction alpha-1 protein (Cx43)||Gap junction protein, cysteine-rich domain||Connexin	GO:0009888,GO:0009653,GO:0032502,GO:0044767,GO:0061061,GO:0048856,GO:0048513,GO:0072358,GO:0072359,GO:0044707,GO:0048519,GO:0048731,GO:0007275,GO:0060537,GO:0051239,GO:0048869,GO:0032501,GO:0030154,GO:0009887,GO:0014706,GO:0044421,GO:0048522,GO:0005576,GO:0043292,GO:0007507,GO:0007517,GO:0006950,GO:0009893,GO:0048729,GO:0060429,GO:0009966,GO:0048598,GO:0009790,GO:0001503,GO:0050793,GO:2000026,GO:…	tissue development,anatomical structure morphogenesis,developmental process,single-organism developmental process,muscle structure development,anatomical structure development,organ development,cardiovascular system development,circulatory system development,single-multicellular organism process,negative regulation of biological process,system development,multicellular organismal development,musc…	gga04540	Gap junction
ENSGALT00000023995	ENSGALG00000014872	FGF10	chrZ:13833651-13891525	20.2939	54.0606	-1.41353	5e-05	0.000188723	IL-1 family/FGF family||Cytokine, IL-1-like||Fibroblast growth factor family	GO:0009888,GO:0009653,GO:0032502,GO:0044767,GO:0061061,GO:0048856,GO:0031012,GO:0048513,GO:0072358,GO:0072359,GO:0042692,GO:0044707,GO:0048519,GO:0048731,GO:0007275,GO:0051239,GO:0048869,GO:0048523,GO:0032501,GO:0030154,GO:0009887,GO:0044421,GO:0048522,GO:0005576,GO:0009891,GO:0006950,GO:0010033,GO:0042221,GO:0009893,GO:0048729,GO:0070887,GO:0060429,GO:0009966,GO:0031328,GO:0048646,GO:0048598,GO:…	tissue development,anatomical structure morphogenesis,developmental process,single-organism developmental process,muscle structure development,anatomical structure development,extracellular matrix,organ development,cardiovascular system development,circulatory system development,muscle cell differentiation,single-multicellular organism process,negative regulation of biological process,system deve…	gga04010,gga04810	MAPK signaling pathway,Regulation of actin cytoskeleton
ENSGALT00000038760	ENSGALG00000023439	DFNB59	chr7:14909331-14917988	2.59377	1.01822	1.34901	0.0001	0.000360792	Gasdermin	GO:0044707,GO:0032501,GO:0005575,GO:0008150,GO:0044699,GO:0044464,GO:0005623,GO:0007605,GO:0050954,GO:0003008,GO:0044297,GO:0043025,GO:0097458,GO:0050877,GO:0007600	single-multicellular organism process,multicellular organismal process,cellular_component,biological_process,single-organism process,cell part,cell,sensory perception of sound,sensory perception of mechanical stimulus,system process,cell body,neuronal cell body,neuron part,neurological system process,sensory perception	--	--
ENSGALT00000015071	ENSGALG00000009260	TMEM62	chr5:25335009-25354971	20.036	13.2926	0.591973	5e-05	0.000188723	Metallo-dependent phosphatase-like	--	--	--	--
ENSGALT00000038763	ENSGALG00000007362	ZDHHC5	chr5:16282511-16291758	8.79265	5.64357	0.639689	5e-05	0.000188723	Major facilitator superfamily domain||Plexin-like fold||Zinc finger, DHHC-type, palmitoyltransferase	GO:0032502,GO:0044707,GO:0007275,GO:0032501,GO:0009058,GO:0005575,GO:0044249,GO:0071704,GO:1901576,GO:0008150,GO:0044699,GO:0019538,GO:0044237,GO:0008152,GO:0009987,GO:0044238,GO:0043170,GO:0044267,GO:0009059,GO:0005515,GO:0006464,GO:0036211,GO:0034645,GO:0043412,GO:0043167,GO:0044260,GO:0046872,GO:0043169,GO:0016740,GO:0005488,GO:0044464,GO:0005623,GO:0003824,GO:0046914,GO:0008270,GO:0071944,GO:…	developmental process,single-multicellular organism process,multicellular organismal development,multicellular organismal process,biosynthetic process,cellular_component,cellular biosynthetic process,organic substance metabolic process,organic substance biosynthetic process,biological_process,single-organism process,protein metabolic process,cellular metabolic process,metabolic process,cellular p…	--	--
ENSGALT00000024224	ENSGALG00000015020	TMEM171	chrZ:24766637-24772418	14.4519	9.97475	0.534902	0.00095	0.00282283	-	GO:0005515,GO:0005488,GO:0003674	protein binding,binding,molecular_function	--	--
ENSGALT00000024226	ENSGALG00000015022	FYN	chr3:65391999-65429033	28.5997	36.3832	-0.347274	0.00325	0.00847442	Protein kinase domain||SH3 domain||Serine/threonine/dual specificity protein kinase, catalytic domain||Protein kinase-like domain||Serine-threonine/tyrosine-protein kinase catalytic domain||SH2 domain||Tyrosine-protein kinase, catalytic domain||Variant SH3 domain	GO:0009653,GO:0032502,GO:0044767,GO:0048856,GO:0048513,GO:0044707,GO:0048519,GO:0048731,GO:0007275,GO:0051239,GO:0048869,GO:0048523,GO:0032501,GO:0030154,GO:0048522,GO:0010033,GO:0042221,GO:0009893,GO:0070887,GO:0009966,GO:0050793,GO:2000026,GO:0048518,GO:0031325,GO:0048583,GO:0009967,GO:0071310,GO:0035556,GO:0010604,GO:0045595,GO:0005575,GO:0019222,GO:0044763,GO:0050896,GO:0071704,GO:0060255,GO:…	anatomical structure morphogenesis,developmental process,single-organism developmental process,anatomical structure development,organ development,single-multicellular organism process,negative regulation of biological process,system development,multicellular organismal development,regulation of multicellular organismal process,cellular developmental process,negative regulation of cellular process…	gga04510,gga04520	Focal adhesion,Adherens junction
ENSGALT00000023500	ENSGALG00000014573	NAT10	chr5:17802460-17824136	16.8762	20.0343	-0.24748	0.0237	0.0488728	Acyl-CoA N-acyltransferase||Helicase domain||GNAT domain||Domain of unknown function DUF1726||P-loop containing nucleoside triphosphate hydrolase	GO:0005575,GO:0008150,GO:0008152,GO:0016740,GO:0003824,GO:0016410,GO:0016747,GO:0016746,GO:0016020,GO:0008080,GO:0016407,GO:0003674	cellular_component,biological_process,metabolic process,transferase activity,catalytic activity,N-acyltransferase activity,transferase activity, transferring acyl groups other than amino-acyl groups,transferase activity, transferring acyl groups,membrane,N-acetyltransferase activity,acetyltransferase activity,molecular_function	gga03008	Ribosome biogenesis in eukaryotes
ENSGALT00000011599	ENSGALG00000007161	LRRK2	chr1:14805856-14871215	10.8823	6.57862	0.726126	5e-05	0.000188723	Armadillo-type fold||Mitochondrial Rho-like||Leucine-rich repeat, typical subtype||Leucine-rich repeat||Small GTPase superfamily||WD40-repeat-containing domain||P-loop containing nucleoside triphosphate hydrolase||Tyrosine-protein kinase, catalytic domain||Serine/threonine/dual specificity protein kinase, catalytic domain||Protein kinase-like domain||Serine-threonine/tyrosine-protein kinase catal…	GO:0009888,GO:0009653,GO:0032502,GO:0044767,GO:0061061,GO:0048856,GO:0048513,GO:0042692,GO:0044707,GO:0048519,GO:0048731,GO:0007275,GO:0060537,GO:0051239,GO:0048869,GO:0048523,GO:0051146,GO:0032501,GO:0030154,GO:0009887,GO:0014706,GO:0044421,GO:0055001,GO:0048522,GO:0005576,GO:0055002,GO:0007517,GO:0006950,GO:0042221,GO:0009893,GO:0070887,GO:0009966,GO:0050793,GO:2000026,GO:0048518,GO:0031325,GO:…	tissue development,anatomical structure morphogenesis,developmental process,single-organism developmental process,muscle structure development,anatomical structure development,organ development,muscle cell differentiation,single-multicellular organism process,negative regulation of biological process,system development,multicellular organismal development,muscle tissue development,regulation of m…	--	--
ENSGALT00000015070	ENSGALG00000002326	-	chrZ:8744606-8805424	26.7641	34.757	-0.377005	5e-05	0.000188723	P-type ATPase, cytoplasmic domain N||P-type ATPase||P-type ATPase, subfamily IV||P-type ATPase, A domain||HAD-like domain	GO:0005575,GO:0044763,GO:0008150,GO:0005737,GO:0044699,GO:0008152,GO:0009987,GO:0065007,GO:0043226,GO:0031988,GO:0031982,GO:0065008,GO:0043167,GO:0005622,GO:0043227,GO:0044424,GO:0046872,GO:0044444,GO:0043169,GO:0016043,GO:0071840,GO:0005488,GO:0033036,GO:0044464,GO:0005623,GO:0007030,GO:0051179,GO:0071702,GO:0043229,GO:0003824,GO:0043168,GO:0000287,GO:0022804,GO:0042626,GO:0010876,GO:0006996,GO:…	cellular_component,single-organism cellular process,biological_process,cytoplasm,single-organism process,metabolic process,cellular process,biological regulation,organelle,membrane-bounded vesicle,vesicle,regulation of biological quality,ion binding,intracellular,membrane-bounded organelle,intracellular part,metal ion binding,cytoplasmic part,cation binding,cellular component organization,cellula…	--	--
ENSGALT00000006691	ENSGALG00000004205	SOAT1	chr8:6145934-6172666	25.9709	20.3381	0.352713	0.00065	0.00200771	Membrane bound O-acyl transferase, MBOAT	GO:0032502,GO:0044707,GO:0048869,GO:0032501,GO:0030154,GO:0048522,GO:0009891,GO:0009893,GO:0031328,GO:0010557,GO:0048518,GO:0031325,GO:0010604,GO:0009058,GO:0005575,GO:0044249,GO:0019222,GO:0044763,GO:0071704,GO:0060255,GO:0031323,GO:1901576,GO:0050794,GO:0008150,GO:0005737,GO:0044699,GO:0019538,GO:0009889,GO:0080090,GO:0044237,GO:0008152,GO:0009987,GO:0044238,GO:0031326,GO:0043170,GO:0010556,GO:…	developmental process,single-multicellular organism process,cellular developmental process,multicellular organismal process,cell differentiation,positive regulation of cellular process,positive regulation of biosynthetic process,positive regulation of metabolic process,positive regulation of cellular biosynthetic process,positive regulation of macromolecule biosynthetic process,positive regulatio…	gga00100	Steroid biosynthesis
ENSGALT00000036580	ENSGALG00000016783	IL1R1	chr1:133163681-133185156	1.15655	3.55721	-1.62091	0.0014	0.00400276	Immunoglobulin subtype||Interleukin-1 receptor type 1||Interleukin-1 receptor type I/II||Toll/interleukin-1 receptor homology (TIR) domain||Immunoglobulin subtype 2||Immunoglobulin-like domain	GO:0010033,GO:0042221,GO:0070887,GO:0071310,GO:0044763,GO:0050896,GO:0050794,GO:0008150,GO:0044699,GO:0051716,GO:0009987,GO:0007165,GO:0065007,GO:0023052,GO:0044700,GO:0050789,GO:0007154,GO:0005515,GO:0007166,GO:0005488,GO:0070555,GO:0071347,GO:0034097,GO:0071345,GO:0019221,GO:0004909,GO:0070498,GO:0004908,GO:0003674,GO:0004896,GO:0004871,GO:0060089,GO:0004872,GO:0038023,GO:0004888	response to organic substance,response to chemical stimulus,cellular response to chemical stimulus,cellular response to organic substance,single-organism cellular process,response to stimulus,regulation of cellular process,biological_process,single-organism process,cellular response to stimulus,cellular process,signal transduction,biological regulation,signaling,single organism signaling,regulati…	gga04010,gga04210,gga04060	MAPK signaling pathway,Apoptosis,Cytokine-cytokine receptor interaction
ENSGALT00000012820	ENSGALG00000007895	LDLRAD3	chr5:18566513-18666428	7.59047	11.9709	-0.657271	0.0001	0.000360792	Low-density lipoprotein (LDL) receptor class A repeat	GO:0005575,GO:0019222,GO:0071704,GO:0060255,GO:0008150,GO:0019538,GO:0010468,GO:0080090,GO:0008152,GO:0044238,GO:0043170,GO:0065007,GO:0050789,GO:0005515,GO:0051246,GO:0010467,GO:0005488,GO:0044464,GO:0005623,GO:0051179,GO:0016192,GO:0030054,GO:0006898,GO:0006810,GO:0071944,GO:0005886,GO:0006897,GO:0051234,GO:0016020,GO:0070613,GO:0003674,GO:0001540,GO:0016485,GO:0051604,GO:0042277,GO:0033218	cellular_component,regulation of metabolic process,organic substance metabolic process,regulation of macromolecule metabolic process,biological_process,protein metabolic process,regulation of gene expression,regulation of primary metabolic process,metabolic process,primary metabolic process,macromolecule metabolic process,biological regulation,regulation of biological process,protein binding,regu…	--	--
ENSGALT00000004693	ENSGALG00000002967	ZNF365	chr6:7640975-7657585	23.1039	12.0495	0.939162	5e-05	0.000188723	-	GO:0005515,GO:0005488,GO:0003674	protein binding,binding,molecular_function	--	--
ENSGALT00000036722	ENSGALG00000016666	CTSB	chr3:106998422-107007359	267.149	224.631	0.250088	0.01185	0.026689	Peptidase C1A, papain C-terminal||Peptidase C1A, propeptide	GO:0009888,GO:0032502,GO:0048856,GO:0044707,GO:0048869,GO:0032501,GO:0030154,GO:0044421,GO:0005576,GO:0010033,GO:0042221,GO:0070887,GO:0060429,GO:0071310,GO:0005575,GO:0019222,GO:0043230,GO:0065010,GO:0044763,GO:0050896,GO:0070062,GO:0071704,GO:0008150,GO:0005737,GO:0044699,GO:0019538,GO:0044237,GO:0008152,GO:0051716,GO:0009987,GO:0044238,GO:0071495,GO:0043170,GO:0009719,GO:0040011,GO:0044267,GO:…	tissue development,developmental process,anatomical structure development,single-multicellular organism process,cellular developmental process,multicellular organismal process,cell differentiation,extracellular region part,extracellular region,response to organic substance,response to chemical stimulus,cellular response to chemical stimulus,epithelium development,cellular response to organic subs…	gga04142	Lysosome
ENSGALT00000004699	ENSGALG00000002971	NSD1	chr13:9540037-9588985	11.2828	9.05966	0.316598	0.00365	0.0094106	Post-SET domain||PWWP domain||Zinc finger, PHD-type||AWS domain||Zinc finger, PHD-finger||Zinc finger, FYVE/PHD-type||SET domain	GO:0048522,GO:0009891,GO:0009893,GO:0031328,GO:0010557,GO:0048518,GO:0031325,GO:0010628,GO:0051173,GO:0010604,GO:0009058,GO:0005575,GO:0044249,GO:0019222,GO:0044763,GO:0071704,GO:0060255,GO:0031323,GO:0045935,GO:1901576,GO:0050794,GO:0045893,GO:0008150,GO:0044699,GO:0019538,GO:0010468,GO:0009889,GO:0080090,GO:0044237,GO:0051254,GO:0008152,GO:0009987,GO:0044238,GO:0031326,GO:0043170,GO:0044271,GO:…	positive regulation of cellular process,positive regulation of biosynthetic process,positive regulation of metabolic process,positive regulation of cellular biosynthetic process,positive regulation of macromolecule biosynthetic process,positive regulation of biological process,positive regulation of cellular metabolic process,positive regulation of gene expression,positive regulation of nitrogen …	gga00310	Lysine degradation
ENSGALT00000008922	ENSGALG00000005559	MRPS23	chr19:8751273-8753292	42.8828	59.218	-0.465636	0.00025	0.000841166	Ribosomal protein S23/S25, mitochondrial	GO:0009058,GO:0005575,GO:0044249,GO:0071704,GO:1901576,GO:0008150,GO:0005737,GO:0019538,GO:0044237,GO:0008152,GO:0009987,GO:0044238,GO:0043170,GO:0044267,GO:0009059,GO:0043226,GO:0005515,GO:0034645,GO:0044260,GO:0005622,GO:0043227,GO:0044424,GO:0010467,GO:0044444,GO:0005488,GO:0044464,GO:0005623,GO:0044422,GO:0012505,GO:0043229,GO:0044446,GO:0005198,GO:0043228,GO:0043232,GO:0031090,GO:0045111,GO:…	biosynthetic process,cellular_component,cellular biosynthetic process,organic substance metabolic process,organic substance biosynthetic process,biological_process,cytoplasm,protein metabolic process,cellular metabolic process,metabolic process,cellular process,primary metabolic process,macromolecule metabolic process,cellular protein metabolic process,macromolecule biosynthetic process,organelle…	--	--
ENSGALT00000036689	ENSGALG00000016708	ENPP4	chr3:109323128-109327586	8.38551	5.50857	0.606219	0.0005	0.00158504	Alkaline-phosphatase-like, core domain||Type I phosphodiesterase/nucleotide pyrophosphatase/phosphate transferase	GO:0044707,GO:0051239,GO:0032501,GO:0044421,GO:0005576,GO:0006950,GO:0048518,GO:0048583,GO:0005575,GO:0043230,GO:0065010,GO:0050896,GO:0070062,GO:0071704,GO:0008150,GO:0044699,GO:0044237,GO:0008152,GO:0009987,GO:0044238,GO:0065007,GO:0050789,GO:0043226,GO:0031988,GO:0009611,GO:0031982,GO:0042060,GO:0061041,GO:0006807,GO:0065008,GO:0080134,GO:0043227,GO:0030193,GO:1900046,GO:0034641,GO:1901135,GO:…	single-multicellular organism process,regulation of multicellular organismal process,multicellular organismal process,extracellular region part,extracellular region,response to stress,positive regulation of biological process,regulation of response to stimulus,cellular_component,extracellular organelle,extracellular membrane-bounded organelle,response to stimulus,extracellular vesicular exosome,o…	gga00230	Purine metabolism
ENSGALT00000045337	ENSGALG00000027524	TNKS1BP1	chr5:16342324-16354070	5.96976	4.61368	0.371757	0.00155	0.00438548	-	GO:0005575,GO:0043226,GO:0005622,GO:0043227,GO:0044424,GO:0044464,GO:0005623,GO:0044422,GO:0043229,GO:0044446,GO:0005654,GO:0043231,GO:0043233,GO:0070013,GO:0071944,GO:0031974,GO:0005886,GO:0005634,GO:0031981,GO:0016020,GO:0043234,GO:0032991,GO:0044428,GO:0030014	cellular_component,organelle,intracellular,membrane-bounded organelle,intracellular part,cell part,cell,organelle part,intracellular organelle,intracellular organelle part,nucleoplasm,intracellular membrane-bounded organelle,organelle lumen,intracellular organelle lumen,cell periphery,membrane-enclosed lumen,plasma membrane,nucleus,nuclear lumen,membrane,protein complex,macromolecular complex,nuc…	--	--
ENSGALT00000008580	ENSGALG00000005350	USP32	chr19:8022790-8082431	11.0684	7.81513	0.502102	5e-05	0.000188723	EF-hand domain||Peptidase C19, ubiquitin carboxyl-terminal hydrolase||Peptidase C19, ubiquitin-specific peptidase, DUSP domain||Ubiquitin specific protease domain||Ubiquitin-related domain	GO:0005575,GO:0019222,GO:0071704,GO:0060255,GO:0031323,GO:0050794,GO:0008150,GO:0005737,GO:0019538,GO:0080090,GO:0044237,GO:0008152,GO:0009987,GO:0044238,GO:0043170,GO:0044267,GO:0065007,GO:0050789,GO:0043226,GO:0005515,GO:0006464,GO:0036211,GO:0051246,GO:0043412,GO:0043167,GO:0044260,GO:0032268,GO:0005622,GO:0043227,GO:0044424,GO:0046872,GO:0044444,GO:0043169,GO:0005509,GO:0009056,GO:1901575,GO:…	cellular_component,regulation of metabolic process,organic substance metabolic process,regulation of macromolecule metabolic process,regulation of cellular metabolic process,regulation of cellular process,biological_process,cytoplasm,protein metabolic process,regulation of primary metabolic process,cellular metabolic process,metabolic process,cellular process,primary metabolic process,macromolecu…	--	--
ENSGALT00000037413	ENSGALG00000012363	EGFR	chr2:52411117-52558680	17.8928	23.5769	-0.397991	5e-05	0.000188723	Furin-like cysteine-rich domain||Tyrosine-protein kinase, catalytic domain||Tyrosine protein kinase, EGF/ERB/XmrK receptor||Furin-like repeat||Serine/threonine/dual specificity protein kinase, catalytic domain||Serine-threonine/tyrosine-protein kinase catalytic domain||Protein kinase-like domain||Receptor L-domain||Protein kinase domain||Insulin-like growth factor binding protein, N-terminal	GO:0009888,GO:0009653,GO:0032502,GO:0044767,GO:0048856,GO:0048513,GO:0044707,GO:0048519,GO:0048731,GO:0007275,GO:0048869,GO:0048523,GO:0032501,GO:0048522,GO:0009891,GO:0006950,GO:0010033,GO:0042221,GO:0009893,GO:0048729,GO:0070887,GO:0060429,GO:0009966,GO:0031328,GO:0010557,GO:0048518,GO:0031325,GO:0010628,GO:0002009,GO:0048583,GO:0009967,GO:0051173,GO:0071310,GO:0035556,GO:0010604,GO:0009058,GO:…	tissue development,anatomical structure morphogenesis,developmental process,single-organism developmental process,anatomical structure development,organ development,single-multicellular organism process,negative regulation of biological process,system development,multicellular organismal development,cellular developmental process,negative regulation of cellular process,multicellular organismal pr…	gga04510,gga04010,gga04810,gga04068,gga04540,gga04320,gga04912,gga04012,gga04144,gga04520,gga04020,gga04060	Focal adhesion,MAPK signaling pathway,Regulation of actin cytoskeleton,FoxO signaling pathway,Gap junction,Dorso-ventral axis formation,GnRH signaling pathway,ErbB signaling pathway,Endocytosis,Adherens junction,Calcium signaling pathway,Cytokine-cytokine receptor interaction
ENSGALT00000022100	ENSGALG00000013579	FAT1	chr4:61301848-61399322	80.4342	61.7031	0.382467	5e-05	0.000188723	Laminin G domain||Concanavalin A-like lectin/glucanase domain||Cadherin||Epidermal growth factor-like domain||Cadherin-like||EGF-like calcium-binding domain	GO:0044421,GO:0005576,GO:0005575,GO:0043230,GO:0065010,GO:0044763,GO:0070062,GO:0008150,GO:0005737,GO:0044699,GO:0009987,GO:0043226,GO:0031988,GO:0005515,GO:0031982,GO:0043167,GO:0005622,GO:0043227,GO:0044424,GO:0046872,GO:0044444,GO:0043169,GO:0005509,GO:0030036,GO:0016043,GO:0071840,GO:0030029,GO:0005488,GO:0007010,GO:0022610,GO:0007155,GO:0044464,GO:0005623,GO:0007015,GO:0030055,GO:0043229,GO:…	extracellular region part,extracellular region,cellular_component,extracellular organelle,extracellular membrane-bounded organelle,single-organism cellular process,extracellular vesicular exosome,biological_process,cytoplasm,single-organism process,cellular process,organelle,membrane-bounded vesicle,protein binding,vesicle,ion binding,intracellular,membrane-bounded organelle,intracellular part,me…	--	--
ENSGALT00000029669	ENSGALG00000018783	HOXC10	JH375593.1:5657-10241	8.3623	11.8329	-0.500826	0.00045	0.00143933	Homeodomain, metazoa||Homeodomain-like||Homeobox domain	GO:0009653,GO:0032502,GO:0044767,GO:0048856,GO:0001501,GO:0044707,GO:0048731,GO:0007275,GO:0048869,GO:0032501,GO:0030154,GO:0048598,GO:0009790,GO:0009058,GO:0005575,GO:0044249,GO:0019222,GO:0044763,GO:0071704,GO:0060255,GO:0031323,GO:1901576,GO:0050794,GO:0008150,GO:0044699,GO:0010468,GO:0009889,GO:0080090,GO:0044237,GO:0008152,GO:0009987,GO:0044238,GO:0031326,GO:0043170,GO:0044271,GO:0010556,GO:…	anatomical structure morphogenesis,developmental process,single-organism developmental process,anatomical structure development,skeletal system development,single-multicellular organism process,system development,multicellular organismal development,cellular developmental process,multicellular organismal process,cell differentiation,embryonic morphogenesis,embryo development,biosynthetic process,…	--	--
ENSGALT00000018712	ENSGALG00000011476	SEPT11	chr4:49077853-49125067	191.884	251.129	-0.388196	0.0001	0.000360792	P-loop containing nucleoside triphosphate hydrolase||Septin||Septin-type guanine nucleotide-binding (G) domain	GO:0044421,GO:0005576,GO:0005575,GO:0043230,GO:0065010,GO:0044763,GO:0070062,GO:0008150,GO:0005737,GO:0044699,GO:0009987,GO:0043226,GO:0031988,GO:0005515,GO:0031982,GO:0043167,GO:0005622,GO:0043227,GO:0044424,GO:0044444,GO:0016043,GO:0042641,GO:0015629,GO:0071840,GO:0032432,GO:0005488,GO:0044464,GO:0005623,GO:0001725,GO:0044422,GO:0043229,GO:0071822,GO:0043168,GO:0044446,GO:0051291,GO:0043933,GO:…	extracellular region part,extracellular region,cellular_component,extracellular organelle,extracellular membrane-bounded organelle,single-organism cellular process,extracellular vesicular exosome,biological_process,cytoplasm,single-organism process,cellular process,organelle,membrane-bounded vesicle,protein binding,vesicle,ion binding,intracellular,membrane-bounded organelle,intracellular part,cy…	--	--
ENSGALT00000018246	ENSGALG00000011191	EML1	chr5:48159647-48241305	27.2211	21.8983	0.313908	0.00245	0.00659285	Quinonprotein alcohol dehydrogenase-like superfamily||WD40-repeat-containing domain||HELP||WD40 repeat	GO:0032502,GO:0044767,GO:0048856,GO:0048513,GO:0044707,GO:0048731,GO:0007275,GO:0048869,GO:0032501,GO:0030154,GO:0005575,GO:0044763,GO:0008283,GO:0008150,GO:0005737,GO:0044699,GO:0009987,GO:0043226,GO:0005515,GO:0005622,GO:0044424,GO:0044444,GO:0072089,GO:0016043,GO:0071840,GO:0002376,GO:0005488,GO:0048534,GO:0007010,GO:0044464,GO:0005623,GO:0030097,GO:0002520,GO:0008092,GO:0044422,GO:0007399,GO:…	developmental process,single-organism developmental process,anatomical structure development,organ development,single-multicellular organism process,system development,multicellular organismal development,cellular developmental process,multicellular organismal process,cell differentiation,cellular_component,single-organism cellular process,cell proliferation,biological_process,cytoplasm,single-or…	--	--
ENSGALT00000039415	ENSGALG00000006300	LDHA	chr5:11936823-11942582	1085.32	1433.93	-0.401864	5e-05	0.000188723	Lactate/malate dehydrogenase, N-terminal||L-lactate/malate dehydrogenase||Lactate dehydrogenase/glycoside hydrolase, family 4, C-terminal||L-lactate dehydrogenase||Lactate/malate dehydrogenase, C-terminal	GO:0005575,GO:0071704,GO:0008150,GO:0005737,GO:0044237,GO:0008152,GO:0009987,GO:0044238,GO:0005622,GO:0044424,GO:0044281,GO:0044710,GO:0005975,GO:0044464,GO:0005623,GO:0003824,GO:0044262,GO:0043436,GO:0006082,GO:0019752,GO:0016614,GO:0003674,GO:0016616,GO:0004457,GO:0004459,GO:0055114,GO:0016491	cellular_component,organic substance metabolic process,biological_process,cytoplasm,cellular metabolic process,metabolic process,cellular process,primary metabolic process,intracellular,intracellular part,small molecule metabolic process,single-organism metabolic process,carbohydrate metabolic process,cell part,cell,catalytic activity,cellular carbohydrate metabolic process,oxoacid metabolic proc…	gga00270,gga00010,gga01100,gga00620,gga00640	Cysteine and methionine metabolism,Glycolysis / Gluconeogenesis,Metabolic pathways,Pyruvate metabolism,Propanoate metabolism
ENSGALT00000010074	ENSGALG00000006233	GALNT11	chr2:6503695-6527983	20.7189	16.5031	0.328208	0.00735	0.0175622	Glycosyltransferase 2-like||Ricin B lectin domain||Nucleotide-diphospho-sugar transferases	GO:0009058,GO:0005575,GO:0044249,GO:0071704,GO:1901576,GO:0008150,GO:0005737,GO:0019538,GO:0044237,GO:0008152,GO:0009987,GO:0044238,GO:0043170,GO:0044267,GO:0009059,GO:0043226,GO:0005515,GO:0006464,GO:0036211,GO:0034645,GO:0005102,GO:0043412,GO:0044260,GO:0005622,GO:0043227,GO:0044424,GO:1901137,GO:0044444,GO:1901135,GO:0009100,GO:0016740,GO:0005975,GO:0005488,GO:0009101,GO:0044723,GO:0044464,GO:…	biosynthetic process,cellular_component,cellular biosynthetic process,organic substance metabolic process,organic substance biosynthetic process,biological_process,cytoplasm,protein metabolic process,cellular metabolic process,metabolic process,cellular process,primary metabolic process,macromolecule metabolic process,cellular protein metabolic process,macromolecule biosynthetic process,organelle…	gga00512,gga01100	Mucin type O-Glycan biosynthesis,Metabolic pathways
ENSGALT00000019048	ENSGALG00000011655	IQCB1	chr7:25801491-25819426	6.5784	4.73597	0.474077	0.00155	0.00438548	IQ motif, EF-hand binding site||P-loop containing nucleoside triphosphate hydrolase	GO:0009653,GO:0032502,GO:0044767,GO:0048856,GO:0048513,GO:0044707,GO:0048519,GO:0048731,GO:0007275,GO:0048869,GO:0048523,GO:0032501,GO:0030154,GO:0044421,GO:0005576,GO:0048646,GO:0050793,GO:0045595,GO:0005575,GO:0043230,GO:0065010,GO:0044763,GO:0070062,GO:0050794,GO:0008150,GO:0044699,GO:0009987,GO:0065007,GO:0050789,GO:0043226,GO:0031988,GO:0005515,GO:0031982,GO:0045596,GO:0065008,GO:0051093,GO:…	anatomical structure morphogenesis,developmental process,single-organism developmental process,anatomical structure development,organ development,single-multicellular organism process,negative regulation of biological process,system development,multicellular organismal development,cellular developmental process,negative regulation of cellular process,multicellular organismal process,cell differen…	--	--
ENSGALT00000024292	ENSGALG00000015058	PTPRD	chrZ:28643719-28915973	8.61315	12.0538	-0.484876	5e-05	0.000188723	Protein-tyrosine/Dual specificity phosphatase||Protein-tyrosine phosphatase, catalytic||Protein-tyrosine phosphatase-like||Fibronectin type III||Immunoglobulin-like domain||Protein-tyrosine phosphatase, receptor/non-receptor type||Immunoglobulin subtype||Immunoglobulin I-set||Immunoglobulin subtype 2	GO:0048519,GO:0048523,GO:0044421,GO:0005576,GO:0009966,GO:0048583,GO:0035556,GO:0005575,GO:0043230,GO:0065010,GO:0044763,GO:0050896,GO:0070062,GO:0071704,GO:0023051,GO:0010646,GO:0050794,GO:0008150,GO:0044699,GO:0019538,GO:0044237,GO:0008152,GO:0007243,GO:0051716,GO:0009987,GO:0044238,GO:0007165,GO:0043170,GO:0010627,GO:0044267,GO:0065007,GO:0023052,GO:0044700,GO:0050789,GO:0043226,GO:0007154,GO:…	negative regulation of biological process,negative regulation of cellular process,extracellular region part,extracellular region,regulation of signal transduction,regulation of response to stimulus,intracellular signal transduction,cellular_component,extracellular organelle,extracellular membrane-bounded organelle,single-organism cellular process,response to stimulus,extracellular vesicular exoso…	--	--
ENSGALT00000007313	ENSGALG00000004596	AR	chr4:429899-473927	3.48932	5.22625	-0.582831	5e-05	0.000188723	Androgen receptor||Nuclear hormone receptor, ligand-binding, core||Nuclear hormone receptor, ligand-binding||Steroid hormone receptor||Zinc finger, nuclear hormone receptor-type	GO:0009888,GO:0009653,GO:0032502,GO:0044767,GO:0048856,GO:0048513,GO:0044707,GO:0048519,GO:0048731,GO:0007275,GO:0051239,GO:0048869,GO:0048523,GO:0032501,GO:0030154,GO:0009887,GO:0048522,GO:0010033,GO:0042221,GO:0048729,GO:0070887,GO:0060429,GO:0009966,GO:0048646,GO:0048598,GO:0009790,GO:0050793,GO:2000026,GO:0048518,GO:0002009,GO:0048583,GO:0009967,GO:0071310,GO:0035556,GO:0045595,GO:0009058,GO:…	tissue development,anatomical structure morphogenesis,developmental process,single-organism developmental process,anatomical structure development,organ development,single-multicellular organism process,negative regulation of biological process,system development,multicellular organismal development,regulation of multicellular organismal process,cellular developmental process,negative regulation …	gga04114	Oocyte meiosis
ENSGALT00000002999	ENSGALG00000001937	HEXA	chr10:1119691-1128948	13.5027	17.7296	-0.392911	0.0006	0.00186934	Glycoside hydrolase superfamily||Beta-hexosaminidase||Chitobiase/beta-hexosaminidase domain 2-like||Glycoside hydrolase family 20, catalytic core||Beta-hexosaminidase, bacteial type, N-terminal	GO:0009653,GO:0032502,GO:0044767,GO:0048856,GO:0001501,GO:0044707,GO:0048731,GO:0007275,GO:0048869,GO:0032501,GO:0030154,GO:0005575,GO:0044763,GO:0050896,GO:0071704,GO:0050794,GO:0008150,GO:0005737,GO:0044699,GO:0044237,GO:0008152,GO:0051716,GO:0009987,GO:0044238,GO:0007165,GO:0043170,GO:0065007,GO:0023052,GO:0044700,GO:0050789,GO:0043226,GO:0007154,GO:0048468,GO:0006807,GO:0065008,GO:0007167,GO:…	anatomical structure morphogenesis,developmental process,single-organism developmental process,anatomical structure development,skeletal system development,single-multicellular organism process,system development,multicellular organismal development,cellular developmental process,multicellular organismal process,cell differentiation,cellular_component,single-organism cellular process,response to …	gga00604,gga00603,gga00520,gga00531,gga01100,gga00511,gga04142	Glycosphingolipid biosynthesis - ganglio series,Glycosphingolipid biosynthesis - globo series,Amino sugar and nucleotide sugar metabolism,Glycosaminoglycan degradation,Metabolic pathways,Other glycan degradation,Lysosome
ENSGALT00000020498	ENSGALG00000012552	TOM1	chr1:51962484-51983162	8.27213	6.6372	0.317684	0.01625	0.0351937	VHS subgroup||Target of Myb protein 1||ENTH/VHS||VHS||GAT domain	GO:0044421,GO:0005576,GO:0005575,GO:0043230,GO:0065010,GO:0044763,GO:0070062,GO:0008150,GO:0005737,GO:0044699,GO:0009987,GO:0043226,GO:0031988,GO:0005515,GO:0031982,GO:0005622,GO:0043227,GO:0044424,GO:0044444,GO:0045184,GO:0015031,GO:0005488,GO:0033036,GO:0008104,GO:0044464,GO:0005623,GO:0051179,GO:0071702,GO:0043229,GO:0034613,GO:0070727,GO:0046907,GO:0005829,GO:0006886,GO:0005768,GO:0005769,GO:…	extracellular region part,extracellular region,cellular_component,extracellular organelle,extracellular membrane-bounded organelle,single-organism cellular process,extracellular vesicular exosome,biological_process,cytoplasm,single-organism process,cellular process,organelle,membrane-bounded vesicle,protein binding,vesicle,intracellular,membrane-bounded organelle,intracellular part,cytoplasmic pa…	--	--
ENSGALT00000026481	ENSGALG00000016417	DSCC1	chr2:136256810-136267623	4.19666	6.75909	-0.687588	5e-05	0.000188723	Sister chromatid cohesion protein Dcc1	GO:0009058,GO:0005575,GO:0044249,GO:0019222,GO:0044763,GO:0071704,GO:0060255,GO:0031323,GO:1901576,GO:0050794,GO:0008150,GO:0044699,GO:0019538,GO:0009889,GO:0080090,GO:0044237,GO:0008152,GO:0009987,GO:0044238,GO:0031326,GO:0043170,GO:0010556,GO:0044267,GO:0065007,GO:0051171,GO:0050789,GO:0009059,GO:0043226,GO:0019219,GO:0005515,GO:2000112,GO:0006464,GO:0036211,GO:0034645,GO:0006807,GO:0043412,GO:…	biosynthetic process,cellular_component,cellular biosynthetic process,regulation of metabolic process,single-organism cellular process,organic substance metabolic process,regulation of macromolecule metabolic process,regulation of cellular metabolic process,organic substance biosynthetic process,regulation of cellular process,biological_process,single-organism process,protein metabolic process,re…	--	--
ENSGALT00000021732	ENSGALG00000013306	DAGLA	chr5:301439-355869	3.1534	2.14701	0.554576	0.0008	0.00241807	Fungal lipase-like domain||Alpha/Beta hydrolase fold	GO:0032502,GO:0048856,GO:0044707,GO:0048731,GO:0007275,GO:0048869,GO:0032501,GO:0030154,GO:0009058,GO:0005575,GO:0044249,GO:0044763,GO:0050896,GO:0071704,GO:0008283,GO:0050794,GO:0008150,GO:0044699,GO:0044237,GO:0008152,GO:0051716,GO:0009987,GO:0044238,GO:0007165,GO:0065007,GO:0023052,GO:0044700,GO:0050789,GO:0007154,GO:0065008,GO:0044281,GO:0072089,GO:0044710,GO:0009056,GO:0007166,GO:1901575,GO:…	developmental process,anatomical structure development,single-multicellular organism process,system development,multicellular organismal development,cellular developmental process,multicellular organismal process,cell differentiation,biosynthetic process,cellular_component,cellular biosynthetic process,single-organism cellular process,response to stimulus,organic substance metabolic process,cell …	--	--
ENSGALT00000000599	ENSGALG00000000442	KCNA2	chr26:1413002-1414502	0.583194	1.16334	-0.99622	0.005	0.0124853	Potassium channel, voltage dependent, Kv1.2||Potassium channel||Two pore domain potassium channel domain||Two pore domain potassium channel||Potassium channel, voltage dependent, Kv1.3||Potassium channel, voltage dependent, Kv1.1||Potassium channel tetramerisation-type BTB domain||BTB/POZ-like||Ion transport domain||Potassium channel, voltage dependent, Kv1||Potassium channel, voltage dependent, …	GO:0005575,GO:0044763,GO:0050794,GO:0008150,GO:0044699,GO:0009987,GO:0065007,GO:0050789,GO:0005515,GO:0016043,GO:0071840,GO:0032879,GO:0005488,GO:0044464,GO:0005623,GO:0051179,GO:0071822,GO:0043933,GO:0006461,GO:0070271,GO:0022607,GO:0065003,GO:0044085,GO:0044765,GO:0051049,GO:0006810,GO:0071944,GO:0005886,GO:0051234,GO:0015077,GO:0016020,GO:0043234,GO:0034705,GO:0008076,GO:0032991,GO:0003674,GO:…	cellular_component,single-organism cellular process,regulation of cellular process,biological_process,single-organism process,cellular process,biological regulation,regulation of biological process,protein binding,cellular component organization,cellular component organization or biogenesis,regulation of localization,binding,cell part,cell,localization,protein complex subunit organization,macromo…	--	--
ENSGALT00000043216	ENSGALG00000026207	CNTF	chr5:16221186-16222758	1.51817	2.76555	-0.865231	0.00055	0.00172976	Ciliary neurotrophic factor, CNTF||Four-helical cytokine-like, core	GO:0009653,GO:0032502,GO:0044767,GO:0061061,GO:0048856,GO:0048513,GO:0044707,GO:0048519,GO:0048731,GO:0007275,GO:0051239,GO:0048869,GO:0048523,GO:0032501,GO:0030154,GO:0009887,GO:0044421,GO:0048522,GO:0005576,GO:0007517,GO:0010033,GO:0042221,GO:0009893,GO:0070887,GO:0009966,GO:0050793,GO:2000026,GO:0048518,GO:0031325,GO:0048583,GO:0009967,GO:0071310,GO:0035556,GO:0010604,GO:0045595,GO:0005575,GO:…	anatomical structure morphogenesis,developmental process,single-organism developmental process,muscle structure development,anatomical structure development,organ development,single-multicellular organism process,negative regulation of biological process,system development,multicellular organismal development,regulation of multicellular organismal process,cellular developmental process,negative r…	gga04060,gga04630	Cytokine-cytokine receptor interaction,Jak-STAT signaling pathway
ENSGALT00000014774	ENSGALG00000009079	MAN1B1	chr17:329636-351502	33.603	26.0211	0.368907	0.0005	0.00158504	Glycoside hydrolase, family 47	GO:0005575,GO:0071704,GO:0008150,GO:0005737,GO:0019538,GO:0044237,GO:0008152,GO:0009987,GO:0044238,GO:0043170,GO:0044267,GO:0043226,GO:0043167,GO:0044260,GO:0005783,GO:0005622,GO:0043227,GO:0044424,GO:0046872,GO:0044444,GO:0043169,GO:0005509,GO:0009056,GO:1901575,GO:0005488,GO:0030163,GO:0044464,GO:0005623,GO:0044248,GO:0009057,GO:0043161,GO:0010498,GO:0006511,GO:0019941,GO:0043229,GO:0043632,GO:…	cellular_component,organic substance metabolic process,biological_process,cytoplasm,protein metabolic process,cellular metabolic process,metabolic process,cellular process,primary metabolic process,macromolecule metabolic process,cellular protein metabolic process,organelle,ion binding,cellular macromolecule metabolic process,endoplasmic reticulum,intracellular,membrane-bounded organelle,intracel…	gga04141,gga01100,gga00510	Protein processing in endoplasmic reticulum,Metabolic pathways,N-Glycan biosynthesis
ENSGALT00000014776	ENSGALG00000009081	ZNF106	chr5:24964877-24999878	19.4345	26.4962	-0.447171	5e-05	0.000188723	WD40 repeat||Zinc finger, C2H2-like||Zinc finger, U1-type||WD40-repeat-containing domain	GO:0010033,GO:0042221,GO:0070887,GO:0071310,GO:0005575,GO:0044763,GO:0050896,GO:0050794,GO:0008150,GO:0005737,GO:0044699,GO:0051716,GO:0009987,GO:0071495,GO:0007165,GO:0009719,GO:0065007,GO:0023052,GO:0044700,GO:0050789,GO:0007154,GO:0005515,GO:1901700,GO:0005102,GO:0007167,GO:0043167,GO:0005622,GO:1901701,GO:0044424,GO:0046872,GO:1901699,GO:0071417,GO:0044444,GO:0043169,GO:0009725,GO:1901698,GO:…	response to organic substance,response to chemical stimulus,cellular response to chemical stimulus,cellular response to organic substance,cellular_component,single-organism cellular process,response to stimulus,regulation of cellular process,biological_process,cytoplasm,single-organism process,cellular response to stimulus,cellular process,cellular response to endogenous stimulus,signal transduct…	--	--
ENSGALT00000014779	ENSGALG00000009083	FAM160B1	chr6:27536766-27571562	30.7583	24.3099	0.339432	0.00085	0.00255275	Retinoic acid induced 16-like protein	--	--	--	--
ENSGALT00000021281	ENSGALG00000013036	ATP6V1E1	chr1:61931082-61940679	90.0254	72.0357	0.321621	0.00155	0.00438548	ATPase, V1/A1 complex, subunit E	GO:0005575,GO:0044763,GO:0008150,GO:0044699,GO:0009987,GO:0051179,GO:0016469,GO:0003824,GO:0015078,GO:0046961,GO:0015988,GO:0015991,GO:0044769,GO:0015992,GO:0006818,GO:0022804,GO:0042626,GO:0016820,GO:0043492,GO:0019829,GO:0042625,GO:0033178,GO:0044765,GO:0015399,GO:0015405,GO:0006810,GO:0051234,GO:0015077,GO:0016020,GO:0043234,GO:0032991,GO:0003674,GO:0006812,GO:0016787,GO:0042623,GO:0016462,GO:…	cellular_component,single-organism cellular process,biological_process,single-organism process,cellular process,localization,proton-transporting two-sector ATPase complex,catalytic activity,hydrogen ion transmembrane transporter activity,proton-transporting ATPase activity, rotational mechanism,energy coupled proton transmembrane transport, against electrochemical gradient,ATP hydrolysis coupled …	gga04145,gga01100,gga00190	Phagosome,Metabolic pathways,Oxidative phosphorylation
ENSGALT00000021286	ENSGALG00000013041	CCT5	chr2:78393972-78403910	138.935	118.319	0.231733	0.01895	0.0402395	Chaperonin Cpn60/TCP-1||Chaperone tailless complex polypeptide 1 (TCP-1)||Chaperonin Cpn60||T-complex protein 1, epsilon subunit||GroEL-like apical domain	GO:0044707,GO:0032501,GO:0044421,GO:0005576,GO:0005575,GO:0043230,GO:0065010,GO:0044763,GO:0050896,GO:0070062,GO:0071704,GO:0008150,GO:0005737,GO:0044699,GO:0019538,GO:0044237,GO:0008152,GO:0009987,GO:0044238,GO:0043170,GO:0044267,GO:0043226,GO:0031988,GO:0005515,GO:0031982,GO:0043167,GO:0044260,GO:0005622,GO:0043227,GO:0044424,GO:0051082,GO:0044444,GO:0051704,GO:0005488,GO:0044464,GO:0005623,GO:…	single-multicellular organism process,multicellular organismal process,extracellular region part,extracellular region,cellular_component,extracellular organelle,extracellular membrane-bounded organelle,single-organism cellular process,response to stimulus,extracellular vesicular exosome,organic substance metabolic process,biological_process,cytoplasm,single-organism process,protein metabolic proc…	--	--
ENSGALT00000021288	ENSGALG00000013042	MICAL3	chr1:62010576-62110007	8.80944	7.07694	0.315924	0.0055	0.0135771	Monooxygenase, FAD-binding||Calponin homology domain||Calmodulin-regulated spectrin-associated protein, CH domain||Zinc finger, LIM-type||Domain of unknown function DUF3585	GO:0005575,GO:0044763,GO:0008150,GO:0005737,GO:0044699,GO:0009987,GO:0043226,GO:0005515,GO:0043167,GO:0005622,GO:0043227,GO:0044424,GO:0046872,GO:0043169,GO:0016043,GO:0071840,GO:0005488,GO:0007010,GO:0044464,GO:0005623,GO:0044422,GO:0043229,GO:0044446,GO:0005654,GO:0046914,GO:0006996,GO:0043231,GO:0043233,GO:0008270,GO:0070013,GO:0071944,GO:0031974,GO:0005886,GO:0005634,GO:0031981,GO:0016020,GO:…	cellular_component,single-organism cellular process,biological_process,cytoplasm,single-organism process,cellular process,organelle,protein binding,ion binding,intracellular,membrane-bounded organelle,intracellular part,metal ion binding,cation binding,cellular component organization,cellular component organization or biogenesis,binding,cytoskeleton organization,cell part,cell,organelle part,intr…	--	--
ENSGALT00000043236	ENSGALG00000026540	-	AADN03013519.1:314-4815	54.0062	43.8587	0.300261	0.0155	0.0337597	Cytochrome P450, B-class||Cytochrome P450, E-class, group IV||Cytochrome P450||Cytochrome P450, E-class, group I	GO:0008150,GO:0008152,GO:0043167,GO:0046872,GO:0043169,GO:0044710,GO:0005488,GO:0003824,GO:0046914,GO:0005506,GO:0003674,GO:0055114,GO:0016491,GO:0097159,GO:1901363,GO:0016705,GO:0020037,GO:0046906,GO:0004497	biological_process,metabolic process,ion binding,metal ion binding,cation binding,single-organism metabolic process,binding,catalytic activity,transition metal ion binding,iron ion binding,molecular_function,oxidation-reduction process,oxidoreductase activity,organic cyclic compound binding,heterocyclic compound binding,oxidoreductase activity, acting on paired donors, with incorporation or reduc…	--	--
ENSGALT00000006190	ENSGALG00000003893	XPR1	chr8:5813032-5888825	22.3672	18.3175	0.288162	0.0102	0.023413	EXS, C-terminal||SPX, N-terminal	GO:0005575,GO:0050896,GO:0008150,GO:0005737,GO:0043226,GO:0005622,GO:0043227,GO:0044424,GO:0044444,GO:0051704,GO:0044464,GO:0005623,GO:0009607,GO:0005794,GO:0051707,GO:0043229,GO:0043231,GO:0009615,GO:0071944,GO:0005886,GO:0016020,GO:0003674,GO:0031224,GO:0016021,GO:0044425,GO:0004872	cellular_component,response to stimulus,biological_process,cytoplasm,organelle,intracellular,membrane-bounded organelle,intracellular part,cytoplasmic part,multi-organism process,cell part,cell,response to biotic stimulus,Golgi apparatus,response to other organism,intracellular organelle,intracellular membrane-bounded organelle,response to virus,cell periphery,plasma membrane,membrane,molecular_f…	--	--
ENSGALT00000034669	ENSGALG00000005693	INOS	chr19:9192392-9211569	5.32359	3.3498	0.668326	5e-05	0.000188723	Flavodoxin/nitric oxide synthase||Flavoprotein pyridine nucleotide cytochrome reductase||FAD-binding, type 1||Oxidoreductase FAD/NAD(P)-binding||Flavoprotein-like||Riboflavin synthase-like beta-barrel||Flavodoxin||Nitric oxide synthase, N-terminal||Nitric-oxide synthase, eukaryote	GO:0044707,GO:0048519,GO:0051239,GO:0032501,GO:0006950,GO:0010033,GO:0042221,GO:0070887,GO:0048518,GO:0071310,GO:0035556,GO:0009058,GO:0005575,GO:0044249,GO:0019222,GO:0044763,GO:0050896,GO:0071704,GO:0060255,GO:0031323,GO:0023051,GO:0008283,GO:1901576,GO:0010646,GO:0050794,GO:0008150,GO:0010605,GO:0005737,GO:0044699,GO:0019538,GO:0010468,GO:0009889,GO:0080090,GO:0044237,GO:0008152,GO:0051716,GO:…	single-multicellular organism process,negative regulation of biological process,regulation of multicellular organismal process,multicellular organismal process,response to stress,response to organic substance,response to chemical stimulus,cellular response to chemical stimulus,positive regulation of biological process,cellular response to organic substance,intracellular signal transduction,biosyn…	gga00330,gga04020,gga01100,gga05132,gga04146	Arginine and proline metabolism,Calcium signaling pathway,Metabolic pathways,Salmonella infection,Peroxisome
ENSGALT00000017882	ENSGALG00000010976	CCDC126	chr2:31443052-31455416	39.0773	17.6904	1.14336	5e-05	0.000188723	-	GO:0009058,GO:0005575,GO:0044249,GO:0071704,GO:1901576,GO:0008150,GO:0019538,GO:0044237,GO:0008152,GO:0009987,GO:0044238,GO:0043170,GO:0044267,GO:0009059,GO:0006464,GO:0036211,GO:0034645,GO:0043412,GO:0044260,GO:1901137,GO:1901135,GO:0009100,GO:0016740,GO:0005975,GO:0009101,GO:0044723,GO:0006487,GO:0006486,GO:0043413,GO:0070085,GO:0003824,GO:0016757,GO:0016020,GO:0003674,GO:0008194,GO:0016758,GO:…	biosynthetic process,cellular_component,cellular biosynthetic process,organic substance metabolic process,organic substance biosynthetic process,biological_process,protein metabolic process,cellular metabolic process,metabolic process,cellular process,primary metabolic process,macromolecule metabolic process,cellular protein metabolic process,macromolecule biosynthetic process,cellular protein mo…	--	--
ENSGALT00000017883	ENSGALG00000010977	FAM221A	chr2:31461953-31468495	0.568219	0.324779	0.806987	0.01915	0.0406216	-	--	--	--	--
ENSGALT00000027103	ENSGALG00000016785	IL1RL1	chr1:133227060-133252726	5.02163	13.9724	-1.47636	5e-05	0.000188723	Toll/interleukin-1 receptor homology (TIR) domain||Immunoglobulin||Immunoglobulin-like domain||Immunoglobulin subtype 2||Interleukin-1 receptor type I/II||Immunoglobulin subtype	GO:0031012,GO:0005578,GO:0044707,GO:0048519,GO:0051239,GO:0048523,GO:0032501,GO:0044421,GO:0048522,GO:0005576,GO:0006950,GO:0010033,GO:0042221,GO:0070887,GO:0009966,GO:0048518,GO:0048583,GO:0071310,GO:0035556,GO:0005575,GO:0044763,GO:0050896,GO:0023051,GO:0010646,GO:0050794,GO:0008150,GO:0044699,GO:0048584,GO:0007243,GO:0051716,GO:0009987,GO:0007165,GO:0010627,GO:0065007,GO:0023052,GO:0044700,GO:…	extracellular matrix,proteinaceous extracellular matrix,single-multicellular organism process,negative regulation of biological process,regulation of multicellular organismal process,negative regulation of cellular process,multicellular organismal process,extracellular region part,positive regulation of cellular process,extracellular region,response to stress,response to organic substance,respons…	--	--
ENSGALT00000045042	ENSGALG00000027909	GPN2	chr23:1795709-1800206	24.9201	30.5337	-0.293092	0.01265	0.0282467	P-loop containing nucleoside triphosphate hydrolase||GPN-loop GTPase	GO:0005488,GO:0036094,GO:0003674,GO:0000166,GO:1901265,GO:0097159,GO:1901363	binding,small molecule binding,molecular_function,nucleotide binding,nucleoside phosphate binding,organic cyclic compound binding,heterocyclic compound binding	--	--
ENSGALT00000013172	ENSGALG00000008115	ATXN7L1	chr1:13831429-13898855	8.18262	5.60093	0.546897	0.00015	0.000526317	SCA7 domain	GO:0005515,GO:0005488,GO:0003674	protein binding,binding,molecular_function	--	--
ENSGALT00000021134	ENSGALG00000012956	TMTC1	chr1:59846667-59987218	14.5539	22.5947	-0.634577	5e-05	0.000188723	Tetratricopeptide TPR-3||Domain of unknown function DUF1736||Tetratricopeptide repeat||Tetratricopeptide TPR1||Tetratricopeptide TPR2||Tetratricopeptide repeat-containing domain	GO:0005575,GO:0005737,GO:0043226,GO:0005515,GO:0005622,GO:0043227,GO:0044424,GO:0044444,GO:0005488,GO:0044464,GO:0005623,GO:0043229,GO:0043231,GO:0003674,GO:0005739	cellular_component,cytoplasm,organelle,protein binding,intracellular,membrane-bounded organelle,intracellular part,cytoplasmic part,binding,cell part,cell,intracellular organelle,intracellular membrane-bounded organelle,molecular_function,mitochondrion	--	--
ENSGALT00000016441	ENSGALG00000010110	TMEM53	chr8:19633055-19635948	22.5136	16.4564	0.452144	0.00105	0.0030907	Protein of unknown function DUF829, TMEM53||Alpha/Beta hydrolase fold	GO:0005575,GO:0043226,GO:0005622,GO:0043227,GO:0044424,GO:0044464,GO:0005623,GO:0043229,GO:0043231,GO:0005634	cellular_component,organelle,intracellular,membrane-bounded organelle,intracellular part,cell part,cell,intracellular organelle,intracellular membrane-bounded organelle,nucleus	--	--
ENSGALT00000010851	ENSGALG00000006708	COL23A1	chr13:13578333-13606087	5.3864	8.67164	-0.686983	0.0002	0.000685932	Collagen triple helix repeat	GO:0005515,GO:0005488,GO:0003674	protein binding,binding,molecular_function	--	--
ENSGALT00000043729	ENSGALG00000008163	PSME4	chr3:2876837-2941783	13.7173	10.6843	0.360503	0.0155	0.0337597	Protein of unknown function DUF3437||Armadillo-type fold||HEAT	GO:0009888,GO:0032502,GO:0044767,GO:0048856,GO:0048869,GO:0032501,GO:0030154,GO:0006950,GO:0060429,GO:0005575,GO:0019222,GO:0044763,GO:0050896,GO:0071704,GO:0008150,GO:0005737,GO:0044699,GO:0019538,GO:0044237,GO:0008152,GO:0051716,GO:0009987,GO:0044238,GO:0043170,GO:0044267,GO:0065007,GO:0050789,GO:0048468,GO:0005515,GO:0006807,GO:0044260,GO:0033554,GO:0005622,GO:0065009,GO:0044424,GO:0044444,GO:…	tissue development,developmental process,single-organism developmental process,anatomical structure development,cellular developmental process,multicellular organismal process,cell differentiation,response to stress,epithelium development,cellular_component,regulation of metabolic process,single-organism cellular process,response to stimulus,organic substance metabolic process,biological_process,…	gga03050	Proteasome
ENSGALT00000015824	ENSGALG00000009722	DYNC1I1	chr2:24085821-24251013	4.86409	3.05522	0.670894	0.00035	0.0011447	WD40-repeat-containing domain||WD40 repeat||Cytoplasmic dynein 1 intermediate chain 1/2	GO:0005575,GO:0044763,GO:0008150,GO:0005737,GO:0044699,GO:0009987,GO:0043226,GO:0005515,GO:0031982,GO:0005622,GO:0006928,GO:0043227,GO:0044424,GO:0044444,GO:0005488,GO:0044464,GO:0005623,GO:0008092,GO:0044422,GO:0043229,GO:0044446,GO:0005768,GO:0043228,GO:0043232,GO:0005856,GO:0043231,GO:0055037,GO:0043234,GO:0044430,GO:0032991,GO:0003674,GO:0005694,GO:0044427,GO:0000922,GO:0007017,GO:0030507,GO:…	cellular_component,single-organism cellular process,biological_process,cytoplasm,single-organism process,cellular process,organelle,protein binding,vesicle,intracellular,cellular component movement,membrane-bounded organelle,intracellular part,cytoplasmic part,binding,cell part,cell,cytoskeletal protein binding,organelle part,intracellular organelle,intracellular organelle part,endosome,non-membr…	gga04145,gga05132	Phagosome,Salmonella infection
ENSGALT00000025906	ENSGALG00000016077	LRP12	chr2:129771363-129835051	42.2837	27.2064	0.636153	5e-05	0.000188723	Low-density lipoprotein (LDL) receptor class A repeat||CUB domain	GO:0005575,GO:0005515,GO:0005488,GO:0044464,GO:0005623,GO:0071944,GO:0005886,GO:0016020,GO:0003674,GO:0031226,GO:0005887,GO:0044459,GO:0031224,GO:0016021,GO:0044425	cellular_component,protein binding,binding,cell part,cell,cell periphery,plasma membrane,membrane,molecular_function,intrinsic to plasma membrane,integral to plasma membrane,plasma membrane part,intrinsic to membrane,integral to membrane,membrane part	--	--
ENSGALT00000020422	ENSGALG00000012497	SLC12A7	chr2:55526770-55630342	12.7867	9.7073	0.397503	0.00265	0.00706197	K/Cl co-transporter||Na/K/Cl co-transporter superfamily||Amino acid permease/ SLC12A domain	GO:0005575,GO:0044763,GO:0008150,GO:0044699,GO:0009987,GO:0005515,GO:0019899,GO:0005488,GO:0051179,GO:0022804,GO:0044765,GO:0019900,GO:0006810,GO:0051234,GO:0019901,GO:0016020,GO:0015291,GO:0015294,GO:0015293,GO:0003674,GO:0015296,GO:0008324,GO:0015377,GO:0015379,GO:0006811,GO:0055085,GO:0031224,GO:0016021,GO:0006820,GO:0044425,GO:0015698,GO:0022892,GO:0005215,GO:0008509,GO:0015075,GO:0022891,GO:…	cellular_component,single-organism cellular process,biological_process,single-organism process,cellular process,protein binding,enzyme binding,binding,localization,active transmembrane transporter activity,single-organism transport,kinase binding,transport,establishment of localization,protein kinase binding,membrane,secondary active transmembrane transporter activity,solute:cation symporter acti…	--	--
ENSGALT00000025900	ENSGALG00000016074	RIMS2	chr2:129328905-129695917	1.35016	1.77879	-0.397763	0.0073	0.0174587	Zinc finger, FYVE/PHD-type||PDZ domain||Zinc finger, FYVE-related||C2 domain	GO:0044707,GO:0032501,GO:0035556,GO:0044763,GO:0050896,GO:0050794,GO:0008150,GO:0044699,GO:0051716,GO:0009987,GO:0007165,GO:0065007,GO:0023052,GO:0044700,GO:0050789,GO:0007154,GO:0005515,GO:0065008,GO:0043167,GO:0046872,GO:0043169,GO:0019899,GO:0019932,GO:0045184,GO:0015031,GO:0032879,GO:0005488,GO:0033036,GO:0008104,GO:0051179,GO:0071702,GO:0034613,GO:0070727,GO:0016192,GO:0046907,GO:0006886,GO:…	single-multicellular organism process,multicellular organismal process,intracellular signal transduction,single-organism cellular process,response to stimulus,regulation of cellular process,biological_process,single-organism process,cellular response to stimulus,cellular process,signal transduction,biological regulation,signaling,single organism signaling,regulation of biological process,cell com…	--	--
ENSGALT00000039757	ENSGALG00000006822	Pcdh19	chr4:5187963-5236035	8.4174	11.6072	-0.463576	0.00025	0.000841166	Cadherin||Cadherin, N-terminal||Cadherin-like	GO:0005575,GO:0044763,GO:0008150,GO:0044699,GO:0009987,GO:0043167,GO:0046872,GO:0043169,GO:0005509,GO:0005488,GO:0022610,GO:0007155,GO:0044464,GO:0005623,GO:0016337,GO:0071944,GO:0005886,GO:0016020,GO:0003674,GO:0031224,GO:0016021,GO:0044425,GO:0007156	cellular_component,single-organism cellular process,biological_process,single-organism process,cellular process,ion binding,metal ion binding,cation binding,calcium ion binding,binding,biological adhesion,cell adhesion,cell part,cell,cell-cell adhesion,cell periphery,plasma membrane,membrane,molecular_function,intrinsic to membrane,integral to membrane,membrane part,homophilic cell adhesion	--	--
ENSGALT00000031766	ENSGALG00000013971	SGK1	chr3:55463038-55468606	19.6841	34.8969	-0.826068	5e-05	0.000188723	Protein kinase domain||Protein kinase-like domain||Serine/threonine/dual specificity protein kinase, catalytic domain||Serine-threonine/tyrosine-protein kinase catalytic domain||Protein kinase, C-terminal||AGC-kinase, C-terminal||Phox homologous domain||Tyrosine-protein kinase, catalytic domain	GO:0006950,GO:0005575,GO:0044763,GO:0050896,GO:0071704,GO:0008150,GO:0005737,GO:0044699,GO:0019538,GO:0044237,GO:0008152,GO:0051716,GO:0009987,GO:0044238,GO:0043170,GO:0044267,GO:0043226,GO:0006915,GO:0012501,GO:0005515,GO:0006464,GO:0036211,GO:0008219,GO:0016265,GO:0006468,GO:0043412,GO:0043167,GO:0044260,GO:0006796,GO:0005783,GO:0006793,GO:0033554,GO:0016310,GO:0005622,GO:0043227,GO:0044424,GO:…	response to stress,cellular_component,single-organism cellular process,response to stimulus,organic substance metabolic process,biological_process,cytoplasm,single-organism process,protein metabolic process,cellular metabolic process,metabolic process,cellular response to stimulus,cellular process,primary metabolic process,macromolecule metabolic process,cellular protein metabolic process,organel…	gga04068	FoxO signaling pathway
ENSGALT00000031763	ENSGALG00000019961	C6ORF192	chr3:56057448-56071315	9.61402	13.7512	-0.516347	5e-05	0.000188723	Major facilitator superfamily domain||Major facilitator superfamily	GO:0005575,GO:0044763,GO:0008150,GO:0044699,GO:0009987,GO:0051179,GO:0044765,GO:0006810,GO:0051234,GO:0016020,GO:0055085,GO:0031224,GO:0016021,GO:0044425	cellular_component,single-organism cellular process,biological_process,single-organism process,cellular process,localization,single-organism transport,transport,establishment of localization,membrane,transmembrane transport,intrinsic to membrane,integral to membrane,membrane part	--	--
ENSGALT00000032779	ENSGALG00000020528	CZH9ORF80	chrZ:65744964-65755449	28.5078	22.7413	0.326043	0.01315	0.0292138	-	GO:0006950,GO:0005575,GO:0044763,GO:0050896,GO:0071704,GO:0008150,GO:0044699,GO:0044237,GO:0008152,GO:0051716,GO:0009987,GO:0044238,GO:0043170,GO:0043226,GO:0005515,GO:0006807,GO:0044260,GO:0033554,GO:0005622,GO:0043227,GO:0044424,GO:0034641,GO:0006139,GO:0046483,GO:1901360,GO:0006725,GO:0005488,GO:0044464,GO:0005623,GO:0044422,GO:0090304,GO:0043229,GO:0009628,GO:0044446,GO:0005654,GO:0043231,GO:…	response to stress,cellular_component,single-organism cellular process,response to stimulus,organic substance metabolic process,biological_process,single-organism process,cellular metabolic process,metabolic process,cellular response to stimulus,cellular process,primary metabolic process,macromolecule metabolic process,organelle,protein binding,nitrogen compound metabolic process,cellular macromo…	--	--
ENSGALT00000005647	ENSGALG00000003566	SMURF2	chr18:6886921-6916604	38.343	72.3201	-0.915436	5e-05	0.000188723	HECT||C2 domain||WW domain	GO:0032502,GO:0044707,GO:0048519,GO:0007275,GO:0051239,GO:0048523,GO:0032501,GO:0048522,GO:0010033,GO:0042221,GO:0070887,GO:0009966,GO:0050793,GO:2000026,GO:0048518,GO:0048583,GO:0071310,GO:0005575,GO:0044763,GO:0050896,GO:0071704,GO:0023051,GO:0040012,GO:0010646,GO:0050794,GO:0008150,GO:2000145,GO:0051270,GO:0048870,GO:0051674,GO:0044699,GO:0019538,GO:0044237,GO:0016477,GO:0008152,GO:0070848,GO:…	developmental process,single-multicellular organism process,negative regulation of biological process,multicellular organismal development,regulation of multicellular organismal process,negative regulation of cellular process,multicellular organismal process,positive regulation of cellular process,response to organic substance,response to chemical stimulus,cellular response to chemical stimulus,r…	gga04350,gga04144,gga04120	TGF-beta signaling pathway,Endocytosis,Ubiquitin mediated proteolysis
ENSGALT00000022955	ENSGALG00000014192	ATP10D	chr4:66374738-66404130	1.51589	2.19762	-0.535771	0.00115	0.0033547	P-type ATPase, cytoplasmic domain N||P-type ATPase||P-type ATPase, A domain||P-type ATPase, subfamily IV||HAD-like domain	GO:0005575,GO:0044763,GO:0008150,GO:0005737,GO:0044699,GO:0008152,GO:0009987,GO:0065007,GO:0043226,GO:0005515,GO:0065008,GO:0043167,GO:0005783,GO:0005622,GO:0043227,GO:0044424,GO:0046872,GO:0044444,GO:0043169,GO:0016043,GO:0071840,GO:0005488,GO:0033036,GO:0044464,GO:0005623,GO:0051179,GO:0044422,GO:0071702,GO:0043229,GO:0003824,GO:0043168,GO:0000287,GO:0044446,GO:0005654,GO:0022804,GO:0042626,GO:…	cellular_component,single-organism cellular process,biological_process,cytoplasm,single-organism process,metabolic process,cellular process,biological regulation,organelle,protein binding,regulation of biological quality,ion binding,endoplasmic reticulum,intracellular,membrane-bounded organelle,intracellular part,metal ion binding,cytoplasmic part,cation binding,cellular component organization,ce…	--	--
ENSGALT00000006730	ENSGALG00000004227	FAM20B	chr8:6232351-6249306	20.743	10.9976	0.915429	5e-05	0.000188723	Domain of unknown function DUF1193	GO:0005575,GO:0005737,GO:0043226,GO:0005622,GO:0043227,GO:0044424,GO:0044444,GO:0016740,GO:0044464,GO:0005623,GO:0005794,GO:0044422,GO:0043229,GO:0016772,GO:0003824,GO:0016773,GO:0044446,GO:0005654,GO:0043231,GO:0043233,GO:0070013,GO:0031974,GO:0005634,GO:0031981,GO:0044428,GO:0003674	cellular_component,cytoplasm,organelle,intracellular,membrane-bounded organelle,intracellular part,cytoplasmic part,transferase activity,cell part,cell,Golgi apparatus,organelle part,intracellular organelle,transferase activity, transferring phosphorus-containing groups,catalytic activity,phosphotransferase activity, alcohol group as acceptor,intracellular organelle part,nucleoplasm,intracellular…	--	--
ENSGALT00000009310	ENSGALG00000005796	XBP1	chr15:7713030-7716156	308.767	227.799	0.438757	5e-05	0.000188723	Basic-leucine zipper domain||Transcription factor, Skn-1-like, DNA-binding domain	GO:0009888,GO:0009653,GO:0032502,GO:0044767,GO:0061061,GO:0048856,GO:0048513,GO:0072358,GO:0072359,GO:0042692,GO:0044707,GO:0048519,GO:0048731,GO:0007275,GO:0060537,GO:0051239,GO:0048869,GO:0048523,GO:0051146,GO:0032501,GO:0030154,GO:0009887,GO:0061448,GO:0014706,GO:0055001,GO:0048522,GO:0055002,GO:0009891,GO:0007517,GO:0006950,GO:0010033,GO:0042221,GO:0009893,GO:0070887,GO:0060429,GO:0009966,GO:…	tissue development,anatomical structure morphogenesis,developmental process,single-organism developmental process,muscle structure development,anatomical structure development,organ development,cardiovascular system development,circulatory system development,muscle cell differentiation,single-multicellular organism process,negative regulation of biological process,system development,multicellular…	gga04141	Protein processing in endoplasmic reticulum
ENSGALT00000006739	ENSGALG00000004234	ATHL1	chr5:1603045-1611963	4.1197	5.96705	-0.534478	0.0009	0.00268716	Glycoside hydrolase, family 65, central catalytic||Six-hairpin glycosidase-like	GO:0071704,GO:0008150,GO:0008152,GO:0044238,GO:0005975,GO:0003824,GO:0003674	organic substance metabolic process,biological_process,metabolic process,primary metabolic process,carbohydrate metabolic process,catalytic activity,molecular_function	--	--
ENSGALT00000009318	ENSGALG00000005803	ZNRF3	chr15:7788956-7795744	7.20279	4.96362	0.537163	0.00015	0.000526317	Zinc finger, C3HC4 RING-type||Zinc finger, RING-type	GO:0009888,GO:0009653,GO:0032502,GO:0044767,GO:0048856,GO:0048513,GO:0044707,GO:0048519,GO:0048731,GO:0007275,GO:0051239,GO:0048523,GO:0032501,GO:0009887,GO:0048729,GO:0060429,GO:0009966,GO:0050793,GO:2000026,GO:0002009,GO:0048583,GO:0005575,GO:0044763,GO:0050896,GO:0071704,GO:0023051,GO:0008283,GO:0010646,GO:0050794,GO:0008150,GO:0044699,GO:0019538,GO:0044237,GO:0022603,GO:0030111,GO:0008152,GO:…	tissue development,anatomical structure morphogenesis,developmental process,single-organism developmental process,anatomical structure development,organ development,single-multicellular organism process,negative regulation of biological process,system development,multicellular organismal development,regulation of multicellular organismal process,negative regulation of cellular process,multicellul…	--	--
ENSGALT00000002347	ENSGALG00000001544	ADAMTS10	chr28:1745351-1791963	2.94457	6.14469	-1.06128	5e-05	0.000188723	Peptidase M12B, propeptide||Thrombospondin, type 1 repeat||Peptidase M12B, ADAM-TS||ADAM-TS Spacer 1||Peptidase M12B, ADAM/reprolysin||PLAC	GO:0031012,GO:0005578,GO:0044421,GO:0005576,GO:0005575,GO:0071704,GO:0008150,GO:0019538,GO:0008152,GO:0044238,GO:0043170,GO:0043167,GO:0046872,GO:0043169,GO:0005488,GO:0003824,GO:0004222,GO:0006508,GO:0046914,GO:0008270,GO:0008237,GO:0004175,GO:0003674,GO:0016787,GO:0008233,GO:0070011	extracellular matrix,proteinaceous extracellular matrix,extracellular region part,extracellular region,cellular_component,organic substance metabolic process,biological_process,protein metabolic process,metabolic process,primary metabolic process,macromolecule metabolic process,ion binding,metal ion binding,cation binding,binding,catalytic activity,metalloendopeptidase activity,proteolysis,transi…	--	--
ENSGALT00000005426	ENSGALG00000003429	PBX1A	chr8:5190326-5294154	21.8008	38.3505	-0.814865	5e-05	0.000188723	Homeodomain-like||Homeobox domain||PBX	GO:0009888,GO:0009653,GO:0032502,GO:0044767,GO:0048856,GO:0048513,GO:0001501,GO:0044707,GO:0048519,GO:0048731,GO:0007275,GO:0051239,GO:0048869,GO:0048523,GO:0032501,GO:0030154,GO:0009887,GO:0048522,GO:0009891,GO:0009893,GO:0048729,GO:0060429,GO:0031328,GO:0048598,GO:0009790,GO:0010557,GO:0001503,GO:0050793,GO:2000026,GO:0048518,GO:0031325,GO:0010628,GO:0002009,GO:0051173,GO:0010604,GO:0045595,GO:…	tissue development,anatomical structure morphogenesis,developmental process,single-organism developmental process,anatomical structure development,organ development,skeletal system development,single-multicellular organism process,negative regulation of biological process,system development,multicellular organismal development,regulation of multicellular organismal process,cellular developmental …	--	--
ENSGALT00000002342	ENSGALG00000001542	MRPL20	chr21:2211731-2214313	140.527	166.959	-0.248652	0.0197	0.0416416	Ribosomal protein L20	GO:0009058,GO:0005575,GO:0044249,GO:0071704,GO:1901576,GO:0008150,GO:0005737,GO:0019538,GO:0044237,GO:0008152,GO:0009987,GO:0044238,GO:0043170,GO:0044267,GO:0009059,GO:0043226,GO:0005515,GO:0034645,GO:0044260,GO:0005622,GO:0043227,GO:0044424,GO:0010467,GO:0044444,GO:0005488,GO:0044464,GO:0005623,GO:0044422,GO:0043229,GO:0044446,GO:0005198,GO:0043228,GO:0043232,GO:0043231,GO:0043233,GO:0070013,GO:…	biosynthetic process,cellular_component,cellular biosynthetic process,organic substance metabolic process,organic substance biosynthetic process,biological_process,cytoplasm,protein metabolic process,cellular metabolic process,metabolic process,cellular process,primary metabolic process,macromolecule metabolic process,cellular protein metabolic process,macromolecule biosynthetic process,organelle…	gga03010	Ribosome
ENSGALT00000002349	ENSGALG00000001545	RAB40B	chr18:3340421-3363541	3.43751	1.58109	1.12045	5e-05	0.000188723	Small GTPase superfamily, ARF/SAR type||Small GTP-binding protein domain||Small GTPase superfamily, Rab type||Small GTPase superfamily||Mitochondrial Rho-like||SOCS protein, C-terminal||Small GTPase superfamily, Rho type||Ran GTPase||Small GTPase superfamily, Ras type||P-loop containing nucleoside triphosphate hydrolase	GO:0035556,GO:0005575,GO:0044763,GO:0050896,GO:0071704,GO:0050794,GO:0008150,GO:0005737,GO:0044699,GO:0044237,GO:0008152,GO:0051716,GO:0009987,GO:0044238,GO:0007165,GO:0065007,GO:0023052,GO:0044700,GO:0050789,GO:0043226,GO:0007154,GO:0006807,GO:0043167,GO:0006796,GO:0006793,GO:0005622,GO:0043227,GO:0044424,GO:0044444,GO:0034641,GO:1901135,GO:0044281,GO:0006139,GO:0016043,GO:0044710,GO:0009056,GO:…	intracellular signal transduction,cellular_component,single-organism cellular process,response to stimulus,organic substance metabolic process,regulation of cellular process,biological_process,cytoplasm,single-organism process,cellular metabolic process,metabolic process,cellular response to stimulus,cellular process,primary metabolic process,signal transduction,biological regulation,signaling,si…	--	--
ENSGALT00000045592	ENSGALG00000028005	gadd45	chrZ:43589018-43592114	3.15189	5.00587	-0.667403	0.0001	0.000360792	50S ribosomal protein L30e-like||Ribosomal protein L7Ae/L30e/S12e/Gadd45	GO:0048519,GO:0048523,GO:0048522,GO:0006950,GO:0009893,GO:0009966,GO:0048518,GO:0031325,GO:0048583,GO:0009967,GO:0035556,GO:0010604,GO:0005575,GO:0019222,GO:0044763,GO:0050896,GO:0071704,GO:0060255,GO:0031323,GO:0023051,GO:0010646,GO:0050794,GO:0008150,GO:0010605,GO:0023056,GO:0005737,GO:0010647,GO:0044699,GO:0019538,GO:0080090,GO:0044237,GO:0008152,GO:0048584,GO:0007243,GO:0051716,GO:0009987,GO:…	negative regulation of biological process,negative regulation of cellular process,positive regulation of cellular process,response to stress,positive regulation of metabolic process,regulation of signal transduction,positive regulation of biological process,positive regulation of cellular metabolic process,regulation of response to stimulus,positive regulation of signal transduction,intracellular…	gga04010,gga04068,gga04115,gga04110	MAPK signaling pathway,FoxO signaling pathway,p53 signaling pathway,Cell cycle
ENSGALT00000036231	ENSGALG00000007302	ATXN7	chr12:13535650-13592553	6.33332	3.99232	0.665734	5e-05	0.000188723	SCA7 domain	GO:0048519,GO:0048523,GO:0048522,GO:0009891,GO:0009893,GO:0009966,GO:0031328,GO:0010557,GO:0048518,GO:0031325,GO:0010628,GO:0048583,GO:0051173,GO:0010604,GO:0009058,GO:0005575,GO:0044249,GO:0019222,GO:0044763,GO:0050896,GO:0071704,GO:0060255,GO:0031323,GO:0023051,GO:0045935,GO:1901576,GO:0010646,GO:0050794,GO:0045893,GO:0008150,GO:0005737,GO:0044699,GO:0019538,GO:0010468,GO:0009889,GO:0080090,GO:…	negative regulation of biological process,negative regulation of cellular process,positive regulation of cellular process,positive regulation of biosynthetic process,positive regulation of metabolic process,regulation of signal transduction,positive regulation of cellular biosynthetic process,positive regulation of macromolecule biosynthetic process,positive regulation of biological process,posit…	--	--
ENSGALT00000007480	ENSGALG00000004695	ECM2	chr12:3333635-3452411	14.4339	21.7969	-0.59466	0.00105	0.0030907	von Willebrand factor, type C||Leucine-rich repeat||Leucine-rich repeat, typical subtype	GO:0031012,GO:0005578,GO:0044421,GO:0048522,GO:0005576,GO:0048518,GO:0005575,GO:0044763,GO:0050794,GO:0008150,GO:0044699,GO:0009987,GO:0065007,GO:0050789,GO:0043062,GO:0030198,GO:0005515,GO:0005539,GO:0097367,GO:0005518,GO:0008201,GO:0043167,GO:1901681,GO:0016043,GO:0071840,GO:0005488,GO:0022610,GO:0007155,GO:0031589,GO:0043168,GO:0030155,GO:0005614,GO:0070052,GO:0045785,GO:0010810,GO:0003674,GO:…	extracellular matrix,proteinaceous extracellular matrix,extracellular region part,positive regulation of cellular process,extracellular region,positive regulation of biological process,cellular_component,single-organism cellular process,regulation of cellular process,biological_process,single-organism process,cellular process,biological regulation,regulation of biological process,extracellular st…	--	--
ENSGALT00000004590	ENSGALG00000002909	CTGF	chr3:56638963-56641934	109.044	441.698	-2.01815	5e-05	0.000188723	von Willebrand factor, type C||Cystine knot, C-terminal||Thrombospondin, type 1 repeat||Insulin-like growth factor-binding protein, IGFBP||IGFBP-related, CNN||Glycoprotein hormone subunit beta, cystine knot	GO:0009888,GO:0009653,GO:0032502,GO:0044767,GO:0048856,GO:0031012,GO:0048513,GO:0072358,GO:0072359,GO:0001501,GO:0005578,GO:0044707,GO:0048519,GO:0048731,GO:0007275,GO:0051239,GO:0048869,GO:0032501,GO:0030154,GO:0051216,GO:0009887,GO:0061448,GO:0044421,GO:0048522,GO:0005576,GO:0006950,GO:0010033,GO:0042221,GO:0070887,GO:0009966,GO:0048646,GO:0001503,GO:0050793,GO:2000026,GO:0048518,GO:0001944,GO:…	tissue development,anatomical structure morphogenesis,developmental process,single-organism developmental process,anatomical structure development,extracellular matrix,organ development,cardiovascular system development,circulatory system development,skeletal system development,proteinaceous extracellular matrix,single-multicellular organism process,negative regulation of biological process,syste…	--	--
ENSGALT00000004596	ENSGALG00000002911	MOXD1	chr3:56196430-56429310	1.91792	3.32085	-0.792011	5e-05	0.000188723	PHM/PNGase F domain||Copper type II, ascorbate-dependent monooxygenase, N-terminal||Dopamine beta-hydroxylase-related||DOMON domain	GO:0008150,GO:0008152,GO:0043167,GO:0046872,GO:0043169,GO:0044710,GO:0005488,GO:0003824,GO:0046914,GO:0005507,GO:0003674,GO:0016715,GO:0055114,GO:0016491,GO:0016705,GO:0004497	biological_process,metabolic process,ion binding,metal ion binding,cation binding,single-organism metabolic process,binding,catalytic activity,transition metal ion binding,copper ion binding,molecular_function,oxidoreductase activity, acting on paired donors, with incorporation or reduction of molecular oxygen, reduced ascorbate as one donor, and incorporation of one atom of oxygen,oxidation-redu…	--	--
ENSGALT00000043839	ENSGALG00000028354	METRNL	chr18:3059723-3076510	26.4609	43.3038	-0.71063	5e-05	0.000188723	-	GO:0032502,GO:0044707,GO:0048519,GO:0051239,GO:0048869,GO:0032501,GO:0030154,GO:0044421,GO:0048522,GO:0005576,GO:0006950,GO:0050793,GO:0048518,GO:0048583,GO:0045595,GO:0005575,GO:0043230,GO:0065010,GO:0044763,GO:0050896,GO:0070062,GO:0050794,GO:0008150,GO:0044699,GO:0009987,GO:0065007,GO:0050789,GO:0043226,GO:0031988,GO:0048585,GO:0009611,GO:0005515,GO:0031982,GO:0005102,GO:0065008,GO:0045597,GO:…	developmental process,single-multicellular organism process,negative regulation of biological process,regulation of multicellular organismal process,cellular developmental process,multicellular organismal process,cell differentiation,extracellular region part,positive regulation of cellular process,extracellular region,response to stress,regulation of developmental process,positive regulation of …	--	--
ENSGALT00000023770	ENSGALG00000014740	IPO11	chrZ:19348932-19422172	36.877	30.7228	0.263413	0.01125	0.0255117	Armadillo-type fold||Importin-beta, N-terminal domain	GO:0044763,GO:0008150,GO:0044699,GO:0009987,GO:0005515,GO:0034504,GO:0019899,GO:0045184,GO:0015031,GO:0005488,GO:0006606,GO:0044744,GO:0051170,GO:0033036,GO:0008104,GO:0051179,GO:0016482,GO:0071702,GO:0033365,GO:0017038,GO:0034613,GO:0070727,GO:0006605,GO:0046907,GO:0006886,GO:0006913,GO:0051169,GO:0008565,GO:0051641,GO:0051649,GO:0044765,GO:0006810,GO:0051234,GO:0003674,GO:0017016,GO:0006610,GO:…	single-organism cellular process,biological_process,single-organism process,cellular process,protein binding,protein localization to nucleus,enzyme binding,establishment of protein localization,protein transport,binding,protein import into nucleus,protein targeting to nucleus,nuclear import,macromolecule localization,protein localization,localization,cytoplasmic transport,organic substance transp…	--	--
ENSGALT00000026100	ENSGALG00000016191	PKNOX1	chr1:108960139-108987823	11.5221	15.5306	-0.430704	0.00045	0.00143933	Homeobox KN domain||Homeobox domain||Homeodomain-like	GO:0009653,GO:0032502,GO:0044767,GO:0048856,GO:0048513,GO:0072358,GO:0072359,GO:0044707,GO:0048731,GO:0007275,GO:0048869,GO:0032501,GO:0030154,GO:0048522,GO:0009891,GO:0009893,GO:0031328,GO:0048646,GO:0010557,GO:0048518,GO:0031325,GO:0001944,GO:0010628,GO:0051173,GO:0010604,GO:0001568,GO:0009058,GO:0005575,GO:0044249,GO:0019222,GO:0044763,GO:0071704,GO:0060255,GO:0031323,GO:0045935,GO:1901576,GO:…	anatomical structure morphogenesis,developmental process,single-organism developmental process,anatomical structure development,organ development,cardiovascular system development,circulatory system development,single-multicellular organism process,system development,multicellular organismal development,cellular developmental process,multicellular organismal process,cell differentiation,positive …	--	--
ENSGALT00000015273	ENSGALG00000008676	RRBP1	chr3:14871337-14889265	121.028	100.986	0.261189	0.0088	0.0205433	Ribosome receptor lysine/proline rich	GO:0032502,GO:0044707,GO:0048869,GO:0032501,GO:0030154,GO:0001503,GO:0005575,GO:0044763,GO:0008150,GO:0005737,GO:0044699,GO:0009987,GO:0043226,GO:0005515,GO:0005783,GO:0001649,GO:0005622,GO:0043227,GO:0044424,GO:0044444,GO:0044432,GO:0045184,GO:0015031,GO:0005488,GO:0033036,GO:0008104,GO:0044464,GO:0005623,GO:0042175,GO:0030176,GO:0051179,GO:0044422,GO:0005789,GO:0071702,GO:0012505,GO:0043229,GO:…	developmental process,single-multicellular organism process,cellular developmental process,multicellular organismal process,cell differentiation,ossification,cellular_component,single-organism cellular process,biological_process,cytoplasm,single-organism process,cellular process,organelle,protein binding,endoplasmic reticulum,osteoblast differentiation,intracellular,membrane-bounded organelle,int…	gga04141	Protein processing in endoplasmic reticulum
ENSGALT00000004771	ENSGALG00000003019	WDR7	chrZ:477105-583613	7.97135	5.76859	0.466607	5e-05	0.000188723	WD40 repeat||WD40-repeat-containing domain||Quinonprotein alcohol dehydrogenase-like superfamily	GO:0032502,GO:0044767,GO:0048856,GO:0048513,GO:0044707,GO:0048731,GO:0007275,GO:0048869,GO:0032501,GO:0030154,GO:0044763,GO:0008150,GO:0044699,GO:0009987,GO:0005515,GO:0002376,GO:0005488,GO:0048534,GO:0030097,GO:0002520,GO:0002244,GO:0003674	developmental process,single-organism developmental process,anatomical structure development,organ development,single-multicellular organism process,system development,multicellular organismal development,cellular developmental process,multicellular organismal process,cell differentiation,single-organism cellular process,biological_process,single-organism process,cellular process,protein binding,…	--	--
ENSGALT00000016846	ENSGALG00000010347	CCNG2	chr4:34460741-34467515	18.2849	24.8358	-0.441769	0.0001	0.000360792	Cyclin, N-terminal||Cyclin-like	GO:0044763,GO:0050794,GO:0008150,GO:0044699,GO:0009987,GO:0065007,GO:0050789,GO:0051726,GO:0007049	single-organism cellular process,regulation of cellular process,biological_process,single-organism process,cellular process,biological regulation,regulation of biological process,regulation of cell cycle,cell cycle	gga04068,gga04115	FoxO signaling pathway,p53 signaling pathway
ENSGALT00000016841	ENSGALG00000010344	DHX36	chr9:22652323-22670920	35.1664	28.9502	0.280625	0.0059	0.0144421	Helicase-associated domain||Domain of unknown function DUF1605||P-loop containing nucleoside triphosphate hydrolase||Helicase superfamily 1/2, ATP-binding domain||Helicase, C-terminal||DEAD/DEAH box helicase domain	GO:0044707,GO:0032501,GO:0044421,GO:0048522,GO:0005576,GO:0009891,GO:0010033,GO:0042221,GO:0009893,GO:0031328,GO:0010557,GO:0001503,GO:0048518,GO:0031325,GO:0010628,GO:0051173,GO:0010604,GO:0009058,GO:0005575,GO:0044249,GO:0019222,GO:0043230,GO:0065010,GO:0044763,GO:0050896,GO:0070062,GO:0071704,GO:0060255,GO:0031323,GO:0045935,GO:1901576,GO:0050794,GO:0045893,GO:0008150,GO:0005737,GO:0044699,GO:…	single-multicellular organism process,multicellular organismal process,extracellular region part,positive regulation of cellular process,extracellular region,positive regulation of biosynthetic process,response to organic substance,response to chemical stimulus,positive regulation of metabolic process,positive regulation of cellular biosynthetic process,positive regulation of macromolecule biosyn…	gga03018	RNA degradation
ENSGALT00000015276	ENSGALG00000009379	SEC62	chr9:19344397-19360094	53.5129	43.4973	0.29896	0.00435	0.0110165	Translocation protein Sec62||ABC transporter type 1, transmembrane domain	GO:0005575,GO:0044763,GO:0008150,GO:0005737,GO:0044699,GO:0009987,GO:0043226,GO:0043167,GO:0005783,GO:0005622,GO:0043227,GO:0044424,GO:0044444,GO:0044432,GO:0045184,GO:0015031,GO:0005488,GO:0033036,GO:0008104,GO:0044464,GO:0005623,GO:0042175,GO:0051179,GO:0044422,GO:0005789,GO:0016482,GO:0071702,GO:0012505,GO:0033365,GO:0043229,GO:0034613,GO:0070727,GO:0003824,GO:0006605,GO:0043168,GO:0044446,GO:…	cellular_component,single-organism cellular process,biological_process,cytoplasm,single-organism process,cellular process,organelle,ion binding,endoplasmic reticulum,intracellular,membrane-bounded organelle,intracellular part,cytoplasmic part,endoplasmic reticulum part,establishment of protein localization,protein transport,binding,macromolecule localization,protein localization,cell part,cell,nu…	gga04141,gga03060	Protein processing in endoplasmic reticulum,Protein export
ENSGALT00000045377	ENSGALG00000027082	-	AADN03025011.1:5832-7119	0.927479	0.391423	1.24459	0.00645	0.0156194	Cytochrome c oxidase, subunit I domain	GO:0008150,GO:0008152,GO:0044710,GO:0003824,GO:0015078,GO:0004129,GO:0015002,GO:0016675,GO:0016676,GO:0015077,GO:0003674,GO:0055114,GO:0016491,GO:0008324,GO:0022890,GO:0022892,GO:0005215,GO:0015075,GO:0022891,GO:0022857	biological_process,metabolic process,single-organism metabolic process,catalytic activity,hydrogen ion transmembrane transporter activity,cytochrome-c oxidase activity,heme-copper terminal oxidase activity,oxidoreductase activity, acting on a heme group of donors,oxidoreductase activity, acting on a heme group of donors, oxygen as acceptor,monovalent inorganic cation transmembrane transporter act…	--	--
ENSGALT00000003908	ENSGALG00000002479	MAT1A	chr6:3915003-3932026	12.7416	17.164	-0.429848	0.0006	0.00186934	S-adenosylmethionine synthetase, N-terminal||S-adenosylmethionine synthetase, central domain||S-adenosylmethionine synthetase||S-adenosylmethionine synthetase superfamily||S-adenosylmethionine synthetase, C-terminal	GO:0009058,GO:0005575,GO:0044249,GO:0071704,GO:1901576,GO:0008150,GO:0005737,GO:0044237,GO:0008152,GO:0009987,GO:0044238,GO:0044271,GO:0019438,GO:0034654,GO:0018130,GO:1901362,GO:1901566,GO:0006807,GO:0043167,GO:0005622,GO:0044424,GO:0046872,GO:1901137,GO:0044444,GO:0043169,GO:0034641,GO:1901135,GO:0044281,GO:0006139,GO:0044710,GO:0016740,GO:0046483,GO:1901360,GO:1901564,GO:0006725,GO:0005488,GO:…	biosynthetic process,cellular_component,cellular biosynthetic process,organic substance metabolic process,organic substance biosynthetic process,biological_process,cytoplasm,cellular metabolic process,metabolic process,cellular process,primary metabolic process,cellular nitrogen compound biosynthetic process,aromatic compound biosynthetic process,nucleobase-containing compound biosynthetic proces…	gga00270,gga01230,gga01100	Cysteine and methionine metabolism,Biosynthesis of amino acids,Metabolic pathways
ENSGALT00000011717	ENSGALG00000007242	SLITRK4	chr4:9882091-9884936	0.321861	0.55728	-0.791965	0.0137	0.0302983	Cysteine-rich flanking region, C-terminal||Leucine-rich repeat, typical subtype||Leucine-rich repeat	GO:0009653,GO:0032502,GO:0044767,GO:0048856,GO:0044707,GO:0048731,GO:0007275,GO:0051239,GO:0048869,GO:0032501,GO:0030154,GO:0048522,GO:0050793,GO:2000026,GO:0048518,GO:0044763,GO:0050794,GO:0008150,GO:0044699,GO:0009987,GO:0065007,GO:0023052,GO:0044700,GO:0050789,GO:0007154,GO:0048468,GO:0005515,GO:0065008,GO:0032989,GO:0051094,GO:0016043,GO:0000904,GO:0071840,GO:0000902,GO:0005488,GO:0007399,GO:…	anatomical structure morphogenesis,developmental process,single-organism developmental process,anatomical structure development,single-multicellular organism process,system development,multicellular organismal development,regulation of multicellular organismal process,cellular developmental process,multicellular organismal process,cell differentiation,positive regulation of cellular process,regul…	--	--
[truncated: 3,661 more rows]
