# Supplementary material for: Deep Sequencing-Based Transcriptome Profiling Reveals Avian Interferon-Stimulated Genes and Provides Comprehensive Insight into Newcastle Disease Virus-Induced Host Responses
Source: Viruses. 2018 Mar 30;10(4):162. doi: 10.3390/v10040162 (PMC5923456; doi:10.3390/v10040162)
Supplement: Supplementary file 1 [file viruses-10-00162-s001.zip › SMTable1C-Herts33_vs_Blank-yes-Lasota_vs_Blank-yes.annotation-r.xls]

Transcript_id	Status	Herts33_vs_Blank_log2foldchange	Herts33_vs_Blank_qvalue	Lasota_vs_Blank_log2foldchange	Lasota_vs_Blank_qvalue	Gene_id	Official_Symbol	Gene_type	Gene_Description
ENSGALT00000011524	mRNA	-1.81714	0.000188723	-1.19467	0.000188723	ENSGALG00000007114	APOA1	protein_coding	Apolipoprotein A/E
ENSGALT00000036890	mRNA	-0.59437	0.000188723	-0.519415	0.000188723	ENSGALG00000014615	laminin	protein_coding	Laminin B type IV||Galactose-binding domain-like||Laminin I||Laminin G domain||Laminin, N-terminal||Laminin domain II||Epidermal growth factor-like domain||EGF-like, laminin||Concanavalin A-like lectin/glucanase domain||Laminin B, subgroup
ENSGALT00000036892	mRNA	0.909793	0.000188723	-0.288914	0.0119205	ENSGALG00000016457	TRIB2	protein_coding	Serine/threonine/dual specificity protein kinase, catalytic domain||Serine-threonine/tyrosine-protein kinase catalytic domain||Protein kinase-like domain||Protein kinase domain||Tyrosine-protein kinase, catalytic domain
ENSGALT00000014051	mRNA	2.06575	0.000188723	1.1289	0.000188723	ENSGALG00000008623	TOR4A	protein_coding	ClpA/B family||P-loop containing nucleoside triphosphate hydrolase||Torsin
ENSGALT00000026320	mRNA	0.988559	0.000188723	0.69276	0.000188723	ENSGALG00000016313	GCLC	protein_coding	Glutamate-cysteine ligase catalytic subunit
ENSGALT00000044384	mRNA	-0.439873	0.00823922	-0.534287	0.00129296	ENSGALG00000027895	CHDZ	protein_coding	P-loop containing nucleoside triphosphate hydrolase||Helicase superfamily 1/2, ATP-binding domain||SNF2-related||Helicase, C-terminal||Helicase/UvrB domain||Histone deacetylase complex, subunit 2/3
ENSGALT00000007776	mRNA	-0.293906	0.0080049	-0.257648	0.0208454	ENSGALG00000004871	RPS24	protein_coding	Ribosomal protein L23/L15e core domain||Ribosomal protein S24e
ENSGALT00000044381	mRNA	-1.4208	0.000188723	-1.26802	0.000188723	ENSGALG00000028015	HES1	protein_coding	Orange||Orange subgroup
ENSGALT00000044832	mRNA	-1.28866	0.00282283	-1.70558	0.000685932	ENSGALG00000027473	--	protein_coding	--
ENSGALT00000009021	mRNA	0.272945	0.0164913	0.45205	0.000188723	ENSGALG00000005622	ARF4	protein_coding	Small GTPase superfamily||Small GTPase superfamily, SAR1-type||Mitochondrial Rho-like||Small GTPase superfamily, ARF type||P-loop containing nucleoside triphosphate hydrolase||Guanine nucleotide binding protein (G-protein), alpha subunit||Gtr1/RagA G protein||Small GTPase superfamily, ARF/SAR type||Signal recognition particle receptor, beta subunit||Small GTP-binding protein domain||Small GTPase …
ENSGALT00000044830	mRNA	-1.8074	0.000188723	-0.856579	0.000188723	ENSGALG00000026646	C4	protein_coding	Alpha-2-macroglobulin, N-terminal||Terpenoid cyclases/protein prenyltransferase alpha-alpha toroid||Alpha-2-macroglobulin||Netrin module, non-TIMP type||Netrin domain||Alpha-2-macroglobulin, thiol-ester bond-forming||Alpha-macroglobulin, receptor-binding||Tissue inhibitor of metalloproteinases-like, OB-fold||Alpha-2-macroglobulin, N-terminal 2||Alpha-macroglobulin complement component||Anaphylato…
ENSGALT00000007678	mRNA	-1.00769	0.000188723	-0.313916	0.0314318	ENSGALG00000004809	PPIF	protein_coding	Cyclophilin-type peptidyl-prolyl cis-trans isomerase domain||Cyclophilin-like domain
ENSGALT00000024146	mRNA	-0.591328	0.000188723	-0.352421	0.0011447	ENSGALG00000014970	FSTL1	protein_coding	Follistatin-like, N-terminal||EF-hand domain||Kazal domain||Follistatin/Osteonectin EGF domain
ENSGALT00000044388	mRNA	0.397787	0.016705	0.78254	0.000188723	ENSGALG00000026301	-	protein_coding	Tyrosine-protein kinase, catalytic domain||Protein kinase domain||Protein kinase-like domain||Serine-threonine/tyrosine-protein kinase catalytic domain||Serine/threonine/dual specificity protein kinase, catalytic domain
ENSGALT00000005205	mRNA	0.498208	0.000188723	0.319056	0.00706197	ENSGALG00000003289	CHUK	protein_coding	Serine-threonine/tyrosine-protein kinase catalytic domain||Protein kinase-like domain||Serine/threonine/dual specificity protein kinase, catalytic domain||Tyrosine-protein kinase, catalytic domain||I-kappa-kinase-beta NEMO binding domain||Protein kinase domain||Ubiquitin-related domain
ENSGALT00000002321	mRNA	-1.3789	0.000188723	-0.411015	0.0033547	ENSGALG00000001527	VWA1	protein_coding	von Willebrand factor, type A||Fibronectin type III
ENSGALT00000005445	mRNA	0.703596	0.000188723	0.339949	0.0128182	ENSGALG00000003437	ADAM8	protein_coding	Peptidase M12B, propeptide||Blood coagulation inhibitor, Disintegrin||ADAM, cysteine-rich||Epidermal growth factor-like domain||Peptidase M12B, ADAM/reprolysin
ENSGALT00000004469	mRNA	1.04941	0.000188723	-0.262675	0.0350974	ENSGALG00000002831	SH3PXD2B	protein_coding	Phox homologous domain||Variant SH3 domain||SH3 domain||SH3-like domain, bacterial-type
ENSGALT00000012873	mRNA	1.4044	0.000188723	0.282528	0.0243244	ENSGALG00000007928	MLLT10	protein_coding	Zinc finger, PHD-type||Zinc finger, PHD-finger||Zinc finger, FYVE/PHD-type
ENSGALT00000002328	mRNA	0.75054	0.00214594	0.664269	0.0057535	ENSGALG00000001531	FN3K	protein_coding	Protein kinase-like domain||Aminoglycoside phosphotransferase||Fructosamine/Ketosamine-3-kinase
ENSGALT00000012879	mRNA	-2.93091	0.000188723	-0.58989	0.00451034	ENSGALG00000007929	DIXDC1	protein_coding	DIX domain||Calponin homology domain
ENSGALT00000023681	mRNA	-0.938384	0.000188723	0.273638	0.0225996	ENSGALG00000014692	LMNB1	protein_coding	Prefoldin||Lamin Tail Domain||Intermediate filament protein
ENSGALT00000013873	mRNA	-1.82969	0.000685932	-0.72085	0.038663	ENSGALG00000008518	-	protein_coding	Glutamine synthetase, catalytic domain||Glutamine synthetase, beta-Grasp
ENSGALT00000044553	mRNA	-0.826192	0.000188723	-0.341411	0.0499483	ENSGALG00000029054	ECH1	protein_coding	ClpP/crotonase-like domain||Crotonase superfamily
ENSGALT00000001355	mRNA	-1.15335	0.000188723	-0.511532	0.00200771	ENSGALG00000000921	NHE1	protein_coding	Cation/H+ exchanger||Na+/H+ exchanger||Na+/H+ exchanger, isoform 1 (NHE1)||NarG-like domain
ENSGALT00000013876	mRNA	0.480393	0.000188723	0.501678	0.000188723	ENSGALG00000008519	NR2C2	protein_coding	Zinc finger, nuclear hormone receptor-type||Steroid hormone receptor||Transcription factor COUP||Nuclear hormone receptor, ligand-binding, core||Nuclear hormone receptor, ligand-binding
ENSGALT00000042661	mRNA	-0.892024	0.000188723	-0.529157	0.000526317	ENSGALG00000028774	S100A10	protein_coding	EF-hand domain
ENSGALT00000045017	mRNA	1.93547	0.000188723	1.16455	0.000188723	ENSGALG00000026899	CHSY3	protein_coding	Fringe-like||Nucleotide-diphospho-sugar transferases||Chondroitin N-acetylgalactosaminyltransferase
ENSGALT00000013878	mRNA	0.669002	0.000188723	0.668614	0.000188723	ENSGALG00000008520	EIF4G1	protein_coding	MIF4G-like, type 3||Initiation factor eIF-4 gamma, MA3||W2 domain||Armadillo-type fold
ENSGALT00000020798	mRNA	-1.23158	0.000188723	-0.60035	0.000188723	ENSGALG00000012744	TMEM170B	protein_coding	Transmembrane protein 170
ENSGALT00000038716	mRNA	0.993488	0.000188723	0.350813	0.00550525	ENSGALG00000006372	RBM33	protein_coding	RNA recognition motif domain
ENSGALT00000011955	mRNA	-1.79513	0.000188723	-1.57669	0.000188723	ENSGALG00000007392	ADAMTS9	protein_coding	Peptidase M12B, ADAM/reprolysin||Peptidase M12B, GON-ADAMTSs||Fibrinogen, alpha/beta/gamma chain, C-terminal globular domain||ADAM-TS Spacer 1||Peptidase M12B, propeptide||Thrombospondin, type 1 repeat||Peptidase M12B, ADAM-TS
ENSGALT00000010111	mRNA	0.331494	0.026293	0.303767	0.04365	ENSGALG00000006256	MAP7D3	protein_coding	Microtubule-associated protein 7
ENSGALT00000026404	mRNA	1.66293	0.000188723	-0.479711	0.000526317	ENSGALG00000016369	FBXO32	protein_coding	F-box domain
ENSGALT00000000776	mRNA	-2.26536	0.000188723	-0.858617	0.00214594	ENSGALG00000000558	SLC1A6	protein_coding	Sodium:dicarboxylate symporter
ENSGALT00000023666	mRNA	-1.04609	0.000188723	-0.415815	0.000188723	ENSGALG00000014686	fbn2	protein_coding	Epidermal growth factor-like domain||Fibrillin/Microneme protein4||TB domain||EGF-like calcium-binding domain
ENSGALT00000009734	mRNA	0.837344	0.000188723	0.380644	0.0094106	ENSGALG00000006043	--	protein_coding	--
ENSGALT00000022792	mRNA	0.462367	0.000188723	0.284973	0.0396952	ENSGALG00000014078	DCUN1D4	protein_coding	Potentiating neddylation domain
ENSGALT00000027361	mRNA	-0.693328	0.000188723	-0.373088	0.00894359	ENSGALG00000016925	TBC1D4	protein_coding	PTB/PI domain||Protein of unknown function DUF3350||Rab-GTPase-TBC domain
ENSGALT00000042666	mRNA	-1.13376	0.000188723	-1.61438	0.000188723	ENSGALG00000026181	STRIP2	protein_coding	N1221-like||Protein of unknown function DUF3402
ENSGALT00000018298	mRNA	1.29966	0.000188723	0.511016	0.000188723	ENSGALG00000011221	AGPAT9	protein_coding	Phospholipid/glycerol acyltransferase
ENSGALT00000005159	mRNA	-1.3333	0.000188723	-0.573391	0.0267773	ENSGALG00000003258	DNAAF1	protein_coding	-
ENSGALT00000019851	mRNA	-0.913882	0.000188723	-1.36797	0.000188723	ENSGALG00000012155	EGF	protein_coding	Pro-epidermal growth factor||EGF-like calcium-binding domain||Epidermal growth factor-like domain||LDLR class B repeat
ENSGALT00000018742	mRNA	1.11347	0.000188723	0.406096	0.00348527	ENSGALG00000011502	MAP3K2	protein_coding	Serine/threonine/dual specificity protein kinase, catalytic domain||Protein kinase-like domain||Serine-threonine/tyrosine-protein kinase catalytic domain||Phox/Bem1p||Tyrosine-protein kinase, catalytic domain||Protein kinase domain
ENSGALT00000013290	mRNA	-0.396746	0.00488559	0.558587	0.000188723	ENSGALG00000008175	ORC5	protein_coding	P-loop containing nucleoside triphosphate hydrolase
ENSGALT00000005163	mRNA	-1.39238	0.000188723	-0.310007	0.00859222	ENSGALG00000003261	PTRF	protein_coding	-
ENSGALT00000022642	mRNA	-0.708137	0.000188723	0.287723	0.0107927	ENSGALG00000014036	SEC61A2	protein_coding	Translocon Sec61/SecY, plug domain||SecY/SEC61-alpha family||SecY subunit domain
ENSGALT00000041148	mRNA	0.336307	0.0192314	0.290155	0.0438392	ENSGALG00000024338	H2AFX	protein_coding	Transcription factor CBF/NF-Y/archaeal histone||Histone-fold||Histone core||Histone H2A
ENSGALT00000014129	mRNA	-0.896835	0.000188723	-0.954214	0.000188723	ENSGALG00000008681	NSMF	protein_coding	P-loop containing nucleoside triphosphate hydrolase||IQ motif, EF-hand binding site
ENSGALT00000020869	mRNA	-0.444706	0.00200771	-0.893636	0.000188723	ENSGALG00000012790	DSP	protein_coding	Spectrin/alpha-actinin||Plectin repeat||Prefoldin
ENSGALT00000011413	mRNA	-0.768368	0.000188723	-0.748286	0.000188723	ENSGALG00000007045	ADGRA1	protein_coding	GPCR, family 2, secretin-like||Leucine-rich repeat, typical subtype||GPCR, family 2-like||Immunoglobulin-like domain||GPS motif||Immunoglobulin subtype||Immunoglobulin I-set||Cysteine-rich flanking region, C-terminal||GPCR, family 2, extracellular hormone receptor domain
ENSGALT00000034813	mRNA	0.943469	0.000188723	0.753079	0.00282283	ENSGALG00000021529	GP1BB	protein_coding	Cysteine-rich flanking region, C-terminal
ENSGALT00000045128	mRNA	-0.991941	0.000188723	-0.632112	0.000841166	ENSGALG00000028970	IL17RC	protein_coding	-
ENSGALT00000039537	mRNA	1.82841	0.000188723	0.750773	0.000188723	ENSGALG00000008837	PELI1	protein_coding	Pellino family
ENSGALT00000023206	mRNA	0.975187	0.000188723	-0.252266	0.0476277	ENSGALG00000014365	RBPJ	protein_coding	p53-like transcription factor, DNA-binding||Beta-trefoil DNA-binding domain||IPT domain||Immunoglobulin E-set||LAG1, DNA binding
ENSGALT00000001747	mRNA	0.377742	0.0163833	-0.585528	0.000526317	ENSGALG00000001161	FLI1	protein_coding	Ets domain||Pointed domain||Sterile alpha motif/pointed domain
ENSGALT00000006829	mRNA	-1.40149	0.000188723	-0.796642	0.0119205	ENSGALG00000004293	-	protein_coding	PAN-1 domain||Peptidase S1A, plasmin||Peptidase S1A, nudel||Apple-like||Kringle-like fold||Peptidase S1||Peptidase S1A, chymotrypsin-type||Trypsin-like cysteine/serine peptidase domain||Kringle
ENSGALT00000008370	mRNA	-1.01192	0.000188723	-0.286737	0.019333	ENSGALG00000005211	NAE1	protein_coding	UBA/THIF-type NAD/FAD binding fold||Molybdenum cofactor biosynthesis, MoeB
ENSGALT00000044383	mRNA	0.584953	0.000188723	0.38923	0.00129296	ENSGALG00000026285	FITM2	protein_coding	Fat storage-inducing transmembrane protein
ENSGALT00000000618	mRNA	-0.586359	0.000188723	-0.326486	0.0256056	ENSGALG00000000456	MRPS21	protein_coding	Ribosomal protein S21
ENSGALT00000010155	mRNA	1.29983	0.000188723	0.498696	0.000841166	ENSGALG00000006286	USP31	protein_coding	Ubiquitin specific protease domain||Peptidase C19, ubiquitin carboxyl-terminal hydrolase
ENSGALT00000003859	mRNA	0.592595	0.000188723	0.317168	0.00476361	ENSGALG00000002448	CCT6	protein_coding	T-complex protein 1, zeta subunit||GroEL-like apical domain||Chaperonin Cpn60/TCP-1||Chaperonin Cpn60||Chaperone tailless complex polypeptide 1 (TCP-1)
ENSGALT00000006824	mRNA	-2.05972	0.000188723	-0.942383	0.010564	ENSGALG00000004290	ANGPTL1	protein_coding	Fibrinogen, alpha/beta/gamma chain, C-terminal globular domain
ENSGALT00000022420	mRNA	-1.54151	0.000188723	-0.944703	0.000188723	ENSGALG00000013814	IMPA2	protein_coding	Inositol monophosphatase, Lithium-sensitive||Inositol monophosphatase
ENSGALT00000026949	mRNA	-0.304946	0.0484223	-1.22543	0.000188723	ENSGALG00000016698	SHOX	protein_coding	Helix-turn-helix motif||Homeobox domain||Homeodomain-like||OAR domain
ENSGALT00000002857	mRNA	-1.24185	0.000188723	-0.462563	0.000188723	ENSGALG00000001845	PHTF1	protein_coding	Transcription factor homeodomain, male germ-cell
ENSGALT00000027148	mRNA	0.580026	0.000188723	0.254203	0.0492442	ENSGALG00000016816	CDC16	protein_coding	Tetratricopeptide TPR2||Tetratricopeptide TPR1||Tetratricopeptide repeat||Tetratricopeptide repeat-containing domain
ENSGALT00000026763	mRNA	-2.71721	0.000188723	-2.25933	0.000188723	ENSGALG00000016580	SCARA5	protein_coding	SRCR-like domain||SRCR domain||Collagen triple helix repeat
ENSGALT00000026762	mRNA	0.805764	0.000188723	0.468436	0.000188723	ENSGALG00000016579	RAB9A	protein_coding	Mitochondrial Rho-like||Small GTPase superfamily||Ran GTPase||Gtr1/RagA G protein||P-loop containing nucleoside triphosphate hydrolase||Small GTPase superfamily, Ras type||Small GTPase superfamily, Rho type||Small GTPase superfamily, ARF/SAR type||Small GTPase superfamily, Rab type||Small GTP-binding protein domain
ENSGALT00000003982	mRNA	0.728997	0.000188723	0.547033	0.000188723	ENSGALG00000002528	DNAJC18	protein_coding	DnaJ domain||Domain of unknown function DUF1977, DnaJ-like
ENSGALT00000003983	mRNA	-0.889196	0.000188723	-0.538	0.000188723	ENSGALG00000002529	MCCC2	protein_coding	Acetyl-coenzyme A carboxyltransferase, N-terminal||Carboxyl transferase||Acetyl-coenzyme A carboxyltransferase, C-terminal||ClpP/crotonase-like domain
ENSGALT00000042961	mRNA	1.24995	0.000360792	1.28208	0.000188723	ENSGALG00000027520	-	protein_coding	Fibrinogen, alpha/beta/gamma chain, C-terminal globular domain
ENSGALT00000008659	mRNA	1.25192	0.000188723	0.599709	0.000188723	ENSGALG00000005391	SELK	protein_coding	Selenoprotein SelK/SelG
ENSGALT00000042964	mRNA	-2.95005	0.0243244	-0.902645	0.0350974	ENSGALG00000026580	-	protein_coding	Serine-threonine/tyrosine-protein kinase catalytic domain||Protein kinase-like domain||Serine/threonine/dual specificity protein kinase, catalytic domain||Tyrosine-protein kinase, catalytic domain||Protein kinase domain
ENSGALT00000026897	mRNA	-0.52432	0.00186934	-1.25584	0.000188723	ENSGALG00000016667	GAL10	protein_coding	Beta defensin type
ENSGALT00000007519	mRNA	-1.3069	0.000188723	-0.924803	0.000188723	ENSGALG00000004722	ASPN	protein_coding	Small leucine-rich proteoglycan, class I, decorin/asporin/byglycan||Leucine-rich repeat-containing N-terminal||Leucine-rich repeat||Leucine-rich repeat, typical subtype
ENSGALT00000043891	mRNA	1.36712	0.000188723	0.916186	0.000188723	ENSGALG00000029109	-	protein_coding	Zinc finger, FYVE-related||FYVE zinc finger||Zinc finger, FYVE/PHD-type
ENSGALT00000019502	mRNA	1.66046	0.000188723	0.658642	0.000188723	ENSGALG00000011957	TOB2	protein_coding	Ataxin-2, C-terminal||Anti-proliferative protein
ENSGALT00000032362	mRNA	-1.51985	0.000188723	-0.736026	0.0146547	ENSGALG00000007110	--	protein_coding	--
ENSGALT00000045263	mRNA	1.0881	0.000188723	0.696677	0.000188723	ENSGALG00000027132	-	protein_coding	Transcription elongation factor, TFIIS/CRSP70, N-terminal, sub-type||Transcription factor IIS, N-terminal
ENSGALT00000043898	mRNA	-0.924566	0.000188723	-0.287437	0.0347181	ENSGALG00000026679	-	protein_coding	Glucose/ribitol dehydrogenase||Alcohol dehydrogenase, insect-type||Short-chain dehydrogenase/reductase SDR
ENSGALT00000019508	mRNA	-2.70926	0.000188723	-1.96467	0.000188723	ENSGALG00000011962	NDNF	protein_coding	Fibronectin type III||Protein of unknown function DUF2369
ENSGALT00000036946	mRNA	-0.529576	0.0033547	-0.914743	0.000188723	ENSGALG00000022887	KBTBD11	protein_coding	BTB/POZ||BTB/POZ fold||BTB/POZ-like||Kelch repeat type 1
ENSGALT00000015091	mRNA	1.11778	0.000188723	0.760283	0.0187099	ENSGALG00000009276	LRAT	protein_coding	LRAT-like domain
ENSGALT00000040030	mRNA	0.723783	0.000188723	0.318728	0.00599468	ENSGALG00000006569	-	protein_coding	Cyclic nucleotide-binding domain||PDZ domain||Ubiquitin-related domain||Ras guanine nucleotide exchange factor domain||Ras guanine-nucleotide exchange factors catalytic domain||Ras-like guanine nucleotide exchange factor, N-terminal||Ras-association||Cyclic nucleotide-binding-like
ENSGALT00000023601	mRNA	0.997194	0.000188723	0.369009	0.0355888	ENSGALG00000014642	CHD-Z	protein_coding	Homeodomain-like||Helicase, C-terminal||SNF2-related||P-loop containing nucleoside triphosphate hydrolase||Chromo domain-like||Chromo domain||Chromo/chromo shadow domain||Helicase superfamily 1/2, ATP-binding domain
ENSGALT00000044023	mRNA	-1.92468	0.000188723	-1.67086	0.000188723	ENSGALG00000028200	DPYSL5	protein_coding	-
ENSGALT00000026300	mRNA	1.38481	0.000188723	0.269002	0.0284287	ENSGALG00000016302	ASAP1	protein_coding	Arf GTPase activating protein||Variant SH3 domain||Ankyrin repeat-containing domain||SH3 domain||Pleckstrin homology domain||Ankyrin repeat
ENSGALT00000044027	mRNA	0.299131	0.00563001	0.251112	0.0225006	ENSGALG00000028872	TPT1	protein_coding	Translationally controlled tumour protein||Mss4-like
ENSGALT00000043663	mRNA	0.664463	0.000188723	0.37756	0.0244273	ENSGALG00000026178	RBBP6	protein_coding	Zinc finger, CCHC-type||U box domain||DWNN domain||Zinc finger, RING-type
ENSGALT00000032393	mRNA	1.07093	0.000188723	0.629156	0.000188723	ENSGALG00000005997	WDR44	protein_coding	-
ENSGALT00000019727	mRNA	0.821553	0.000188723	-0.433292	0.0250174	ENSGALG00000012075	DTX3L	protein_coding	K Homology domain, type 1||Zinc finger, C3HC4 RING-type||Zinc finger, RING-type
ENSGALT00000037413	mRNA	0.380494	0.000841166	-0.397991	0.000188723	ENSGALG00000012363	EGFR	protein_coding	Furin-like cysteine-rich domain||Tyrosine-protein kinase, catalytic domain||Tyrosine protein kinase, EGF/ERB/XmrK receptor||Furin-like repeat||Serine/threonine/dual specificity protein kinase, catalytic domain||Serine-threonine/tyrosine-protein kinase catalytic domain||Protein kinase-like domain||Receptor L-domain||Protein kinase domain||Insulin-like growth factor binding protein, N-terminal
ENSGALT00000010496	mRNA	0.744658	0.000188723	0.434082	0.00765314	ENSGALG00000006496	SENP2	protein_coding	Peptidase C48, SUMO/Sentrin/Ubl1
ENSGALT00000032427	mRNA	0.436292	0.000360792	0.268632	0.0367051	ENSGALG00000004063	SLC25A14	protein_coding	Mitochondrial substrate/solute carrier||Mitochondrial brown fat uncoupling protein||Mitochondrial carrier domain||Mitochondrial carrier protein
ENSGALT00000023563	mRNA	0.887257	0.000188723	0.266088	0.0226949	ENSGALG00000014614	TNKS2	protein_coding	Ankyrin repeat||Sterile alpha motif/pointed domain||Poly(ADP-ribose) polymerase, catalytic domain||Sterile alpha motif, type 1||Sterile alpha motif, type 2||Ankyrin repeat-containing domain||Sterile alpha motif domain
ENSGALT00000032735	mRNA	0.823234	0.0385692	0.884014	0.0260977	ENSGALG00000005175	BAAT	protein_coding	BAAT/Acyl-CoA thioester hydrolase C-terminal||Acyl-CoA thioesterase, long chain||Alpha/Beta hydrolase fold||Acyl-CoA thioester hydrolase/bile acid-CoA amino acid N-acetyltransferase||Serine hydrolase FSH
ENSGALT00000045398	mRNA	2.71648	0.000188723	1.03161	0.000188723	ENSGALG00000007082	CREM	protein_coding	cAMP response element binding (CREB) protein||Coactivator CBP, pKID||Basic-leucine zipper domain
ENSGALT00000001149	mRNA	0.272076	0.0361536	-0.296215	0.0250174	ENSGALG00000000791	--	protein_coding	--
ENSGALT00000040110	mRNA	2.02436	0.000188723	0.817071	0.000188723	ENSGALG00000002658	ATF6	protein_coding	Basic-leucine zipper domain
ENSGALT00000014123	mRNA	-0.821072	0.000188723	-0.90479	0.000188723	ENSGALG00000008677	vimentin	protein_coding	Intermediate filament protein||Intermediate filament head, DNA-binding domain||t-SNARE
ENSGALT00000019340	mRNA	-0.561509	0.000188723	-0.376735	0.0109085	ENSGALG00000011855	RHOJ	protein_coding	Small GTP-binding protein domain||Small GTPase superfamily, Rab type||Small GTPase superfamily, ARF/SAR type||Small GTPase superfamily, Rho type||Small GTPase superfamily, Ras type||P-loop containing nucleoside triphosphate hydrolase||Small GTPase superfamily||Mitochondrial Rho-like
ENSGALT00000015523	mRNA	-1.36823	0.000188723	-0.456818	0.014008	ENSGALG00000009537	PPM1L	protein_coding	Protein phosphatase 2C (PP2C)-like domain
ENSGALT00000013972	mRNA	2.00849	0.000188723	0.980154	0.000188723	ENSGALG00000008581	DUSP5	protein_coding	Protein-tyrosine phosphatase, receptor/non-receptor type||Dual specificity phosphatase, catalytic domain||Rhodanese-like domain||Protein-tyrosine phosphatase-like||Protein-tyrosine phosphatase, catalytic||Protein-tyrosine/Dual specificity phosphatase||Atypical dual specificity phosphatase||Mitogen-activated protein (MAP) kinase phosphatase||Dual specificity phosphatase, subgroup, catalytic domain
ENSGALT00000046230	mRNA	-0.754334	0.000188723	-0.496442	0.00255275	ENSGALG00000028027	CHURC1	protein_coding	Transcription activator, Churchill
ENSGALT00000027540	mRNA	-0.962629	0.00214594	-1.24571	0.000188723	ENSGALG00000017046	OSF-2	protein_coding	FAS1 domain||EMI domain||TGF beta-induced protein bIGH3/osteoblast-specific factor 2
ENSGALT00000015525	mRNA	-0.910316	0.000188723	-0.454717	0.0259007	ENSGALG00000009539	B3GALNT1	protein_coding	Fringe-like||Glycosyl transferase, family 31
ENSGALT00000007209	mRNA	1.60262	0.000188723	0.79785	0.000188723	ENSGALG00000004527	UNC13C	protein_coding	Calcium-dependent secretion activator||Protein kinase C-like, phorbol ester/diacylglycerol-binding domain||C2 domain||Mammalian uncoordinated homology 13, subgroup, domain 2
ENSGALT00000011643	mRNA	0.391128	0.000188723	0.23163	0.0420066	ENSGALG00000007190	ATP6V1G1	protein_coding	Vacuolar (H+)-ATPase G subunit
ENSGALT00000043764	mRNA	-1.82108	0.000188723	-0.257034	0.037279	ENSGALG00000027777	CNN2	protein_coding	Smooth muscle protein/calponin||Calponin/LIMCH1||Calponin homology domain||Calponin repeat
ENSGALT00000008573	mRNA	-1.06346	0.000188723	-1.47926	0.000188723	ENSGALG00000005347	ADAMTS18	protein_coding	Peptidase M12B, ADAM-TS||Peptidase M12B, propeptide||Thrombospondin, type 1 repeat||PLAC||Peptidase M12B, ADAM/reprolysin||ADAM-TS Spacer 1
ENSGALT00000043760	mRNA	-1.36133	0.000188723	-0.391685	0.0218796	ENSGALG00000029150	AK1	protein_coding	Adenylate kinase/UMP-CMP kinase||Adenylate kinase, isozyme 1/5||P-loop containing nucleoside triphosphate hydrolase
ENSGALT00000026092	mRNA	0.652225	0.000188723	0.397891	0.00476361	ENSGALG00000016189	AGO2	protein_coding	Stem cell self-renewal protein Piwi||Domain of unknown function DUF1785||Ribonuclease H-like domain||PAZ domain
ENSGALT00000026230	mRNA	1.25419	0.000188723	0.285068	0.010564	ENSGALG00000016267	PHF3	protein_coding	Zinc finger, FYVE/PHD-type||Zinc finger, PHD-finger||Zinc finger, PHD-type||Spen paralogue and orthologue SPOC, C-terminal||Transcription elongation factor S-II, central domain||Transcription elongation factor S-IIM
ENSGALT00000026237	mRNA	0.682775	0.000188723	0.77292	0.000188723	ENSGALG00000016271	PTP4A1	protein_coding	Dual specificity phosphatase, catalytic domain||Protein-tyrosine phosphatase-like||Protein-tyrosine/Dual specificity phosphatase||Protein-tyrosine phosphatase, catalytic||Protein-tyrosine phosphatase, receptor/non-receptor type
ENSGALT00000043422	mRNA	0.532167	0.000188723	0.275642	0.0185015	ENSGALG00000026692	N-RAS	protein_coding	Small GTPase superfamily, ARF/SAR type||Small GTP-binding protein domain||Small GTPase superfamily, Rab type||Elongation factor, GTP-binding domain||Small GTPase superfamily||Mitochondrial Rho-like||Small GTPase superfamily, Rho type||Small GTPase superfamily, Ras type||P-loop containing nucleoside triphosphate hydrolase
ENSGALT00000001064	mRNA	-1.04487	0.00670958	-1.20059	0.0030907	ENSGALG00000021450	-	protein_coding	Short-chain dehydrogenase/reductase SDR||Polyketide synthase, ketoreductase domain||Glucose/ribitol dehydrogenase
ENSGALT00000002925	mRNA	0.914773	0.000188723	0.461052	0.0326944	ENSGALG00000001889	CARD9	protein_coding	Death-like domain||CARD domain
ENSGALT00000037707	mRNA	-1.91649	0.000188723	-1.36742	0.000188723	ENSGALG00000010346	TGFB3	protein_coding	Transforming growth factor beta 3||Cystine-knot cytokine||Transforming growth factor-beta||Transforming growth factor-beta, N-terminal||Transforming growth factor-beta, C-terminal
ENSGALT00000015703	mRNA	-0.644277	0.000188723	-0.623341	0.000188723	ENSGALG00000009641	COL1A2	protein_coding	Collagen triple helix repeat||Fibrillar collagen, C-terminal||Fibrinogen, alpha/beta/gamma chain, C-terminal globular domain
ENSGALT00000015416	mRNA	0.522015	0.000188723	0.38348	0.00387647	ENSGALG00000009470	SERPINI1	protein_coding	Serpin domain
ENSGALT00000019230	mRNA	4.10035	0.000188723	2.26224	0.00998985	ENSGALG00000011784	APOLD1	protein_coding	Apolipoprotein L
ENSGALT00000015412	mRNA	0.952906	0.000188723	0.49514	0.000188723	ENSGALG00000009466	SEC23IP	protein_coding	Sterile alpha motif, type 2||WWE domain||Sterile alpha motif domain||DDHD||Sterile alpha motif, type 1||Sterile alpha motif/pointed domain
ENSGALT00000010426	mRNA	-1.45206	0.000188723	-0.689586	0.000188723	ENSGALG00000006456	C16ORF45	protein_coding	Domain of unknown function DUF3585
ENSGALT00000025803	mRNA	-0.59526	0.000188723	-1.14224	0.000188723	ENSGALG00000016017	SLC4A11	protein_coding	Bicarbonate transporter, C-terminal||Phosphotransferase/anion transporter||Bicarbonate transporter, eukaryotic||Band 3 cytoplasmic domain||PTS EIIA type-2 domain
ENSGALT00000016761	mRNA	1.17757	0.000188723	0.767848	0.000188723	ENSGALG00000010302	SLC33A1	protein_coding	AmpG-like permease/Acetyl-coenzyme A transporter 1||Major facilitator superfamily domain
ENSGALT00000015418	mRNA	0.402511	0.000360792	0.449121	0.000188723	ENSGALG00000020251	FNIP2	protein_coding	-
ENSGALT00000045647	mRNA	1.0082	0.000188723	0.283341	0.0333714	ENSGALG00000027057	ZCCHC10	protein_coding	Zinc finger, CCHC-type
ENSGALT00000003326	mRNA	0.640686	0.000188723	0.240456	0.0470538	ENSGALG00000002129	WDR47	protein_coding	CTLH, C-terminal LisH motif||WD40-repeat-containing domain||LisH dimerisation motif||WD40 repeat
ENSGALT00000026784	mRNA	0.335102	0.0333714	-0.52262	0.000841166	ENSGALG00000016594	FRMPD4	protein_coding	Ubiquitin-related domain||PDZ domain||FERM domain||FERM central domain||WW domain||Band 4.1 domain
ENSGALT00000003324	mRNA	-1.53833	0.000995718	-0.748538	0.0312243	ENSGALG00000002127	LSM10	protein_coding	Like-Sm (LSM) domain||Ribonucleoprotein LSM domain, eukaryotic/archaea-type||Ribonucleoprotein LSM domain
ENSGALT00000008405	mRNA	0.912542	0.000188723	0.500887	0.000188723	ENSGALG00000005230	MED13	protein_coding	Mediator complex, subunit Med13||Mediator complex, subunit Med13, N-terminal, metazoa/fungi
ENSGALT00000026789	mRNA	1.01016	0.000188723	-0.759699	0.000685932	ENSGALG00000016597	STMN4	protein_coding	Stathmin family
ENSGALT00000020790	mRNA	0.881554	0.000188723	0.3108	0.00789134	ENSGALG00000012739	HIVEP1	protein_coding	Zinc finger, C2H2||Zinc finger, C2H2-like
ENSGALT00000007346	mRNA	-0.695597	0.000360792	-0.719158	0.000188723	ENSGALG00000004614	NPL	protein_coding	DapA-like
ENSGALT00000012473	mRNA	1.41435	0.000188723	0.51902	0.000188723	ENSGALG00000007697	MGEA5	protein_coding	Beta-N-acetylglucosaminidase||Acyl-CoA N-acyltransferase||Glycoside hydrolase superfamily
ENSGALT00000021307	mRNA	0.622802	0.000188723	0.384276	0.00835284	ENSGALG00000013054	FASTKD3	protein_coding	FAST kinase leucine-rich||RAP domain||FAST kinase-like protein, subdomain 2
ENSGALT00000021887	mRNA	-0.80222	0.011809	-0.761443	0.0175622	ENSGALG00000003429	PBX1A	protein_coding	Homeodomain-like||Homeobox domain||PBX
ENSGALT00000043393	mRNA	-2.45657	0.000188723	-0.572742	0.00659285	ENSGALG00000027374	KLF9	protein_coding	Zinc finger, C2H2||Zinc finger, C2H2-like
ENSGALT00000043390	mRNA	-1.22791	0.000188723	-0.467133	0.0146547	ENSGALG00000025842	BRT-1	protein_coding	Tropomyosin
ENSGALT00000037566	mRNA	1.66338	0.000188723	0.849403	0.000188723	ENSGALG00000023066	DNAJA1	protein_coding	HSP40/DnaJ peptide-binding||DnaJ domain||Chaperone DnaJ, C-terminal||Heat shock protein DnaJ, cysteine-rich domain
ENSGALT00000031634	mRNA	-1.42294	0.000188723	0.277908	0.0385692	ENSGALG00000028551	-	protein_coding	Glutathione S-transferase, C-terminal-like||Glutathione S-transferase, C-terminal||Glutathione S-transferase, alpha class||Thioredoxin-like fold||Glutathione S-transferase, N-terminal
ENSGALT00000040850	mRNA	0.726333	0.000188723	0.346211	0.00425862	ENSGALG00000002445	KIAA0319L	protein_coding	PKD domain||PKD/Chitinase domain||Fibronectin type III
ENSGALT00000011062	mRNA	-1.14519	0.000188723	-0.526692	0.000188723	ENSGALG00000006837	TSPAN4	protein_coding	Tetraspanin/Peripherin||Tetraspanin, EC2 domain||Tetraspanin
ENSGALT00000011060	mRNA	-1.45387	0.000188723	-0.860859	0.000188723	ENSGALG00000006835	TNNC2	protein_coding	EF-hand domain
ENSGALT00000045015	mRNA	2.43387	0.000188723	1.30526	0.00322023	ENSGALG00000008490	TRH	protein_coding	Thyrotropin-releasing hormone
ENSGALT00000017560	mRNA	-1.15042	0.000188723	1.1647	0.000188723	ENSGALG00000010798	DHCR24	protein_coding	FAD linked oxidase, N-terminal||FAD-binding, type 2
ENSGALT00000017563	mRNA	-1.11472	0.000188723	-0.411014	0.00525661	ENSGALG00000010801	TMEM61	protein_coding	-
ENSGALT00000011069	mRNA	0.884243	0.000188723	0.575757	0.000188723	ENSGALG00000006839	DIAPH1	protein_coding	Armadillo-type fold||Formin Homology 1||Formin, FH3 domain||Formin, GTPase-binding domain
ENSGALT00000017566	mRNA	0.617692	0.000188723	0.448288	0.000188723	ENSGALG00000010804	ANKMY2	protein_coding	Ankyrin repeat-containing domain||Zinc finger, MYND-type||Ankyrin repeat
ENSGALT00000044601	mRNA	1.41188	0.000188723	1.40541	0.000188723	ENSGALG00000026147	PLVAP	protein_coding	PV-1
ENSGALT00000026439	mRNA	1.09906	0.000188723	-0.360104	0.0270751	ENSGALG00000016390	ZHX2	protein_coding	Homeodomain-like||Homeobox domain||Zinc finger, C2H2-like||Zinc finger, C2H2
ENSGALT00000016545	mRNA	0.440428	0.000188723	0.589289	0.000188723	ENSGALG00000010177	ZFC3H1	protein_coding	HAT (Half-A-TPR) repeat||Tetratricopeptide repeat-containing domain||Putative zinc-finger domain
ENSGALT00000044607	mRNA	-1.35971	0.000188723	-0.745508	0.000188723	ENSGALG00000028998	XPA	protein_coding	Zinc finger, XPA-type, conserved site||XPA C- terminal||DNA binding domain, putative||XPA
ENSGALT00000016549	mRNA	0.500979	0.000188723	-0.317571	0.0308469	ENSGALG00000010180	GLIS3	protein_coding	Zinc finger, C2H2-like||Zinc finger, C2H2
ENSGALT00000005847	mRNA	1.64096	0.000188723	1.74614	0.000188723	ENSGALG00000003691	--	protein_coding	--
ENSGALT00000005846	mRNA	-1.55589	0.00241807	-2.38764	0.00143933	ENSGALG00000003690	-	protein_coding	Prefoldin||Keratin, type I||Intermediate filament protein
ENSGALT00000003064	mRNA	1.32493	0.000188723	0.326959	0.0132442	ENSGALG00000001972	PRPF38B	protein_coding	Pre-mRNA-splicing factor 38
ENSGALT00000026434	mRNA	0.767305	0.000188723	0.290256	0.0340465	ENSGALG00000016387	TRAPPC12	protein_coding	Tetratricopeptide repeat-containing domain||Tetratricopeptide repeat
ENSGALT00000046069	mRNA	-1.19251	0.000188723	-0.463396	0.00964276	ENSGALG00000026198	SMUG1	protein_coding	Uracil-DNA glycosylase-like
ENSGALT00000044331	mRNA	-0.741915	0.000188723	-0.385421	0.000360792	ENSGALG00000026113	CARHSP1	protein_coding	Cold-shock protein, DNA-binding||Nucleic acid-binding, OB-fold||Cold shock protein
ENSGALT00000046063	mRNA	1.45398	0.000188723	1.15042	0.000188723	ENSGALG00000026002	-	protein_coding	SET domain
ENSGALT00000014720	mRNA	-1.39641	0.000188723	-1.51301	0.000188723	ENSGALG00000009042	ISM1	protein_coding	AMOP||Thrombospondin, type 1 repeat
ENSGALT00000017380	mRNA	-1.07918	0.000188723	-0.880269	0.000188723	ENSGALG00000010683	S1PR3	protein_coding	EDG-3 sphingosine 1-phosphate receptor||7TM GPCR, olfactory receptor/chemoreceptor Srsx||G protein-coupled receptor, rhodopsin-like||EDG-1 sphingosine 1-phosphate receptor||GPCR, rhodopsin-like, 7TM||Cannabinoid receptor family||Sphingosine 1-phosphate receptor
ENSGALT00000033111	mRNA	-0.822548	0.000188723	-0.558083	0.000188723	ENSGALG00000011149	PLA2R1	protein_coding	C-type lectin||Kringle-like fold||Fibronectin, type II, collagen-binding||C-type lectin fold||Ricin B lectin domain
ENSGALT00000012312	mRNA	0.916894	0.000188723	0.619407	0.000188723	ENSGALG00000007615	RAB11A	protein_coding	Small GTPase superfamily||Mitochondrial Rho-like||Small GTPase superfamily, Rho type||P-loop containing nucleoside triphosphate hydrolase||Small GTPase superfamily, Ras type||Ran GTPase||Small GTPase superfamily, ARF/SAR type||Small GTP-binding protein domain||Small GTPase superfamily, Rab type||Elongation factor, GTP-binding domain
ENSGALT00000035146	mRNA	0.838792	0.000188723	-1.11163	0.000188723	ENSGALG00000001561	MXRA8	protein_coding	Immunoglobulin V-set, subgroup||Immunoglobulin subtype||Immunoglobulin-like domain||Immunoglobulin V-set domain
ENSGALT00000001035	mRNA	-1.21767	0.000188723	-0.414127	0.0243244	ENSGALG00000000730	CACNA1S	protein_coding	Voltage-dependent calcium channel, L-type, alpha-1 subunit||Voltage-dependent calcium channel, L-type, alpha-1S subunit||Voltage-dependent calcium channel, alpha-1 subunit||Polycystin cation channel, PKD1/PKD2||Voltage-dependent calcium channel, alpha-1 subunit, IQ domain||Ion transport domain
ENSGALT00000021124	mRNA	-0.787973	0.000188723	-0.447514	0.000188723	ENSGALG00000012952	BASP1	protein_coding	Brain acid soluble protein 1
ENSGALT00000024811	mRNA	-1.12617	0.000188723	-0.462568	0.000188723	ENSGALG00000015377	PHLDB2	protein_coding	Pleckstrin homology domain
ENSGALT00000023895	mRNA	0.920104	0.000188723	0.766403	0.000188723	ENSGALG00000014800	ATP6V1A	protein_coding	ATPase, V1 complex, subunit A||P-loop containing nucleoside triphosphate hydrolase||ATPase, F1/V1/A1 complex, alpha/beta subunit, C-terminal||ATPase, F1 complex alpha/beta subunit, N-terminal domain||ATPase, F1/V1/A1 complex, alpha/beta subunit, nucleotide-binding domain
ENSGALT00000003195	mRNA	-1.65916	0.000188723	-0.970382	0.000188723	ENSGALG00000002055	hairy1	protein_coding	Orange subgroup||Orange||Myc-type, basic helix-loop-helix (bHLH) domain
ENSGALT00000044337	mRNA	-0.399362	0.00882681	-0.586173	0.000188723	ENSGALG00000025792	FRRS1L	protein_coding	DOMON domain
ENSGALT00000015634	mRNA	-2.77687	0.000188723	-1.53908	0.000188723	ENSGALG00000009594	RARRES1	protein_coding	Proteinase inhibitor I47, latexin
ENSGALT00000013252	mRNA	-0.568684	0.011809	-0.682822	0.00268716	ENSGALG00000008155	KCTD18	protein_coding	BTB/POZ fold||Potassium channel tetramerisation-type BTB domain
ENSGALT00000037951	mRNA	1.62284	0.000188723	1.20032	0.000188723	ENSGALG00000011404	HOPX	protein_coding	Homeodomain-like||Homeobox domain
ENSGALT00000025209	mRNA	0.953707	0.000188723	0.571048	0.000188723	ENSGALG00000015635	HTT	protein_coding	Huntingtin, middle-repeat||Armadillo-type fold||Huntingtin
ENSGALT00000013010	mRNA	-1.30224	0.000188723	-1.00861	0.000188723	ENSGALG00000008018	SNAI1	protein_coding	Zinc finger, C2H2-like||Zinc finger, C2H2
ENSGALT00000017165	mRNA	0.398755	0.000188723	0.656809	0.000188723	ENSGALG00000010547	YIPF4	protein_coding	Yip1 domain
ENSGALT00000012606	mRNA	0.433782	0.000841166	-0.332611	0.0102149	ENSGALG00000007769	FOXP1	protein_coding	Transcription factor, fork head
ENSGALT00000001106	mRNA	0.353053	0.010564	-0.466368	0.000685932	ENSGALG00000000761	TSKU	protein_coding	Leucine-rich repeat, typical subtype||Leucine-rich repeat
ENSGALT00000001107	mRNA	-2.39289	0.000188723	-0.689518	0.00200771	ENSGALG00000000912	KCNAB2	protein_coding	Potassium channel, voltage-dependent, beta subunit, KCNAB-related||Potassium channel, voltage-dependent, beta subunit, KCNAB||Potassium channel, voltage-dependent, beta subunit, KCNAB2||Potassium channel, voltage-dependent, beta subunit, KCNAB3||NADP-dependent oxidoreductase domain||Potassium channel, voltage-dependent, beta subunit, KCNAB1
ENSGALT00000040705	mRNA	-0.280462	0.0463243	-0.468459	0.000526317	ENSGALG00000004638	HEPH	protein_coding	Multicopper oxidase, type 3||Multicopper oxidase, type 2||Cupredoxin
ENSGALT00000007833	mRNA	-1.37104	0.000188723	-1.2533	0.000188723	ENSGALG00000004900	FAM101B	protein_coding	-
ENSGALT00000035031	mRNA	-1.23952	0.000188723	-0.26158	0.0251144	ENSGALG00000021616	MARCKSL1	protein_coding	Myristoylated alanine-rich C-kinase substrate MARCKS
ENSGALT00000001781	mRNA	0.883322	0.000188723	0.50379	0.000188723	ENSGALG00000001175	C4BPA	protein_coding	Sushi/SCR/CCP domain
ENSGALT00000025029	mRNA	0.694636	0.000188723	0.332223	0.00525661	ENSGALG00000015524	VCPIP1	protein_coding	Ubiquitin-related domain||Ovarian tumour, otubain
ENSGALT00000040700	mRNA	-1.67062	0.000188723	-0.936134	0.00143933	ENSGALG00000000164	MYBPH	protein_coding	Immunoglobulin I-set||Immunoglobulin-like domain||Immunoglobulin subtype 2||Fibronectin type III||Immunoglobulin subtype
ENSGALT00000017033	mRNA	0.801064	0.000188723	0.367492	0.00200771	ENSGALG00000010463	AHSA1	protein_coding	Activator of Hsp90 ATPase, N-terminal||Activator of Hsp90 ATPase homologue 1-like
ENSGALT00000025849	mRNA	0.444485	0.0305693	-0.484872	0.0315153	ENSGALG00000016044	SIM2	protein_coding	PAC motif||PAS fold-3||Myc-type, basic helix-loop-helix (bHLH) domain||Single-minded, C-terminal||PAS fold||PAS domain
ENSGALT00000017030	mRNA	-0.87052	0.000188723	-0.550482	0.00400276	ENSGALG00000010461	EBF3	protein_coding	IPT domain||Immunoglobulin E-set
ENSGALT00000040709	mRNA	-2.49566	0.000188723	-1.98174	0.000188723	ENSGALG00000000172	MYOG	protein_coding	Myc-type, basic helix-loop-helix (bHLH) domain||Myogenic basic muscle-specific protein
ENSGALT00000025020	mRNA	-0.67781	0.000188723	-0.895552	0.000188723	ENSGALG00000015519	-	protein_coding	Immunoglobulin subtype||Immunoglobulin I-set||Immunoglobulin subtype 2||Immunoglobulin V-set, subgroup||Fibronectin type III||Immunoglobulin||Immunoglobulin V-set domain||Immunoglobulin-like domain
ENSGALT00000025023	mRNA	-2.19166	0.000188723	-1.42936	0.000188723	ENSGALG00000015520	TRIM55	protein_coding	Zinc finger, RING-type||Zinc finger, B-box||Zinc finger, C3HC4 RING-type
ENSGALT00000045864	mRNA	-0.468292	0.0322919	-0.444431	0.0474691	ENSGALG00000028459	FAM180A	protein_coding	-
ENSGALT00000025446	mRNA	-0.423931	0.000685932	-0.380195	0.00268716	ENSGALG00000015779	PM20D2	protein_coding	Peptidase M20A, amidohydrolase, predicted||Peptidase M20, dimerisation domain||Amidohydrolase||Peptidase M20
ENSGALT00000025333	mRNA	1.02034	0.000188723	0.293983	0.00988052	ENSGALG00000015709	TACC3	protein_coding	Transforming acidic coiled-coil||Homeodomain-like
ENSGALT00000025442	mRNA	1.63679	0.000188723	1.07717	0.000188723	ENSGALG00000015775	UBE2J1	protein_coding	Ubiquitin-conjugating enzyme E2||Ubiquitin-conjugating enzyme/RWD-like
ENSGALT00000020120	mRNA	-1.39504	0.000188723	-0.360161	0.0131424	ENSGALG00000012312	-	protein_coding	Cys/Met metabolism, pyridoxal phosphate-dependent enzyme||Aminotransferase class V domain||Pyridoxal phosphate-dependent transferase||2-amino-3-ketobutyrate coenzyme A ligase||Aminotransferase, class I/classII
ENSGALT00000006127	mRNA	1.24158	0.000188723	0.371554	0.0282467	ENSGALG00000003855	c-src	protein_coding	SH3 domain||Serine-threonine/tyrosine-protein kinase catalytic domain||Serine/threonine/dual specificity protein kinase, catalytic domain||Protein kinase-like domain||SH2 domain||Protein kinase domain||Tyrosine-protein kinase, catalytic domain||Variant SH3 domain
ENSGALT00000003446	mRNA	-0.884509	0.000188723	-0.28091	0.0291173	ENSGALG00000002201	PPL	protein_coding	Spectrin/alpha-actinin||Plectin repeat
ENSGALT00000006125	mRNA	1.18975	0.000188723	0.290613	0.0285216	ENSGALG00000003853	PAPD5	protein_coding	PAP/25A-associated||Nucleotidyl transferase domain
ENSGALT00000026478	mRNA	-1.44924	0.000188723	-0.993128	0.000360792	ENSGALG00000016415	MAP7D2	protein_coding	Microtubule-associated protein 7
ENSGALT00000030399	mRNA	-0.653129	0.0147639	-0.559559	0.0343343	ENSGALG00000015473	ADPRH	protein_coding	ADP-ribosylation/Crystallin J1
ENSGALT00000014433	mRNA	0.674051	0.000188723	-0.602947	0.000188723	ENSGALG00000008881	RGS3	protein_coding	RGS domain||PDZ domain
ENSGALT00000002132	mRNA	-0.807407	0.000188723	-0.46809	0.000685932	ENSGALG00000001403	HIC2	protein_coding	Zinc finger, C2H2-like||BTB/POZ-like||BTB/POZ||BTB/POZ fold||Zinc finger, C2H2
ENSGALT00000011883	mRNA	-0.366319	0.00172976	-0.600564	0.000188723	ENSGALG00000007346	KIAA1462	protein_coding	-
ENSGALT00000035726	mRNA	-0.719191	0.000188723	-0.571531	0.000188723	ENSGALG00000022174	-	protein_coding	Ribosomal protein L22/L17, eukaryotic/archaeal||Ribosomal protein L22/L17
ENSGALT00000004879	mRNA	0.44215	0.000188723	-0.372879	0.00143933	ENSGALG00000003086	EXOSC10	protein_coding	3'-5' exonuclease domain||HRDC-like||Ribonuclease H-like domain||Exosome-associated factor Rrp6, N-terminal||HRDC domain
ENSGALT00000022162	mRNA	1.02659	0.000188723	0.849232	0.000188723	ENSGALG00000013621	ATP6V1H	protein_coding	Peptidase C19, ubiquitin carboxyl-terminal hydrolase||ATPase, V1 complex, subunit H||Armadillo-type fold||ATPase, V1 complex, subunit H, C-terminal
ENSGALT00000000344	mRNA	0.57241	0.000188723	0.367384	0.00322023	ENSGALG00000000264	-	protein_coding	Zinc finger, RING-type||Zinc finger, C3HC4 RING-type
ENSGALT00000020498	mRNA	0.45085	0.00295897	0.317684	0.0351937	ENSGALG00000012552	TOM1	protein_coding	VHS subgroup||Target of Myb protein 1||ENTH/VHS||VHS||GAT domain
ENSGALT00000036427	mRNA	-0.72734	0.000188723	-0.369217	0.000841166	ENSGALG00000017185	TMEM123	protein_coding	-
ENSGALT00000006659	mRNA	-1.08376	0.000188723	-0.642421	0.000188723	ENSGALG00000004191	RIC8A	protein_coding	Armadillo-type fold||Synembryn||Guanine nucleotide exchange factor, Ric8
ENSGALT00000010359	mRNA	0.952075	0.000188723	0.281296	0.0136823	ENSGALG00000006418	PDPK1	protein_coding	Tyrosine-protein kinase, catalytic domain||Protein kinase domain||Serine/threonine/dual specificity protein kinase, catalytic domain||Serine-threonine/tyrosine-protein kinase catalytic domain||Protein kinase-like domain
ENSGALT00000023476	mRNA	0.708253	0.000360792	0.465191	0.0251144	ENSGALG00000014554	ATN1	protein_coding	Atrophin-like||Atrophin-1
ENSGALT00000006656	mRNA	1.35132	0.000188723	0.488353	0.000685932	ENSGALG00000004189	MAFK	protein_coding	Basic leucine zipper domain, Maf-type||Basic-leucine zipper domain||Transcription factor, Skn-1-like, DNA-binding domain
ENSGALT00000020309	mRNA	-0.83304	0.000188723	-0.287349	0.0123743	ENSGALG00000012425	FERMT2	protein_coding	FERM central domain||Band 4.1 domain||Pleckstrin homology domain||FERM, N-terminal||Ubiquitin-related domain
ENSGALT00000024009	mRNA	1.10805	0.000188723	0.828764	0.000188723	ENSGALG00000014880	PARP8	protein_coding	Poly(ADP-ribose) polymerase, catalytic domain
ENSGALT00000006018	mRNA	0.968793	0.000188723	0.760987	0.000188723	ENSGALG00000003794	SLC35E1	protein_coding	Triose-phosphate transporter domain||EamA domain||UAA transporter
ENSGALT00000009909	mRNA	0.818557	0.000188723	0.441767	0.000188723	ENSGALG00000006139	DIP2B	protein_coding	DMAP1-binding||AMP-dependent synthetase/ligase
ENSGALT00000008425	mRNA	0.786863	0.000360792	0.779348	0.000360792	ENSGALG00000005243	PPP3CB	protein_coding	Serine/threonine-specific protein phosphatase/bis(5-nucleosyl)-tetraphosphatase||Metallo-dependent phosphatase-like||Calcineurin-like phosphoesterase domain, apaH type
ENSGALT00000024000	mRNA	-0.587862	0.000188723	-0.312336	0.0357756	ENSGALG00000014876	TBC1D32	protein_coding	Armadillo-type fold||Rab-GTPase-TBC domain
ENSGALT00000006011	mRNA	0.71575	0.000188723	0.693211	0.000188723	ENSGALG00000003788	BNIP2	protein_coding	Bcl2-/adenovirus E1B 19kDa-interacting protein 2||CRAL-TRIO domain
ENSGALT00000014542	mRNA	0.595817	0.000188723	0.294114	0.0109085	ENSGALG00000008944	FBXO11	protein_coding	Parallel beta-helix repeat-2||Zinc finger, N-recognin||Parallel beta-helix repeat||Zinc finger, N-recognin, metazoa||F-box domain||Pectin lyase fold/virulence factor||Carbohydrate-binding/sugar hydrolysis domain
ENSGALT00000043948	mRNA	-0.86448	0.000188723	-0.568503	0.000188723	ENSGALG00000026366	TTN	protein_coding	Tyrosine-protein kinase, catalytic domain||Immunoglobulin V-set domain||Immunoglobulin-like domain||Immunoglobulin||Fibronectin type III||von Willebrand factor, type A||Immunoglobulin V-set, subgroup||Protein kinase domain||Immunoglobulin I-set||Concanavalin A-like lectin/glucanase domain||Peptidase C2, calpain, large subunit, domain III||Dbl homology (DH) domain||Ribonuclease H-like domain||Immu…
ENSGALT00000030487	mRNA	2.67899	0.000188723	1.24512	0.000188723	ENSGALG00000023768	EphA2	protein_coding	Sushi/SCR/CCP domain||Sterile alpha motif, type 2||Sterile alpha motif, type 1||Sterile alpha motif/pointed domain||Serine/threonine/dual specificity protein kinase, catalytic domain||Protein kinase-like domain||Serine-threonine/tyrosine-protein kinase catalytic domain||Ephrin receptor type-A /type-B||Fibronectin type III||LPXTG cell wall anchor domain||Tyrosine-protein kinase, catalytic domain||…
ENSGALT00000014545	mRNA	-0.507973	0.000188723	-0.356924	0.00717933	ENSGALG00000008945	NEXN	protein_coding	Immunoglobulin subtype||Immunoglobulin-like domain||Immunoglobulin I-set
ENSGALT00000039757	mRNA	-1.07952	0.000188723	-0.463576	0.000841166	ENSGALG00000006822	Pcdh19	protein_coding	Cadherin||Cadherin, N-terminal||Cadherin-like
ENSGALT00000024793	mRNA	0.515784	0.000188723	0.454574	0.00129296	ENSGALG00000015363	HJURP	protein_coding	-
ENSGALT00000015894	mRNA	0.885248	0.000188723	0.368659	0.00158504	ENSGALG00000009773	USP15	protein_coding	Peptidase C19, ubiquitin-specific peptidase, DUSP domain||Peptidase C19, ubiquitin carboxyl-terminal hydrolase||RNA 3'-terminal phosphate cyclase/enolpyruvate transferase, alpha/beta||Ubiquitin-related domain||Ubiquitin specific protease domain
ENSGALT00000042716	mRNA	1.22528	0.000188723	0.599813	0.00741646	ENSGALG00000025905	-	protein_coding	Thiolase, N-terminal||Polyketide synthase, beta-ketoacyl synthase domain||Thiolase-like||Beta-ketoacyl synthase, N-terminal
ENSGALT00000031605	mRNA	-0.57163	0.000188723	-0.440708	0.000995718	ENSGALG00000023536	FZD7	protein_coding	Frizzled domain||GPCR, family 2-like||Frizzled protein
ENSGALT00000031606	mRNA	0.303297	0.0148704	0.389536	0.00129296	ENSGALG00000016427	ADAM17	protein_coding	Blood coagulation inhibitor, Disintegrin||Peptidase M12B, propeptide||Peptidase M12B, ADAM/reprolysin
ENSGALT00000020272	mRNA	-0.827756	0.000188723	-1.00819	0.000188723	ENSGALG00000012407	LRP1B	protein_coding	Low-density lipoprotein (LDL) receptor class A repeat||EGF-like calcium-binding domain||LDLR class B repeat||Insulin-like growth factor binding protein, N-terminal||Epidermal growth factor-like domain
ENSGALT00000036887	mRNA	-1.95265	0.000188723	-1.3348	0.000188723	ENSGALG00000015358	myosin	protein_coding	Myosin head, motor domain||P-loop containing nucleoside triphosphate hydrolase||Myosin, N-terminal, SH3-like||Myosin tail||Prefoldin||IQ motif, EF-hand binding site||Myosin S1 fragment, N-terminal||Tropomyosin
ENSGALT00000024772	mRNA	0.943169	0.000188723	-0.556819	0.000188723	ENSGALG00000015351	CBLB	protein_coding	SH2 domain||UBA-like||Ubiquitin-associated domain/translation elongation factor EF-Ts, N-terminal||Adaptor protein Cbl, N-terminal helical||Ubiquitin-associated/translation elongation factor EF1B, N-terminal, eukaryote||Adaptor protein Cbl, EF hand-like||Zinc finger, RING-type||Zinc finger, C3HC4 RING-type||Adaptor protein Cbl, SH2-like
ENSGALT00000005363	mRNA	0.963864	0.000188723	0.501901	0.000188723	ENSGALG00000003392	SBNO1	protein_coding	P-loop containing nucleoside triphosphate hydrolase||Helicase/UvrB domain
ENSGALT00000036399	mRNA	-1.58857	0.000188723	-1.6291	0.000188723	ENSGALG00000022713	FAM181B	protein_coding	-
ENSGALT00000024775	mRNA	1.11186	0.000188723	0.567329	0.000188723	ENSGALG00000015352	GAK	protein_coding	Protein-tyrosine phosphatase-like||DnaJ domain||C2 domain||Protein kinase-like domain||2Fe-2S ferredoxin-type domain||Tensin phosphatase, lipid phosphatase domain||Tensin phosphatase, C2 domain||Protein kinase domain
ENSGALT00000009580	mRNA	-1.69275	0.000188723	-0.920203	0.000188723	ENSGALG00000005957	SLC6A14	protein_coding	Sodium:neurotransmitter symporter
ENSGALT00000009581	mRNA	-0.772137	0.000188723	-1.29101	0.000188723	ENSGALG00000005958	TRIM66	protein_coding	Zinc finger, FYVE/PHD-type||Zinc finger, PHD-type||Four-helical cytokine-like, core||Bromodomain||B-box, C-terminal||Zinc finger, RING-type||Zinc finger, B-box||Zinc finger, PHD-finger
ENSGALT00000007742	mRNA	-1.32175	0.000188723	-1.79323	0.000188723	ENSGALG00000004849	WSCD2	protein_coding	P-loop containing nucleoside triphosphate hydrolase||Carbohydrate-binding WSC, subgroup||Carbohydrate-binding WSC
ENSGALT00000015714	mRNA	-0.449644	0.000188723	-0.232908	0.0371805	ENSGALG00000009650	PALLD	protein_coding	Immunoglobulin I-set||Immunoglobulin||Immunoglobulin subtype 2||Immunoglobulin-like domain||Immunoglobulin subtype
ENSGALT00000009586	mRNA	0.877118	0.000188723	0.679166	0.000188723	ENSGALG00000005962	ARHGAP17	protein_coding	Rho GTPase-activating protein domain||BAR domain||Rho GTPase activation protein
ENSGALT00000036390	mRNA	0.799089	0.000188723	0.527164	0.000188723	ENSGALG00000000845	UVRAG	protein_coding	C2 domain
ENSGALT00000007902	mRNA	1.36227	0.000188723	0.399396	0.000685932	ENSGALG00000004937	VGLL4	protein_coding	TDU repeat
ENSGALT00000036952	mRNA	-1.67884	0.000188723	-0.838525	0.000188723	ENSGALG00000015018	CASQ2	protein_coding	Calsequestrin||Thioredoxin-like fold
ENSGALT00000005478	mRNA	-0.582132	0.000188723	-0.304207	0.0291173	ENSGALG00000003457	CNP	protein_coding	P-loop containing nucleoside triphosphate hydrolase||RNA ligase/cyclic nucleotide phosphodiesterase||Cyclic nucleotide phosphodiesterase||Zeta toxin domain
ENSGALT00000005479	mRNA	-0.776766	0.000188723	-0.428181	0.000685932	ENSGALG00000003458	CCZ1	protein_coding	Protein of unknown function DUF1712, fungi
ENSGALT00000027975	mRNA	-0.775343	0.000188723	-0.468264	0.000188723	ENSGALG00000017311	P4HA3	protein_coding	Prolyl 4-hydroxylase alpha-subunit, N-terminal||Prolyl 4-hydroxylase, alpha subunit||Oxoglutarate/iron-dependent dioxygenase
ENSGALT00000041035	mRNA	-1.36344	0.000188723	-1.35734	0.000188723	ENSGALG00000002704	AFAP1L1	protein_coding	Pleckstrin homology domain
ENSGALT00000028042	mRNA	0.449103	0.00186934	0.544801	0.000188723	ENSGALG00000017358	YWHAG	protein_coding	14-3-3 protein||14-3-3 domain
ENSGALT00000012977	mRNA	-3.04906	0.000188723	-1.63457	0.000188723	ENSGALG00000007993	DCX	protein_coding	Doublecortin domain||Neuronal migration protein doublecortin, chordata
ENSGALT00000027973	mRNA	0.868122	0.000188723	0.512431	0.000188723	ENSGALG00000019036	SPCS2	protein_coding	Signal peptidase complex subunit 2
ENSGALT00000028049	mRNA	0.869975	0.000188723	0.567883	0.000188723	ENSGALG00000017365	REEP2	protein_coding	TB2/DP1/HVA22-related protein
ENSGALT00000040527	mRNA	-2.27854	0.000188723	-1.01458	0.000188723	ENSGALG00000002374	SLC9A9	protein_coding	Na+/H+ exchanger, isoform 6 (NHE6)||Cation/H+ exchanger||Na+/H+ exchanger
ENSGALT00000045000	mRNA	-0.460378	0.0123743	-0.423002	0.0188143	ENSGALG00000025844	AMT	protein_coding	Glycine cleavage T-protein-like, N-terminal||Glycine cleavage T-protein/YgfZ, C-terminal domain||Glycine cleavage system T protein||Glycine cleavage T-protein, C-terminal barrel domain
ENSGALT00000010128	mRNA	0.841599	0.000188723	0.332501	0.00425862	ENSGALG00000006266	HPS5	protein_coding	WD40-repeat-containing domain||BLOC-2 complex, Hps5 subunit
ENSGALT00000044288	mRNA	0.944487	0.000188723	0.571417	0.00361776	ENSGALG00000029166	UBTD1	protein_coding	Ubiquitin-like||Ubiquitin-related domain
ENSGALT00000041155	mRNA	1.82864	0.000188723	0.779977	0.000188723	ENSGALG00000024346	FAM46B	protein_coding	Domain of unknown function DUF1693
ENSGALT00000044284	mRNA	-2.19285	0.0030907	-1.0755	0.0148704	ENSGALG00000026044	VPS37D	protein_coding	Modifier of rudimentary, Modr
ENSGALT00000022784	mRNA	-0.578546	0.000188723	-0.380264	0.000526317	ENSGALG00000014071	ITPR2	protein_coding	RIH (RyR and IP3R Homology) domain||Armadillo-type fold||MIR motif||Ion transport domain||Inositol 1,4,5-trisphosphate-binding protein receptor||Inositol 1,4,5-trisphosphate/ryanodine receptor||RyR/IP3R Homology associated domain
ENSGALT00000009899	mRNA	-0.856925	0.000188723	0.377336	0.0473809	ENSGALG00000027664	YBEY	protein_coding	Endoribonuclease YbeY
ENSGALT00000044280	mRNA	0.976405	0.000188723	0.295471	0.00952519	ENSGALG00000027905	CSRNP1	protein_coding	Cysteine/serine-rich nuclear protein family
ENSGALT00000044281	mRNA	-1.23472	0.000188723	-1.4645	0.000188723	ENSGALG00000026452	MURC	protein_coding	-
ENSGALT00000008744	mRNA	-2.58362	0.000188723	-1.97703	0.00214594	ENSGALG00000005448	MYL3	protein_coding	EF-hand domain
ENSGALT00000005300	mRNA	-0.726157	0.000188723	-0.462418	0.00228414	ENSGALG00000003348	-	protein_coding	Hypoxia induced protein, domain
ENSGALT00000027377	mRNA	0.268716	0.0310381	0.550695	0.000188723	ENSGALG00000016937	DIAPH3	protein_coding	Formin, FH3 domain||Formin, GTPase-binding domain||Formin, FH2 domain||DRF autoregulatory||Armadillo-type fold
ENSGALT00000018288	mRNA	-1.01789	0.000188723	-0.281833	0.0300008	ENSGALG00000011215	POC1B	protein_coding	WD40 repeat||G-protein beta WD-40 repeat||WD40-repeat-containing domain
ENSGALT00000005305	mRNA	0.360269	0.000841166	-0.631098	0.000188723	ENSGALG00000003353	RAI14	protein_coding	Ankyrin repeat||Ankyrin repeat-containing domain
ENSGALT00000006909	mRNA	-1.34639	0.000188723	-1.73295	0.000188723	ENSGALG00000021399	-	protein_coding	P-loop containing nucleoside triphosphate hydrolase||Major facilitator superfamily domain||AAA+ ATPase domain||ABC transporter-like
ENSGALT00000004255	mRNA	-1.20232	0.000188723	-0.799518	0.000188723	ENSGALG00000002699	VAV2	protein_coding	Calmodulin-regulated spectrin-associated protein, CH domain||Calponin homology domain||SH3 domain||SH2 domain||Protein kinase C-like, phorbol ester/diacylglycerol-binding domain||Variant SH3 domain||Pleckstrin homology domain||Dbl homology (DH) domain
ENSGALT00000024170	mRNA	0.57409	0.000188723	-0.393248	0.00870816	ENSGALG00000014983	F2R	protein_coding	G protein-coupled receptor, rhodopsin-like||Protease-activated receptor||GPCR, rhodopsin-like, 7TM||Thrombin receptor
ENSGALT00000023783	mRNA	-0.695516	0.000188723	-0.366531	0.00659285	ENSGALG00000014749	EPHB6	protein_coding	Fibronectin type III||Tyrosine-protein kinase ephrin type A/B receptor-like||Tyrosine-protein kinase, catalytic domain||Galactose-binding domain-like||Sterile alpha motif, type 2||Sterile alpha motif/pointed domain||Sterile alpha motif, type 1||Ephrin receptor ligand binding domain||Serine-threonine/tyrosine-protein kinase catalytic domain||Protein kinase-like domain||Serine/threonine/dual specif…
ENSGALT00000022653	mRNA	-3.32873	0.000188723	-0.540345	0.00823922	ENSGALG00000013980	SLC2A12	protein_coding	Major facilitator superfamily||General substrate transporter||Major facilitator superfamily domain||Sugar/inositol transporter
ENSGALT00000001398	mRNA	0.827814	0.000188723	0.290621	0.0295162	ENSGALG00000000947	FKBP51	protein_coding	Tetratricopeptide repeat-containing domain||Peptidyl-prolyl cis-trans isomerase, FKBP-type, domain||Tetratricopeptide TPR2||Tetratricopeptide TPR1||Tetratricopeptide repeat
ENSGALT00000000162	mRNA	0.474043	0.00425862	0.411058	0.0146547	ENSGALG00000000113	ZMAT3	protein_coding	Zinc finger, C2H2-like||Zinc finger, U1-type||Zinc finger, double-stranded RNA binding
ENSGALT00000038834	mRNA	2.12477	0.000188723	2.17966	0.000188723	ENSGALG00000009523	CNTN1	protein_coding	Immunoglobulin I-set||Immunoglobulin||Immunoglobulin subtype 2||Immunoglobulin-like domain||Immunoglobulin V-set domain||Immunoglobulin subtype||Fibronectin type III
ENSGALT00000011469	mRNA	-1.53388	0.000188723	-1.66015	0.000188723	ENSGALG00000007079	PAPPA	protein_coding	Fibronectin type III||Concanavalin A-like lectin/glucanase domain||Notch domain||Peptidase M43, pregnancy-associated plasma-A||LamG-like jellyroll fold||Myxococcus cysteine-rich repeat||Sushi/SCR/CCP domain
ENSGALT00000000168	mRNA	-1.20928	0.000188723	-1.53561	0.000188723	ENSGALG00000000119	GKN2	protein_coding	BRICHOS domain
ENSGALT00000039524	mRNA	0.962513	0.000188723	0.419912	0.000188723	ENSGALG00000004509	UbI	protein_coding	Ubiquitin-like||Ubiquitin-related domain||Ubiquitin||Rad60/SUMO-like domain
ENSGALT00000011460	mRNA	0.694978	0.000188723	0.396103	0.000188723	ENSGALG00000007075	ATP13A3	protein_coding	Cation-transporting P-type ATPase, N-terminal||P-type ATPase, A domain||P-type ATPase||P-type ATPase, cytoplasmic domain N||P-type ATPase, subfamily V||HAD-like domain
ENSGALT00000045127	mRNA	0.320721	0.039602	0.330284	0.0361536	ENSGALG00000026492	EMC6	protein_coding	Rab5-interacting protein family
ENSGALT00000007522	mRNA	-1.59264	0.000188723	-0.501153	0.00200771	ENSGALG00000004724	-	protein_coding	Small GTPase superfamily, ARF/SAR type||Small GTP-binding protein domain||Small GTPase superfamily, Rab type||Small GTPase superfamily||Mitochondrial Rho-like||Small GTPase superfamily, Rho type||Small GTPase superfamily, ARF type||Small GTPase superfamily, Ras type||P-loop containing nucleoside triphosphate hydrolase||Gtr1/RagA G protein||Ran GTPase
ENSGALT00000007523	mRNA	-0.557821	0.000188723	-0.282498	0.0259979	ENSGALG00000004725	-	protein_coding	Aldehyde/histidinol dehydrogenase||Aldehyde dehydrogenase domain
ENSGALT00000026158	mRNA	-0.553346	0.00387647	-0.861262	0.000188723	ENSGALG00000016224	MAOA	protein_coding	Flavin amine oxidase||Amine oxidase
ENSGALT00000009765	mRNA	-1.13213	0.000188723	-0.288141	0.0267773	ENSGALG00000006056	CHCHD6	protein_coding	Protein of unknown function DUF737
ENSGALT00000009766	mRNA	1.54806	0.000188723	0.294373	0.0357756	ENSGALG00000006057	CLK4	protein_coding	Protein kinase domain||Tyrosine-protein kinase, catalytic domain||Protein kinase-like domain||Serine-threonine/tyrosine-protein kinase catalytic domain||Serine/threonine/dual specificity protein kinase, catalytic domain
ENSGALT00000003846	mRNA	0.360024	0.00741646	0.345119	0.010104	ENSGALG00000002439	BDP1	protein_coding	Homeodomain-like||SANT/Myb domain
ENSGALT00000008364	mRNA	1.01355	0.000188723	-0.560389	0.00387647	ENSGALG00000005209	AQP1	protein_coding	Aquaporin 1||Aquaporin-like||Major intrinsic protein
ENSGALT00000027154	mRNA	-0.902754	0.000188723	-0.760885	0.000188723	ENSGALG00000016820	GAS6	protein_coding	Epidermal growth factor-like domain||EGF-like calcium-binding domain||Laminin G domain||Gamma-carboxyglutamic acid-rich (GLA) domain||Concanavalin A-like lectin/glucanase domain
ENSGALT00000002822	mRNA	1.18911	0.000188723	0.293401	0.0398756	ENSGALG00000001826	WWC1	protein_coding	WW domain||C2 domain
ENSGALT00000011412	mRNA	-0.358377	0.0109085	-0.329675	0.0180955	ENSGALG00000007044	METTL9	protein_coding	S-adenosyl-L-methionine-dependent methyltransferase||Methyltransferase type 12||Methyltransferase type 11||DREV methyltransferase
ENSGALT00000026937	mRNA	-2.24333	0.000188723	-2.13651	0.000188723	ENSGALG00000016690	-	protein_coding	Cytochrome P450, E-class, group I, CYP2D-like||Cytochrome P450, E-class, group IV||Cytochrome P450||Cytochrome P450, E-class, group I
ENSGALT00000018269	mRNA	-1.04262	0.000188723	-0.927194	0.000188723	ENSGALG00000011205	SMOC2	protein_coding	Kazal domain||EF-hand domain||SPARC/Testican, calcium-binding domain||Thyroglobulin type-1
ENSGALT00000034931	mRNA	-1.42925	0.000188723	-1.30003	0.000526317	ENSGALG00000004574	NPPB	protein_coding	Natriuretic peptide||Natriuretic peptide, brain type
ENSGALT00000014121	mRNA	0.610879	0.000188723	1.03651	0.000188723	ENSGALG00000008675	SLC25A5	protein_coding	Mitochondrial substrate/solute carrier||Adenine nucleotide translocator 1||Mitochondrial brown fat uncoupling protein||Mitochondrial carrier domain||Mitochondrial carrier protein
ENSGALT00000009563	mRNA	1.09046	0.000188723	1.03442	0.000188723	ENSGALG00000005945	CANX	protein_coding	Concanavalin A-like lectin/glucanase domain||Calreticulin/calnexin||Calreticulin/calnexin, P domain
ENSGALT00000015612	mRNA	1.08899	0.000188723	0.412976	0.000526317	ENSGALG00000009583	GORASP2	protein_coding	PDZ domain||GRASP55/65 PDZ-like domain
ENSGALT00000045254	mRNA	-0.609684	0.000188723	-0.813654	0.000188723	ENSGALG00000026600	C1orf198	protein_coding	-
ENSGALT00000045256	mRNA	0.874302	0.000188723	0.383151	0.0181922	ENSGALG00000027989	-	protein_coding	Ribosome maturation protein SBDS, N-terminal||Ribosome maturation protein SBDS||Ribosome maturation protein SBDS, C-terminal
ENSGALT00000043880	mRNA	-1.42468	0.000188723	-0.366827	0.011809	ENSGALG00000027714	ATG10	protein_coding	Autophagy-related protein 3
ENSGALT00000010633	mRNA	-0.975566	0.000188723	-0.703437	0.000526317	ENSGALG00000006584	--	protein_coding	--
ENSGALT00000022329	mRNA	0.439136	0.00255275	0.303859	0.0405252	ENSGALG00000013740	SLC20A1	protein_coding	Phosphate transporter
ENSGALT00000012043	mRNA	-0.458789	0.000360792	-0.306476	0.0177669	ENSGALG00000007443	TMLHE	protein_coding	Trimethyllysine dioxygenase||Domain of unknown function DUF971||Taurine catabolism dioxygenase TauD/TfdA
ENSGALT00000022327	mRNA	0.553066	0.000188723	0.589084	0.000188723	ENSGALG00000013738	OPTN	protein_coding	NF-kappa-B essential modulator NEMO, N-terminal
ENSGALT00000007298	mRNA	0.424808	0.000188723	0.566208	0.000188723	ENSGALG00000004587	RC3H1	protein_coding	Zinc finger, RING-type||Zinc finger, CCCH-type
ENSGALT00000022325	mRNA	0.944761	0.000188723	0.328514	0.0199359	ENSGALG00000013737	TMEM181	protein_coding	-
ENSGALT00000044030	mRNA	0.926618	0.000188723	1.06989	0.000188723	ENSGALG00000026184	CREG1	protein_coding	FMN-binding split barrel||Cellular repressor of E1A-stimulated genes (CREG)
ENSGALT00000019081	mRNA	0.974832	0.0113603	0.928537	0.0158401	ENSGALG00000011673	STX11	protein_coding	t-SNARE||Target SNARE coiled-coil domain||Syntaxin, N-terminal domain
ENSGALT00000019087	mRNA	0.692009	0.000188723	0.313438	0.00513326	ENSGALG00000011678	DNAJC13	protein_coding	GYF||DnaJ domain||Armadillo-type fold
ENSGALT00000026338	mRNA	1.11022	0.000188723	0.48274	0.000188723	ENSGALG00000016327	-	protein_coding	Zinc finger, C2H2||Zinc finger, C2H2-like||Transcriptional activator, Zfx / Zfy domain
ENSGALT00000021535	mRNA	0.946282	0.000188723	0.768327	0.000188723	ENSGALG00000013182	GRAMD4	protein_coding	GRAM domain||Phosphoribosyltransferase C-terminal
ENSGALT00000020050	mRNA	1.18161	0.000188723	0.64177	0.000188723	ENSGALG00000012273	SOS2	protein_coding	Ras guanine-nucleotide exchange factors catalytic domain||Dbl homology (DH) domain||Ras guanine nucleotide exchange factor domain||Pleckstrin homology domain||Ras-like guanine nucleotide exchange factor, N-terminal
ENSGALT00000037170	mRNA	-0.933528	0.000360792	-1.06253	0.000188723	ENSGALG00000015789	CNR1	protein_coding	7TM GPCR, olfactory receptor/chemoreceptor Srsx||7TM GPCR, serpentine receptor class x (Srx)||G protein-coupled receptor, rhodopsin-like||Cannabinoid receptor type 1||Cannabinoid receptor family||GPCR, rhodopsin-like, 7TM
ENSGALT00000014953	mRNA	-3.61285	0.000188723	-1.6958	0.000188723	ENSGALG00000009179	TNFSF10	protein_coding	Tumour necrosis factor-like domain||Tumour necrosis factor ligand 10/11||Tumour necrosis factor domain
ENSGALT00000042820	mRNA	0.840366	0.000188723	0.481433	0.000188723	ENSGALG00000026456	UBE2Q1	protein_coding	Ubiquitin-conjugating enzyme E2||Ubiquitin-conjugating enzyme/RWD-like
ENSGALT00000015394	mRNA	-0.685111	0.000188723	-0.669075	0.000188723	ENSGALG00000009458	-	protein_coding	Epidermal growth factor-like domain||EGF-like, laminin||Insulin-like growth factor binding protein, N-terminal||EMI domain||EGF-like domain, extracellular||EGF-like calcium-binding domain
ENSGALT00000019409	mRNA	-1.23132	0.000188723	-0.415433	0.00129296	ENSGALG00000011893	SLC38A6	protein_coding	Amino acid transporter, transmembrane
ENSGALT00000018131	mRNA	0.882761	0.000188723	0.338212	0.00158504	ENSGALG00000011123	TAX1BP1	protein_coding	Coiled-coil transcriptional coactivator-like
ENSGALT00000011638	mRNA	-0.7205	0.000360792	-0.776407	0.000188723	ENSGALG00000007186	C9orf91	protein_coding	-
ENSGALT00000015553	mRNA	-0.486685	0.000188723	0.360606	0.00228414	ENSGALG00000009554	KLHL2	protein_coding	BTB/Kelch-associated||Kelch-like protein, gigaxonin type||Kelch repeat type 2||Kelch repeat type 1||BTB/POZ||BTB/POZ fold||BTB/POZ-like
ENSGALT00000016607	mRNA	1.59559	0.000188723	0.664756	0.000188723	ENSGALG00000010214	JADE1	protein_coding	Enhancer of polycomb-like, N-terminal||Homeodomain-like||Zinc finger, PHD-finger||Zinc finger, PHD-type||Zinc finger, FYVE/PHD-type
ENSGALT00000010709	mRNA	-1.41579	0.000188723	-0.404427	0.00322023	ENSGALG00000006630	COMMD7	protein_coding	HCaRG
ENSGALT00000008560	mRNA	-0.599096	0.00255275	0.416519	0.0201366	ENSGALG00000005336	GUK1	protein_coding	Guanylate kinase-like||Guanylate kinase/L-type calcium channel beta subunit||Guanylate kinase||P-loop containing nucleoside triphosphate hydrolase
ENSGALT00000015558	mRNA	-0.539558	0.000188723	-0.583642	0.000188723	ENSGALG00000009556	PRICKLE1	protein_coding	Zinc finger, LIM-type||PET domain
ENSGALT00000043772	mRNA	-1.6483	0.000188723	-0.453179	0.0094106	ENSGALG00000025809	TMEM161A	protein_coding	Transmembrane protein 161A/B
ENSGALT00000032890	mRNA	-1.12479	0.000360792	-0.605242	0.0151937	ENSGALG00000020582	SLC39A3	protein_coding	Zinc/iron permease
ENSGALT00000017959	mRNA	0.316166	0.00998985	0.30196	0.0147639	ENSGALG00000011024	CACHD1	protein_coding	Cache domain||VWA N-terminal||Periplasmic sensor domain-like||von Willebrand factor, type A
ENSGALT00000007351	mRNA	0.478972	0.000188723	0.397592	0.000188723	ENSGALG00000004618	TAX1BP3	protein_coding	PDZ domain
ENSGALT00000026207	mRNA	-1.75812	0.000188723	-0.605761	0.000188723	ENSGALG00000016251	-	protein_coding	Tetraspanin/Peripherin||Tetraspanin||Tetraspanin, EC2 domain
ENSGALT00000023868	mRNA	-1.22994	0.000188723	-0.398067	0.00172976	ENSGALG00000014786	PIK3R1	protein_coding	SH3 domain||Rho GTPase activation protein||PI3 kinase, P85 regulatory subunit||SH2 domain||Guanylate-binding protein, C-terminal||Rho GTPase-activating protein domain
ENSGALT00000007358	mRNA	1.0105	0.000188723	0.237227	0.046963	ENSGALG00000004621	PREX1	protein_coding	DEP domain||PDZ domain||Dbl homology (DH) domain||Pleckstrin homology domain
ENSGALT00000043414	mRNA	-1.92827	0.000188723	-0.917536	0.000188723	ENSGALG00000027326	MFAP2	protein_coding	Microfibril-associated glycoprotein
ENSGALT00000002951	mRNA	1.21977	0.000188723	0.426632	0.00322023	ENSGALG00000001910	SNAPC4	protein_coding	Homeodomain-like||SANT/Myb domain||Myb-like domain
ENSGALT00000038017	mRNA	-2.01787	0.000188723	-0.66852	0.00129296	ENSGALG00000010924	cNFI-A4	protein_coding	CTF transcription factor/nuclear factor 1||CTF transcription factor/nuclear factor 1, DNA-binding domain||MAD homology 1, Dwarfin-type||CTF transcription factor/nuclear factor 1, N-terminal
ENSGALT00000015779	mRNA	-1.30803	0.000188723	-0.836058	0.000360792	ENSGALG00000009693	CPXM2	protein_coding	Carboxypeptidase-like, regulatory domain||Coagulation factor 5/8 C-terminal type domain||Galactose-binding domain-like||Peptidase M14, carboxypeptidase A
ENSGALT00000015774	mRNA	0.756954	0.000188723	0.387008	0.0080049	ENSGALG00000009692	SH3RF1	protein_coding	Zinc finger, RING-type||Variant SH3 domain||SH3 domain||Zinc finger, C3HC4 RING-type
ENSGALT00000021228	mRNA	-0.890783	0.000188723	-1.28604	0.000188723	ENSGALG00000012998	WNT5B	protein_coding	Wnt
ENSGALT00000018906	mRNA	-0.573368	0.000188723	-1.61554	0.000188723	ENSGALG00000011581	KIF26A	protein_coding	Kinesin motor domain||P-loop containing nucleoside triphosphate hydrolase
ENSGALT00000009711	mRNA	-1.81769	0.000188723	-0.538616	0.000995718	ENSGALG00000006032	IL13RA1	protein_coding	Fibronectin type III||Interleukin-6 receptor alpha, binding||Growth hormone/erythropoietin receptor, ligand binding
ENSGALT00000010411	mRNA	-1.48448	0.000188723	-1.21086	0.000188723	ENSGALG00000006449	-	protein_coding	PDZ domain
ENSGALT00000019716	mRNA	0.375274	0.0011447	0.419406	0.000188723	ENSGALG00000012069	EPDR1	protein_coding	Ependymin
ENSGALT00000000973	mRNA	-1.41937	0.000685932	-1.26788	0.00228414	ENSGALG00000000690	GDPD4	protein_coding	PLC-like phosphodiesterase, TIM beta/alpha-barrel domain||Glycerophosphodiester phosphodiesterase domain
ENSGALT00000010418	mRNA	1.22046	0.000188723	0.579873	0.000188723	ENSGALG00000026302	SRPRB	protein_coding	Small GTPase superfamily, ARF/SAR type||Signal recognition particle receptor, beta subunit||P-loop containing nucleoside triphosphate hydrolase||Elongation factor, GTP-binding domain
ENSGALT00000010419	mRNA	-0.770286	0.000188723	-0.915984	0.000188723	ENSGALG00000006453	TF	protein_coding	Transferrin-like domain||Transferrin
ENSGALT00000000975	mRNA	-1.68684	0.000188723	-0.488126	0.0426243	ENSGALG00000000692	CDK18	protein_coding	Tyrosine-protein kinase, catalytic domain||Protein kinase domain||Serine-threonine/tyrosine-protein kinase catalytic domain||Serine/threonine/dual specificity protein kinase, catalytic domain||Protein kinase-like domain
ENSGALT00000008580	mRNA	0.880418	0.000188723	0.502102	0.000188723	ENSGALG00000005350	USP32	protein_coding	EF-hand domain||Peptidase C19, ubiquitin carboxyl-terminal hydrolase||Peptidase C19, ubiquitin-specific peptidase, DUSP domain||Ubiquitin specific protease domain||Ubiquitin-related domain
ENSGALT00000022884	mRNA	-0.953649	0.00348527	-1.14001	0.00214594	ENSGALG00000014144	CORIN	protein_coding	SRCR-like domain||Peptidase S1A, chymotrypsin-type||Trypsin-like cysteine/serine peptidase domain||Frizzled domain||Peptidase S1||Low-density lipoprotein (LDL) receptor class A repeat
ENSGALT00000000401	mRNA	-1.43266	0.000188723	-1.27817	0.000188723	ENSGALG00000000302	TNNT2	protein_coding	Troponin
ENSGALT00000000407	mRNA	-1.18184	0.000188723	-0.420605	0.00635099	ENSGALG00000000307	-	protein_coding	Longevity assurance, LAG1/LAC1||Homeobox domain||Homeodomain-like||TRAM/LAG1/CLN8 homology domain
ENSGALT00000011366	mRNA	1.24165	0.000188723	0.350716	0.00488559	ENSGALG00000007025	CPNE8	protein_coding	Copine||C2 domain||von Willebrand factor, type A
ENSGALT00000012462	mRNA	0.310519	0.00706197	0.288103	0.0143284	ENSGALG00000007687	MAP2K1	protein_coding	Tyrosine-protein kinase, catalytic domain||Protein kinase domain||Serine-threonine/tyrosine-protein kinase catalytic domain||Serine/threonine/dual specificity protein kinase, catalytic domain||Protein kinase-like domain
ENSGALT00000021647	mRNA	-0.724112	0.000188723	-0.541273	0.000188723	ENSGALG00000013254	LOXL3	protein_coding	SRCR-like domain||Lysyl oxidase||SRCR domain
ENSGALT00000033368	mRNA	-0.313306	0.00451034	-0.274943	0.0172445	ENSGALG00000020813	CCDC50	protein_coding	-
ENSGALT00000015609	mRNA	0.614493	0.000188723	0.460546	0.000995718	ENSGALG00000009581	MPP5	protein_coding	P-loop containing nucleoside triphosphate hydrolase||Variant SH3 domain||Guanylate kinase/L-type calcium channel beta subunit||Guanylate kinase-like||L27, C-terminal||PDZ domain||L27||SH3 domain||L27-N
ENSGALT00000020629	mRNA	0.71403	0.000188723	0.261371	0.0194334	ENSGALG00000012640	C1H12ORF23	protein_coding	-
ENSGALT00000011071	mRNA	0.477998	0.000188723	-0.309233	0.00659285	ENSGALG00000006840	AKAP13	protein_coding	Protein kinase C-like, phorbol ester/diacylglycerol-binding domain||Pleckstrin homology domain||Dbl homology (DH) domain
ENSGALT00000021794	mRNA	-0.558243	0.0011447	-0.424692	0.0138989	ENSGALG00000013355	-	protein_coding	Zinc finger, C2H2||Zinc finger, C2H2-like
ENSGALT00000045746	mRNA	-0.895171	0.000188723	-0.554125	0.000188723	ENSGALG00000027639	RGMA	protein_coding	Repulsive guidance molecule, C-terminal||Repulsive guidance molecule, N-terminal
ENSGALT00000017555	mRNA	-1.40059	0.000188723	-1.3231	0.000188723	ENSGALG00000010794	MEOX2	protein_coding	Homeodomain-like||Homeodomain, metazoa||Homeobox domain
ENSGALT00000040996	mRNA	0.471514	0.000188723	1.05967	0.000188723	ENSGALG00000002893	STC2	protein_coding	Stanniocalcin
ENSGALT00000037288	mRNA	-0.277784	0.0201366	-1.2147	0.000188723	ENSGALG00000022980	CDKN1B	protein_coding	Cyclin-dependent kinase inhibitor
ENSGALT00000030816	mRNA	-1.09574	0.000188723	-0.352964	0.0080049	ENSGALG00000019438	ENY2	protein_coding	Transcription factor, enhancer of yellow 2
ENSGALT00000012260	mRNA	-0.393686	0.000360792	-0.261359	0.0205433	ENSGALG00000007582	DPYSL3	protein_coding	Amidohydrolase 1||Metal-dependent hydrolase, composite domain||Hydantoinase/dihydropyrimidinase
ENSGALT00000016555	mRNA	1.05049	0.000188723	0.419404	0.000188723	ENSGALG00000010185	HSPA4L	protein_coding	Heat shock protein 70kD, C-terminal domain||Cell shape determining protein MreB/Mrl||Heat shock protein 70kD, peptide-binding domain||Heat shock protein 70 family
ENSGALT00000030815	mRNA	0.951971	0.000188723	0.704807	0.000188723	ENSGALG00000016107	EBAG9	protein_coding	Cancer-associated antigen RCAS1
ENSGALT00000017828	mRNA	-1.00291	0.000188723	-0.486701	0.000188723	ENSGALG00000010953	KANK4	protein_coding	Ankyrin repeat||Ankyrin repeat-containing domain||Kank N-terminal motif
ENSGALT00000043569	mRNA	-0.814673	0.000188723	-0.2859	0.0409893	ENSGALG00000027917	MRPL53	protein_coding	Ribosomal protein L53, mitochondrial||Thioredoxin-like fold
ENSGALT00000026449	mRNA	-1.13453	0.000188723	-0.936494	0.000188723	ENSGALG00000016399	SNTB1	protein_coding	PDZ domain||Pleckstrin homology domain
ENSGALT00000013396	mRNA	-0.859592	0.000188723	-1.11316	0.000188723	ENSGALG00000008231	PACSIN3	protein_coding	FCH domain||SH3 domain||Variant SH3 domain
ENSGALT00000026444	mRNA	-0.86004	0.000188723	-0.995813	0.000188723	ENSGALG00000016394	HAS2	protein_coding	Nucleotide-diphospho-sugar transferases
ENSGALT00000013392	mRNA	-0.294977	0.0110165	0.36101	0.00143933	ENSGALG00000008229	ALDH7A1	protein_coding	Aldehyde dehydrogenase domain||Aldehyde/histidinol dehydrogenase
ENSGALT00000044619	mRNA	1.40385	0.000188723	-0.42488	0.000526317	ENSGALG00000028383	-	protein_coding	Zinc finger, C2H2
ENSGALT00000043563	mRNA	0.861801	0.000188723	-0.326054	0.00635099	ENSGALG00000026970	-	protein_coding	CD225/Dispanin family
ENSGALT00000014738	mRNA	-1.26584	0.000188723	-1.40759	0.000188723	ENSGALG00000009052	LBH	protein_coding	Limb-bud-and-heart
ENSGALT00000013022	mRNA	0.795782	0.000188723	0.398522	0.00400276	ENSGALG00000008026	SPATA2	protein_coding	-
ENSGALT00000033294	mRNA	0.394663	0.019827	0.595165	0.000360792	ENSGALG00000020775	-	protein_coding	Dual specificity phosphatase, catalytic domain||Protein-tyrosine/Dual specificity phosphatase||Protein-tyrosine phosphatase-like
ENSGALT00000005919	mRNA	0.856946	0.000188723	0.608807	0.000188723	ENSGALG00000003731	FBXO42	protein_coding	Kelch repeat type 2||F-box domain||Kelch repeat type 1
ENSGALT00000002638	mRNA	0.726165	0.000188723	0.502513	0.000188723	ENSGALG00000001720	-	protein_coding	Protein of unknown function DUF3661, vaculolar transmembrane
ENSGALT00000024710	mRNA	0.509403	0.000188723	0.382148	0.000526317	ENSGALG00000015308	SEC63	protein_coding	Sec63 domain||DnaJ domain||Armadillo-type fold
ENSGALT00000046070	mRNA	-1.9619	0.000188723	-1.2603	0.000188723	ENSGALG00000028451	MT4	protein_coding	Metallothionein, vertebrate||Metallothionein superfamily, eukaryotic||Metallothionein domain
ENSGALT00000002634	mRNA	-0.821425	0.000188723	0.270451	0.0208454	ENSGALG00000001717	SLC16A1	protein_coding	Major facilitator superfamily||Major facilitator superfamily domain||Monocarboxylate transporter
ENSGALT00000001029	mRNA	-0.594077	0.000188723	-0.405034	0.000188723	ENSGALG00000000726	ELAVL1	protein_coding	RNA recognition motif domain||Paraneoplastic encephalomyelitis antigen||Splicing factor ELAV/HuD
ENSGALT00000009540	mRNA	-0.312514	0.00400276	-0.385567	0.000360792	ENSGALG00000005930	PLS3	protein_coding	Calmodulin-regulated spectrin-associated protein, CH domain||Calponin homology domain||EF-hand domain
ENSGALT00000043470	mRNA	-1.28508	0.000188723	0.787442	0.000188723	ENSGALG00000026871	SC5D	protein_coding	Fatty acid hydroxylase
ENSGALT00000001864	mRNA	0.278159	0.0279594	-0.314042	0.0142184	ENSGALG00000001229	SKI	protein_coding	Transforming protein Ski||SAND domain-like||c-SKI SMAD4-binding domain||DNA binding domain, putative
ENSGALT00000027171	mRNA	0.412509	0.00143933	0.28788	0.0368937	ENSGALG00000016830	CUL4A	protein_coding	Cullin repeat-like-containing domain||Cullin homology||Cullin, N-terminal||Cullin protein, neddylation domain
ENSGALT00000044509	mRNA	1.58303	0.000188723	0.747605	0.000188723	ENSGALG00000028694	ZNF800	protein_coding	Zinc finger, C2H2-like||Zinc finger, C2H2
ENSGALT00000030920	mRNA	-1.45697	0.000188723	-0.969619	0.00282283	ENSGALG00000019489	CHST9	protein_coding	Sulfotransferase
ENSGALT00000016394	mRNA	0.766069	0.000188723	0.442654	0.000188723	ENSGALG00000010084	EIF4G3	protein_coding	Armadillo-type fold||W2 domain||Initiation factor eIF-4 gamma, MA3||MIF4G-like, type 3
ENSGALT00000006336	mRNA	0.52893	0.000188723	0.281406	0.0132442	ENSGALG00000003977	TWF2	protein_coding	Actin-depolymerising factor homology domain
ENSGALT00000025239	mRNA	-0.715661	0.00129296	-0.527505	0.0187099	ENSGALG00000015653	JPH1	protein_coding	MORN motif||Junctophilin
ENSGALT00000006334	mRNA	0.576865	0.00670958	0.519598	0.0155101	ENSGALG00000003976	BCORL1	protein_coding	Ankyrin repeat||Ankyrin repeat-containing domain
ENSGALT00000017734	mRNA	0.418212	0.00186934	0.800537	0.000188723	ENSGALG00000010903	RASGEF1B	protein_coding	Ras guanine-nucleotide exchange factors catalytic domain||Ras guanine nucleotide exchange factor domain||Ras-like guanine nucleotide exchange factor, N-terminal
ENSGALT00000021001	mRNA	0.615927	0.00501294	0.688309	0.00172976	ENSGALG00000012874	KIAA1147	protein_coding	Protein of unknown function DUF2347
ENSGALT00000002461	mRNA	-0.846071	0.000188723	-0.404871	0.00599468	ENSGALG00000001615	MAN2C1	protein_coding	Glycoside hydrolase, family 38, central domain||Glycoside hydrolase, families 57/38, central domain||Glycoside hydrolase/deacetylase, beta/alpha-barrel||Glycoside hydrolase family 38, N-terminal domain
ENSGALT00000021004	mRNA	1.13173	0.000188723	0.393507	0.000188723	ENSGALG00000012877	CREB3L2	protein_coding	Basic-leucine zipper domain||Transcription factor, Skn-1-like, DNA-binding domain
ENSGALT00000011890	mRNA	0.322683	0.00387647	0.35045	0.00172976	ENSGALG00000007352	SPAG9	protein_coding	WD40-repeat-containing domain||JNK/Rab-associated protein-1, N-terminal
ENSGALT00000035511	mRNA	-1.09936	0.000188723	-0.393806	0.00623173	ENSGALG00000021972	-	protein_coding	Perilipin
ENSGALT00000045929	mRNA	0.431253	0.00228414	-0.419012	0.00513326	ENSGALG00000026590	KLF13	protein_coding	Zinc finger, C2H2-like||Zinc finger, C2H2
ENSGALT00000030034	mRNA	0.80251	0.000188723	-0.857268	0.000188723	ENSGALG00000017295	PTHrP	protein_coding	Parathyroid hormone/parathyroid hormone-related protein
ENSGALT00000025833	mRNA	-1.93081	0.000188723	-2.08827	0.000188723	ENSGALG00000016035	GFRA4	protein_coding	Glial cell line-derived neurotrophic factor receptor, alpha 1/2||Glial cell line-derived neurotrophic factor receptor||GDNF/GAS1
ENSGALT00000024737	mRNA	0.599431	0.000188723	1.15793	0.000188723	ENSGALG00000015326	CLTA	protein_coding	Clathrin light chain
ENSGALT00000025788	mRNA	-0.606346	0.000188723	-0.285018	0.0120304	ENSGALG00000016006	ITSN1	protein_coding	SH3 domain||Pleckstrin homology domain||Dbl homology (DH) domain||EPS15 homology (EH)||C2 domain||EF-hand domain||Variant SH3 domain
ENSGALT00000025838	mRNA	0.522035	0.00158504	0.734091	0.000188723	ENSGALG00000016037	SPAG1	protein_coding	Tetratricopeptide repeat||Tetratricopeptide TPR1||Tetratricopeptide repeat-containing domain
ENSGALT00000040737	mRNA	-0.604846	0.00241807	-0.430501	0.0245251	ENSGALG00000024120	VANGL2	protein_coding	Strabismus
ENSGALT00000045814	mRNA	0.707933	0.000188723	-0.85171	0.000188723	ENSGALG00000028155	DUSP16	protein_coding	Protein-tyrosine/Dual specificity phosphatase||Protein-tyrosine phosphatase-like||Protein-tyrosine phosphatase, receptor/non-receptor type||Dual specificity phosphatase, subgroup, catalytic domain||Rhodanese-like domain||Mitogen-activated protein (MAP) kinase phosphatase||Dual specificity phosphatase, catalytic domain
ENSGALT00000025309	mRNA	1.23695	0.000188723	0.42529	0.000360792	ENSGALG00000015693	USP25	protein_coding	Ubiquitin specific protease domain||UBA-like||Ubiquitin interacting motif||Peptidase C19, ubiquitin carboxyl-terminal hydrolase
ENSGALT00000025300	mRNA	0.978338	0.000188723	0.702779	0.000188723	ENSGALG00000015687	ZFYVE28	protein_coding	Zinc finger, FYVE-related||FYVE zinc finger||Zinc finger, FYVE/PHD-type
ENSGALT00000045818	mRNA	-2.23438	0.000188723	-0.828735	0.000188723	ENSGALG00000027232	C1QTNF2	protein_coding	Tumour necrosis factor-like domain||Complement C1q protein||Collagen triple helix repeat
ENSGALT00000013735	mRNA	-1.38656	0.000188723	-0.339154	0.036617	ENSGALG00000008430	MAPK8IP1	protein_coding	SH3 domain||PTB/PI domain
ENSGALT00000043188	mRNA	-0.543662	0.000360792	-0.327021	0.0232026	ENSGALG00000029011	SLC35F1	protein_coding	Solute carrier family 35 member SLC35F1/F2/F6||EamA domain||Magnesium transporter NIPA
ENSGALT00000037821	mRNA	1.33088	0.000188723	0.669361	0.000188723	ENSGALG00000023131	PDXP	protein_coding	HAD-superfamily hydrolase, subfamily IIA||2-phosphoglycolate phosphatase, eukaryotic||HAD-like domain
ENSGALT00000037826	mRNA	-2.72574	0.000188723	-1.73328	0.000188723	ENSGALG00000012421	ARHGAP15	protein_coding	Rho GTPase-activating protein domain||Pleckstrin homology domain||Rho GTPase activation protein
ENSGALT00000006480	mRNA	1.08099	0.00412929	1.44589	0.000188723	ENSGALG00000004074	KCNS1	protein_coding	BTB/POZ-like||Ion transport domain||Potassium channel, voltage dependent, Kv||BTB/POZ fold||Potassium channel, voltage dependent, Kv3||Two pore domain potassium channel domain||Potassium channel, voltage dependent, Kv2||Potassium channel, voltage dependent, Kv6||Potassium channel, voltage dependent, Kv9||Potassium channel tetramerisation-type BTB domain||Potassium channel
ENSGALT00000007450	mRNA	-0.514611	0.000188723	0.657845	0.000188723	ENSGALG00000004675	RGS9BP	protein_coding	-
ENSGALT00000009825	mRNA	0.446928	0.00129296	0.377884	0.00659285	ENSGALG00000006090	PLEKHA7	protein_coding	Pleckstrin homology domain
ENSGALT00000014420	mRNA	0.597986	0.000188723	-0.4541	0.00129296	ENSGALG00000008875	PLCB1	protein_coding	PLC-like phosphodiesterase, TIM beta/alpha-barrel domain||C2 domain||Phosphatidylinositol-4, 5-bisphosphate phosphodiesterase beta||Phosphoinositide phospholipase C family||PLC-beta, C-terminal||Phospholipase C, phosphatidylinositol-specific, Y domain||Phospholipase C, phosphoinositol-specific, EF-hand-like||Phospholipase C, phosphatidylinositol-specific , X domain
ENSGALT00000009820	mRNA	-1.3665	0.00282283	-1.35573	0.00228414	ENSGALG00000006087	GPC3	protein_coding	Glypican
ENSGALT00000046100	mRNA	-1.73594	0.000188723	-1.3975	0.000188723	ENSGALG00000026583	--	protein_coding	--
ENSGALT00000044202	mRNA	0.897325	0.000188723	0.684404	0.0011447	ENSGALG00000026298	SERTAD2	protein_coding	SERTA domain
ENSGALT00000025493	mRNA	-1.22721	0.000188723	-0.396198	0.0493244	ENSGALG00000015812	C6ORF162	protein_coding	-
ENSGALT00000020462	mRNA	0.823601	0.000188723	0.457584	0.0033547	ENSGALG00000012526	PRPF40A	protein_coding	WW domain||Antifreeze protein, type I||FF domain
ENSGALT00000025943	mRNA	0.84865	0.000188723	-0.698676	0.000685932	ENSGALG00000016102	CYP26B1	protein_coding	Cytochrome P450, E-class, group I||Cytochrome P450, B-class||Cytochrome P450, E-class, group IV||Cytochrome P450
ENSGALT00000025941	mRNA	-1.49852	0.0305693	-1.15757	0.0498524	ENSGALG00000016100	TMEM74	protein_coding	-
ENSGALT00000010382	mRNA	0.932635	0.000188723	0.500436	0.000188723	ENSGALG00000006431	PANK1	protein_coding	Type II pantothenate kinase
ENSGALT00000000373	mRNA	-1.10505	0.000188723	-0.831569	0.00282283	ENSGALG00000000284	HOXB4	protein_coding	-
ENSGALT00000020668	mRNA	-0.325169	0.00425862	-1.03018	0.000188723	ENSGALG00000012662	NUAK1	protein_coding	Tyrosine-protein kinase, catalytic domain||Protein kinase domain||Lipopolysaccharide kinase||Protein kinase-like domain||Serine/threonine/dual specificity protein kinase, catalytic domain||Serine-threonine/tyrosine-protein kinase catalytic domain
ENSGALT00000036419	mRNA	-1.03988	0.000188723	-1.94618	0.000188723	ENSGALG00000017191	ANGPTL5	protein_coding	Fibrinogen, alpha/beta/gamma chain, C-terminal globular domain
ENSGALT00000009227	mRNA	0.841133	0.000188723	0.391101	0.00387647	ENSGALG00000005745	YTHDF1	protein_coding	YTH domain
ENSGALT00000009221	mRNA	-1.75821	0.000188723	-0.246476	0.0344228	ENSGALG00000005739	SCD	protein_coding	Fatty acid desaturase, type 1||Fatty acid desaturase, type 1, core
ENSGALT00000006467	mRNA	0.691943	0.000188723	0.464732	0.000360792	ENSGALG00000004065	SLC25A16	protein_coding	Mitochondrial carrier protein||Mitochondrial substrate/solute carrier||Graves disease carrier protein||Mitochondrial carrier domain
ENSGALT00000020663	mRNA	-1.47946	0.000188723	-0.245495	0.0324933	ENSGALG00000012659	CKAP4	protein_coding	-
ENSGALT00000025011	mRNA	-1.21395	0.000188723	-0.970941	0.000188723	ENSGALG00000015512	CYP7B1	protein_coding	Cytochrome P450, E-class, group IV||Cytochrome P450||Cytochrome P450, E-class, group I
ENSGALT00000025544	mRNA	0.567955	0.000188723	0.537933	0.000188723	ENSGALG00000015843	CYB5R4	protein_coding	Riboflavin synthase-like beta-barrel||Oxidoreductase, FAD-binding domain||Cytochrome b5-like heme/steroid binding domain||Oxidoreductase FAD/NAD(P)-binding||CS domain||NADH:cytochrome b5 reductase (CBR)||HSP20-like chaperone
ENSGALT00000022910	mRNA	-0.346962	0.0254126	-0.56828	0.000188723	ENSGALG00000014165	MCAT	protein_coding	Acyl transferase||Acyl transferase/acyl hydrolase/lysophospholipase||Polyketide synthase, acyl transferase domain||Malonyl-CoA ACP transacylase, ACP-binding
ENSGALT00000020063	mRNA	1.40406	0.000188723	0.722681	0.000188723	ENSGALG00000012277	MAFF	protein_coding	Transcription factor, Skn-1-like, DNA-binding domain||Basic-leucine zipper domain||Basic leucine zipper domain, Maf-type
ENSGALT00000006794	mRNA	-0.528731	0.000188723	-0.290423	0.0322919	ENSGALG00000004273	RALGPS2	protein_coding	Ras guanine-nucleotide exchange factors catalytic domain||Pleckstrin homology domain||Ras guanine nucleotide exchange factor domain
ENSGALT00000045265	mRNA	-0.578976	0.000188723	-0.363189	0.000995718	ENSGALG00000028520	CST3	protein_coding	Proteinase inhibitor I25, cystatin
ENSGALT00000003545	mRNA	0.66847	0.000188723	0.305527	0.00488559	ENSGALG00000002262	ETF1	protein_coding	eRF1 domain 2||50S ribosomal protein L30e-like||eRF1 domain 3||eRF1 domain 1/Pelota-like||Peptide Chain Release Factor eRF1/aRF1, N-terminal||Peptide chain release factor eRF1/aRF1
ENSGALT00000024545	mRNA	-0.775947	0.000188723	-0.326902	0.0144421	ENSGALG00000015211	DTNA	protein_coding	Zinc finger, ZZ-type||EF-hand domain, type 1||EF-hand domain, type 2||Distrobrevin
ENSGALT00000003543	mRNA	-0.791441	0.000188723	-0.335076	0.0484223	ENSGALG00000002260	CISH	protein_coding	SOCS protein, C-terminal||SH2 domain
ENSGALT00000007510	mRNA	-0.846551	0.000188723	-0.376154	0.00295897	ENSGALG00000004714	CPSF4	protein_coding	Zinc finger, CCHC-type||Zinc finger, CCCH-type
ENSGALT00000025692	mRNA	1.23737	0.000188723	0.3549	0.00186934	ENSGALG00000015943	PDP1	protein_coding	Protein phosphatase 2C (PP2C)-like domain
ENSGALT00000014555	mRNA	0.590435	0.000188723	0.358791	0.00659285	ENSGALG00000008950	EHD4	protein_coding	P-loop containing nucleoside triphosphate hydrolase||EPS15 homology (EH)||EF-hand domain
ENSGALT00000009916	mRNA	-0.852196	0.000188723	0.397939	0.000360792	ENSGALG00000006141	FUT13	protein_coding	Beta-lactamase/transpeptidase-like||GDP-fucose protein O-fucosyltransferase
ENSGALT00000014556	mRNA	0.725668	0.000188723	0.736059	0.000188723	ENSGALG00000008951	FAM73A	protein_coding	Protein of unknown function DUF2217
ENSGALT00000024781	mRNA	-1.91103	0.000188723	-0.274756	0.0215615	ENSGALG00000015356	IFT57	protein_coding	Intra-flagellar transport protein 57||t-SNARE
ENSGALT00000038732	mRNA	-1.19731	0.000188723	-0.901142	0.000188723	ENSGALG00000009495	FGFR2	protein_coding	Fibroblast growth factor receptor family||Tyrosine-protein kinase, catalytic domain||Immunoglobulin-like domain||Immunoglobulin||Immunoglobulin subtype||Serine-threonine/tyrosine-protein kinase catalytic domain||Protein kinase-like domain||Serine/threonine/dual specificity protein kinase, catalytic domain||Protein kinase domain||Immunoglobulin subtype 2||Immunoglobulin I-set
ENSGALT00000004792	mRNA	-1.54133	0.000188723	-0.944311	0.000188723	ENSGALG00000003028	ADAMTS13	protein_coding	Peptidase M12B, ADAM-TS||Thrombospondin, type 1 repeat||ADAM-TS Spacer 1||CUB domain||Peptidase M12B, ADAM/reprolysin
ENSGALT00000020209	mRNA	-2.55676	0.000188723	0.422823	0.0271765	ENSGALG00000012377	HNMT	protein_coding	Methyltransferase type 12||S-adenosyl-L-methionine-dependent methyltransferase||Histamine N-methyltransferase
ENSGALT00000009350	mRNA	0.589863	0.000188723	0.653659	0.000188723	ENSGALG00000005821	FAM219A	protein_coding	-
ENSGALT00000042769	mRNA	-0.318039	0.00412929	-0.251	0.0272764	ENSGALG00000029167	THOP1	protein_coding	Peptidase M3A/M3B
ENSGALT00000022336	mRNA	0.36163	0.00563001	0.411494	0.000841166	ENSGALG00000013745	RTTN	protein_coding	Armadillo-type fold
ENSGALT00000020200	mRNA	-0.782462	0.000188723	-0.367899	0.0321108	ENSGALG00000012369	TPK1	protein_coding	Thiamin pyrophosphokinase||Thiamin pyrophosphokinase, vitamin B1-binding domain||Thiamin pyrophosphokinase, catalytic domain
ENSGALT00000024944	mRNA	-0.810469	0.000188723	-0.379981	0.00412929	ENSGALG00000015469	IGSF3	protein_coding	Immunoglobulin subtype 2||Immunoglobulin-like domain||Immunoglobulin V-set domain||Immunoglobulin I-set||Immunoglobulin||Immunoglobulin subtype||Immunoglobulin V-set, subgroup
ENSGALT00000000084	mRNA	0.672101	0.000188723	0.454763	0.00425862	ENSGALG00000019835	TRIM27.2	protein_coding	Butyrophylin-like||B30.2/SPRY domain||SPRY domain||Zinc finger, C3HC4 RING-type||SPRY-associated||Zinc finger, RING-type||Zinc finger, B-box||Concanavalin A-like lectin/glucanase domain
ENSGALT00000000500	mRNA	-0.294718	0.0304771	-0.32845	0.0149768	ENSGALG00000000368	GAS7	protein_coding	WW domain||FCH domain||SH3 domain||Variant SH3 domain
ENSGALT00000027898	mRNA	-0.438376	0.000526317	-1.33075	0.000188723	ENSGALG00000017261	TENM4	protein_coding	Epidermal growth factor-like domain||Soluble quinoprotein glucose/sorbosone dehydrogenase||EGF-like domain, extracellular||Teneurin intracellular, N-terminal||Carboxypeptidase-like, regulatory domain||YD repeat||Rhs repeat-associated core
ENSGALT00000009598	mRNA	0.954382	0.000188723	0.570231	0.000188723	ENSGALG00000005969	ANTXRL	protein_coding	Anthrax toxin receptor, C-terminal||von Willebrand factor, type A||Anthrax toxin receptor, extracellular
ENSGALT00000005265	mRNA	0.745759	0.000188723	0.276362	0.0409893	ENSGALG00000003325	SETD8	protein_coding	Histone H4-K20 methyltransferase||SET domain
ENSGALT00000005264	mRNA	-0.669657	0.000188723	-1.05077	0.000188723	ENSGALG00000003324	PRRX1	protein_coding	OAR domain||Homeodomain-like||Homeobox domain
ENSGALT00000009595	mRNA	-0.523001	0.0110165	-1.12788	0.000188723	ENSGALG00000005967	-	protein_coding	Zinc finger, LIM-type
ENSGALT00000005261	mRNA	0.426171	0.000188723	-0.346499	0.00200771	ENSGALG00000003322	TBC1D2B	protein_coding	Rab-GTPase-TBC domain
ENSGALT00000009591	mRNA	0.639312	0.000188723	0.324432	0.00200771	ENSGALG00000005966	SEC61A1	protein_coding	SecY/SEC61-alpha family||Translocon Sec61/SecY, plug domain||SecY subunit domain
ENSGALT00000007750	mRNA	-0.962201	0.000188723	-0.632389	0.000188723	ENSGALG00000004852	-	protein_coding	Dynamin GTPase effector||Dynamin superfamily||P-loop containing nucleoside triphosphate hydrolase||Pleckstrin homology domain||Dynamin central domain||Dynamin, GTPase domain
ENSGALT00000002309	mRNA	-1.34045	0.00988052	-1.25111	0.010104	ENSGALG00000001519	NEU2	protein_coding	Sialidases
ENSGALT00000024306	mRNA	1.00382	0.000188723	0.624149	0.000188723	ENSGALG00000015073	TMEM39A	protein_coding	Uncharacterised protein family TMEM39
ENSGALT00000004537	mRNA	-0.331475	0.0185015	-0.342645	0.0137888	ENSGALG00000002877	LRRC45	protein_coding	Leucine-rich repeat, ribonuclease inhibitor subtype
ENSGALT00000002306	mRNA	-0.629496	0.000188723	-0.704405	0.000188723	ENSGALG00000001516	FHL3	protein_coding	Zinc finger, LIM-type
ENSGALT00000002304	mRNA	0.379128	0.00129296	0.336542	0.00870816	ENSGALG00000001515	-	protein_coding	ATPase family AAA domain-containing protein 3, domain of unknown function DUF3523||ATPase, AAA-type, core||P-loop containing nucleoside triphosphate hydrolase||AAA+ ATPase domain
ENSGALT00000010253	mRNA	-1.26116	0.000188723	-0.667595	0.000188723	ENSGALG00000006343	ACTG2	protein_coding	Actin family
ENSGALT00000013817	mRNA	0.554274	0.000188723	0.598158	0.000188723	ENSGALG00000008479	PLEKHM3	protein_coding	Pleckstrin homology domain
ENSGALT00000041028	mRNA	0.624043	0.000188723	0.288704	0.0203525	ENSGALG00000001364	CSNK1A1	protein_coding	Protein kinase domain||Tyrosine-protein kinase, catalytic domain||Serine-threonine/tyrosine-protein kinase catalytic domain||Protein kinase-like domain||Serine/threonine/dual specificity protein kinase, catalytic domain
ENSGALT00000010256	mRNA	-1.29646	0.000188723	-0.778998	0.000188723	ENSGALG00000006346	JSC	protein_coding	Chemokine interleukin-8-like domain
ENSGALT00000018315	mRNA	-0.709689	0.000841166	-0.63597	0.00387647	ENSGALG00000011227	CDS1	protein_coding	Phosphatidate cytidylyltransferase||Phosphatidate cytidylyltransferase, eukaryota
ENSGALT00000010254	mRNA	-0.821921	0.000188723	0.693634	0.000188723	ENSGALG00000006344	GSTT1	protein_coding	Glutathione S-transferase, C-terminal-like||Glutathione S-transferase, C-terminal||Glutathione S-transferase, N-terminal||Thioredoxin-like fold
ENSGALT00000010255	mRNA	0.350994	0.00186934	0.410777	0.000188723	ENSGALG00000006345	-	protein_coding	Transmembrane protein 43 family
ENSGALT00000001372	mRNA	0.880734	0.000188723	0.62647	0.000188723	ENSGALG00000000934	ZBTB43	protein_coding	Zinc finger, C2H2||BTB/POZ-like||Zinc finger, C2H2-like||BTB/POZ||BTB/POZ fold
ENSGALT00000030740	mRNA	1.17079	0.000188723	0.489559	0.000360792	ENSGALG00000019397	CERK	protein_coding	Diacylglycerol kinase, catalytic domain||ATP-NAD kinase-like domain
ENSGALT00000001374	mRNA	0.879455	0.000188723	0.690514	0.000188723	ENSGALG00000000935	TUFT1	protein_coding	-
ENSGALT00000016531	mRNA	-0.399133	0.00741646	-0.376065	0.0122624	ENSGALG00000010166	VLDL	protein_coding	Epidermal growth factor-like domain||LDLR class B repeat||Insulin-like growth factor binding protein, N-terminal||EGF-like calcium-binding domain||Low-density lipoprotein (LDL) receptor class A repeat
ENSGALT00000011083	mRNA	-0.624815	0.000188723	-1.19712	0.000188723	ENSGALG00000006851	-	protein_coding	Cadherin-like||Cadherin||Protocadherin
ENSGALT00000020848	mRNA	0.607283	0.000188723	0.422106	0.00538258	ENSGALG00000012778	SLC35B3	protein_coding	UAA transporter
ENSGALT00000000793	mRNA	-1.81625	0.000188723	-0.731914	0.000995718	ENSGALG00000000569	SDC3	protein_coding	Neurexin/syndecan/glycophorin C||Syndecan/Neurexin domain
ENSGALT00000023647	mRNA	-1.51051	0.000360792	0.976912	0.000841166	ENSGALG00000014675	RHOBTB3	protein_coding	BTB/POZ-like||Small GTPase superfamily||BTB/POZ||BTB/POZ fold||P-loop containing nucleoside triphosphate hydrolase
ENSGALT00000011085	mRNA	-0.718288	0.000188723	-0.303494	0.00753368	ENSGALG00000006853	QARS	protein_coding	Glutamyl/glutaminyl-tRNA synthetase, class Ib, catalytic domain||Glutamyl/glutaminyl-tRNA synthetase||Ribosomal protein L25/Gln-tRNA synthetase, anti-codon-binding domain||Glutaminyl-tRNA synthetase, class Ib, non-specific RNA-binding domain, N-terminal||Glutaminyl-tRNA synthetase, class Ib, non-specific RNA-binding domain 2||Glutamyl/glutaminyl-tRNA synthetase, class Ib, anti-codon binding domai…
ENSGALT00000009683	mRNA	-0.702373	0.000188723	-0.28464	0.0203525	ENSGALG00000006017	DOCK11	protein_coding	Pleckstrin homology domain||Armadillo-type fold||Dedicator of cytokinesis C/D, N-terminal||Dedicator of cytokinesis C-terminal
ENSGALT00000023088	mRNA	-0.896244	0.000188723	-0.332067	0.0201366	ENSGALG00000014274	RIMKLB	protein_coding	ATP-grasp fold, RimK-type||ATP-grasp fold||Ribosomal S6 modification enzyme RimK/Lysine biosynthesis enzyme LysX||Prokaryotic glutathione synthetase, ATP-binding||ATP-grasp fold, DUF201-type
ENSGALT00000009680	mRNA	-1.31988	0.000188723	-0.303708	0.0223991	ENSGALG00000006016	PASK	protein_coding	Protein kinase-like domain||Serine/threonine/dual specificity protein kinase, catalytic domain||Serine-threonine/tyrosine-protein kinase catalytic domain||Tyrosine-protein kinase, catalytic domain||PAS fold||Protein kinase domain||PAS domain
ENSGALT00000027302	mRNA	-0.529738	0.00186934	-0.346147	0.039961	ENSGALG00000016895	DZIP1	protein_coding	Zinc finger, C2H2
ENSGALT00000027300	mRNA	0.928927	0.000188723	1.01821	0.000188723	ENSGALG00000016894	DNAJC3	protein_coding	DnaJ domain||Tetratricopeptide TPR1||Tetratricopeptide repeat||Tetratricopeptide repeat-containing domain
ENSGALT00000036747	mRNA	-1.85644	0.000188723	-0.382344	0.00635099	ENSGALG00000016027	CBR1	protein_coding	Short-chain dehydrogenase/reductase SDR||Glucose/ribitol dehydrogenase||Polyketide synthase, ketoreductase domain
ENSGALT00000006930	mRNA	-0.68133	0.00513326	0.66341	0.00172976	ENSGALG00000004343	HPD	protein_coding	Glyoxalase/Bleomycin resistance protein/Dihydroxybiphenyl dioxygenase||Glyoxalase/fosfomycin resistance/dioxygenase domain||4-hydroxyphenylpyruvate dioxygenase
ENSGALT00000043961	mRNA	-0.781432	0.000360792	-0.71971	0.000526317	ENSGALG00000026727	SLC30A10	protein_coding	Cation efflux protein
ENSGALT00000043967	mRNA	-0.278104	0.0369959	-0.274673	0.0405252	ENSGALG00000026315	RAB34	protein_coding	Small GTPase superfamily, Rab type||Small GTP-binding protein domain||Small GTPase superfamily, ARF/SAR type||P-loop containing nucleoside triphosphate hydrolase||Small GTPase superfamily, Ras type||Small GTPase superfamily, Rho type||Mitochondrial Rho-like||Small GTPase superfamily
ENSGALT00000012922	mRNA	0.60773	0.000188723	-0.292076	0.0244273	ENSGALG00000007956	PLXDC2	protein_coding	Plexin||Plexin-like fold
ENSGALT00000032836	mRNA	1.50715	0.000188723	0.738209	0.000188723	ENSGALG00000020557	-	protein_coding	Tudor domain||JmjN domain||Zinc finger, FYVE/PHD-type||JmjC domain||Zinc finger, PHD-type
ENSGALT00000004318	mRNA	0.458648	0.000188723	0.58521	0.000188723	ENSGALG00000002739	INPP5K	protein_coding	Coiled-coil transcriptional coactivator-like||Endonuclease/exonuclease/phosphatase||Inositol polyphosphate-related phosphatase
ENSGALT00000024162	mRNA	-0.611955	0.000188723	-0.501389	0.000188723	ENSGALG00000014978	IQGAP2	protein_coding	Ras GTPase-activating protein||RasGAP protein, C-terminal||Calponin homology domain||P-loop containing nucleoside triphosphate hydrolase||IQ motif, EF-hand binding site||WW domain||Rho GTPase activation protein
ENSGALT00000012924	mRNA	1.38018	0.000188723	0.663057	0.000188723	ENSGALG00000007957	TTC17	protein_coding	Tetratricopeptide repeat-containing domain||Tetratricopeptide repeat||Tetratricopeptide TPR1
ENSGALT00000032837	mRNA	-2.98028	0.000188723	-2.66862	0.000188723	ENSGALG00000020558	--	protein_coding	--
ENSGALT00000004279	mRNA	-2.90515	0.000188723	-0.868984	0.000188723	ENSGALG00000002712	LIPG	protein_coding	Lipoprotein lipase||Alpha/Beta hydrolase fold||Lipase/lipooxygenase, PLAT/LH2||Triacylglycerol lipase family||Lipase, N-terminal||PLAT/LH2 domain
ENSGALT00000013511	mRNA	-0.860783	0.000188723	-0.732654	0.000188723	ENSGALG00000008297	SEMA4B	protein_coding	Plexin-like fold||Sema domain||Immunoglobulin-like domain||Plexin
ENSGALT00000045105	mRNA	0.293358	0.0225996	0.458022	0.000360792	ENSGALG00000011134	SETD3	protein_coding	SET domain||Rubisco LSMT, substrate-binding domain
ENSGALT00000008883	mRNA	-0.553753	0.00228414	-0.741191	0.000188723	ENSGALG00000005538	MYO18B	protein_coding	Myosin tail||Prefoldin||Myosin head, motor domain||P-loop containing nucleoside triphosphate hydrolase||IQ motif, EF-hand binding site
ENSGALT00000014386	mRNA	-0.615719	0.000188723	-0.512811	0.000188723	ENSGALG00000008855	UGP2	protein_coding	Nucleotide-diphospho-sugar transferases||UTP--glucose-1-phosphate uridylyltransferase||UTP--glucose-1-phosphate uridylyltransferase family
ENSGALT00000020685	mRNA	0.557413	0.00476361	0.661162	0.0011447	ENSGALG00000013436	TET3	protein_coding	-
ENSGALT00000045108	mRNA	-1.20827	0.000188723	-1.03843	0.000188723	ENSGALG00000029072	NTN3	protein_coding	Netrin domain||Laminin, N-terminal||Tissue inhibitor of metalloproteinases-like, OB-fold||Galactose-binding domain-like||EGF-like, laminin||Netrin module, non-TIMP type
ENSGALT00000045109	mRNA	-1.89506	0.000188723	-1.33789	0.000188723	ENSGALG00000029043	LGALS1	protein_coding	Concanavalin A-like lectin/glucanase domain||Galectin, carbohydrate recognition domain
ENSGALT00000008888	mRNA	0.780647	0.000188723	-0.673639	0.000188723	ENSGALG00000005540	MICAL2	protein_coding	Zinc finger, LIM-type||FAD binding domain||Calponin homology domain||Calmodulin-regulated spectrin-associated protein, CH domain||Monooxygenase, FAD-binding||Aromatic-ring hydroxylase-like
ENSGALT00000011472	mRNA	1.39172	0.000188723	0.624678	0.0102149	ENSGALG00000007082	CREM	protein_coding	cAMP response element binding (CREB) protein||Coactivator CBP, pKID||Basic-leucine zipper domain
ENSGALT00000010623	mRNA	-0.730743	0.000188723	-1.09817	0.000188723	ENSGALG00000006575	VPAC2	protein_coding	GPCR, family 2, vasoactive intestinal peptide receptor 2||GPCR, family 2, vasoactive intestinal peptide receptor||GPCR, family 2, extracellular hormone receptor domain||GPCR, family 2, secretin-like||GPCR, family 2-like
ENSGALT00000022685	mRNA	-0.939334	0.000188723	-0.609892	0.000685932	ENSGALG00000014003	-	protein_coding	Zinc finger, C2H2-like||Zinc finger, C2H2
ENSGALT00000022138	mRNA	0.525268	0.000188723	0.287657	0.0348215	ENSGALG00000013607	FBXO5	protein_coding	Zinc finger, C6HC-type||F-box domain
ENSGALT00000010620	mRNA	-2.49577	0.000188723	-1.95752	0.000188723	ENSGALG00000006572	TNNT3	protein_coding	Troponin
ENSGALT00000006809	mRNA	-0.886267	0.000188723	-1.25699	0.000188723	ENSGALG00000004284	LFNG	protein_coding	Fringe-like||Fringe
ENSGALT00000045245	mRNA	0.371481	0.0135771	-0.363946	0.0226949	ENSGALG00000026521	--	protein_coding	--
ENSGALT00000007530	mRNA	-0.524863	0.000188723	-0.715725	0.000188723	ENSGALG00000004728	RGL1	protein_coding	Ras-association||Ras guanine nucleotide exchange factor domain||Ras guanine-nucleotide exchange factors catalytic domain||Ras-like guanine nucleotide exchange factor, N-terminal||Ubiquitin-related domain
ENSGALT00000011713	mRNA	-2.47037	0.000188723	-1.34363	0.000188723	ENSGALG00000007240	TRAIL-LIKE	protein_coding	Tumour necrosis factor-like domain||Tumour necrosis factor ligand 10/11||Tumour necrosis factor domain
ENSGALT00000011714	mRNA	0.339502	0.00882681	0.381432	0.00255275	ENSGALG00000007241	NUBP1	protein_coding	ATPase MipZ/NubP2/Cfd1||P-loop containing nucleoside triphosphate hydrolase||Anion-transporting ATPase-like domain||Mrp/NBP35 ATP-binding protein||CobQ/CobB/MinD/ParA nucleotide binding domain
ENSGALT00000022137	mRNA	-1.48297	0.000188723	-0.815054	0.000188723	ENSGALG00000013606	FGL1	protein_coding	Fibrinogen, alpha/beta/gamma chain, C-terminal globular domain
ENSGALT00000026143	mRNA	1.31933	0.000188723	0.46757	0.000188723	ENSGALG00000016217	-	protein_coding	Tetratricopeptide TPR1||Tetratricopeptide repeat||JmjC domain||Tetratricopeptide repeat-containing domain
ENSGALT00000029499	mRNA	-2.50708	0.00186934	-2.58686	0.00186934	ENSGALG00000018666	KRT4	protein_coding	Intermediate filament protein||Keratin, type II||Prefoldin
ENSGALT00000042645	mRNA	0.702978	0.047709	-1.68553	0.00412929	ENSGALG00000013604	VIP	protein_coding	Glucagon/GIP/secretin/VIP
ENSGALT00000023933	mRNA	0.505902	0.0324933	-0.651224	0.0172445	ENSGALG00000014825	-	protein_coding	Protein SOGA||Type VII secretion system ESAT-6-like
ENSGALT00000018383	mRNA	-0.303044	0.00835284	-0.77237	0.000188723	ENSGALG00000011264	Sulf1	protein_coding	Extracellular sulfatase, C-terminal||Sulfatase||Type I phosphodiesterase/nucleotide pyrophosphatase/phosphate transferase||Extracellular sulfatase||Alkaline-phosphatase-like, core domain
ENSGALT00000026149	mRNA	-0.662018	0.000188723	-1.43796	0.000188723	ENSGALG00000016220	WISP1	protein_coding	Cystine knot, C-terminal||Insulin-like growth factor-binding protein, IGFBP||Thrombospondin, type 1 repeat||Glycoprotein hormone subunit beta, cystine knot||IGFBP-related, CNN||von Willebrand factor, type C
ENSGALT00000018431	mRNA	-0.912158	0.000526317	-0.54785	0.0318133	ENSGALG00000011299	KIF25	protein_coding	Kinesin motor domain||P-loop containing nucleoside triphosphate hydrolase
ENSGALT00000018925	mRNA	-1.7589	0.000188723	-1.67351	0.000188723	ENSGALG00000011592	MRAS	protein_coding	Small GTPase superfamily||Mitochondrial Rho-like||Small GTPase superfamily, Rho type||Ran GTPase||Small GTPase superfamily, Ras type||P-loop containing nucleoside triphosphate hydrolase||Small GTPase superfamily, ARF/SAR type||Small GTP-binding protein domain||Small GTPase superfamily, Rab type||Elongation factor, GTP-binding domain
ENSGALT00000014094	mRNA	1.05018	0.000188723	0.246189	0.0315153	ENSGALG00000008653	MGA	protein_coding	Transcription factor, T-box||Myc-type, basic helix-loop-helix (bHLH) domain||p53-like transcription factor, DNA-binding
ENSGALT00000002173	mRNA	-1.22609	0.000188723	-0.409695	0.0225996	ENSGALG00000001425	SNX19	protein_coding	Phox homologous domain||Phox-associated domain||Sorting nexin, C-terminal||PX-associated, sorting nexin 13
ENSGALT00000018724	mRNA	-1.0632	0.000188723	-0.711036	0.000188723	ENSGALG00000011487	SHROOM3	protein_coding	Apx/Shrm Domain 2||PDZ domain||Apx/Shrm Domain 1
ENSGALT00000018725	mRNA	-0.962205	0.000188723	-0.336533	0.026293	ENSGALG00000011488	CMTM7	protein_coding	Marvel domain
ENSGALT00000014091	mRNA	-0.893653	0.000188723	-0.293551	0.0259979	ENSGALG00000008651	C3H20ORF3	protein_coding	SMP-30/Gluconolactonase/LRE-like region||Strictosidine synthase, conserved region
ENSGALT00000018721	mRNA	-1.45782	0.000188723	-0.795189	0.00200771	ENSGALG00000011484	CMTM8	protein_coding	Marvel domain||Myelin and lymphocyte (MAL) protein
ENSGALT00000014942	mRNA	0.803367	0.000188723	0.288524	0.037565	ENSGALG00000009172	OSBPL6	protein_coding	Oxysterol-binding protein||Pleckstrin homology domain
ENSGALT00000038916	mRNA	-1.47216	0.000188723	-1.29174	0.000188723	ENSGALG00000006025	XIRP1	protein_coding	Polyribonucleotide nucleotidyltransferase, RNA-binding domain||Actin-binding, Xin repeat
ENSGALT00000038914	mRNA	-0.591066	0.000188723	0.710424	0.000188723	ENSGALG00000002747	FASN	protein_coding	Polyketide synthase, ketoreductase domain||Beta-ketoacyl synthase, N-terminal||Beta-ketoacyl synthase, C-terminal||tRNA-dihydrouridine synthase||Polyketide synthase, beta-ketoacyl synthase domain||Short-chain dehydrogenase/reductase SDR||Thiolase-like||Polyketide synthase, dehydratase domain||Thioesterase||Thiolase, N-terminal||Alpha/Beta hydrolase fold||Acyl transferase/acyl hydrolase/lysophosph…
ENSGALT00000044341	mRNA	2.63261	0.000188723	0.695584	0.000360792	ENSGALG00000027617	-	protein_coding	Potassium channel, calcium-activated, BK, beta subunit||KCNMB2, ball/chain domain
ENSGALT00000016800	mRNA	0.654721	0.0011447	0.467312	0.0190227	ENSGALG00000010319	SYT1	protein_coding	Synaptotagmin||C2 domain
ENSGALT00000016803	mRNA	1.97544	0.000188723	0.508062	0.000685932	ENSGALG00000010322	JDP2	protein_coding	AP-1 transcription factor||Basic-leucine zipper domain||Transcription factor, Skn-1-like, DNA-binding domain
ENSGALT00000031625	mRNA	0.254328	0.034239	0.269624	0.0235132	ENSGALG00000019891	CLN8	protein_coding	TRAM/LAG1/CLN8 homology domain
ENSGALT00000019723	mRNA	-0.530285	0.0030907	-0.482451	0.00659285	ENSGALG00000012073	SFRP4	protein_coding	Netrin domain||Frizzled domain||Tissue inhibitor of metalloproteinases-like, OB-fold||Netrin module, non-TIMP type
ENSGALT00000023986	mRNA	0.68835	0.000360792	0.56636	0.00599468	ENSGALG00000014865	C5orf34	protein_coding	-
ENSGALT00000019527	mRNA	0.860899	0.000188723	0.443019	0.0490609	ENSGALG00000011970	CHADL	protein_coding	Leucine-rich repeat, typical subtype||Leucine-rich repeat-containing N-terminal||Leucine-rich repeat||Cysteine-rich flanking region, C-terminal
ENSGALT00000016253	mRNA	1.07055	0.000188723	0.661627	0.000188723	ENSGALG00000010005	EPAS1	protein_coding	PAS fold||PAS domain||HIF-1 alpha, transactivation domain, C-terminal||PAS fold-3||Myc-type, basic helix-loop-helix (bHLH) domain||Hypoxia-inducible factor, alpha subunit||PAC motif||Nuclear translocator
ENSGALT00000008222	mRNA	-1.38017	0.000188723	-0.983543	0.000188723	ENSGALG00000005120	FBLN2	protein_coding	Epidermal growth factor-like domain||EGF-like calcium-binding domain||Anaphylatoxin/fibulin
ENSGALT00000043742	mRNA	-3.20724	0.000188723	-0.814276	0.000188723	ENSGALG00000028966	HSPB2	protein_coding	Alpha crystallin/Hsp20 domain||Alpha crystallin/Heat shock protein||Alpha-crystallin, N-terminal||HSP20-like chaperone
ENSGALT00000008553	mRNA	-1.42125	0.000188723	-0.662511	0.000188723	ENSGALG00000005331	GJC2	protein_coding	Gap junction protein, cysteine-rich domain||Connexin||Connexin, N-terminal
ENSGALT00000003944	mRNA	1.52287	0.000188723	1.1179	0.000188723	ENSGALG00000002501	VKORC1L1	protein_coding	Vitamin K epoxide reductase
ENSGALT00000008225	mRNA	0.778597	0.000188723	0.560325	0.000188723	ENSGALG00000005121	TAF4	protein_coding	Transcription initiation factor TFIID component TAF4||Histone-fold||TAFH/NHR1
ENSGALT00000011938	mRNA	0.597157	0.000188723	-0.500971	0.000188723	ENSGALG00000007383	HSPB8	protein_coding	Alpha crystallin/Heat shock protein||Alpha crystallin/Hsp20 domain||HSP20-like chaperone
ENSGALT00000022352	mRNA	-0.630503	0.000188723	-1.12122	0.000188723	ENSGALG00000013760	GFPT2	protein_coding	Class II glutamine amidotransferase domain||Sugar isomerase (SIS)||Glucosamine-fructose-6-phosphate aminotransferase, isomerising||Nucleophile aminohydrolases, N-terminal
ENSGALT00000019095	mRNA	1.10113	0.000188723	0.800596	0.000188723	ENSGALG00000011681	DEPDC7	protein_coding	DEP domain
ENSGALT00000026856	mRNA	-0.793069	0.000188723	-0.495039	0.000188723	ENSGALG00000016635	MXRA5	protein_coding	Leucine-rich repeat, typical subtype||Leucine-rich repeat-containing N-terminal||Immunoglobulin||Immunoglobulin-like domain||Immunoglobulin V-set domain||Immunoglobulin subtype||Cysteine-rich flanking region, C-terminal||Immunoglobulin I-set||Immunoglobulin subtype 2
ENSGALT00000042831	mRNA	-0.403796	0.000841166	-0.995106	0.000188723	ENSGALG00000028236	PRRX2	protein_coding	Homeobox domain||Homeodomain-like||OAR domain
ENSGALT00000043858	mRNA	1.53862	0.000188723	0.884361	0.000188723	ENSGALG00000027335	ARID5A	protein_coding	ARID DNA-binding domain
ENSGALT00000015385	mRNA	-0.387395	0.00200771	0.335911	0.00488559	ENSGALG00000009453	-	protein_coding	Molybdenum cofactor sulfurase, C-terminal||Pyruvate kinase-like, insert domain||MOSC, N-terminal beta barrel
ENSGALT00000003637	mRNA	-0.818899	0.000188723	-0.588861	0.000188723	ENSGALG00000002313	SLC38A7	protein_coding	Amino acid transporter, transmembrane||Tryptophan/tyrosine permease
ENSGALT00000045656	mRNA	0.837907	0.000188723	-0.286189	0.0205433	ENSGALG00000027109	SPON2	protein_coding	Spondin, N-terminal||Thrombospondin, type 1 repeat
ENSGALT00000015381	mRNA	1.5651	0.000188723	-0.25617	0.0470538	ENSGALG00000009450	DUSP10	protein_coding	Protein-tyrosine phosphatase-like||Protein-tyrosine/Dual specificity phosphatase||Rhodanese-like domain||Dual specificity phosphatase, subgroup, catalytic domain||Dual specificity phosphatase, catalytic domain||Mitogen-activated protein (MAP) kinase phosphatase
ENSGALT00000032718	mRNA	1.66413	0.000188723	0.68107	0.0137888	ENSGALG00000020505	KCNJ11	protein_coding	Potassium channel, inwardly rectifying, Kir||Immunoglobulin E-set||Potassium channel, inwardly rectifying, Kir6.2
ENSGALT00000032202	mRNA	1.01479	0.000188723	0.406453	0.00374641	ENSGALG00000020201	CEP44	protein_coding	-
ENSGALT00000023612	mRNA	1.33908	0.000188723	0.6817	0.000188723	ENSGALG00000014651	LYSMD3	protein_coding	LysM domain
ENSGALT00000002258	mRNA	0.500316	0.000188723	0.314673	0.00501294	ENSGALG00000001489	SSU72	protein_coding	Phosphotyrosine protein phosphatase I superfamily||RNA polymerase II subunit A
ENSGALT00000008796	mRNA	-2.13468	0.000188723	-2.37358	0.000188723	ENSGALG00000005476	PTH1R	protein_coding	GPCR, family 2, secretin-like||GPCR, family 2, parathyroid hormone receptor||GPCR, family 2-like||GPCR, family 2, extracellular hormone receptor domain
ENSGALT00000040292	mRNA	-2.49905	0.000188723	-1.28313	0.000188723	ENSGALG00000023933	G0S2	protein_coding	-
ENSGALT00000010711	mRNA	0.802033	0.000188723	0.432628	0.000685932	ENSGALG00000006631	TICRR	protein_coding	-
ENSGALT00000027525	mRNA	-0.816299	0.000188723	-0.341847	0.00812274	ENSGALG00000017036	LHFP	protein_coding	Lipoma HMGIC fusion partner-like protein
ENSGALT00000027523	mRNA	0.529068	0.000188723	0.432987	0.000360792	ENSGALG00000017035	COG6	protein_coding	Conserved oligomeric Golgi complex subunit 6
ENSGALT00000010718	mRNA	-1.32207	0.000188723	-1.12556	0.000188723	ENSGALG00000006634	DNMT3B	protein_coding	PWWP domain||S-adenosyl-L-methionine-dependent methyltransferase||Zinc finger, FYVE/PHD-type
ENSGALT00000019389	mRNA	-2.202	0.000188723	-0.690505	0.000188723	ENSGALG00000011883	CLEC3B	protein_coding	C-type lectin||C-type lectin fold
ENSGALT00000002948	mRNA	0.793535	0.000188723	0.238254	0.0388524	ENSGALG00000001907	WAPAL	protein_coding	Armadillo-type fold||Wings apart-like protein
ENSGALT00000007320	mRNA	0.842436	0.000188723	-0.270514	0.0204523	ENSGALG00000004599	EDA2R	protein_coding	Tumour necrosis factor receptor 27||TNFR/NGFR cysteine-rich region||Death-like domain
ENSGALT00000002946	mRNA	0.520759	0.0107927	-0.647527	0.00400276	ENSGALG00000001915	VAV3	protein_coding	Protein kinase C-like, phorbol ester/diacylglycerol-binding domain||Calponin homology domain||Variant SH3 domain||Pleckstrin homology domain||SH3 domain||SH2 domain||Dbl homology (DH) domain
ENSGALT00000017942	mRNA	-0.765439	0.000188723	-0.386076	0.00611447	ENSGALG00000011013	PCNXL2	protein_coding	Pecanex||Trypsin-like cysteine/serine peptidase domain
ENSGALT00000027993	mRNA	-1.1249	0.000188723	-0.469961	0.0169234	ENSGALG00000017321	PLEKHB1	protein_coding	Pleckstrin homology domain
ENSGALT00000013259	mRNA	0.692663	0.000360792	0.370044	0.0393296	ENSGALG00000008167	KMT2E	protein_coding	Zinc finger, PHD-type||Zinc finger, PHD-finger||SET domain||Zinc finger, FYVE/PHD-type
ENSGALT00000019897	mRNA	-0.510984	0.000188723	-0.283715	0.0494092	ENSGALG00000012186	CASP6	protein_coding	Peptidase C14, caspase domain||Peptidase C14A, caspase precursor p45, core||Peptidase C14, ICE, catalytic subunit p20||Peptidase C14, caspase non-catalytic subunit p10
ENSGALT00000019894	mRNA	-1.62701	0.000188723	-1.39947	0.000188723	ENSGALG00000012184	BMPER	protein_coding	von Willebrand factor, type C||Trypsin Inhibitor-like, cysteine rich domain||Uncharacterised domain, cysteine-rich||von Willebrand factor, type D domain
ENSGALT00000019676	mRNA	-0.893937	0.000188723	-0.408222	0.0204523	ENSGALG00000012046	ARPP21	protein_coding	Single-stranded nucleic acid binding R3H
ENSGALT00000021258	mRNA	0.560581	0.000188723	0.624855	0.000188723	ENSGALG00000013021	6-Mar	protein_coding	Zinc finger, C3HC4 RING-type||Zinc finger, RING-CH-type
ENSGALT00000019257	mRNA	1.90192	0.000188723	0.755645	0.0341436	ENSGALG00000011799	--	protein_coding	--
ENSGALT00000019256	mRNA	-0.491464	0.000360792	-0.291262	0.0230001	ENSGALG00000011798	HEBP1	protein_coding	SOUL haem-binding protein||Regulatory factor, effector binding domain
ENSGALT00000032407	mRNA	-0.548942	0.0011447	-0.396773	0.0211517	ENSGALG00000020322	ACRC	protein_coding	Domain of unknown function SprT-like
ENSGALT00000027763	mRNA	-0.869058	0.000188723	-2.80754	0.000188723	ENSGALG00000017183	MMP13	protein_coding	Peptidoglycan binding-like||Hemopexin-like domain||Peptidase M10, metallopeptidase||Peptidase M10A, stromelysin-type||Peptidase M10A||Peptidase, metallopeptidase||Hemopexin-like repeats
ENSGALT00000000960	mRNA	-1.09516	0.000188723	-1.21725	0.000188723	ENSGALG00000000678	CITED4	protein_coding	CITED
ENSGALT00000000963	mRNA	-1.13432	0.000188723	-0.605721	0.000188723	ENSGALG00000000681	PAK1	protein_coding	CRIB domain||Protein kinase domain||Tyrosine-protein kinase, catalytic domain||Protein kinase-like domain||Serine/threonine/dual specificity protein kinase, catalytic domain||Serine-threonine/tyrosine-protein kinase catalytic domain
ENSGALT00000010400	mRNA	-0.438999	0.000188723	-0.532092	0.000188723	ENSGALG00000006445	ARNT2	protein_coding	PAS domain||PAS fold||Myc-type, basic helix-loop-helix (bHLH) domain||Nuclear translocator||PAC motif||PAS fold-3
ENSGALT00000040184	mRNA	-0.734399	0.0169234	-0.756357	0.0144421	ENSGALG00000018815	PCGF2	protein_coding	Zinc finger, C3HC4 RING-type||Zinc finger, RING-type
ENSGALT00000044190	mRNA	1.33626	0.000188723	1.15552	0.000526317	ENSGALG00000025874	CPXM1	protein_coding	Peptidase M14, carboxypeptidase A
ENSGALT00000003305	mRNA	-4.39747	0.000360792	-1.05644	0.000188723	ENSGALG00000002116	C18H17ORF106	protein_coding	-
ENSGALT00000044192	mRNA	-0.353324	0.0299064	-1.1393	0.000188723	ENSGALG00000025919	BAMBI	protein_coding	TGF-beta receptor/activin receptor, type I/II||BMP and activin membrane-bound inhibitor
ENSGALT00000003307	mRNA	-2.20194	0.000188723	-0.318119	0.0446027	ENSGALG00000002118	CO6	protein_coding	Potassium channel, calcium-activated, BK, beta subunit
ENSGALT00000001947	mRNA	-1.29831	0.00670958	-1.47124	0.00463897	ENSGALG00000001276	HOXB9	protein_coding	Hox9, N-terminal activation domain
ENSGALT00000005866	mRNA	0.898958	0.000188723	1.01223	0.000188723	ENSGALG00000003701	SGMS1	protein_coding	Sterile alpha motif domain||Phosphatidic acid phosphatase type 2/haloperoxidase||Sterile alpha motif/pointed domain
ENSGALT00000003045	mRNA	-0.356386	0.00295897	-0.431709	0.000360792	ENSGALG00000001964	INPP5E	protein_coding	Inositol polyphosphate-related phosphatase||Endonuclease/exonuclease/phosphatase
ENSGALT00000012493	mRNA	-1.42836	0.000188723	-0.513634	0.0230001	ENSGALG00000007710	-	protein_coding	Mitochondrial Rho-like||Small GTPase superfamily||Small GTPase superfamily, Rab type||Small GTPase superfamily, Ras type||P-loop containing nucleoside triphosphate hydrolase||Small GTPase superfamily, Rho type||Small GTP-binding protein domain
ENSGALT00000038132	mRNA	-0.952213	0.000188723	-0.411366	0.0250174	ENSGALG00000010921	PKD2	protein_coding	Polycystic kidney disease type 1 protein||Polycystic kidney disease type 2 protein||Ion transport domain||Polycystin cation channel, PKD1/PKD2||EF-hand domain
ENSGALT00000037615	mRNA	0.546344	0.000188723	0.415706	0.00129296	ENSGALG00000011713	CDV3	protein_coding	-
ENSGALT00000014639	mRNA	-1.62111	0.000188723	-0.40127	0.00538258	ENSGALG00000008999	AFAP1L2	protein_coding	Pleckstrin homology domain
ENSGALT00000036686	mRNA	0.42262	0.000360792	0.344296	0.00228414	ENSGALG00000022804	-	protein_coding	Foie gras liver health family 1
ENSGALT00000037581	mRNA	-1.5522	0.000188723	-0.603644	0.000188723	ENSGALG00000023073	AKAP12	protein_coding	Protein kinase A anchoring, WSK motif
ENSGALT00000016127	mRNA	0.410609	0.000526317	0.329783	0.00425862	ENSGALG00000009916	SCFD1	protein_coding	Sec1-like protein
ENSGALT00000016124	mRNA	-0.579522	0.000188723	-0.482265	0.000188723	ENSGALG00000009915	EML4	protein_coding	WD40 repeat||HELP||WD40-repeat-containing domain||Quinonprotein alcohol dehydrogenase-like superfamily
ENSGALT00000016123	mRNA	1.10873	0.000188723	0.452195	0.0011447	ENSGALG00000003753	CYLD	protein_coding	CAP Gly-rich domain||Ubiquitin specific protease domain||Peptidase C19, ubiquitin carboxyl-terminal hydrolase
ENSGALT00000037587	mRNA	-0.743882	0.000188723	-0.727944	0.000188723	ENSGALG00000012395	PLEKHG1	protein_coding	Pleckstrin homology domain||Dbl homology (DH) domain
ENSGALT00000045755	mRNA	0.800259	0.000188723	0.355675	0.00129296	ENSGALG00000026470	BOD1L1	protein_coding	-
ENSGALT00000027661	mRNA	-0.458057	0.00295897	0.373362	0.0116998	ENSGALG00000017122	SGCG	protein_coding	Sarcoglycan complex subunit protein
ENSGALT00000000915	mRNA	-0.403128	0.00730095	-0.335552	0.0267773	ENSGALG00000000643	ANKS3	protein_coding	Sterile alpha motif, type 2||Ankyrin repeat-containing domain||Sterile alpha motif domain||Ankyrin repeat||Sterile alpha motif, type 1||Sterile alpha motif/pointed domain
ENSGALT00000040983	mRNA	-0.646485	0.0210498	-1.4633	0.000188723	ENSGALG00000024272	S100A12	protein_coding	EF-hand domain||S100/CaBP-9k-type, calcium binding, subdomain
ENSGALT00000030802	mRNA	-1.26925	0.000188723	-1.43647	0.000188723	ENSGALG00000019430	-	protein_coding	CD59 antigen||Ly-6 antigen / uPA receptor -like
ENSGALT00000026456	mRNA	1.09679	0.000188723	0.384299	0.000995718	ENSGALG00000016406	RPS6KA3	protein_coding	Protein kinase domain||Lipopolysaccharide kinase||Serine-threonine/tyrosine-protein kinase catalytic domain||Serine/threonine/dual specificity protein kinase, catalytic domain||Protein kinase-like domain||Tyrosine-protein kinase, catalytic domain||Ribosomal protein S6 kinase II||Protein kinase, C-terminal||AGC-kinase, C-terminal
ENSGALT00000013382	mRNA	0.450766	0.000685932	0.652132	0.000188723	ENSGALG00000008222	SLC26A5	protein_coding	Sulphate anion transporter||Sulphate transporter||STAS domain
ENSGALT00000046049	mRNA	1.18083	0.000188723	0.796062	0.000188723	ENSGALG00000025884	NABP1	protein_coding	OB-fold nucleic acid binding domain, AA-tRNA synthetase-type||Nucleic acid-binding, OB-fold
ENSGALT00000046042	mRNA	-2.30606	0.000188723	-2.2068	0.000188723	ENSGALG00000026075	AMER3	protein_coding	Uncharacterised protein family FAM123
ENSGALT00000007955	mRNA	-0.623485	0.000188723	-0.462539	0.000188723	ENSGALG00000004960	FBN1	protein_coding	TB domain||EGF-like calcium-binding domain||Epidermal growth factor-like domain||Insulin-like growth factor binding protein, N-terminal||Fibrillin/Microneme protein4
ENSGALT00000033133	mRNA	-0.275437	0.0460442	-0.425911	0.00186934	ENSGALG00000008542	ADD3	protein_coding	Class II aldolase/adducin N-terminal
ENSGALT00000039192	mRNA	0.430527	0.000188723	-0.370771	0.000995718	ENSGALG00000023571	TRIM59	protein_coding	Zinc finger, C3HC4 RING-type||Zinc finger, B-box||Zinc finger, RING-type
ENSGALT00000033138	mRNA	-1.62512	0.000188723	-0.312462	0.0178765	ENSGALG00000020700	--	protein_coding	--
ENSGALT00000030938	mRNA	-0.89397	0.0229052	-0.745978	0.0481639	ENSGALG00000024081	TGIF2	protein_coding	Homeodomain-like
ENSGALT00000026541	mRNA	1.26002	0.000188723	0.28859	0.00964276	ENSGALG00000016451	ROCK2	protein_coding	AGC-kinase, C-terminal||Protein kinase, C-terminal||Tyrosine-protein kinase, catalytic domain||Rho binding domain||Protein kinase C-like, phorbol ester/diacylglycerol-binding domain||Prefoldin||Pleckstrin homology domain||tRNA-binding arm||Protein kinase domain||Protein kinase-like domain||Serine-threonine/tyrosine-protein kinase catalytic domain||Serine/threonine/dual specificity protein kinase,…
ENSGALT00000044579	mRNA	-1.36616	0.000188723	-0.715938	0.00186934	ENSGALG00000028854	DUSP23	protein_coding	Dual specificity phosphatase, subgroup, catalytic domain||Dual specificity phosphatase, catalytic domain||Protein-tyrosine phosphatase-like||Protein-tyrosine/Dual specificity phosphatase||Protein-tyrosine phosphatase, catalytic||Protein-tyrosine phosphatase, receptor/non-receptor type
ENSGALT00000030930	mRNA	-1.10892	0.000188723	-0.860566	0.000188723	ENSGALG00000014910	COLEC12	protein_coding	C-type lectin fold||Collagen triple helix repeat||C-type lectin
ENSGALT00000017723	mRNA	-0.653194	0.0309372	0.538248	0.0382133	ENSGALG00000010899	G6PC2	protein_coding	Phosphatidic acid phosphatase type 2/haloperoxidase||Glucose-6-phosphatase
ENSGALT00000017720	mRNA	0.939937	0.000188723	0.582248	0.00282283	ENSGALG00000010896	TMEM161B	protein_coding	Transmembrane protein 161A/B
ENSGALT00000025223	mRNA	-0.883211	0.000188723	-0.272681	0.0293118	ENSGALG00000015644	STAU2	protein_coding	Double-stranded RNA-binding domain
ENSGALT00000015948	mRNA	-1.47995	0.000188723	-0.32623	0.0201366	ENSGALG00000020438	DPH6	protein_coding	YjgF/Yer057p/UK114 family||Endoribonuclease L-PSP/chorismate mutase-like||DUF71 domain
ENSGALT00000045072	mRNA	-1.03833	0.000188723	-0.903033	0.000685932	ENSGALG00000028759	LYPD6B	protein_coding	-
ENSGALT00000027593	mRNA	-0.86758	0.000188723	-0.231193	0.0416416	ENSGALG00000017082	HMGB1	protein_coding	High mobility group box domain
ENSGALT00000012662	mRNA	-0.722289	0.000360792	-1.35032	0.000188723	ENSGALG00000007806	FGF16	protein_coding	IL-1 family/FGF family||Fibroblast growth factor family||Cytokine, IL-1-like
ENSGALT00000015941	mRNA	0.26494	0.0197336	-0.383324	0.000995718	ENSGALG00000009800	SETD7	protein_coding	MORN motif||Histone-lysine N-methyltransferase, SET||SET domain
ENSGALT00000015940	mRNA	-1.09605	0.000188723	-0.572871	0.026293	ENSGALG00000009799	MEIS2	protein_coding	Homeobox KN domain||Homeodomain-like||Homeobox domain
ENSGALT00000015947	mRNA	1.5193	0.000188723	1.39822	0.000188723	ENSGALG00000009805	PPM1H	protein_coding	Protein phosphatase 2C (PP2C)-like domain
ENSGALT00000045939	mRNA	0.544009	0.000188723	0.310659	0.0219828	ENSGALG00000027799	TMEM19	protein_coding	Protein of unknown function DUF92, TMEM19
ENSGALT00000007812	mRNA	0.721537	0.000188723	0.239923	0.0359674	ENSGALG00000000304	MTFR1	protein_coding	Mitochondrial fission regulator 1
ENSGALT00000007813	mRNA	-0.576004	0.000188723	-0.372392	0.00268716	ENSGALG00000004893	TMEM119	protein_coding	-
ENSGALT00000017054	mRNA	0.754413	0.000188723	0.341256	0.00599468	ENSGALG00000010471	PPP2R2D	protein_coding	Protein phosphatase 2A, regulatory subunit PR55||WD40 repeat||WD40-repeat-containing domain
ENSGALT00000040725	mRNA	0.764978	0.000188723	0.282588	0.0409028	ENSGALG00000014388	GPATCH8	protein_coding	G-patch domain||Zinc finger, C2H2||Zinc finger, double-stranded RNA binding
ENSGALT00000040721	mRNA	0.297225	0.0184006	-0.269592	0.0406216	ENSGALG00000021475	ADAR	protein_coding	Double-stranded RNA-binding domain||Double-stranded RNA-specific adenosine deaminase (DRADA)||Adenosine deaminase/editase
ENSGALT00000017618	mRNA	1.42243	0.000188723	1.25291	0.000188723	ENSGALG00000010838	ERO1LB	protein_coding	Endoplasmic reticulum oxidoreductin 1
ENSGALT00000043294	mRNA	0.43581	0.000188723	0.469281	0.000188723	ENSGALG00000027444	ZDBF2	protein_coding	Zinc finger, DBF-type
ENSGALT00000015463	mRNA	1.46097	0.000188723	0.572036	0.000188723	ENSGALG00000009500	CCDC132	protein_coding	Vacuolar protein sorting-associated protein 54||Protein of unknown function DUF2451, C-terminal
ENSGALT00000043353	mRNA	-1.41988	0.000188723	-0.824666	0.000188723	ENSGALG00000028063	LOX	protein_coding	Lysyl oxidase
ENSGALT00000006250	mRNA	-0.443208	0.000188723	-0.580232	0.000188723	ENSGALG00000003923	COL6A3	protein_coding	Fibronectin type III||Collagen triple helix repeat||von Willebrand factor, type A||Proteinase inhibitor I2, Kunitz metazoa
ENSGALT00000044409	mRNA	2.51595	0.000188723	0.754592	0.000188723	ENSGALG00000009492	DNAJB9	protein_coding	DnaJ domain
ENSGALT00000017617	mRNA	1.03252	0.000188723	0.823474	0.000188723	ENSGALG00000010837	ASB5	protein_coding	Ankyrin repeat||Ankyrin repeat-containing domain||SOCS protein, C-terminal
ENSGALT00000017616	mRNA	0.699041	0.000188723	-0.384071	0.000685932	ENSGALG00000010836	AHR	protein_coding	PAS domain||PAS fold||Myc-type, basic helix-loop-helix (bHLH) domain||PAS fold-3||PAC motif
ENSGALT00000038357	mRNA	1.40167	0.000188723	-0.383588	0.00525661	ENSGALG00000011207	MKP3	protein_coding	Dual specificity phosphatase, catalytic domain||Mitogen-activated protein (MAP) kinase phosphatase||Dual specificity phosphatase, subgroup, catalytic domain||Rhodanese-like domain||Protein-tyrosine/Dual specificity phosphatase||Protein-tyrosine phosphatase-like
ENSGALT00000002797	mRNA	1.22546	0.000188723	0.416947	0.000526317	ENSGALG00000001809	FAM65A	protein_coding	Armadillo-type fold||HR1 rho-binding repeat
ENSGALT00000002799	mRNA	-0.446612	0.000188723	-0.261868	0.0209499	ENSGALG00000001811	EIF6	protein_coding	Translation initiation factor IF6
ENSGALT00000006493	mRNA	-2.02085	0.000188723	-0.752586	0.0151937	ENSGALG00000004083	GluR1/A	protein_coding	Ionotropic glutamate receptor, metazoa||Extracellular ligand-binding receptor||Ionotropic glutamate receptor||Periplasmic binding protein-like I||Ionotropic glutamate receptor, L-glutamate and glycine-binding domain
ENSGALT00000043196	mRNA	1.49046	0.00295897	1.07045	0.0230001	ENSGALG00000018879	--	protein_coding	--
ENSGALT00000025959	mRNA	-1.54719	0.000188723	-1.08364	0.000188723	ENSGALG00000016112	NOV	protein_coding	IGFBP-related, CNN||Glycoprotein hormone subunit beta, cystine knot||Insulin-like growth factor-binding protein, IGFBP||Thrombospondin, type 1 repeat||Cystine knot, C-terminal||von Willebrand factor, type C
ENSGALT00000025489	mRNA	1.34437	0.000188723	0.480611	0.0011447	ENSGALG00000015809	RNF103	protein_coding	Zinc finger, C3HC4 RING-type||Thioredoxin-like fold||Zinc finger, RING-type
ENSGALT00000006252	mRNA	-1.48286	0.000188723	-1.59865	0.000188723	ENSGALG00000003925	MYPN	protein_coding	Immunoglobulin subtype||Immunoglobulin-like domain||Immunoglobulin subtype 2||Immunoglobulin I-set||Immunoglobulin
ENSGALT00000013622	mRNA	-1.48449	0.000188723	-0.6784	0.000188723	ENSGALG00000008367	MDK	protein_coding	Midkine heparin-binding growth factor||Pleiotrophin/Midkine, N-terminal domain||Pleiotrophin/Midkine disulphide-rich domain||Pleiotrophin/Midkine, C-terminal domain
ENSGALT00000013620	mRNA	-1.633	0.000188723	-0.796382	0.000188723	ENSGALG00000008365	CHRM4	protein_coding	GPCR, rhodopsin-like, 7TM||Muscarinic acetylcholine receptor M4||Muscarinic acetylcholine receptor family||G protein-coupled receptor, rhodopsin-like||7TM GPCR, olfactory receptor/chemoreceptor Srsx
ENSGALT00000025483	mRNA	0.482814	0.000188723	0.276863	0.0151937	ENSGALG00000015804	LTN1	protein_coding	Zinc finger, RING-CH-type||Zinc finger, RING-type||Armadillo-type fold||Zinc finger, C3HC4 RING-type
ENSGALT00000036706	mRNA	1.74815	0.000188723	0.866497	0.00241807	ENSGALG00000016173	UBASH3A	protein_coding	Histidine phosphatase superfamily, clade-1||Histidine phosphatase superfamily||RNA ligase/cyclic nucleotide phosphodiesterase||Variant SH3 domain||UBA-like||Ubiquitin-associated domain/translation elongation factor EF-Ts, N-terminal||Ubiquitin-associated/translation elongation factor EF1B, N-terminal, eukaryote||SH3 domain
ENSGALT00000020476	mRNA	0.820362	0.00228414	-0.887342	0.00563001	ENSGALG00000012537	KCNJ3	protein_coding	Potassium channel, inwardly rectifying, Kir3.1||Immunoglobulin E-set||Potassium channel, inwardly rectifying, Kir
ENSGALT00000000362	mRNA	0.634626	0.000188723	0.419294	0.000188723	ENSGALG00000000275	KCTD9	protein_coding	BTB/POZ fold||BTB/POZ||Potassium channel tetramerisation-type BTB domain||Pentapeptide repeat||BTB/POZ-like||Potassium channel, plant-type
ENSGALT00000005786	mRNA	-0.502802	0.000360792	-0.31558	0.0236206	ENSGALG00000003651	NT5C3B	protein_coding	HAD-like domain||Pyrimidine 5'-nucleotidase, eukaryotic
ENSGALT00000025170	mRNA	0.519464	0.000188723	0.266235	0.0284287	ENSGALG00000015611	CASP8AP2	protein_coding	Homeodomain-like
ENSGALT00000025555	mRNA	1.2963	0.000188723	0.405434	0.00295897	ENSGALG00000015850	SCAF4	protein_coding	CID domain||RNA polymerase II-binding domain||ENTH/VHS||RNA recognition motif domain
ENSGALT00000025551	mRNA	-1.45514	0.000188723	-1.02028	0.000188723	ENSGALG00000015847	PRSS35	protein_coding	Peptidase S1||Trypsin-like cysteine/serine peptidase domain
ENSGALT00000025550	mRNA	0.786661	0.000188723	0.578992	0.000188723	ENSGALG00000013256	PICALM	protein_coding	ENTH/VHS||AP180 N-terminal homology (ANTH) domain||ENTH domain
ENSGALT00000022902	mRNA	0.758396	0.000188723	0.392965	0.000526317	ENSGALG00000014159	PACSIN2	protein_coding	Variant SH3 domain||FCH domain||SH3 domain
ENSGALT00000024577	mRNA	-0.714986	0.000188723	-0.464372	0.00463897	ENSGALG00000015230	NME7	protein_coding	Nucleoside diphosphate kinase, NDK7||Uncharacterised domain DM10||Nucleoside diphosphate kinase
ENSGALT00000025559	mRNA	-0.655248	0.000188723	0.354205	0.0033547	ENSGALG00000015854	PGM3	protein_coding	Alpha-D-phosphohexomutase, alpha/beta/alpha I/II/III||Alpha-D-phosphohexomutase, C-terminal||Phosphoacetylglucosamine mutase||Alpha-D-phosphohexomutase, alpha/beta/alpha domain II||Alpha-D-phosphohexomutase, alpha/beta/alpha domain I
ENSGALT00000025009	mRNA	-0.398693	0.000526317	-0.360341	0.00158504	ENSGALG00000015511	ROBO1	protein_coding	Fibronectin type III||Immunoglobulin V-set, subgroup||Immunoglobulin V-set domain||Immunoglobulin-like domain||Immunoglobulin||Immunoglobulin subtype||Immunoglobulin subtype 2||Immunoglobulin I-set
ENSGALT00000009964	mRNA	-1.64271	0.000188723	-1.28978	0.000188723	ENSGALG00000006172	ABCC8	protein_coding	ABC transporter type 1, transmembrane domain||P-loop containing nucleoside triphosphate hydrolase||AAA+ ATPase domain||Sulphonylurea receptor||ATP-binding cassette subfamily C member 8||ABC transporter-like
ENSGALT00000008735	mRNA	-0.99731	0.000188723	-1.03758	0.000188723	ENSGALG00000005441	NFIB	protein_coding	CTF transcription factor/nuclear factor 1, N-terminal||CTF transcription factor/nuclear factor 1||CTF transcription factor/nuclear factor 1, DNA-binding domain||MAD homology 1, Dwarfin-type
ENSGALT00000009968	mRNA	-1.80782	0.000188723	-0.722647	0.000188723	ENSGALG00000006174	VSTM4	protein_coding	Immunoglobulin-like domain||Immunoglobulin V-set domain||Immunoglobulin subtype
ENSGALT00000004784	mRNA	0.376487	0.00823922	0.514881	0.000188723	ENSGALG00000003026	MKL2	protein_coding	RPEL repeat||SAP domain
ENSGALT00000012431	mRNA	-0.602075	0.000188723	-0.937559	0.000188723	ENSGALG00000007669	EGR1	protein_coding	Zinc finger, C2H2||Protein of unknown function DUF3432||Protein of unknown function DUF3446||Zinc finger, C2H2-like
ENSGALT00000031370	mRNA	-1.63321	0.000188723	-1.60722	0.000188723	ENSGALG00000019751	MICAL1	protein_coding	Calmodulin-regulated spectrin-associated protein, CH domain||Calponin homology domain||Monooxygenase, FAD-binding||Domain of unknown function DUF3585||Zinc finger, LIM-type
ENSGALT00000040502	mRNA	1.17179	0.000188723	0.551557	0.00777312	ENSGALG00000004980	kcnma1	protein_coding	Regulator of K+ conductance, N-terminal||Potassium channel||Two pore domain potassium channel domain||Ion transport domain||Potassium channel, calcium-activated, BK, alpha subunit
ENSGALT00000020213	mRNA	1.49967	0.000188723	0.366808	0.00525661	ENSGALG00000012380	SPOPL	protein_coding	BTB/POZ||BTB/POZ fold||BTB/POZ-like||TRAF-like||MATH
ENSGALT00000036571	mRNA	-0.842368	0.000188723	-0.351677	0.0305693	ENSGALG00000016803	ST6GAL2	protein_coding	Glycosyl transferase, family 29||Glycoside hydrolase/deacetylase, beta/alpha-barrel
ENSGALT00000036577	mRNA	1.08086	0.000188723	-0.433789	0.016705	ENSGALG00000016784	-	protein_coding	Interleukin-1 receptor type 1||Interleukin-1 receptor type I/II||Immunoglobulin subtype||Immunoglobulin-like domain||Toll/interleukin-1 receptor homology (TIR) domain
ENSGALT00000027884	mRNA	0.851692	0.000188723	0.459408	0.000188723	ENSGALG00000017249	PCF11	protein_coding	CID domain||RNA polymerase II-binding domain||ENTH/VHS
ENSGALT00000023042	mRNA	0.510662	0.000188723	0.398635	0.00172976	ENSGALG00000014247	SLC30A9	protein_coding	Cation efflux protein||DNA binding domain, putative
ENSGALT00000027881	mRNA	-0.783369	0.000188723	0.314891	0.0495875	ENSGALG00000017247	PRCP	protein_coding	Peptidase S28||Alpha/Beta hydrolase fold||Alpha/beta hydrolase fold-1
ENSGALT00000027880	mRNA	-0.76317	0.000188723	-0.402465	0.00599468	ENSGALG00000017246	ME3	protein_coding	Malic enzyme, N-terminal domain||Malic oxidoreductase||Malic enzyme, NAD-binding
ENSGALT00000028420	mRNA	-0.525516	0.000360792	0.509987	0.000188723	ENSGALG00000017715	TINAGL1	protein_coding	Proteinase inhibitor I19, pacifastin||Peptidase C1A, papain C-terminal||Somatomedin B domain
ENSGALT00000032543	mRNA	1.72903	0.000188723	0.433801	0.0313312	ENSGALG00000010607	SPATA7	protein_coding	-
ENSGALT00000023416	mRNA	-1.80988	0.000188723	-1.50217	0.000188723	ENSGALG00000014505	FGFBP1	protein_coding	FGF binding 1
ENSGALT00000012808	mRNA	-0.459319	0.00348527	0.312325	0.0367051	ENSGALG00000007887	AAGAB	protein_coding	Alpha/gamma-adaptin-binding protein p34
ENSGALT00000044994	mRNA	1.59305	0.000188723	0.261216	0.0350974	ENSGALG00000028318	CDKN1A	protein_coding	Cyclin-dependent kinase inhibitor
ENSGALT00000024378	mRNA	1.22971	0.000188723	1.0236	0.00186934	ENSGALG00000015110	FAM189A2	protein_coding	CD20-like family
ENSGALT00000005411	mRNA	-1.03238	0.000188723	-1.51268	0.000188723	ENSGALG00000003424	LMX1A	protein_coding	Zinc finger, LIM-type||Homeobox domain||Homeodomain-like
ENSGALT00000024687	mRNA	-0.732314	0.000188723	-0.817112	0.000188723	ENSGALG00000015297	FOXO3	protein_coding	Transcription factor, fork head
ENSGALT00000013539	mRNA	0.932542	0.000188723	0.378995	0.000188723	ENSGALG00000008318	SLK	protein_coding	Serine-threonine/tyrosine-protein kinase catalytic domain||Protein kinase-like domain||Serine/threonine/dual specificity protein kinase, catalytic domain||UVR domain||Polo kinase kinase||Tyrosine-protein kinase, catalytic domain||Protein kinase domain
ENSGALT00000024682	mRNA	-0.762397	0.000188723	-0.794264	0.000188723	ENSGALG00000015293	TMEM45A	protein_coding	Protein of unknown function DUF716 (TMEM45)
ENSGALT00000004410	mRNA	-1.06341	0.0057535	-1.16716	0.0033547	ENSGALG00000002790	ABLIM3	protein_coding	Villin headpiece
ENSGALT00000001309	mRNA	0.545575	0.000188723	0.297554	0.0383831	ENSGALG00000000891	NSUN5	protein_coding	RNA (C5-cytosine) methyltransferase||SAM-dependent methyltransferase RsmB/NOP2-type||S-adenosyl-L-methionine-dependent methyltransferase
ENSGALT00000041135	mRNA	-0.34244	0.0484223	-0.469909	0.00599468	ENSGALG00000024332	CDC34	protein_coding	Ubiquitin-conjugating enzyme E2||Ubiquitin-conjugating enzyme/RWD-like
ENSGALT00000028196	mRNA	0.705889	0.000188723	0.730399	0.000188723	ENSGALG00000014421	LCORL	protein_coding	DNA binding HTH domain, Psq-type||Homeodomain-like
ENSGALT00000023329	mRNA	-1.13259	0.000188723	-0.457212	0.00412929	ENSGALG00000014447	AK3	protein_coding	P-loop containing nucleoside triphosphate hydrolase||Adenylate kinase/UMP-CMP kinase||Adenylate kinase subfamily||Adenylate kinase, active site lid domain
ENSGALT00000020851	mRNA	0.894243	0.000188723	0.53586	0.000188723	ENSGALG00000012781	-	protein_coding	Glutathione S-transferase, C-terminal||Glutathione S-transferase, C-terminal-like
ENSGALT00000011448	mRNA	-1.08426	0.000188723	-0.426685	0.00129296	ENSGALG00000007069	ADAMTS17	protein_coding	Peptidase M12B, ADAM-TS||Thrombospondin, type 1 repeat||Peptidase M12B, propeptide||PLAC||ADAM, cysteine-rich||ADAM-TS Spacer 1||Peptidase M12B, ADAM/reprolysin
ENSGALT00000003315	mRNA	0.874253	0.00143933	0.60516	0.0279594	ENSGALG00000002121	PLEKHN1	protein_coding	Pleckstrin homology domain
ENSGALT00000023323	mRNA	-0.617706	0.000188723	-0.360671	0.00214594	ENSGALG00000014442	GAPDH	protein_coding	Glyceraldehyde-3-phosphate dehydrogenase, type I||Glyceraldehyde/Erythrose phosphate dehydrogenase family||Glyceraldehyde 3-phosphate dehydrogenase, catalytic domain||Glyceraldehyde 3-phosphate dehydrogenase, NAD(P) binding domain
ENSGALT00000027314	mRNA	0.526486	0.000188723	0.325042	0.0159541	ENSGALG00000016897	GPR180	protein_coding	Intimal thickness related receptor, IRP||Transmembrane receptor, eukaryota
ENSGALT00000009144	mRNA	1.1103	0.000188723	0.505003	0.000188723	ENSGALG00000005700	C20H20ORF11	protein_coding	LisH dimerisation motif||CRA domain||CTLH/CRA C-terminal to LisH motif domain||CTLH, C-terminal LisH motif||LisH dimerisation motif, subgroup
ENSGALT00000004102	mRNA	0.752864	0.000188723	0.33936	0.0243244	ENSGALG00000002604	GGPS1	protein_coding	Polyprenyl synthetase||Isoprenoid synthase domain
ENSGALT00000006926	mRNA	1.52867	0.00635099	1.80997	0.00158504	ENSGALG00000004340	OCSTAMP	protein_coding	Dendritic cell-specific transmembrane protein-like
ENSGALT00000004236	mRNA	1.04655	0.000188723	0.468403	0.00695033	ENSGALG00000002689	NUP35	protein_coding	RNA-recognition motif (RRM) Nup35-type domain||Nucleoporin, NUP53
ENSGALT00000005328	mRNA	1.47412	0.000188723	0.757135	0.000188723	ENSGALG00000003370	KIAA1191	protein_coding	-
ENSGALT00000004232	mRNA	0.996396	0.000188723	0.324907	0.00730095	ENSGALG00000002686	ECD	protein_coding	SGT1
ENSGALT00000011975	mRNA	-2.31582	0.000188723	-0.515289	0.000188723	ENSGALG00000007403	PEBP1	protein_coding	Phosphatidylethanolamine-binding protein PEBP
ENSGALT00000003322	mRNA	-2.19313	0.000188723	-0.726468	0.000188723	ENSGALG00000002125	TMOD1	protein_coding	Tropomodulin
ENSGALT00000012934	mRNA	-1.41343	0.000188723	-0.477266	0.000188723	ENSGALG00000007965	HN1	protein_coding	-
ENSGALT00000024193	mRNA	-1.83947	0.000188723	-0.953566	0.000188723	ENSGALG00000015001	LAMA4	protein_coding	Laminin I||Concanavalin A-like lectin/glucanase domain||Laminin G domain||EGF-like, laminin||Epidermal growth factor-like domain||Laminin domain II
ENSGALT00000004307	mRNA	0.989409	0.000188723	1.49989	0.000188723	ENSGALG00000002729	GK5	protein_coding	Carbohydrate kinase, FGGY, C-terminal||Carbohydrate kinase, FGGY, N-terminal
ENSGALT00000004306	mRNA	0.458545	0.000188723	0.465305	0.000188723	ENSGALG00000002728	SLC16A3	protein_coding	Major facilitator superfamily domain||Monocarboxylate transporter||Major facilitator superfamily
ENSGALT00000014395	mRNA	0.642699	0.000188723	0.824741	0.000188723	ENSGALG00000008862	DNAJC10	protein_coding	DnaJ domain||Thioredoxin-like fold||Thioredoxin domain
ENSGALT00000014392	mRNA	1.64798	0.000188723	0.386653	0.00741646	ENSGALG00000008860	LONRF3	protein_coding	Zinc finger, C3HC4 RING-type||Peptidase S16, lon N-terminal||PUA-like domain||Tetratricopeptide repeat||Zinc finger, RING-type||Tetratricopeptide repeat-containing domain
ENSGALT00000031579	mRNA	-0.526266	0.000188723	-0.314994	0.0286187	ENSGALG00000019867	C2orf44	protein_coding	Quinoprotein amine dehydrogenase, beta chain-like
ENSGALT00000045117	mRNA	1.26144	0.000188723	1.39582	0.000188723	ENSGALG00000026852	CALR	protein_coding	Concanavalin A-like lectin/glucanase domain||Calreticulin/calnexin, P domain||Calreticulin/calnexin
ENSGALT00000040476	mRNA	-1.1492	0.000188723	-1.10467	0.000188723	ENSGALG00000006811	ZIC1	protein_coding	Zinc finger, C2H2-like||Zinc finger, C2H2
ENSGALT00000014399	mRNA	0.930254	0.000188723	0.278531	0.011809	ENSGALG00000008864	FXR1	protein_coding	K Homology domain||K Homology domain, type 1||Agenet-like domain||Fragile X mental retardation protein family
ENSGALT00000040022	mRNA	-0.649829	0.000188723	-0.384855	0.000188723	ENSGALG00000012027	SPON1	protein_coding	Thrombospondin, type 1 repeat||Reeler domain||Spondin, N-terminal
ENSGALT00000045237	mRNA	-0.553504	0.000188723	-0.283298	0.019333	ENSGALG00000026836	COL16A1	protein_coding	Collagen triple helix repeat||Concanavalin A-like lectin/glucanase domain||Laminin G domain
ENSGALT00000009788	mRNA	0.642294	0.000188723	0.262692	0.0215615	ENSGALG00000006068	TNRC6A	protein_coding	Argonaute hook domain||UBA-like
ENSGALT00000001779	mRNA	0.823835	0.000188723	0.2975	0.0350974	ENSGALG00000001174	WBSCR16	protein_coding	Regulator of chromosome condensation 1/beta-lactamase-inhibitor protein II||Regulator of chromosome condensation, RCC1
ENSGALT00000027401	mRNA	1.06725	0.000188723	0.40276	0.000685932	ENSGALG00000016953	NAA16	protein_coding	N-terminal acetyltransferase A, auxiliary subunit||Tetratricopeptide repeat-containing domain||Tetratricopeptide repeat||Tetratricopeptide TPR2||Tetratricopeptide TPR1
ENSGALT00000027403	mRNA	0.352612	0.00241807	-1.23959	0.000188723	ENSGALG00000016954	RGCC	protein_coding	-
ENSGALT00000001774	mRNA	-2.17646	0.000188723	-1.94556	0.000188723	ENSGALG00000001171	SEMA6B	protein_coding	Plexin||Plexin-like fold||Sema domain
ENSGALT00000036197	mRNA	1.13814	0.000188723	0.702674	0.00348527	ENSGALG00000022619	ZNF541	protein_coding	Zinc finger, C2H2||SANT/Myb domain||ELM2 domain||Homeodomain-like
ENSGALT00000045239	mRNA	-0.389274	0.00172976	-0.399579	0.000995718	ENSGALG00000027076	MTURN	protein_coding	-
ENSGALT00000004120	mRNA	1.5535	0.000188723	0.487281	0.000188723	ENSGALG00000002618	KCTD7	protein_coding	BTB/POZ-like||Potassium channel tetramerisation-type BTB domain||BTB/POZ fold
ENSGALT00000004122	mRNA	0.805152	0.000188723	0.242529	0.0409028	ENSGALG00000021611	RABGEF1	protein_coding	Zinc finger, A20-type||Vacuolar sorting protein 9, subgroup||Vacuolar sorting protein 9
ENSGALT00000026133	mRNA	-0.712666	0.000188723	-0.337214	0.0284287	ENSGALG00000016212	LICOS	protein_coding	Immunoglobulin C1-set||Immunoglobulin-like domain||Immunoglobulin V-set domain||CD80-like, immunoglobulin C2-set||Immunoglobulin subtype
ENSGALT00000018393	mRNA	0.749829	0.000188723	0.279997	0.025312	ENSGALG00000011272	RAB5A	protein_coding	Small GTP-binding protein domain||Small GTPase superfamily, Rab type||Elongation factor, GTP-binding domain||Small GTPase superfamily, ARF/SAR type||Small GTPase superfamily, Rho type||Gtr1/RagA G protein||Ran GTPase||Small GTPase superfamily, Ras type||P-loop containing nucleoside triphosphate hydrolase||Small GTPase superfamily||Mitochondrial Rho-like
ENSGALT00000018392	mRNA	-1.55796	0.000188723	-0.848327	0.000188723	ENSGALG00000011271	LUM	protein_coding	Leucine-rich repeat||Leucine-rich repeat-containing N-terminal||Leucine-rich repeat, typical subtype
ENSGALT00000018391	mRNA	-1.81893	0.000188723	-0.630909	0.00158504	ENSGALG00000011270	KERA	protein_coding	Leucine-rich repeat-containing N-terminal||Leucine-rich repeat||Leucine-rich repeat, typical subtype
ENSGALT00000018427	mRNA	-0.683469	0.000188723	-0.395102	0.0136823	ENSGALG00000011296	FRMD1	protein_coding	FERM domain||Ubiquitin-related domain||FERM, C-terminal PH-like domain||Band 4.1 domain||FERM, N-terminal||FERM central domain
ENSGALT00000002807	mRNA	-1.69957	0.000188723	-0.677746	0.000188723	ENSGALG00000001816	MAGI3	protein_coding	P-loop containing nucleoside triphosphate hydrolase||Guanylate kinase/L-type calcium channel beta subunit||Guanylate kinase-like||PDZ domain||WW domain
ENSGALT00000013137	mRNA	0.27076	0.0132442	0.307878	0.00400276	ENSGALG00000008094	HSPD1	protein_coding	Chaperonin Cpn60/TCP-1||Chaperone tailless complex polypeptide 1 (TCP-1)||Chaperonin Cpn60||GroEL-like apical domain
ENSGALT00000014081	mRNA	-1.86009	0.000188723	-0.824298	0.000188723	ENSGALG00000008641	HDAC10	protein_coding	Histone deacetylase superfamily||Histone deacetylase domain
ENSGALT00000025070	mRNA	-0.567781	0.0194334	-0.743948	0.00322023	ENSGALG00000015551	GRIN3A	protein_coding	Periplasmic binding protein-like I||Ionotropic glutamate receptor, L-glutamate and glycine-binding domain||Ionotropic glutamate receptor, metazoa||Ionotropic glutamate receptor
ENSGALT00000016834	mRNA	-0.919125	0.000188723	-0.446557	0.000360792	ENSGALG00000010340	TTLL5	protein_coding	Tubulin-tyrosine ligase/Tubulin polyglutamylase
ENSGALT00000044375	mRNA	0.743005	0.000188723	0.246401	0.0499483	ENSGALG00000027969	RSF1	protein_coding	Zinc finger, PHD-type||Zinc finger, PHD-finger||Zinc finger, FYVE/PHD-type
ENSGALT00000007787	mRNA	0.621469	0.0057535	0.728582	0.000995718	ENSGALG00000004878	CCDC30	protein_coding	-
ENSGALT00000044370	mRNA	-1.869	0.000188723	-0.509683	0.000188723	ENSGALG00000027207	-	protein_coding	PMP-22/EMP/MP20/Claudin superfamily
ENSGALT00000010098	mRNA	1.98597	0.000188723	0.645916	0.00361776	ENSGALG00000006245	KLF15	protein_coding	Zinc finger, C2H2||Zinc finger, C2H2-like
ENSGALT00000001570	mRNA	-1.82881	0.000188723	-0.806454	0.000188723	ENSGALG00000001048	OLFML2A	protein_coding	Olfactomedin-like
ENSGALT00000043635	mRNA	1.21296	0.000188723	0.598569	0.0131424	ENSGALG00000026259	--	protein_coding	--
ENSGALT00000012154	mRNA	1.21638	0.000188723	0.294914	0.0114722	ENSGALG00000007516	-	protein_coding	PWI domain||Zinc finger, CCCH-type||RNA recognition motif domain||RGS domain
ENSGALT00000003227	mRNA	-1.17404	0.000188723	-0.471552	0.000188723	ENSGALG00000002076	DGCR8	protein_coding	Double-stranded RNA-binding domain||WW domain
ENSGALT00000000559	mRNA	1.12698	0.000188723	0.354852	0.00387647	ENSGALG00000000410	TLK2	protein_coding	Protein kinase-like domain||Serine-threonine/tyrosine-protein kinase catalytic domain||Serine/threonine/dual specificity protein kinase, catalytic domain||Tyrosine-protein kinase, catalytic domain||Protein kinase domain
ENSGALT00000043754	mRNA	0.973013	0.000188723	-0.749347	0.000188723	ENSGALG00000027861	GPR37	protein_coding	G protein-coupled receptor, rhodopsin-like||G protein-coupled receptor 37 orphan||GPCR, rhodopsin-like, 7TM
ENSGALT00000008234	mRNA	-0.871891	0.000188723	-0.407877	0.00143933	ENSGALG00000005126	DHX40	protein_coding	Helicase superfamily 1/2, ATP-binding domain||DEAD/DEAH box helicase domain||Helicase, C-terminal||P-loop containing nucleoside triphosphate hydrolase||Domain of unknown function DUF1605||Helicase-associated domain
ENSGALT00000003221	mRNA	1.43298	0.000188723	0.643803	0.000188723	ENSGALG00000002070	SAP130	protein_coding	-
ENSGALT00000003220	mRNA	0.657061	0.00659285	0.59331	0.016173	ENSGALG00000002069	FAM214B	protein_coding	-
ENSGALT00000038867	mRNA	0.790185	0.000188723	0.287617	0.0458638	ENSGALG00000009480	DOCK4	protein_coding	Variant SH3 domain||Dedicator of cytokinesis C-terminal||SH3 domain||Armadillo-type fold
ENSGALT00000026040	mRNA	-1.48654	0.000188723	-0.773375	0.000188723	ENSGALG00000016161	TSNARE1	protein_coding	t-SNARE||Target SNARE coiled-coil domain||Syntaxin, N-terminal domain
ENSGALT00000040063	mRNA	-1.53259	0.000188723	-2.51094	0.000188723	ENSGALG00000005795	CYP2H1	protein_coding	Cytochrome P450, E-class, group I||Cytochrome P450, E-class, group IV||Cytochrome P450
ENSGALT00000008549	mRNA	0.431071	0.000188723	0.507931	0.000188723	ENSGALG00000005329	HIAT1	protein_coding	Tetracycline resistance protein, TetA/multidrug resistance protein MdtG||Major facilitator superfamily||Major facilitator superfamily domain
ENSGALT00000008548	mRNA	1.27006	0.000188723	0.450536	0.000526317	ENSGALG00000005328	IBA57	protein_coding	Glycine cleavage T-protein, C-terminal barrel domain||YgfZ/GcvT conserved site||Glycine cleavage T-protein-like, N-terminal
ENSGALT00000013866	mRNA	0.599042	0.000188723	0.660087	0.000188723	ENSGALG00000008513	C1GALT1C1	protein_coding	-
ENSGALT00000019062	mRNA	-0.835116	0.000188723	-0.295388	0.0173493	ENSGALG00000011661	SOD2	protein_coding	Manganese/iron superoxide dismutase, C-terminal||Manganese/iron superoxide dismutase||Manganese/iron superoxide dismutase, N-terminal
ENSGALT00000026684	mRNA	-0.373882	0.000360792	-0.318645	0.00400276	ENSGALG00000016536	HADHA	protein_coding	6-phosphogluconate dehydrogenase, C-terminal-like||ClpP/crotonase-like domain||3-hydroxyacyl-CoA dehydrogenase, C-terminal||Fatty acid oxidation complex, alpha subunit, mitochondrial||Crotonase superfamily||3-hydroxyacyl-CoA dehydrogenase, NAD binding
ENSGALT00000015283	mRNA	-0.725029	0.000188723	-0.399212	0.000526317	ENSGALG00000009381	SIPA1L1	protein_coding	Rap GTPase activating protein domain||PDZ domain||Protein of unknown function DUF3401
ENSGALT00000019065	mRNA	-1.07991	0.000188723	-0.462279	0.000188723	ENSGALG00000011663	FNDC1	protein_coding	Fibronectin type III
ENSGALT00000015379	mRNA	1.2945	0.000188723	0.622651	0.000188723	ENSGALG00000009448	IFRD1	protein_coding	Interferon-related developmental regulator, N-terminal||Armadillo-type fold||Interferon-related developmental regulator, C-terminal
ENSGALT00000026914	mRNA	-1.86542	0.000188723	-0.833529	0.000188723	ENSGALG00000016679	PKHD1	protein_coding	Immunoglobulin E-set||Parallel beta-helix repeat||G8 domain||IPT domain||PA14||Pectin lyase fold/virulence factor
ENSGALT00000026917	mRNA	0.84113	0.000188723	0.360564	0.0177669	ENSGALG00000016681	DHRSX	protein_coding	Short-chain dehydrogenase/reductase SDR||Glucose/ribitol dehydrogenase
ENSGALT00000026918	mRNA	-1.04334	0.000188723	-0.75679	0.000188723	ENSGALG00000016682	CRISP1	protein_coding	Cysteine-rich secretory protein||CAP domain||Cysteine-rich secretory protein, allergen V5/Tpx-1-related
ENSGALT00000015373	mRNA	0.456196	0.000685932	0.439668	0.000526317	ENSGALG00000009443	TMEM168	protein_coding	-
ENSGALT00000012477	mRNA	1.10932	0.000188723	0.444031	0.000188723	ENSGALG00000007700	CTTN	protein_coding	SH3 domain||Variant SH3 domain||Hs1/Cortactin
ENSGALT00000015375	mRNA	1.77075	0.000188723	0.773795	0.000360792	ENSGALG00000009445	INPP5F	protein_coding	SAC domain||Inositol phosphatase
ENSGALT00000008780	mRNA	-3.52188	0.000360792	-2.97533	0.000188723	ENSGALG00000005467	HSD17B2	protein_coding	Short-chain dehydrogenase/reductase SDR||Glucose/ribitol dehydrogenase||Polyketide synthase, ketoreductase domain
ENSGALT00000019464	mRNA	-0.428975	0.000995718	0.265927	0.0428995	ENSGALG00000011934	DESI1	protein_coding	PPPDE putative peptidase domain
ENSGALT00000008784	mRNA	0.81601	0.000188723	0.258658	0.0222964	ENSGALG00000005468	SYNRG	protein_coding	EPS15 homology (EH)
ENSGALT00000019460	mRNA	-1.06112	0.000188723	-1.4497	0.000188723	ENSGALG00000011930	-	protein_coding	Alpha-2-macroglobulin||Terpenoid cyclases/protein prenyltransferase alpha-alpha toroid||Alpha-2-macroglobulin, N-terminal||Alpha-2-macroglobulin, thiol-ester bond-forming||Alpha-2-macroglobulin, N-terminal 2||Alpha-macroglobulin, receptor-binding||Glycoside hydrolase superfamily||Alpha-macroglobulin complement component
ENSGALT00000027391	mRNA	1.3768	0.000188723	0.288295	0.041913	ENSGALG00000016947	ELF1	protein_coding	Transcription factor Elf, N-terminal||Ets domain
ENSGALT00000045342	mRNA	-0.423267	0.00268716	-0.279839	0.0400539	ENSGALG00000026834	PPAP2C	protein_coding	Phosphatidic acid phosphatase type 2/haloperoxidase
ENSGALT00000027534	mRNA	-1.2799	0.000188723	-0.497909	0.000188723	ENSGALG00000017041	FREM2	protein_coding	Cadherin-like||Na-Ca exchanger/integrin-beta4
ENSGALT00000014889	mRNA	0.69398	0.000188723	0.4549	0.000188723	ENSGALG00000009145	-	protein_coding	P-loop containing nucleoside triphosphate hydrolase||Forkhead-associated (FHA) domain||SMAD/FHA domain||START domain||Kinesin motor domain
ENSGALT00000021487	mRNA	0.717919	0.000188723	0.381044	0.0080049	ENSGALG00000013156	ZNF830	protein_coding	-
ENSGALT00000026264	mRNA	1.09348	0.000188723	0.311213	0.0057535	ENSGALG00000016289	DST	protein_coding	EF-hand domain||Spectrin repeat||Calponin homology domain||Plectin repeat||Calmodulin-regulated spectrin-associated protein, CH domain||Growth-arrest-specific protein 2 domain||Spectrin/alpha-actinin
ENSGALT00000026590	mRNA	0.42466	0.000188723	0.254305	0.0228007	ENSGALG00000016481	PUM2	protein_coding	Armadillo-type fold||Pumilio RNA-binding repeat
ENSGALT00000026593	mRNA	-2.4562	0.00129296	-1.52384	0.00172976	ENSGALG00000016483	-	protein_coding	Amino acid/polyamine transporter I||Amino acid permease/ SLC12A domain
ENSGALT00000012390	mRNA	-0.338616	0.00894359	-0.375795	0.00387647	ENSGALG00000007651	STAT1	protein_coding	STAT transcription factor, coiled coil||STAT transcription factor, all-alpha||SH2 domain||STAT transcription factor, protein interaction||STAT transcription factor, DNA-binding||p53-like transcription factor, DNA-binding
ENSGALT00000003559	mRNA	1.31752	0.000188723	0.575238	0.000188723	ENSGALG00000002267	DCUN1D3	protein_coding	Potentiating neddylation domain
ENSGALT00000019602	mRNA	-1.64361	0.000188723	-0.432681	0.000841166	ENSGALG00000012013	SLC25A17	protein_coding	Mitochondrial substrate/solute carrier||Mitochondrial carrier domain
ENSGALT00000036337	mRNA	-0.962573	0.000188723	-0.533368	0.000188723	ENSGALG00000022685	--	protein_coding	--
ENSGALT00000037757	mRNA	0.854669	0.000188723	0.44693	0.000685932	ENSGALG00000012513	STAM2	protein_coding	Variant SH3 domain||VHS||VHS subgroup||ENTH/VHS||SH3 domain||Ubiquitin interacting motif
ENSGALT00000001579	mRNA	0.573918	0.000188723	0.42268	0.000188723	ENSGALG00000001053	SRPR	protein_coding	ArgK protein||P-loop containing nucleoside triphosphate hydrolase||Signal recognition particle, SRP54 subunit, helical bundle||Signal recognition particle, SRP54 subunit, GTPase domain||Signal recognition particle receptor, alpha subunit, N-terminal||AAA+ ATPase domain||CobQ/CobB/MinD/ParA nucleotide binding domain||Longin-like domain
ENSGALT00000001793	mRNA	0.802614	0.000188723	0.451491	0.000360792	ENSGALG00000001182	NCOA6	protein_coding	Prolyl-tRNA synthetase, class II
ENSGALT00000001797	mRNA	-0.615476	0.000188723	-0.297159	0.0274705	ENSGALG00000001184	COQ9	protein_coding	COQ9||Homeodomain-like||Ubiquinone biosynthesis protein COQ9
ENSGALT00000010479	mRNA	-0.821936	0.000188723	-0.609691	0.000188723	ENSGALG00000006482	FAH	protein_coding	Fumarylacetoacetase||Fumarylacetoacetase, C-terminal-related||Fumarylacetoacetase, N-terminal||Fumarylacetoacetase, C-terminal
ENSGALT00000021808	mRNA	-0.3157	0.00412929	-0.37166	0.000526317	ENSGALG00000013366	TBL1X	protein_coding	WD40-repeat-containing domain||G-protein beta WD-40 repeat||LisH dimerisation motif||LisH dimerisation motif, subgroup||WD40 repeat
ENSGALT00000000950	mRNA	1.06684	0.000188723	0.836999	0.000188723	ENSGALG00000000673	TMCC2	protein_coding	Predicted transmembrane/coiled-coil 2 protein
ENSGALT00000037119	mRNA	-0.741058	0.000188723	-0.366072	0.0250174	ENSGALG00000015966	-	protein_coding	Alpha-catenin||Vinculin/alpha-catenin
ENSGALT00000018575	mRNA	0.640367	0.000188723	0.283222	0.0119205	ENSGALG00000011388	RABGGTB	protein_coding	Terpenoid cyclases/protein prenyltransferase alpha-alpha toroid||Prenyltransferase/squalene oxidase
ENSGALT00000001955	mRNA	0.897123	0.000188723	0.425878	0.00172976	ENSGALG00000001279	ZNF652	protein_coding	Zinc finger, C2H2||Zinc finger, C2H2-like
ENSGALT00000027622	mRNA	-3.86599	0.000188723	-2.65022	0.000188723	ENSGALG00000017099	RASL11A	protein_coding	Small GTPase superfamily, Rho type||Small GTP-binding protein domain||Small GTPase superfamily, Rab type||P-loop containing nucleoside triphosphate hydrolase||Small GTPase superfamily, Ras type||Small GTPase superfamily||Mitochondrial Rho-like
ENSGALT00000044183	mRNA	0.7669	0.000188723	0.529991	0.00200771	ENSGALG00000029066	-	protein_coding	LCCL domain||Galactose-binding domain-like||Coagulation factor 5/8 C-terminal type domain||CUB domain
ENSGALT00000000420	mRNA	-1.18636	0.000188723	-0.780778	0.000188723	ENSGALG00000000314	NEFL	protein_coding	Intermediate filament protein||Intermediate filament head, DNA-binding domain||Keratin, type I
ENSGALT00000044189	mRNA	-0.315491	0.043372	-0.309776	0.0475396	ENSGALG00000028618	TRAPPC5	protein_coding	NO signalling/Golgi transport ligand-binding domain||TRAPP I complex, subunit 5||Transport protein particle (TRAPP) component
ENSGALT00000000423	mRNA	-1.32947	0.000360792	-0.921839	0.00717933	ENSGALG00000000317	NEFM	protein_coding	Intermediate filament protein||Intermediate filament head, DNA-binding domain||Keratin, type I
ENSGALT00000012488	mRNA	0.980325	0.000188723	0.387057	0.00241807	ENSGALG00000007707	TRAPPC4	protein_coding	Longin-like domain||Sedlin||Sybindin-like protein
ENSGALT00000026464	mRNA	0.851048	0.000188723	0.355557	0.00200771	ENSGALG00000016409	KIDINS220	protein_coding	Sterile alpha motif/pointed domain||KAP P-loop||Ankyrin repeat||Ankyrin repeat-containing domain||P-loop containing nucleoside triphosphate hydrolase
ENSGALT00000026469	mRNA	-0.911282	0.000188723	-0.650869	0.000188723	ENSGALG00000016411	col14A1	protein_coding	Laminin G domain||Concanavalin A-like lectin/glucanase domain||Fibronectin type III||Collagen triple helix repeat||von Willebrand factor, type A
ENSGALT00000037334	mRNA	-1.10936	0.000188723	-0.894555	0.000188723	ENSGALG00000012668	DCDC2	protein_coding	Doublecortin domain
ENSGALT00000016143	mRNA	0.944673	0.000188723	0.407812	0.000188723	ENSGALG00000009930	STRN3	protein_coding	WD40-repeat-containing domain||G-protein beta WD-40 repeat||Striatin, N-terminal||WD40 repeat
ENSGALT00000003039	mRNA	0.561684	0.000188723	0.268832	0.0158401	ENSGALG00000001962	PTBP1	protein_coding	HnRNP-L/PTB/hephaestus splicing factor||RNA recognition motif domain
ENSGALT00000019112	mRNA	-0.384042	0.0202451	-0.513853	0.00129296	ENSGALG00000011690	C14orf79	protein_coding	-
ENSGALT00000019117	mRNA	1.40133	0.000188723	0.310981	0.00599468	ENSGALG00000011695	HIPK3	protein_coding	Serine-threonine/tyrosine-protein kinase catalytic domain||Protein kinase-like domain||Serine/threonine/dual specificity protein kinase, catalytic domain||Lipopolysaccharide kinase||Tyrosine-protein kinase, catalytic domain||Protein kinase domain
ENSGALT00000019114	mRNA	0.239227	0.033469	-0.282229	0.0153027	ENSGALG00000011692	CDCA4	protein_coding	SERTA domain
ENSGALT00000014624	mRNA	0.259691	0.0355888	0.336695	0.00670958	ENSGALG00000008991	VPS39	protein_coding	WD40-repeat-containing domain||Clathrin, heavy chain/VPS, 7-fold repeat||Citron-like||Vacuolar sorting protein 39/Transforming growth factor beta receptor-associated domain 2||Vacuolar sorting protein 39/Transforming growth factor beta receptor-associated domain 1
ENSGALT00000014623	mRNA	0.999689	0.000188723	0.527938	0.000188723	ENSGALG00000008990	CXorf57	protein_coding	Nucleic acid-binding, OB-fold
ENSGALT00000016132	mRNA	-2.15655	0.000360792	-1.68324	0.000188723	ENSGALG00000009920	Protein	protein_coding	LCCL domain||von Willebrand factor, type A
ENSGALT00000016009	mRNA	-0.421698	0.000841166	-0.333357	0.00765314	ENSGALG00000009848	LPGAT1	protein_coding	Phospholipid/glycerol acyltransferase
ENSGALT00000010500	mRNA	-0.635214	0.000188723	-1.1308	0.000188723	ENSGALG00000006498	PTPRN2	protein_coding	Protein-tyrosine phosphatase receptor IA-2 ectodomain||Protein-tyrosine phosphatase, receptor/non-receptor type||Protein-tyrosine phosphatase, catalytic||Protein-tyrosine phosphatase-like||Protein-tyrosine/Dual specificity phosphatase
ENSGALT00000045566	mRNA	-2.5753	0.000188723	-1.00069	0.000188723	ENSGALG00000028813	NRN1	protein_coding	-
ENSGALT00000018679	mRNA	0.708569	0.000188723	0.299429	0.0244273	ENSGALG00000011456	CDK17	protein_coding	Serine/threonine/dual specificity protein kinase, catalytic domain||Protein kinase-like domain||Serine-threonine/tyrosine-protein kinase catalytic domain||Protein kinase domain||Tyrosine-protein kinase, catalytic domain
ENSGALT00000010504	mRNA	-1.62282	0.000188723	-1.31968	0.000188723	ENSGALG00000006501	GGT5	protein_coding	Nucleophile aminohydrolases, N-terminal||Gamma-glutamyltranspeptidase
ENSGALT00000033054	mRNA	3.4026	0.000360792	1.61191	0.0197336	ENSGALG00000020656	PRLHR	protein_coding	Neuropeptide Y receptor family||GPCR, rhodopsin-like, 7TM||7TM GPCR, olfactory receptor/chemoreceptor Srsx||Prolactin-releasing peptide receptor||G protein-coupled receptor, rhodopsin-like
ENSGALT00000015028	mRNA	1.36807	0.000188723	0.341618	0.0133547	ENSGALG00000009233	LIN9	protein_coding	Protein LIN-9/Protein ALWAYS EARLY
ENSGALT00000016002	mRNA	1.11873	0.000188723	0.260919	0.0267773	ENSGALG00000009842	RASSF3	protein_coding	Ubiquitin-related domain||SARAH domain||Ras-association
ENSGALT00000016005	mRNA	-3.08254	0.000188723	-2.85797	0.000188723	ENSGALG00000009844	ACTC1	protein_coding	Actin family
ENSGALT00000016007	mRNA	-1.3056	0.000188723	-0.395741	0.00706197	ENSGALG00000009846	BBS5	protein_coding	Bardet-Biedl syndrome 5 protein||DM16 repeat
ENSGALT00000016006	mRNA	-2.52955	0.000188723	-2.52619	0.000188723	ENSGALG00000009845	GJD2	protein_coding	Connexin, N-terminal||Gap junction protein, cysteine-rich domain||Connexin
ENSGALT00000026662	mRNA	-1.38237	0.000188723	0.821683	0.000188723	ENSGALG00000016522	PPEF1	protein_coding	Metallo-dependent phosphatase-like||PPP domain||Serine/threonine-specific protein phosphatase/bis(5-nucleosyl)-tetraphosphatase||Calcineurin-like phosphoesterase domain, apaH type||EF-hand domain
ENSGALT00000002576	mRNA	1.86118	0.000188723	0.50533	0.000188723	ENSGALG00000001684	SEC14L1	protein_coding	CRAL/TRIO, N-terminal domain||CRAL-TRIO domain||GOLD||PRELI/MSF1
ENSGALT00000020347	mRNA	-0.785874	0.000188723	-0.388785	0.000526317	ENSGALG00000012447	TNS3	protein_coding	SH2 domain||C2 domain||Tensin phosphatase, C2 domain||Tensin phosphatase, lipid phosphatase domain||PTB/PI domain||Protein-tyrosine phosphatase-like||Protein-tyrosine/Dual specificity phosphatase||Protein-tyrosine phosphatase, catalytic||Tensin phosphotyrosine-binding domain||Protein kinase C-like, phorbol ester/diacylglycerol-binding domain
ENSGALT00000045767	mRNA	-1.48241	0.000188723	-0.355339	0.0164913	ENSGALG00000027067	C1QTNF1	protein_coding	Complement C1q protein||Tumour necrosis factor-like domain||Collagen triple helix repeat
ENSGALT00000012247	mRNA	0.52813	0.000188723	0.470765	0.000188723	ENSGALG00000007574	-	protein_coding	Small GTPase superfamily, ARF/SAR type||Small GTPase superfamily||Gtr1/RagA G protein||P-loop containing nucleoside triphosphate hydrolase
ENSGALT00000032981	mRNA	-1.0429	0.000188723	-0.295801	0.0430752	ENSGALG00000020626	PQLC2L	protein_coding	PQ-loop repeat
ENSGALT00000029077	mRNA	2.22513	0.000188723	0.338271	0.00952519	ENSGALG00000018357	ND6	protein_coding	NADH:ubiquinone/plastoquinone oxidoreductase, chain 6
ENSGALT00000029074	mRNA	-1.70063	0.000188723	-1.17008	0.000188723	ENSGALG00000003699	EBF1	protein_coding	Immunoglobulin E-set||Myc-type, basic helix-loop-helix (bHLH) domain||IPT domain
ENSGALT00000037249	mRNA	-1.00458	0.000188723	-0.884333	0.000188723	ENSGALG00000015410	BVES	protein_coding	Popeye protein||Cyclic nucleotide-binding-like
ENSGALT00000003784	mRNA	1.77364	0.000188723	0.554166	0.000188723	ENSGALG00000002403	ULK1	protein_coding	Serine-threonine/tyrosine-protein kinase catalytic domain||Serine/threonine/dual specificity protein kinase, catalytic domain||Protein kinase-like domain||Lipopolysaccharide kinase||Protein kinase domain||RIO-like kinase||Serine/threonine-protein kinase, C-terminal||Tyrosine-protein kinase, catalytic domain
ENSGALT00000016938	mRNA	-0.774751	0.000188723	-0.275213	0.0151937	ENSGALG00000010402	HPGDS	protein_coding	Thioredoxin-like fold||Glutathione S-transferase, N-terminal||Glutathione S-transferase, C-terminal-like||Glutathione S-transferase, C-terminal
ENSGALT00000046053	mRNA	0.560125	0.000188723	0.305598	0.00789134	ENSGALG00000027593	ZNF292	protein_coding	Zinc finger, C2H2-like||Zinc finger, C2H2
ENSGALT00000046050	mRNA	1.44022	0.000188723	0.423894	0.00823922	ENSGALG00000028601	ZBED1	protein_coding	Ribonuclease H-like domain||HAT dimerisation domain, C-terminal||Zinc finger, BED-type
ENSGALT00000016224	mRNA	-0.788894	0.000188723	-0.317499	0.0327861	ENSGALG00000009983	NUBPL	protein_coding	ATPase MipZ/NubP2/Cfd1||P-loop containing nucleoside triphosphate hydrolase||Mrp/NBP35 ATP-binding protein||CobQ/CobB/MinD/ParA nucleotide binding domain
ENSGALT00000046055	mRNA	0.296055	0.0197336	0.330612	0.00835284	ENSGALG00000025743	CDR2	protein_coding	-
ENSGALT00000017998	mRNA	-0.380851	0.000188723	0.267389	0.0143284	ENSGALG00000011056	EGLN1	protein_coding	Prolyl 4-hydroxylase, alpha subunit||Oxoglutarate/iron-dependent dioxygenase
ENSGALT00000013285	mRNA	1.10817	0.000188723	0.70863	0.000188723	ENSGALG00000008172	ERLEC1	protein_coding	Glucosidase II beta subunit-like||Mannose-6-phosphate receptor binding domain
ENSGALT00000021065	mRNA	0.364578	0.00730095	0.320355	0.0201366	ENSGALG00000012916	DROSHA	protein_coding	Ribonuclease III domain||Double-stranded RNA-binding domain
ENSGALT00000021064	mRNA	-0.740428	0.000188723	0.381634	0.000685932	ENSGALG00000012915	MCM4	protein_coding	Mini-chromosome maintenance complex protein 4||Nucleic acid-binding, OB-fold||AAA+ ATPase domain||Magnesium chelatase, ChlI subunit||Mini-chromosome maintenance, DNA-dependent ATPase||P-loop containing nucleoside triphosphate hydrolase||ATPase, dynein-related, AAA domain||ATPase, AAA-3
ENSGALT00000043216	mRNA	-2.27703	0.000188723	-0.865231	0.00172976	ENSGALG00000026207	CNTF	protein_coding	Ciliary neurotrophic factor, CNTF||Four-helical cytokine-like, core
ENSGALT00000003145	mRNA	1.51245	0.000188723	0.387766	0.00952519	ENSGALG00000002021	ZC3H12A	protein_coding	Ribonuclease Zc3h12a-like
ENSGALT00000015978	mRNA	-0.99717	0.000188723	0.663449	0.000526317	ENSGALG00000009826	CLGN	protein_coding	Concanavalin A-like lectin/glucanase domain||Calreticulin/calnexin, P domain||Calreticulin/calnexin
ENSGALT00000002140	mRNA	-4.77289	0.000360792	-2.51763	0.000188723	ENSGALG00000001407	ADAMTS15	protein_coding	Peptidase M12B, ADAM/reprolysin||ADAM-TS Spacer 1||Peptidase M12B, ADAM-TS8||ADAM, cysteine-rich||Thrombospondin, type 1 repeat||Peptidase M12B, propeptide||Peptidase M12B, ADAM-TS
ENSGALT00000015976	mRNA	-0.502557	0.000188723	-0.456577	0.000188723	ENSGALG00000009825	SRGAP1	protein_coding	Rho GTPase activation protein||FCH domain||SH3 domain||Variant SH3 domain||Rho GTPase-activating protein domain
ENSGALT00000002149	mRNA	-1.52116	0.000188723	-0.345647	0.0405252	ENSGALG00000001411	SRSF4	protein_coding	RNA-binding motif||RNA recognition motif domain
ENSGALT00000025818	mRNA	0.750764	0.000188723	-0.366947	0.000841166	ENSGALG00000016026	C20orf194	protein_coding	Zinc finger, FYVE/PHD-type
ENSGALT00000025769	mRNA	-0.773087	0.000188723	-0.499275	0.00172976	ENSGALG00000015992	CRYZL1	protein_coding	Polyketide synthase, enoylreductase domain||Alcohol dehydrogenase, C-terminal||GroES (chaperonin 10)-like||Alcohol dehydrogenase GroES-like
ENSGALT00000045908	mRNA	-0.619413	0.000685932	0.398823	0.019827	ENSGALG00000026253	TMEM144	protein_coding	Sugar transport protein||Major facilitator superfamily domain||Protein of unknown function DUF1632, TMEM144
ENSGALT00000025766	mRNA	#NAME?	0.000188723	-1.48603	0.0320091	ENSGALG00000015989	C8orf37	protein_coding	-
ENSGALT00000000419	mRNA	-1.05938	0.000188723	-0.937351	0.000188723	ENSGALG00000000313	TNNI1	protein_coding	Troponin
ENSGALT00000030862	mRNA	-1.88101	0.000188723	-1.06422	0.000188723	ENSGALG00000015758	PAG1	protein_coding	-
ENSGALT00000044419	mRNA	-0.740498	0.000685932	-1.18829	0.000188723	ENSGALG00000027249	--	protein_coding	--
ENSGALT00000006265	mRNA	-0.643335	0.000188723	0.795778	0.000188723	ENSGALG00000003932	SDC4	protein_coding	Neurexin/syndecan/glycophorin C||Syndecan/Neurexin domain
ENSGALT00000010894	mRNA	1.12862	0.000188723	-0.316092	0.0155101	ENSGALG00000006736	AEN	protein_coding	Exonuclease||Ribonuclease H-like domain||Exonuclease, RNase T/DNA polymerase III
ENSGALT00000016542	mRNA	-1.10137	0.000188723	-0.433108	0.000188723	ENSGALG00000010175	HSP90AB1	protein_coding	Heat shock protein Hsp90, N-terminal||Histidine kinase-like ATPase, C-terminal domain||Ribosomal protein S5 domain 2-type fold||Heat shock protein Hsp90 family
ENSGALT00000006262	mRNA	-0.941019	0.000188723	-0.480376	0.00282283	ENSGALG00000003930	APBA2	protein_coding	PTB/PI domain||PDZ domain
ENSGALT00000045837	mRNA	1.70163	0.000188723	0.620913	0.000995718	ENSGALG00000016890	MBNL2	protein_coding	Zinc finger, CCCH-type
ENSGALT00000025366	mRNA	-0.668258	0.000188723	-0.485602	0.000360792	ENSGALG00000015729	LPAR1	protein_coding	GPCR, rhodopsin-like, 7TM||Lysophosphatidic acid receptor EDG-2||G protein-coupled receptor, rhodopsin-like||Lysophosphatidic acid receptor
ENSGALT00000021113	mRNA	-0.713848	0.000188723	-0.440792	0.00255275	ENSGALG00000012944	DENND5B	protein_coding	PLAT/LH2 domain||RUN||DENN domain||Lipase/lipooxygenase, PLAT/LH2||dDENN domain||uDENN domain
ENSGALT00000002784	mRNA	1.96144	0.000188723	0.648464	0.000188723	ENSGALG00000001802	JMJD6	protein_coding	JmjC domain
ENSGALT00000003498	mRNA	0.440608	0.000685932	0.26617	0.046684	ENSGALG00000002235	TFCP2	protein_coding	CP2 transcription factor||Sterile alpha motif/pointed domain
ENSGALT00000006100	mRNA	-1.43122	0.000188723	-2.19209	0.000188723	ENSGALG00000023855	KRT14	protein_coding	Intermediate filament protein||Prefoldin||Keratin, type I
ENSGALT00000003495	mRNA	0.764911	0.000188723	0.662261	0.000188723	ENSGALG00000002232	RERE	protein_coding	SANT/Myb domain||ELM2 domain||Zinc finger, GATA-type||Bromo adjacent homology (BAH) domain||Atrophin-like||Homeodomain-like
ENSGALT00000002788	mRNA	0.795583	0.000188723	0.384189	0.00200771	ENSGALG00000001901	ARIH1	protein_coding	Zinc finger, C6HC-type
ENSGALT00000010871	mRNA	1.7147	0.000188723	0.368278	0.0383831	ENSGALG00000006719	GNAZ	protein_coding	Small GTPase superfamily, ARF/SAR type||G protein alpha subunit, helical insertion||G-protein alpha subunit, group I||Guanine nucleotide binding protein (G-protein), alpha subunit||P-loop containing nucleoside triphosphate hydrolase
ENSGALT00000013633	mRNA	1.0655	0.000188723	0.342458	0.00812274	ENSGALG00000008370	TRAK2	protein_coding	HAP1, N-terminal||Trafficking kinesin-binding protein domain
ENSGALT00000020196	mRNA	-0.98771	0.000188723	-0.414701	0.000685932	ENSGALG00000012365	PYGL	protein_coding	Glycogen/starch/alpha-glucan phosphorylase||Glycosyl transferase, family 35
ENSGALT00000020197	mRNA	-0.276567	0.0170242	-0.439964	0.000188723	ENSGALG00000012370	C3H6ORF72	protein_coding	-
ENSGALT00000020195	mRNA	-0.307721	0.026293	-0.295617	0.0350163	ENSGALG00000012364	PPIL4	protein_coding	RNA recognition motif domain||Cyclophilin-like domain||Cyclophilin-type peptidyl-prolyl cis-trans isomerase domain
ENSGALT00000020190	mRNA	1.05882	0.000188723	0.650994	0.000188723	ENSGALG00000012361	NIN	protein_coding	EF-hand domain
ENSGALT00000031745	mRNA	0.464571	0.000188723	0.349566	0.00587424	ENSGALG00000014834	NCOA7	protein_coding	LysM domain||GRAM domain||TLDc domain
ENSGALT00000006440	mRNA	0.564075	0.000188723	-0.302964	0.0205433	ENSGALG00000004046	LARP6	protein_coding	Lupus La protein||RNA-binding protein Lupus La
ENSGALT00000006441	mRNA	0.473683	0.000188723	0.682381	0.000188723	ENSGALG00000004047	GALE	protein_coding	Nucleotide sugar epimerase||Male sterility, NAD-binding||NAD-dependent epimerase/dehydratase, N-terminal domain||Polyketide synthase, ketoreductase domain||3-beta hydroxysteroid dehydrogenase/isomerase||Short-chain dehydrogenase/reductase SDR||Polysaccharide biosynthesis protein, CapD-like domain||UDP-glucose 4-epimerase GalE||RmlD-like substrate binding domain
ENSGALT00000009208	mRNA	0.538119	0.000188723	0.502618	0.000188723	ENSGALG00000021253	ITGB1BP3	protein_coding	Uridine kinase like||P-loop containing nucleoside triphosphate hydrolase
ENSGALT00000009318	mRNA	0.373331	0.0251144	0.537163	0.000526317	ENSGALG00000005803	ZNRF3	protein_coding	Zinc finger, C3HC4 RING-type||Zinc finger, RING-type
ENSGALT00000015358	mRNA	2.15712	0.000188723	0.63574	0.000188723	ENSGALG00000009433	BAG3	protein_coding	BAG domain||WW domain
ENSGALT00000027116	mRNA	1.41525	0.000188723	0.585229	0.000188723	ENSGALG00000016795	TGFBRAP1	protein_coding	Citron-like||Vacuolar sorting protein 39/Transforming growth factor beta receptor-associated domain 2||Vacuolar sorting protein 39/Transforming growth factor beta receptor-associated domain 1||Clathrin, heavy chain/VPS, 7-fold repeat
ENSGALT00000005796	mRNA	1.14657	0.000188723	0.480648	0.00129296	ENSGALG00000003658	DHX35	protein_coding	Helicase superfamily 1/2, ATP-binding domain||Helicase, C-terminal||P-loop containing nucleoside triphosphate hydrolase||Domain of unknown function DUF1605||Helicase-associated domain
ENSGALT00000005791	mRNA	-0.518085	0.000188723	-0.633221	0.000188723	ENSGALG00000003655	GAS2	protein_coding	Growth-arrest-specific protein 2 domain||Calponin homology domain
ENSGALT00000026431	mRNA	1.28445	0.000188723	0.48846	0.000188723	ENSGALG00000016386	DERL1	protein_coding	Derlin
ENSGALT00000025568	mRNA	0.373481	0.00186934	0.457923	0.000188723	ENSGALG00000015858	DOPEY1	protein_coding	Armadillo-type fold||Death-like domain||Dopey, N-terminal
ENSGALT00000020049	mRNA	0.333488	0.00765314	0.343556	0.00550525	ENSGALG00000012272	TMEM184B	protein_coding	Organic solute transporter subunit alpha/Transmembrane protein 184
ENSGALT00000003760	mRNA	-0.925754	0.023309	-0.889647	0.0106755	ENSGALG00000002389	ITGB4	protein_coding	Na-Ca exchanger/integrin-beta4||Integrin beta subunit, N-terminal||von Willebrand factor, type A||Fibronectin type III||Integrin beta subunit||Integrin beta subunit, tail||Plexin-like fold
ENSGALT00000017063	mRNA	0.808585	0.000188723	0.459673	0.00550525	ENSGALG00000010478	STIL	protein_coding	-
ENSGALT00000022979	mRNA	-0.464282	0.000188723	-0.341963	0.00847442	ENSGALG00000014209	GPR155	protein_coding	DEP domain||Auxin efflux carrier
ENSGALT00000017068	mRNA	0.323155	0.00400276	0.394075	0.000685932	ENSGALG00000010481	CMPK1	protein_coding	Zeta toxin domain||UMP-CMP kinase||Adenylate kinase/UMP-CMP kinase||P-loop containing nucleoside triphosphate hydrolase
ENSGALT00000005665	mRNA	1.69289	0.000188723	0.449821	0.000360792	ENSGALG00000003579	CTK-1	protein_coding	Tyrosine-protein kinase, catalytic domain||Furin-like cysteine-rich domain||Fibronectin type III||Tyrosine-protein kinase, insulin-like receptor||Insulin-like growth factor binding protein, N-terminal||Protein kinase domain||Receptor L-domain||Protein kinase-like domain||Serine/threonine/dual specificity protein kinase, catalytic domain||Serine-threonine/tyrosine-protein kinase catalytic domain||…
ENSGALT00000005664	mRNA	-0.799588	0.000188723	-1.16683	0.000188723	ENSGALG00000003578	fn1	protein_coding	Fibronectin, type I||Fibronectin type III||Kringle-like fold||Fibronectin, type II, collagen-binding
ENSGALT00000005666	mRNA	-0.331434	0.00228414	-0.733172	0.000188723	ENSGALG00000003580	MMP2	protein_coding	Peptidase M10A||Hemopexin-like repeats||Peptidoglycan binding-like||Hemopexin-like domain||Peptidase, metallopeptidase||Peptidase M10, metallopeptidase||Kringle-like fold||Fibronectin, type II, collagen-binding
ENSGALT00000003560	mRNA	-1.57754	0.000188723	-0.416711	0.0011447	ENSGALG00000002268	TMEM194B	protein_coding	Transmembrane protein 194
ENSGALT00000009976	mRNA	0.520495	0.000188723	0.369601	0.00129296	ENSGALG00000006180	SLC9A6	protein_coding	Na+/H+ exchanger||Na+/H+ exchanger, isoform 6 (NHE6)||Cation/H+ exchanger
ENSGALT00000003564	mRNA	-0.68065	0.000188723	-0.24011	0.0382133	ENSGALG00000002272	NOC4L	protein_coding	Armadillo-type fold||CCAAT-binding factor
ENSGALT00000014572	mRNA	-0.767357	0.00488559	-0.656439	0.0147639	ENSGALG00000008961	PTPRZ1	protein_coding	Protein-tyrosine phosphatase, receptor/non-receptor type||Fibronectin type III||Protein-tyrosine/Dual specificity phosphatase||Protein-tyrosine phosphatase-like||Protein-tyrosine phosphatase, catalytic||Alpha carbonic anhydrase
ENSGALT00000005063	mRNA	0.71055	0.000188723	0.282242	0.0130351	ENSGALG00000003194	ATP6V0A2	protein_coding	V-type ATPase, V0 complex, 116kDa subunit family
ENSGALT00000015356	mRNA	1.47766	0.000188723	1.54119	0.000188723	ENSGALG00000009431	PLEKHD1	protein_coding	Pleckstrin homology domain||PsbQ-like domain
ENSGALT00000012723	mRNA	-1.20148	0.000188723	-0.671329	0.00476361	ENSGALG00000007839	NCAM1	protein_coding	Fibronectin type III||Immunoglobulin||Immunoglobulin V-set domain||Immunoglobulin-like domain||Neural cell adhesion||Immunoglobulin subtype||Immunoglobulin I-set||Immunoglobulin subtype 2
ENSGALT00000011961	mRNA	1.29024	0.000188723	0.491627	0.000188723	ENSGALG00000007393	SUDS3	protein_coding	Sds3-like
ENSGALT00000034318	mRNA	-3.20652	0.000188723	-1.88662	0.000188723	ENSGALG00000003465	-	protein_coding	EF-hand domain
ENSGALT00000031363	mRNA	2.30346	0.000188723	-0.690777	0.000841166	ENSGALG00000008893	SYT4	protein_coding	C2 domain||Synaptotagmin
ENSGALT00000000221	mRNA	-0.269959	0.0480761	0.276517	0.036617	ENSGALG00000000165	CDS2	protein_coding	Phosphatidate cytidylyltransferase||Phosphatidate cytidylyltransferase, eukaryota
ENSGALT00000042742	mRNA	0.779017	0.000188723	0.641205	0.000188723	ENSGALG00000026576	C17H9ORF7	protein_coding	TVP18/Calcium channel flower
ENSGALT00000020221	mRNA	1.10622	0.000188723	0.603208	0.000188723	ENSGALG00000012386	LATS1	protein_coding	Tyrosine-protein kinase, catalytic domain||Protein kinase, C-terminal||UBA-like||Ubiquitin-associated/translation elongation factor EF1B, N-terminal, eukaryote||Ubiquitin-associated domain/translation elongation factor EF-Ts, N-terminal||Serine/threonine/dual specificity protein kinase, catalytic domain||Protein kinase-like domain||Serine-threonine/tyrosine-protein kinase catalytic domain||Protei…
ENSGALT00000024748	mRNA	1.30644	0.000188723	0.388216	0.00525661	ENSGALG00000015334	ZBTB11	protein_coding	Zinc finger, C2H2||BTB/POZ-like||Zinc finger, C2H2-like||BTB/POZ||BTB/POZ fold
ENSGALT00000020225	mRNA	-0.782397	0.000188723	0.292249	0.0191256	ENSGALG00000012387	NUP43	protein_coding	WD40-repeat-containing domain||WD40 repeat
ENSGALT00000024967	mRNA	-0.799682	0.000188723	-0.367167	0.00158504	ENSGALG00000015480	POGLUT1	protein_coding	Lipopolysaccharide-modifying protein
ENSGALT00000023534	mRNA	0.801335	0.000188723	0.469374	0.000360792	ENSGALG00000014598	FNBP4	protein_coding	WW domain
ENSGALT00000023241	mRNA	0.53457	0.000188723	0.416053	0.00129296	ENSGALG00000014383	PI4K2B	protein_coding	Phosphatidylinositol 3-/4-kinase, catalytic domain
ENSGALT00000024216	mRNA	-1.53063	0.000188723	-0.64182	0.0163833	ENSGALG00000015015	CYTL1	protein_coding	-
ENSGALT00000008076	mRNA	-0.636134	0.000526317	-0.567795	0.00186934	ENSGALG00000005037	TEX14	protein_coding	Tyrosine-protein kinase, catalytic domain||Protein kinase domain||Ankyrin repeat-containing domain||Serine-threonine/tyrosine-protein kinase catalytic domain||Serine/threonine/dual specificity protein kinase, catalytic domain||Protein kinase-like domain||Ankyrin repeat
ENSGALT00000006688	mRNA	-1.10608	0.000188723	-0.447345	0.000188723	ENSGALG00000004203	PSMG3	protein_coding	Proteasome assembly chaperone 3
ENSGALT00000002368	mRNA	1.15302	0.000188723	-0.565299	0.0189195	ENSGALG00000001558	MOV10	protein_coding	P-loop containing nucleoside triphosphate hydrolase
ENSGALT00000024363	mRNA	-1.32568	0.000188723	-0.73945	0.000188723	ENSGALG00000015101	-	protein_coding	Zinc finger, C2H2||Zinc finger, C2H2-like
ENSGALT00000022805	mRNA	1.01709	0.000188723	0.340372	0.00587424	ENSGALG00000014084	FGFR1OP2	protein_coding	Suppressor of IKBKE 1
ENSGALT00000002366	mRNA	-2.22949	0.000188723	-0.631027	0.000995718	ENSGALG00000001557	ACAD8	protein_coding	Acyl-CoA dehydrogenase/oxidase, N-terminal and middle domain||Acyl-CoA dehydrogenase, C-terminal domain||Acyl-CoA dehydrogenase/oxidase, N-terminal||Acyl-CoA oxidase/dehydrogenase, central domain||Acyl-CoA dehydrogenase/oxidase C-terminal
ENSGALT00000006684	mRNA	0.256356	0.0318133	0.439369	0.000188723	ENSGALG00000004200	DPP9	protein_coding	Peptidase S9, prolyl oligopeptidase, catalytic domain||Xaa-Pro dipeptidyl-peptidase-like domain||Alpha/Beta hydrolase fold||Peptidase S9B, dipeptidylpeptidase IV N-terminal
ENSGALT00000024975	mRNA	-2.2637	0.000188723	-1.06979	0.0033547	ENSGALG00000015487	GJA5	protein_coding	Gap junction protein, cysteine-rich domain||Connexin||Connexin, N-terminal||Gap junction alpha-5 protein (Cx40)
ENSGALT00000012833	mRNA	-0.836195	0.014008	-0.917304	0.00765314	ENSGALG00000007906	CHRNG	protein_coding	Neurotransmitter-gated ion-channel||Neurotransmitter-gated ion-channel ligand-binding domain||Neurotransmitter-gated ion-channel transmembrane domain||Nicotinic acetylcholine receptor
ENSGALT00000001319	mRNA	-1.66141	0.000188723	-0.911216	0.00563001	ENSGALG00000000897	LHFPL5	protein_coding	PMP-22/EMP/MP20/Claudin superfamily||Lipoma HMGIC fusion partner-like protein
ENSGALT00000012835	mRNA	-0.554192	0.000188723	-0.498994	0.000188723	ENSGALG00000007908	EFEMP1	protein_coding	EGF-like calcium-binding domain||Cadherin-like||Epidermal growth factor-like domain
ENSGALT00000010272	mRNA	1.85029	0.000188723	0.750859	0.000188723	ENSGALG00000006355	SPTY2D1	protein_coding	Chromatin SPT2
ENSGALT00000035085	mRNA	-2.12588	0.00200771	-1.34463	0.00682896	ENSGALG00000004582	MYL2	protein_coding	EF-hand domain
ENSGALT00000001315	mRNA	-1.15046	0.000188723	-0.636213	0.000188723	ENSGALG00000000894	APCDD1	protein_coding	-
ENSGALT00000021805	mRNA	-2.44973	0.000188723	-1.10012	0.000188723	ENSGALG00000013363	NCALD	protein_coding	SPARC/Testican, calcium-binding domain||EF-hand domain
ENSGALT00000013522	mRNA	-0.694603	0.000188723	0.655067	0.000188723	ENSGALG00000008306	FGL2	protein_coding	Fibrinogen, alpha/beta/gamma chain, C-terminal globular domain
ENSGALT00000004936	mRNA	1.47045	0.000188723	1.03782	0.000188723	ENSGALG00000003122	ZFAND2A	protein_coding	Zinc finger, AN1-type
ENSGALT00000013524	mRNA	-0.859391	0.000188723	-1.26881	0.000188723	ENSGALG00000008308	BHLHE40	protein_coding	Orange subgroup||Myc-type, basic helix-loop-helix (bHLH) domain||Orange
ENSGALT00000013831	mRNA	0.89496	0.000188723	0.448132	0.000360792	ENSGALG00000008487	TMCC1	protein_coding	Predicted transmembrane/coiled-coil 2 protein
ENSGALT00000009637	mRNA	0.415764	0.00374641	-0.338497	0.0281505	ENSGALG00000005992	PDE8A	protein_coding	HD/PDEase domain||3'5'-cyclic nucleotide phosphodiesterase||CheY-like superfamily||PAS fold||PAS domain||3'5'-cyclic nucleotide phosphodiesterase, catalytic domain||Signal transduction response regulator, receiver domain
ENSGALT00000039577	mRNA	1.91501	0.000188723	0.813199	0.000188723	ENSGALG00000023691	ENTPD7	protein_coding	Nucleoside phosphatase GDA1/CD39
ENSGALT00000039572	mRNA	1.08967	0.000188723	0.784984	0.000188723	ENSGALG00000006147	NUCB2	protein_coding	EF-hand domain||Type VII secretion system ESAT-6-like
ENSGALT00000044966	mRNA	-1.80818	0.000526317	-0.987409	0.00998985	ENSGALG00000027193	NUDT8	protein_coding	NUDIX hydrolase domain||NUDIX hydrolase domain-like
ENSGALT00000011909	mRNA	0.29314	0.049148	0.971141	0.000188723	ENSGALG00000007364	TOB	protein_coding	Anti-proliferative protein
ENSGALT00000023620	mRNA	1.20362	0.000188723	0.616614	0.000188723	ENSGALG00000014656	RPRD2	protein_coding	-
ENSGALT00000023333	mRNA	0.759305	0.000188723	0.54147	0.000188723	ENSGALG00000014450	PABPC1	protein_coding	RNA recognition motif domain, eukaryote||Polyadenylate binding protein, human types 1, 2, 3, 4||Polyadenylate-binding protein/Hyperplastic disc protein||RNA recognition motif domain
ENSGALT00000027329	mRNA	-0.804883	0.000188723	-0.607321	0.000188723	ENSGALG00000016908	PCDH9	protein_coding	Cadherin-like||Cadherin, N-terminal||Cadherin||Protocadherin
ENSGALT00000005339	mRNA	-2.59146	0.000188723	-0.553655	0.000188723	ENSGALG00000003379	MDFI	protein_coding	-
ENSGALT00000022752	mRNA	0.531881	0.000841166	-0.42275	0.0168143	ENSGALG00000014054	GRK6	protein_coding	AGC-kinase, C-terminal||Tyrosine-protein kinase, catalytic domain||GPCR kinase||RGS domain||Protein kinase domain||Protein kinase-like domain||Serine/threonine/dual specificity protein kinase, catalytic domain||Serine-threonine/tyrosine-protein kinase catalytic domain
ENSGALT00000000542	mRNA	-0.999134	0.000188723	-0.274177	0.0181922	ENSGALG00000000397	IPO9	protein_coding	Armadillo-type fold
ENSGALT00000005330	mRNA	0.962358	0.000188723	0.369085	0.00501294	ENSGALG00000003371	ELL	protein_coding	Occludin/RNA polymerase II elongation factor, ELL domain||RNA polymerase II elongation factor ELL
ENSGALT00000027327	mRNA	2.29347	0.000188723	0.534181	0.000188723	ENSGALG00000016906	SPRY2	protein_coding	Sprouty
ENSGALT00000005530	mRNA	-1.50952	0.000188723	-0.433966	0.000841166	ENSGALG00000003495	ALDH9A1	protein_coding	Aldehyde/histidinol dehydrogenase||Aldehyde dehydrogenase domain
ENSGALT00000038689	mRNA	-1.28454	0.000188723	-1.18668	0.000188723	ENSGALG00000028128	HOXD8	protein_coding	Homeodomain-like||Homeodomain, metazoa||Homeobox domain||Helix-turn-helix motif
ENSGALT00000038688	mRNA	-1.61615	0.00322023	-1.41798	0.0350163	ENSGALG00000009270	HOXD10	protein_coding	Homeobox domain||Homeodomain-like||Homeodomain, metazoa
ENSGALT00000002214	mRNA	-1.25804	0.000188723	-1.08333	0.000188723	ENSGALG00000001459	TNNC1	protein_coding	EF-hand domain
ENSGALT00000005241	mRNA	-0.919774	0.000188723	-0.523643	0.000188723	ENSGALG00000003308	ERLIN1	protein_coding	Band 7 protein
ENSGALT00000005240	mRNA	0.668455	0.000188723	0.534227	0.000188723	ENSGALG00000003307	TMED2	protein_coding	GOLD
ENSGALT00000038683	mRNA	1.24214	0.000188723	0.584107	0.000188723	ENSGALG00000009795	MON2	protein_coding	Domain of unknown function DUF1981, Sec7 associated||Armadillo-type fold
ENSGALT00000002218	mRNA	0.751011	0.000188723	0.58471	0.000188723	ENSGALG00000001463	PDIK1L	protein_coding	Serine/threonine/dual specificity protein kinase, catalytic domain||Protein kinase-like domain||Serine-threonine/tyrosine-protein kinase catalytic domain||Protein kinase domain||Tyrosine-protein kinase, catalytic domain
ENSGALT00000024183	mRNA	-1.27937	0.000188723	-0.722566	0.000188723	ENSGALG00000014995	PGM5	protein_coding	Alpha-D-phosphohexomutase, alpha/beta/alpha domain III||Alpha-D-phosphohexomutase, alpha/beta/alpha I/II/III||Alpha-D-phosphohexomutase superfamily||Alpha-D-phosphohexomutase, alpha/beta/alpha domain II||Alpha-D-phosphohexomutase, C-terminal||Alpha-D-phosphohexomutase, alpha/beta/alpha domain I
ENSGALT00000038686	mRNA	0.592336	0.000188723	0.328515	0.00374641	ENSGALG00000006461	UBE3C	protein_coding	IQ motif, EF-hand binding site||HECT
ENSGALT00000025678	mRNA	1.13575	0.000188723	-0.287745	0.0446927	ENSGALG00000015932	KCNQ5	protein_coding	Potassium channel, voltage dependent, KCNQ, C-terminal||Potassium channel, voltage dependent, KCNQ||Two pore domain potassium channel domain||Ion transport domain||Potassium channel||Potassium channel, voltage dependent, KCNQ2
ENSGALT00000016174	mRNA	1.43536	0.000188723	0.268673	0.0328808	ENSGALG00000009947	PLEKHH2	protein_coding	FERM central domain||Pleckstrin homology domain||Band 4.1 domain||Ubiquitin-related domain||FERM domain||MyTH4 domain
ENSGALT00000045168	mRNA	-2.36411	0.000188723	-2.06218	0.000188723	ENSGALG00000027387	SPINK5	protein_coding	Kazal domain||Proteinase inhibitor I1, Kazal metazoa
ENSGALT00000000136	mRNA	-1.6817	0.000188723	-1.07804	0.000188723	ENSGALG00000000098	ANTXR1	protein_coding	Anthrax toxin receptor, extracellular||von Willebrand factor, type A||Anthrax toxin receptor||Anthrax toxin receptor, C-terminal
ENSGALT00000001408	mRNA	-1.26964	0.000188723	-0.624434	0.0237182	ENSGALG00000000954	SMPD2	protein_coding	Endonuclease/exonuclease/phosphatase
ENSGALT00000004687	mRNA	-1.79217	0.000188723	-1.3087	0.000188723	ENSGALG00000002963	PID1	protein_coding	PTB/PI domain
ENSGALT00000004680	mRNA	0.61186	0.000188723	-0.381888	0.00241807	ENSGALG00000002959	NRBF2	protein_coding	Protein of unknown function DUF1875
ENSGALT00000023753	mRNA	1.02224	0.000188723	0.420145	0.0170242	ENSGALG00000014730	ELOVL7	protein_coding	ELO family
ENSGALT00000023755	mRNA	1.00496	0.000188723	0.343935	0.0190227	ENSGALG00000014732	ERCC8	protein_coding	WD40-repeat-containing domain||G-protein beta WD-40 repeat||WD40 repeat
ENSGALT00000023759	mRNA	2.1207	0.000188723	0.874044	0.000188723	ENSGALG00000014734	-	protein_coding	Homocysteine S-methyltransferase||Zinc finger, SWIM-type
ENSGALT00000009795	mRNA	1.17015	0.000188723	0.719414	0.000188723	ENSGALG00000006071	HS6ST2	protein_coding	P-loop containing nucleoside triphosphate hydrolase||Sulfotransferase
ENSGALT00000022112	mRNA	-0.848546	0.000188723	-0.646091	0.0030907	ENSGALG00000013588	TMEM106C	protein_coding	Protein of unknown function DUF1356, TMEM106
ENSGALT00000003810	mRNA	1.09777	0.000188723	0.555273	0.00158504	ENSGALG00000002421	C10ORF58	protein_coding	-
ENSGALT00000004117	mRNA	-0.500245	0.000188723	-1.03675	0.000188723	ENSGALG00000002615	DEF6	protein_coding	Pleckstrin homology domain
ENSGALT00000018418	mRNA	-0.883495	0.0279594	-0.979639	0.0216661	ENSGALG00000011289	NKIRAS1	protein_coding	Small GTPase superfamily||Small GTPase superfamily, ARF/SAR type||Mitochondrial Rho-like||Small GTP-binding protein domain||P-loop containing nucleoside triphosphate hydrolase||Small GTPase superfamily, Ras type||Small GTPase superfamily, Rab type
ENSGALT00000004111	mRNA	-1.86505	0.000188723	-1.12565	0.000188723	ENSGALG00000002610	-	protein_coding	Phosphatidylinositol transfer protein
ENSGALT00000023419	mRNA	-2.03262	0.000526317	-1.53797	0.000685932	ENSGALG00000014508	CD38	protein_coding	ADP-ribosyl cyclase (CD38/157)
ENSGALT00000043699	mRNA	-1.33604	0.000188723	-0.46334	0.000526317	ENSGALG00000026283	-	protein_coding	Apx/Shrm Domain 1||Apx/Shrm Domain 2
ENSGALT00000004201	mRNA	-0.960039	0.000188723	-1.22034	0.000188723	ENSGALG00000002667	OLFML2B	protein_coding	Olfactomedin-like||Nucleic acid-binding, OB-fold
ENSGALT00000022592	mRNA	-1.11731	0.00964276	-1.83241	0.00200771	ENSGALG00000013940	LNX1	protein_coding	Zinc finger, RING-type||PDZ domain||TRAF-like
ENSGALT00000018707	mRNA	-0.804142	0.000188723	-0.416155	0.00513326	ENSGALG00000011474	OSBPL10	protein_coding	Pleckstrin homology domain||Oxysterol-binding protein
ENSGALT00000010087	mRNA	1.02292	0.000188723	0.356813	0.00255275	ENSGALG00000006237	PKN2	protein_coding	Protein kinase domain||Serine/threonine/dual specificity protein kinase, catalytic domain||Protein kinase-like domain||C2 domain||Serine-threonine/tyrosine-protein kinase catalytic domain||HR1 rho-binding repeat||Protein kinase, C-terminal||AGC-kinase, C-terminal||Tyrosine-protein kinase, catalytic domain
ENSGALT00000042925	mRNA	1.32077	0.000188723	0.594348	0.000526317	ENSGALG00000026473	CHST11	protein_coding	Sulfotransferase
ENSGALT00000044368	mRNA	-0.755536	0.000188723	-0.378348	0.00361776	ENSGALG00000026613	S100A4	protein_coding	S100/CaBP-9k-type, calcium binding, subdomain||EF-hand domain
ENSGALT00000007792	mRNA	1.47344	0.000188723	0.546124	0.000188723	ENSGALG00000004881	--	protein_coding	--
ENSGALT00000016820	mRNA	0.910013	0.000188723	0.414566	0.0102149	ENSGALG00000010333	CNOT6L	protein_coding	Endonuclease/exonuclease/phosphatase||Leucine-rich repeat||Leucine-rich repeat, typical subtype
ENSGALT00000036322	mRNA	-1.63416	0.000188723	-0.812441	0.000188723	ENSGALG00000022679	Wpkci	protein_coding	-
ENSGALT00000018097	mRNA	2.34239	0.000188723	0.886156	0.00200771	ENSGALG00000011109	MAPK10	protein_coding	Protein kinase-like domain||Serine/threonine/dual specificity protein kinase, catalytic domain||Serine-threonine/tyrosine-protein kinase catalytic domain||Lipopolysaccharide kinase||Tyrosine-protein kinase, catalytic domain||Mitogen-activated protein (MAP) kinase, JNK||Protein kinase domain
ENSGALT00000003964	mRNA	-0.754696	0.000188723	-0.338451	0.0165955	ENSGALG00000002515	OLFM1	protein_coding	Quinonprotein alcohol dehydrogenase-like superfamily||Neurogenesis glycoprotein||Olfactomedin-like
ENSGALT00000008207	mRNA	-2.15082	0.000188723	-0.820711	0.00143933	ENSGALG00000005114	-	protein_coding	Carboxylesterase, type B||Alpha/beta hydrolase fold-3||Alpha/Beta hydrolase fold
ENSGALT00000027505	mRNA	0.435116	0.00682896	0.413283	0.00929837	ENSGALG00000017022	ALG11	protein_coding	Glycosyl transferase, family 1
ENSGALT00000001890	mRNA	-0.443654	0.000188723	-0.556145	0.000188723	ENSGALG00000001245	SIRT6	protein_coding	DHS-like NAD/FAD-binding domain||Sirtuin family||Sirtuin family, catalytic core domain
ENSGALT00000011601	mRNA	0.570113	0.000188723	0.47386	0.000188723	ENSGALG00000007162	VIMP	protein_coding	Selenoprotein S
ENSGALT00000026053	mRNA	0.573054	0.000188723	0.354544	0.0254126	ENSGALG00000016166	SLC45A4	protein_coding	Major facilitator superfamily||Major facilitator superfamily domain
ENSGALT00000026054	mRNA	0.410231	0.00361776	0.732289	0.000188723	ENSGALG00000016167	DENND3	protein_coding	DENN domain||WD40 repeat||dDENN domain||uDENN domain||WD40-repeat-containing domain
ENSGALT00000011608	mRNA	1.10875	0.000188723	0.422623	0.000188723	ENSGALG00000007167	CLEC16A	protein_coding	Uncharacterised protein family FPL
ENSGALT00000000540	mRNA	-2.25877	0.000188723	-0.718852	0.000188723	ENSGALG00000000395	BTF3	protein_coding	Nascent polypeptide-associated complex NAC domain
ENSGALT00000017319	mRNA	0.470617	0.000188723	0.39966	0.00172976	ENSGALG00000010646	STOX2	protein_coding	Storkhead-box protein, winged-helix domain
ENSGALT00000015298	mRNA	2.9305	0.000188723	0.680478	0.045598	ENSGALG00000009388	SUSD4	protein_coding	Sushi/SCR/CCP domain
ENSGALT00000022376	mRNA	0.350411	0.00255275	0.309647	0.00870816	ENSGALG00000013778	EXOC1	protein_coding	Exocyst complex, component 1/SEC3
ENSGALT00000026696	mRNA	-0.695488	0.00143933	-0.500253	0.0132442	ENSGALG00000016545	REPS2	protein_coding	EPS15 homology (EH)||EF-hand domain
ENSGALT00000018079	mRNA	-1.12356	0.000188723	0.323777	0.030098	ENSGALG00000011096	ABCB10	protein_coding	P-loop containing nucleoside triphosphate hydrolase||ABC transporter type 1, transmembrane domain||AAA+ ATPase domain||ABC transporter-like
ENSGALT00000015290	mRNA	0.627292	0.000360792	0.326349	0.047308	ENSGALG00000009384	KRIT1	protein_coding	Band 4.1 domain||Ankyrin repeat||FERM central domain||FERM domain||Ubiquitin-related domain||Ankyrin repeat-containing domain
ENSGALT00000042811	mRNA	-2.00389	0.000188723	-0.566589	0.0136823	ENSGALG00000027725	C20orf27	protein_coding	-
ENSGALT00000015366	mRNA	-0.543469	0.000360792	-1.06599	0.000188723	ENSGALG00000009437	MECOM	protein_coding	SET domain||Zinc finger, C2H2||Zinc finger, BED-type||Zinc finger, C2H2-like
ENSGALT00000021505	mRNA	0.345863	0.00282283	0.354498	0.00172976	ENSGALG00000013165	FH	protein_coding	Fumarate lyase, N-terminal||L-Aspartase-like||Fumarase C, C-terminal||Fumarate hydratase, class II||Fumarate lyase family
ENSGALT00000019473	mRNA	0.581303	0.000188723	0.279407	0.0176675	ENSGALG00000011938	TRAK1	protein_coding	Trafficking kinesin-binding protein domain||HAP1, N-terminal
ENSGALT00000007244	mRNA	1.1471	0.000188723	0.652384	0.000188723	ENSGALG00000004550	PPTC7	protein_coding	Protein phosphatase 2C (PP2C)-like domain
ENSGALT00000015564	mRNA	-0.782671	0.000188723	-0.415724	0.000188723	ENSGALG00000009559	IFT80	protein_coding	WD40 repeat||WD40-repeat-containing domain
ENSGALT00000040276	mRNA	0.959619	0.000188723	0.406819	0.000685932	ENSGALG00000003999	NAV2	protein_coding	AAA+ ATPase domain||P-loop containing nucleoside triphosphate hydrolase||Calponin homology domain
ENSGALT00000000433	mRNA	-2.34146	0.000188723	-1.34294	0.000188723	ENSGALG00000000327	FBN3	protein_coding	Epidermal growth factor-like domain||Fibrillin/Microneme protein4||TB domain||EGF-like calcium-binding domain
ENSGALT00000011440	mRNA	1.18084	0.000188723	0.966038	0.000188723	ENSGALG00000007063	CBX4	protein_coding	-
ENSGALT00000029298	mRNA	-1.9703	0.000188723	-0.399193	0.0204523	ENSGALG00000003664	RNASEL	protein_coding	Ankyrin repeat-containing domain||KEN domain||Protein kinase domain||Ankyrin repeat||Protein kinase-like domain||Serine/threonine/dual specificity protein kinase, catalytic domain||Lipopolysaccharide kinase
ENSGALT00000045687	mRNA	-0.890655	0.000188723	-0.850205	0.000188723	ENSGALG00000025740	EN1	protein_coding	Homeodomain engrailed||Helix-turn-helix motif||Homeodomain-like||Homeodomain, metazoa||Homeobox engrailed, C-terminal||Homeobox domain
ENSGALT00000045686	mRNA	-0.639804	0.000188723	-0.386771	0.00623173	ENSGALG00000026644	DBN1	protein_coding	Actin-depolymerising factor homology domain
ENSGALT00000012122	mRNA	0.64926	0.000188723	0.854716	0.000188723	ENSGALG00000007500	DENND4A	protein_coding	Pentatricopeptide repeat||dDENN domain||uDENN domain||DENN domain
ENSGALT00000007303	mRNA	1.25455	0.000188723	0.621162	0.000188723	ENSGALG00000004590	CLCN6	protein_coding	CBS domain||Chloride channel, core||Chloride channel ClC-6||Chloride channel, voltage gated
ENSGALT00000044775	mRNA	-0.543007	0.00129296	-0.360047	0.0359674	ENSGALG00000026865	XRCC2	protein_coding	DNA recombination and repair protein Rad51, C-terminal||P-loop containing nucleoside triphosphate hydrolase||DNA recombination and repair protein RecA-like, ATP-binding domain
ENSGALT00000002967	mRNA	-0.919083	0.000188723	-0.456611	0.000188723	ENSGALG00000001916	SLIT3	protein_coding	EGF-like calcium-binding domain||Leucine-rich repeat||Laminin G domain||Leucine-rich repeat-containing N-terminal||Leucine-rich repeat, typical subtype||Epidermal growth factor-like domain||Cysteine-rich flanking region, C-terminal||Concanavalin A-like lectin/glucanase domain||Cystine knot, C-terminal
ENSGALT00000005221	mRNA	-0.985823	0.000188723	0.332849	0.00214594	ENSGALG00000003297	HDAC1	protein_coding	Histone deacetylase superfamily||Histone deacetylase domain||Histone deacetylase
ENSGALT00000032511	mRNA	0.849259	0.00425862	0.619564	0.0435574	ENSGALG00000011225	SLC25A47	protein_coding	Mitochondrial carrier domain||Mitochondrial substrate/solute carrier||Mitochondrial carrier protein
ENSGALT00000015588	mRNA	0.697488	0.000188723	0.298989	0.0102149	ENSGALG00000009570	ATP6V1D	protein_coding	ATPase, V1 complex, subunit D
ENSGALT00000026589	mRNA	-0.341398	0.0011447	-1.09556	0.000188723	ENSGALG00000016480	SDC1	protein_coding	Syndecan/Neurexin domain||Neurexin/syndecan/glycophorin C
ENSGALT00000026588	mRNA	0.310725	0.00501294	0.371918	0.000841166	ENSGALG00000016479	LAPTM4A	protein_coding	Lysosomal-associated transmembrane protein, 4A/5||Lysosomal-associated transmembrane protein 4/5
ENSGALT00000019613	mRNA	0.467224	0.000188723	-0.284881	0.0211517	ENSGALG00000012019	ARSJ	protein_coding	Sulfatase||Alkaline-phosphatase-like, core domain
ENSGALT00000037104	mRNA	-1.34647	0.000188723	-0.59407	0.00241807	ENSGALG00000014477	CD4	protein_coding	Immunoglobulin subtype||T cell CD4 receptor C-terminal region||Immunoglobulin V-set domain||Immunoglobulin-like domain
ENSGALT00000021875	mRNA	0.568301	0.000188723	0.249923	0.0327861	ENSGALG00000013410	UBA3	protein_coding	Ubiquitin-activating enzyme||E2 binding||Ubiquitin-activating enzyme repeat||UBA/THIF-type NAD/FAD binding fold||Molybdenum cofactor biosynthesis, MoeB
ENSGALT00000037100	mRNA	-1.03197	0.000188723	-0.805497	0.000188723	ENSGALG00000013001	CTNND2	protein_coding	Armadillo||Armadillo-type fold
ENSGALT00000019279	mRNA	-1.09485	0.000360792	-0.991547	0.00143933	ENSGALG00000023122	-	protein_coding	Sulfotransferase domain||P-loop containing nucleoside triphosphate hydrolase
ENSGALT00000021871	mRNA	0.929522	0.000188723	0.292428	0.00998985	ENSGALG00000013408	TMF1	protein_coding	TATA element modulatory factor 1 DNA binding||TATA element modulatory factor 1 TATA binding
ENSGALT00000006827	mRNA	0.989852	0.000188723	0.360762	0.0011447	ENSGALG00000004291	VPS13D	protein_coding	Ubiquitin-associated domain/translation elongation factor EF-Ts, N-terminal||UBA-like||Vacuolar protein sorting-associated protein 13 domain||Ubiquitin-associated/translation elongation factor EF1B, N-terminal, eukaryote
ENSGALT00000010467	mRNA	0.50256	0.000188723	-0.228992	0.0446027	ENSGALG00000006477	DNAJB6	protein_coding	DnaJ domain
ENSGALT00000025620	mRNA	1.04899	0.000188723	0.754735	0.000188723	ENSGALG00000015898	MYO6	protein_coding	IQ motif, EF-hand binding site||P-loop containing nucleoside triphosphate hydrolase||Myosin head, motor domain
ENSGALT00000000943	mRNA	0.507942	0.000188723	0.283874	0.0368937	ENSGALG00000000668	RBBP5	protein_coding	WD40-repeat-containing domain||WD40 repeat
ENSGALT00000000942	mRNA	-1.61947	0.000188723	-3.05519	0.000188723	ENSGALG00000000667	EDN2	protein_coding	Endothelin-like toxin||Bibrotoxin/Sarafotoxin-D
ENSGALT00000000947	mRNA	0.875239	0.000188723	0.439814	0.000188723	ENSGALG00000000671	NFAT5	protein_coding	p53-like transcription factor, DNA-binding||IPT domain||Rel homology domain||Immunoglobulin E-set||Nuclear factor of activated T cells (NFAT)
ENSGALT00000008449	mRNA	-0.571702	0.0299064	-0.910961	0.00129296	ENSGALG00000005263	SOX8	protein_coding	Sox developmental protein N-terminal||High mobility group box domain
ENSGALT00000008447	mRNA	0.975236	0.000188723	0.739296	0.000188723	ENSGALG00000005261	TK2	protein_coding	Deoxynucleoside kinase||P-loop containing nucleoside triphosphate hydrolase
ENSGALT00000035893	mRNA	1.18273	0.000188723	0.553238	0.000526317	ENSGALG00000013295	BRD4	protein_coding	Bromodomain
ENSGALT00000019216	mRNA	-0.344792	0.00361776	-0.431927	0.000360792	ENSGALG00000011770	UMPS	protein_coding	Phosphoribosyltransferase domain||Orotidine 5'-phosphate decarboxylase domain||Ribulose-phosphate binding barrel||Orotidine 5'-phosphate decarboxylase||Orotate phosphoribosyl transferase domain||Phosphoribosyltransferase-like
ENSGALT00000044176	mRNA	-1.82018	0.000188723	-2.31891	0.000188723	ENSGALG00000025748	Fgf9	protein_coding	IL-1 family/FGF family||Cytokine, IL-1-like||Fibroblast growth factor family
ENSGALT00000016725	mRNA	1.2019	0.000188723	0.23322	0.0456895	ENSGALG00000010282	TMEM63B	protein_coding	Domain of unknown function DUF221
ENSGALT00000003025	mRNA	-0.7342	0.000188723	-0.38217	0.000526317	ENSGALG00000001956	OLFML3	protein_coding	Olfactomedin-like
ENSGALT00000026475	mRNA	-1.38863	0.000188723	-1.58962	0.000188723	ENSGALG00000016413	DEPDC6	protein_coding	DEP domain||PDZ domain
ENSGALT00000043516	mRNA	-1.28644	0.000188723	-0.830094	0.000360792	ENSGALG00000028285	SYPL2	protein_coding	Marvel domain||Synaptophysin/synaptoporin
ENSGALT00000018395	mRNA	-0.32007	0.00268716	-0.630898	0.000188723	ENSGALG00000011274	DCN	protein_coding	Small leucine-rich proteoglycan, class I, decorin/asporin/byglycan||Leucine-rich repeat, typical subtype||Leucine-rich repeat||Leucine-rich repeat-containing N-terminal
ENSGALT00000026472	mRNA	-0.91488	0.000188723	-0.688809	0.000685932	ENSGALG00000016411	col14A1	protein_coding	Laminin G domain||Concanavalin A-like lectin/glucanase domain||Fibronectin type III||Collagen triple helix repeat||von Willebrand factor, type A
ENSGALT00000019298	mRNA	-0.636999	0.000188723	-0.54833	0.000188723	ENSGALG00000011823	FAT4	protein_coding	Epidermal growth factor-like domain||EGF-like calcium-binding domain||Cadherin-like||Laminin G domain||Cadherin||Concanavalin A-like lectin/glucanase domain
ENSGALT00000023984	mRNA	-1.87753	0.000188723	-0.421536	0.00241807	ENSGALG00000014864	SMPDL3A	protein_coding	Acid sphingomyelinase-like phosphodiesterase, predicted||Metallo-dependent phosphatase-like||Calcineurin-like phosphoesterase domain, apaH type
ENSGALT00000043518	mRNA	1.14913	0.000188723	0.452864	0.00525661	ENSGALG00000026049	-	protein_coding	Zinc finger, RING-type||B-box, C-terminal||Zinc finger, B-box
ENSGALT00000021610	mRNA	-1.41659	0.000188723	-0.877622	0.000685932	ENSGALG00000013232	RHBG	protein_coding	Blood group Rhesus C/E/D polypeptide||Ammonium transporter AmtB-like domain
ENSGALT00000037322	mRNA	-0.402995	0.000188723	-0.568936	0.000188723	ENSGALG00000014419	SLIT2	protein_coding	Concanavalin A-like lectin/glucanase domain||Epidermal growth factor-like domain||Cysteine-rich flanking region, C-terminal||Leucine-rich repeat-containing N-terminal||Leucine-rich repeat||Laminin G domain||Leucine-rich repeat, typical subtype||Follistatin-like, N-terminal||EGF-like calcium-binding domain||Leucine-rich repeat, ribonuclease inhibitor subtype
ENSGALT00000038112	mRNA	1.40596	0.000188723	0.521494	0.00501294	ENSGALG00000009500	CCDC132	protein_coding	Vacuolar protein sorting-associated protein 54||Protein of unknown function DUF2451, C-terminal
ENSGALT00000019105	mRNA	-1.00833	0.000188723	-0.861657	0.000188723	ENSGALG00000011686	SEMA5B	protein_coding	Plexin-like fold||Sema domain||Thrombospondin, type 1 repeat
ENSGALT00000007737	mRNA	-1.01532	0.000188723	-0.620867	0.00186934	ENSGALG00000004845	TIMM10	protein_coding	Tim10/DDP family zinc finger
ENSGALT00000033333	mRNA	0.346347	0.00670958	-0.385999	0.00400276	ENSGALG00000006252	LMO4	protein_coding	Zinc finger, LIM-type
ENSGALT00000003969	mRNA	0.495044	0.000188723	0.422415	0.00158504	ENSGALG00000002519	SLC25A33	protein_coding	Mitochondrial substrate/solute carrier||Mitochondrial carrier domain
ENSGALT00000034107	mRNA	0.666544	0.000188723	0.337046	0.0180955	ENSGALG00000021181	TXNDC15	protein_coding	Thioredoxin-like fold||Thioredoxin domain
ENSGALT00000040091	mRNA	-1.28096	0.000188723	-0.473538	0.0120304	ENSGALG00000005794	BLOC1S2	protein_coding	Biogenesis of lysosome-related organelles complex-1, subunit 2
ENSGALT00000015746	mRNA	0.475724	0.000188723	0.839658	0.000188723	ENSGALG00000009674	CLCN3	protein_coding	Chloride channel, voltage gated||Chloride channel ClC-3||Chloride channel, core||CBS domain
ENSGALT00000015034	mRNA	-1.54697	0.000188723	-0.818509	0.000188723	ENSGALG00000009237	-	protein_coding	Leucine-rich repeat, typical subtype||Leucine-rich repeat||Toll/interleukin-1 receptor homology (TIR) domain
ENSGALT00000045579	mRNA	-0.921395	0.000188723	-0.699348	0.000995718	ENSGALG00000026280	WDR73	protein_coding	WD40-repeat-containing domain
ENSGALT00000010518	mRNA	-0.894919	0.000188723	-1.41107	0.000188723	ENSGALG00000006507	CLMP	protein_coding	Immunoglobulin V-set domain||Immunoglobulin-like domain||Immunoglobulin subtype 2||Immunoglobulin I-set||Immunoglobulin subtype||Immunoglobulin V-set, subgroup
ENSGALT00000032683	mRNA	1.13105	0.000188723	0.23698	0.0411796	ENSGALG00000007037	PPP6R3	protein_coding	Armadillo-type fold||SIT4 phosphatase-associated protein family
ENSGALT00000011022	mRNA	0.617153	0.000188723	0.450712	0.000188723	ENSGALG00000006818	KMT2A	protein_coding	Zinc finger, PHD-finger||SET domain||Methyltransferase, trithorax||FY-rich, N-terminal||Zinc finger, PHD-type||FY-rich, C-terminal||Bromodomain||Zinc finger, FYVE/PHD-type||Post-SET domain||Zinc finger, CXXC-type
ENSGALT00000016032	mRNA	0.6522	0.000188723	0.602472	0.000188723	ENSGALG00000009858	SLC30A1	protein_coding	Cation efflux protein
ENSGALT00000021019	mRNA	1.01992	0.000188723	0.42668	0.000841166	ENSGALG00000012889	ZCCHC2	protein_coding	Zinc finger, CCHC-type||Phox homologous domain
ENSGALT00000045279	mRNA	0.934879	0.000188723	0.561366	0.000188723	ENSGALG00000028267	GOLPH3	protein_coding	Golgi phosphoprotein 3
ENSGALT00000007018	mRNA	-0.444478	0.000188723	-0.381605	0.0011447	ENSGALG00000004400	SPECC1	protein_coding	Calponin homology domain||Calmodulin-regulated spectrin-associated protein, CH domain
ENSGALT00000017520	mRNA	-2.11939	0.000188723	-1.41975	0.000188723	ENSGALG00000010773	GREM2	protein_coding	Glycoprotein hormone subunit beta, cystine knot||DAN||Cystine knot, C-terminal
ENSGALT00000012239	mRNA	0.785685	0.000188723	0.423962	0.00241807	ENSGALG00000007569	KBTBD8	protein_coding	Kelch-like protein, gigaxonin type||BTB/Kelch-associated||Kelch repeat type 2||Kelch repeat type 1||BTB/POZ||BTB/POZ fold||BTB/POZ-like
ENSGALT00000007014	mRNA	0.351815	0.0251144	0.315883	0.0410874	ENSGALG00000004399	CCPG1	protein_coding	-
ENSGALT00000030826	mRNA	-0.891223	0.000188723	-0.333903	0.00200771	ENSGALG00000019445	COX6C	protein_coding	Cytochrome c oxidase subunit 6C
ENSGALT00000002566	mRNA	-0.390715	0.00129296	-0.672092	0.000188723	ENSGALG00000001677	SETBP1	protein_coding	AT hook, DNA-binding motif
ENSGALT00000032993	mRNA	-0.885929	0.00647551	-0.921063	0.00463897	ENSGALG00000010857	Dab1	protein_coding	PTB/PI domain
ENSGALT00000038204	mRNA	0.78794	0.000188723	0.366995	0.00513326	ENSGALG00000011427	-	protein_coding	Peptidase C19, ubiquitin carboxyl-terminal hydrolase||Ubiquitin interacting motif||Ubiquitin specific protease domain
ENSGALT00000021056	mRNA	-0.895882	0.00425862	-1.364	0.000360792	ENSGALG00000012911	SYT10	protein_coding	C2 domain||Synaptotagmin
ENSGALT00000037256	mRNA	-2.63701	0.000188723	-1.50283	0.000188723	ENSGALG00000027420	POPDC3	protein_coding	Cyclic nucleotide-binding-like||Popeye protein
ENSGALT00000021059	mRNA	-1.00941	0.000188723	-1.20622	0.000188723	ENSGALG00000012913	PKP2	protein_coding	Armadillo repeat-containing domain||Armadillo-type fold||Armadillo
ENSGALT00000043978	mRNA	0.430871	0.00659285	0.379023	0.0184006	ENSGALG00000028517	EIF1	protein_coding	Translation initiation factor SUI1||Eukaryotic translation initiation factor SUI1
ENSGALT00000039372	mRNA	1.0004	0.000188723	1.33133	0.000188723	ENSGALG00000023636	REM1	protein_coding	Small GTPase superfamily, Rab type||P-loop containing nucleoside triphosphate hydrolase||Small GTPase superfamily, Ras type||Small GTP-binding protein domain||Small GTPase superfamily, Rho type||Mitochondrial Rho-like||Small GTPase superfamily
ENSGALT00000016215	mRNA	0.393083	0.000188723	0.301204	0.00587424	ENSGALG00000009975	CCT2	protein_coding	Chaperone tailless complex polypeptide 1 (TCP-1)||Chaperonin Cpn60||T-complex protein 1, beta subunit||Chaperonin Cpn60/TCP-1||GroEL-like apical domain
ENSGALT00000027103	mRNA	1.00441	0.000188723	-1.47636	0.000188723	ENSGALG00000016785	IL1RL1	protein_coding	Toll/interleukin-1 receptor homology (TIR) domain||Immunoglobulin||Immunoglobulin-like domain||Immunoglobulin subtype 2||Interleukin-1 receptor type I/II||Immunoglobulin subtype
ENSGALT00000021607	mRNA	0.44634	0.000841166	0.615574	0.000188723	ENSGALG00000013229	CMAS	protein_coding	Acylneuraminate cytidylyltransferase||HAD-like domain||Nucleotide-diphospho-sugar transferases
ENSGALT00000043976	mRNA	-0.440565	0.000685932	-0.289639	0.030098	ENSGALG00000027161	TMEM167B	protein_coding	Protein of unknown function DUF1242
ENSGALT00000033152	mRNA	-0.726498	0.000188723	-0.277133	0.0337597	ENSGALG00000008785	MCCC1	protein_coding	ATP-grasp fold, DUF201-type||ATP-grasp fold, RimK-type||Pre-ATP-grasp domain||Biotin carboxylation domain||ATP-grasp fold||Biotin/lipoyl attachment||Biotin carboxylase, C-terminal||Carbamoyl-phosphate synthase, large subunit, N-terminal||D-alanine--D-alanine ligase, C-terminal||Carbamoyl-phosphate synthetase large subunit-like, ATP-binding domain||Single hybrid motif||ATP-grasp fold, ATP-dependen…
ENSGALT00000016100	mRNA	1.45715	0.000188723	0.338866	0.00647551	ENSGALG00000009900	PRKD1	protein_coding	Protein kinase C-like, phorbol ester/diacylglycerol-binding domain||Tyrosine-protein kinase, catalytic domain||Diacylglycerol/phorbol-ester binding||Pleckstrin homology domain||Protein kinase domain||Serine/threonine/dual specificity protein kinase, catalytic domain||Protein kinase-like domain||Serine-threonine/tyrosine-protein kinase catalytic domain
ENSGALT00000001830	mRNA	1.90923	0.000188723	1.11006	0.000188723	ENSGALG00000001207	PLCH2	protein_coding	Phosphoinositide phospholipase C family||PLC-like phosphodiesterase, TIM beta/alpha-barrel domain||C2 domain||Phospholipase C, phosphatidylinositol-specific , X domain||Phospholipase C, phosphoinositol-specific, EF-hand-like||Phospholipase C, phosphatidylinositol-specific, Y domain||EF-hand domain||Pleckstrin homology domain
ENSGALT00000008764	mRNA	1.07515	0.000188723	1.04667	0.000188723	ENSGALG00000005460	SLCO4A1	protein_coding	Major facilitator superfamily||Kazal domain||Major facilitator superfamily domain||Organic anion transporter polypeptide OATP
ENSGALT00000005408	mRNA	-0.752105	0.000188723	-0.452326	0.00623173	ENSGALG00000003488	PTPRT	protein_coding	Fibronectin type III||Protein-tyrosine/Dual specificity phosphatase||Protein-tyrosine phosphatase, catalytic||Protein-tyrosine phosphatase-like||Immunoglobulin-like domain||Concanavalin A-like lectin/glucanase domain||Protein-tyrosine phosphatase, receptor/non-receptor type||MAM domain
ENSGALT00000021292	mRNA	0.539665	0.0493244	0.560592	0.0402395	ENSGALG00000013043	FAM173B	protein_coding	S-adenosyl-L-methionine-dependent methyltransferase
ENSGALT00000044551	mRNA	0.695235	0.000188723	0.359353	0.00870816	ENSGALG00000026891	NINJ1	protein_coding	Ninjurin
ENSGALT00000019858	mRNA	-1.23901	0.000188723	-0.351355	0.00214594	ENSGALG00000012158	-	protein_coding	Dpy-19/Dpy-19-like
ENSGALT00000044559	mRNA	-1.21409	0.000188723	-0.882385	0.000188723	ENSGALG00000025937	FXYD6	protein_coding	Ion-transport regulator, FXYD motif
ENSGALT00000017295	mRNA	0.915693	0.000188723	0.443369	0.000360792	ENSGALG00000010629	ZCCHC11	protein_coding	Nucleotidyl transferase domain||PAP/25A-associated||Zinc finger, CCHC-type
ENSGALT00000003152	mRNA	-2.69433	0.000188723	-0.660368	0.000188723	ENSGALG00000002028	GPRC5B	protein_coding	Villin headpiece||GPCR, family 3, C-terminal
ENSGALT00000043205	mRNA	-0.734218	0.000188723	-0.528386	0.000360792	ENSGALG00000028696	FTD	protein_coding	Ferritin-like superfamily||Ferritin/DPS protein domain||Ferritin- like diiron domain
ENSGALT00000001852	mRNA	3.26713	0.000188723	1.49255	0.000188723	ENSGALG00000001220	HERPUD1	protein_coding	Ubiquitin-like||Ubiquitin-related domain
ENSGALT00000003157	mRNA	-1.1502	0.000188723	-0.518953	0.000360792	ENSGALG00000002030	AHCY	protein_coding	Adenosylhomocysteinase||Acetohydroxy acid isomeroreductase, catalytic||S-adenosyl-L-homocysteine hydrolase, NAD binding domain||D-isomer specific 2-hydroxyacid dehydrogenase, NAD-binding domain
ENSGALT00000003480	mRNA	-0.789873	0.0289239	-1.05268	0.00670958	ENSGALG00000002223	LHX9	protein_coding	Zinc finger, LIM-type||Homeodomain-like||Homeobox domain
ENSGALT00000003486	mRNA	0.449549	0.000188723	0.526766	0.000188723	ENSGALG00000002227	DMXL1	protein_coding	WD40-repeat-containing domain||WD40 repeat||RAVE complex protein Rav1 C-terminal
ENSGALT00000003484	mRNA	0.677005	0.000188723	0.347892	0.00952519	ENSGALG00000002225	RFFL	protein_coding	Zinc finger, RING-type||Zinc finger, FYVE/PHD-type
ENSGALT00000003489	mRNA	0.272582	0.0145469	0.254129	0.026689	ENSGALG00000002229	FBXW11	protein_coding	D domain of beta-TrCP||WD40 repeat||F-box domain||WD40-repeat-containing domain||G-protein beta WD-40 repeat
ENSGALT00000012644	mRNA	-1.54447	0.000188723	-0.9361	0.000995718	ENSGALG00000007796	BCAS1	protein_coding	-
ENSGALT00000017270	mRNA	-0.536113	0.000188723	0.33156	0.00463897	ENSGALG00000010614	SLC25A4	protein_coding	Mitochondrial carrier protein||Mitochondrial substrate/solute carrier||Mitochondrial brown fat uncoupling protein||Adenine nucleotide translocator 1||Mitochondrial carrier domain
ENSGALT00000017275	mRNA	1.43465	0.000188723	0.780722	0.000188723	ENSGALG00000010618	SLC30A6	protein_coding	Cation efflux protein
ENSGALT00000017274	mRNA	-0.637484	0.000188723	-0.6306	0.000188723	ENSGALG00000010617	QPCT	protein_coding	Peptidase M28
ENSGALT00000035078	mRNA	-0.580942	0.000188723	-0.330577	0.0130351	ENSGALG00000002595	--	protein_coding	--
ENSGALT00000025773	mRNA	0.886407	0.000188723	0.694559	0.000188723	ENSGALG00000015994	MAVS	protein_coding	-
ENSGALT00000025775	mRNA	0.7761	0.000188723	0.33014	0.0359674	ENSGALG00000015996	FASTKD5	protein_coding	FAST kinase-like protein, subdomain 2||RAP domain||FAST kinase leucine-rich
ENSGALT00000025777	mRNA	0.511232	0.000188723	0.702508	0.000188723	ENSGALG00000015998	PTDSS1	protein_coding	Phosphatidyl serine synthase
ENSGALT00000025800	mRNA	2.62958	0.000188723	0.619594	0.000188723	ENSGALG00000016014	RCAN1	protein_coding	Calcipressin
ENSGALT00000044427	mRNA	-0.276146	0.0312243	-0.56752	0.000188723	ENSGALG00000027042	FUS	protein_coding	-
ENSGALT00000023965	mRNA	-2.31294	0.00952519	-1.41188	0.0138989	ENSGALG00000014848	TRDN	protein_coding	Aspartyl beta-hydroxylase/Triadin domain
ENSGALT00000043335	mRNA	0.740501	0.00374641	0.55217	0.0369959	ENSGALG00000028934	OSBPL7	protein_coding	Pleckstrin homology domain||Oxysterol-binding protein
ENSGALT00000000525	mRNA	0.929627	0.000188723	0.318736	0.00964276	ENSGALG00000000385	DHDDS	protein_coding	Decaprenyl diphosphate synthase-like
ENSGALT00000017677	mRNA	0.411987	0.00488559	-0.589086	0.000188723	ENSGALG00000010875	ITGB8	protein_coding	EGF-like domain, extracellular||Integrin beta subunit, N-terminal||von Willebrand factor, type A||Integrin beta subunit, tail||Integrin beta subunit
ENSGALT00000010884	mRNA	1.25285	0.000188723	0.549347	0.000188723	ENSGALG00000006728	-	protein_coding	Sodium/solute symporter, subgroup||Sodium/solute symporter
ENSGALT00000043709	mRNA	-1.03306	0.000188723	-0.623555	0.000188723	ENSGALG00000025933	ARL2BP	protein_coding	ADP-ribosylation factor-like 2-binding protein, domain
ENSGALT00000017183	mRNA	1.37595	0.000188723	0.686898	0.000188723	ENSGALG00000010560	EIF2AK2	protein_coding	Double-stranded RNA-binding domain||Serine/threonine/dual specificity protein kinase, catalytic domain||Serine-threonine/tyrosine-protein kinase catalytic domain||Protein kinase-like domain||Tyrosine-protein kinase, catalytic domain||Protein kinase domain
ENSGALT00000006272	mRNA	-0.49994	0.000188723	-0.325671	0.00777312	ENSGALG00000003937	GEMIN5	protein_coding	WD40-repeat-containing domain||G-protein beta WD-40 repeat||WD40 repeat
ENSGALT00000010597	mRNA	2.16917	0.000188723	1.85337	0.000188723	ENSGALG00000006564	DNAJB11	protein_coding	Chaperone DnaJ, C-terminal||HSP40/DnaJ peptide-binding||DnaJ domain
ENSGALT00000006275	mRNA	0.622179	0.000188723	-0.88627	0.000188723	ENSGALG00000003939	KLF2	protein_coding	Zinc finger, C2H2||Zinc finger, C2H2-like
ENSGALT00000017184	mRNA	-1.31318	0.000188723	-0.295431	0.0370927	ENSGALG00000010561	GPATCH11	protein_coding	G-patch domain
ENSGALT00000013745	mRNA	0.74928	0.000188723	0.274586	0.0225006	ENSGALG00000008436	CRY2	protein_coding	DNA photolyase, N-terminal||DNA photolyase, FAD-binding/Cryptochrome, C-terminal
ENSGALT00000013746	mRNA	-0.597926	0.000188723	-0.886935	0.000188723	ENSGALG00000008437	NET1	protein_coding	Pleckstrin homology domain||Dbl homology (DH) domain
ENSGALT00000013741	mRNA	-0.478616	0.00361776	-0.577182	0.000685932	ENSGALG00000008434	SORCS3	protein_coding	PKD domain||VPS10
ENSGALT00000010862	mRNA	-1.97773	0.000188723	-0.789098	0.000188723	ENSGALG00000006715	OAF	protein_coding	-
ENSGALT00000012737	mRNA	0.505192	0.000188723	-0.275467	0.0123743	ENSGALG00000007843	ATRX	protein_coding	Helicase superfamily 1/2, ATP-binding domain||tRNA-binding arm||SNF2-related||Zinc finger, FYVE/PHD-type||Helicase, C-terminal||P-loop containing nucleoside triphosphate hydrolase
ENSGALT00000017902	mRNA	-1.34942	0.000188723	-0.739721	0.000188723	ENSGALG00000010992	SLC6A15	protein_coding	Sodium:neurotransmitter symporter, orphan||Sodium:neurotransmitter symporter
ENSGALT00000039793	mRNA	1.25483	0.000188723	-0.406343	0.0033547	ENSGALG00000008461	HGF/SF	protein_coding	Peptidase S1||Trypsin-like cysteine/serine peptidase domain||Peptidase S1A, chymotrypsin-type||Kringle-like fold||Apple-like||PAN-1 domain||Kringle
ENSGALT00000020187	mRNA	-0.622896	0.000188723	-0.300693	0.0221935	ENSGALG00000012360	LANCL2	protein_coding	Lanthionine synthetase C-like||Six-hairpin glycosidase-like||LanC-like protein, eukaryotic
ENSGALT00000031778	mRNA	0.663626	0.000188723	0.356187	0.0207496	ENSGALG00000013829	REPS1	protein_coding	EF-hand domain||EPS15 homology (EH)
ENSGALT00000020152	mRNA	0.794912	0.000188723	0.621865	0.000188723	ENSGALG00000012333	C7orf25	protein_coding	Protein of unknown function DUF1308
ENSGALT00000031956	mRNA	-0.612359	0.000188723	-0.311384	0.014008	ENSGALG00000020078	H3F3C	protein_coding	Histone-fold||Histone core||Histone H3/CENP-A
ENSGALT00000040676	mRNA	-0.70395	0.000188723	-0.439261	0.00361776	ENSGALG00000000449	ARHGEF10L	protein_coding	Dbl homology (DH) domain||WD40-repeat-containing domain
ENSGALT00000025974	mRNA	0.289878	0.010564	-0.629778	0.000188723	ENSGALG00000016123	TRPS1	protein_coding	Zinc finger, GATA-type||Zinc finger, C2H2||Zinc finger, C2H2-like
ENSGALT00000025114	mRNA	-0.971654	0.000188723	-1.24075	0.000188723	ENSGALG00000015575	HTRA3	protein_coding	PDZ domain||Peptidase S1C||Kazal domain||Trypsin-like cysteine/serine peptidase domain||Peptidase S1||Insulin-like growth factor-binding protein, IGFBP
ENSGALT00000009895	mRNA	0.746235	0.000188723	0.254983	0.0328808	ENSGALG00000006132	MOSPD1	protein_coding	PapD-like||MSP domain
ENSGALT00000006457	mRNA	0.879027	0.000188723	0.667729	0.000188723	ENSGALG00000004059	LRRC49	protein_coding	Leucine-rich repeat, typical subtype||Leucine-rich repeat
ENSGALT00000025027	mRNA	1.03148	0.000188723	0.837246	0.000188723	ENSGALG00000015522	MYBL1	protein_coding	SANT/Myb domain||C-myb, C-terminal||Myb-like domain||Homeodomain-like||Transcription regulator Wos2-domain
ENSGALT00000006455	mRNA	0.40956	0.00387647	0.487568	0.000188723	ENSGALG00000004057	HMGCL	protein_coding	Pyruvate carboxyltransferase
ENSGALT00000003775	mRNA	0.549373	0.000188723	0.637263	0.000188723	ENSGALG00000002397	PSPH	protein_coding	Phosphatase PHOSPHO-type||HAD-like domain||HAD-superfamily hydrolase, subfamily IB, PSPase-like||Phosphoserine phosphatase SerB||Pyrimidine 5'-nucleotidase, eukaryotic
ENSGALT00000022968	mRNA	2.17093	0.000188723	1.03473	0.00255275	ENSGALG00000014202	GABRA4	protein_coding	Gamma-aminobutyric-acid A receptor, gamma subunit||Gamma-aminobutyric-acid A receptor, alpha 4 subunit||Neurotransmitter-gated ion-channel||Gamma-aminobutyric acid A receptor/Glycine receptor alpha||Neurotransmitter-gated ion-channel transmembrane domain||Neurotransmitter-gated ion-channel ligand-binding domain||Gamma-aminobutyric-acid A receptor, alpha subunit
ENSGALT00000025578	mRNA	-0.83673	0.000188723	-0.733913	0.000188723	ENSGALG00000015866	BCKDHB	protein_coding	Thiamin diphosphate-binding fold||Transketolase, C-terminal/Pyruvate-ferredoxin oxidoreductase, domain II||Transketolase-like, pyrimidine-binding domain||Transketolase, C-terminal
ENSGALT00000025577	mRNA	-1.11497	0.000188723	-0.902516	0.000188723	ENSGALG00000015865	FAM46A	protein_coding	Domain of unknown function DUF1693
ENSGALT00000003778	mRNA	0.952926	0.000188723	0.489974	0.000188723	ENSGALG00000002399	-	protein_coding	Ssl1-like||TFIIH subunit Ssl1/p44||TFIIH C1-like domain||von Willebrand factor, type A
ENSGALT00000025575	mRNA	0.772171	0.000188723	0.329432	0.00348527	ENSGALG00000015864	IBTK	protein_coding	Ankyrin repeat-containing domain||Regulator of chromosome condensation 1/beta-lactamase-inhibitor protein II||Regulator of chromosome condensation, RCC1||BTB/POZ||BTB/POZ fold||BTB/POZ-like||Ankyrin repeat
ENSGALT00000005650	mRNA	-0.721598	0.000188723	-0.283515	0.0263912	ENSGALG00000003567	FNDC5	protein_coding	Fibronectin type III
ENSGALT00000000149	mRNA	-2.5397	0.000188723	-0.746018	0.0164913	ENSGALG00000000107	TRIM7.1	protein_coding	SPRY domain||Zinc finger, C3HC4 RING-type||B30.2/SPRY domain||Butyrophylin-like||Concanavalin A-like lectin/glucanase domain||Zinc finger, RING-type||Zinc finger, B-box||SPRY-associated
ENSGALT00000005653	mRNA	-0.675724	0.000188723	-0.352439	0.00186934	ENSGALG00000003570	PURH	protein_coding	Methylglyoxal synthase-like domain||AICARFT/IMPCHase bienzyme||Cytidine deaminase-like
ENSGALT00000006057	mRNA	-1.02976	0.000188723	-0.783369	0.00412929	ENSGALG00000003821	RAMP1	protein_coding	Receptor activity modifying protein
ENSGALT00000019912	mRNA	-1.26004	0.000188723	-0.921527	0.000188723	ENSGALG00000012196	CCDC109B	protein_coding	Coiled-coil domain containing protein 109, C-terminal
ENSGALT00000024514	mRNA	-0.224816	0.0477926	-0.243764	0.0320091	ENSGALG00000015195	RPS15	protein_coding	Ribosomal protein S19/S15||Ribosomal protein S19, superfamily||Ribosomal protein S19A/S15e
ENSGALT00000007883	mRNA	0.886008	0.000188723	-0.349597	0.010104	ENSGALG00000004928	SSH1	protein_coding	Dual specificity phosphatase, subgroup, catalytic domain||Dual specificity phosphatase, catalytic domain||Protein-tyrosine/Dual specificity phosphatase||Protein-tyrosine phosphatase-like||DEK, C-terminal
ENSGALT00000001098	mRNA	0.36125	0.00488559	0.402677	0.00186934	ENSGALG00000000753	TBC1D22B	protein_coding	Rab-GTPase-TBC domain
ENSGALT00000023996	mRNA	-0.745231	0.000188723	-0.700063	0.000188723	ENSGALG00000014873	GJA1	protein_coding	Gap junction alpha-1 protein (Cx43), C-terminal||Connexin, N-terminal||Gap junction alpha-1 protein (Cx43)||Gap junction protein, cysteine-rich domain||Connexin
ENSGALT00000009943	mRNA	0.830073	0.000188723	0.334145	0.00611447	ENSGALG00000006157	--	protein_coding	--
ENSGALT00000001093	mRNA	-2.14763	0.000188723	-0.974086	0.000188723	ENSGALG00000000750	CAPN5	protein_coding	Peptidase C2, calpain family||C2 domain||Peptidase C2, calpain, domain III||Peptidase C2, calpain, catalytic domain||Peptidase C2, calpain, large subunit, domain III
ENSGALT00000009947	mRNA	-0.398406	0.0011447	-0.337345	0.00501294	ENSGALG00000006160	HNRNPA0	protein_coding	RNA recognition motif domain
ENSGALT00000001320	mRNA	-0.384609	0.0011447	-0.254873	0.0363343	ENSGALG00000000898	C11H16ORF80	protein_coding	Cilia/flagella-associated protein 20
ENSGALT00000001321	mRNA	-2.90446	0.000188723	1.27635	0.000188723	ENSGALG00000000899	PSD2	protein_coding	Pleckstrin homology domain, spectrin-type||Sec7 domain||Pleckstrin homology domain
ENSGALT00000007008	mRNA	1.06633	0.000188723	0.656338	0.000188723	ENSGALG00000004396	DNAJB12	protein_coding	Domain of unknown function DUF1977, DnaJ-like||DnaJ domain
ENSGALT00000025595	mRNA	-0.471698	0.000685932	-0.429125	0.0030907	ENSGALG00000015879	HUNK	protein_coding	Serine-threonine/tyrosine-protein kinase catalytic domain||Protein kinase-like domain||Serine/threonine/dual specificity protein kinase, catalytic domain||Lipopolysaccharide kinase||Protein kinase domain||Tyrosine-protein kinase, catalytic domain
ENSGALT00000038760	mRNA	1.63936	0.000188723	1.34901	0.000360792	ENSGALG00000023439	DFNB59	protein_coding	Gasdermin
ENSGALT00000038763	mRNA	1.13837	0.000188723	0.639689	0.000188723	ENSGALG00000007362	ZDHHC5	protein_coding	Major facilitator superfamily domain||Plexin-like fold||Zinc finger, DHHC-type, palmitoyltransferase
ENSGALT00000020231	mRNA	-0.97881	0.000188723	-0.534179	0.00823922	ENSGALG00000012390	PPP1R14C	protein_coding	PKC-activated phosphatase-1 inhibitor
ENSGALT00000029932	mRNA	0.8329	0.000188723	-0.409681	0.00599468	ENSGALG00000018967	LYN	protein_coding	Protein kinase-like domain||Serine/threonine/dual specificity protein kinase, catalytic domain||Serine-threonine/tyrosine-protein kinase catalytic domain||SH2 domain||SH3 domain||Protein kinase domain||Variant SH3 domain||Tyrosine-protein kinase, catalytic domain
ENSGALT00000024226	mRNA	0.773971	0.000188723	-0.347274	0.00847442	ENSGALG00000015022	FYN	protein_coding	Protein kinase domain||SH3 domain||Serine/threonine/dual specificity protein kinase, catalytic domain||Protein kinase-like domain||Serine-threonine/tyrosine-protein kinase catalytic domain||SH2 domain||Tyrosine-protein kinase, catalytic domain||Variant SH3 domain
ENSGALT00000023502	mRNA	0.258683	0.026689	0.29932	0.00859222	ENSGALG00000014575	SEPHS1	protein_coding	PurM, N-terminal-like||AIR synthase-related protein, C-terminal domain||AIR synthase related protein, N-terminal domain||Selenophosphate synthetase
ENSGALT00000011599	mRNA	0.740041	0.000188723	0.726126	0.000188723	ENSGALG00000007161	LRRK2	protein_coding	Armadillo-type fold||Mitochondrial Rho-like||Leucine-rich repeat, typical subtype||Leucine-rich repeat||Small GTPase superfamily||WD40-repeat-containing domain||P-loop containing nucleoside triphosphate hydrolase||Tyrosine-protein kinase, catalytic domain||Serine/threonine/dual specificity protein kinase, catalytic domain||Protein kinase-like domain||Serine-threonine/tyrosine-protein kinase catal…
ENSGALT00000024428	mRNA	0.532196	0.00374641	0.723434	0.000188723	ENSGALG00000015139	ABHD17B	protein_coding	Peptidase S9, prolyl oligopeptidase, catalytic domain||Dienelactone hydrolase||Alpha/Beta hydrolase fold
ENSGALT00000007049	mRNA	1.23212	0.000188723	0.487423	0.00753368	ENSGALG00000004426	TNFRSF8	protein_coding	TNFR/NGFR cysteine-rich region
ENSGALT00000006691	mRNA	1.04269	0.000188723	0.352713	0.00200771	ENSGALG00000004205	SOAT1	protein_coding	Membrane bound O-acyl transferase, MBOAT
ENSGALT00000024352	mRNA	-2.15505	0.000188723	-0.63944	0.000188723	ENSGALG00000020554	-	protein_coding	Immunoglobulin subtype||Immunoglobulin subtype 2||PLAC||Immunoglobulin I-set||Peptidase M12B, ADAM-TS||Thrombospondin, type 1 repeat||Immunoglobulin-like domain||ADAM-TS Spacer 1
ENSGALT00000020128	mRNA	-0.8135	0.000188723	-0.334213	0.0175622	ENSGALG00000012319	-	protein_coding	Cation/H+ exchanger
ENSGALT00000002350	mRNA	1.01294	0.000188723	0.582687	0.000188723	ENSGALG00000001546	ZZEF1	protein_coding	CUB domain||Galactose-binding domain-like||Anaphase-promoting complex, subunit 10/DOC domain||EF-hand domain||Zinc finger, ZZ-type
ENSGALT00000038569	mRNA	-0.965281	0.0429864	-0.555389	0.0280557	ENSGALG00000006725	ACAN	protein_coding	Immunoglobulin subtype||Type-2 ice-structuring protein||Epidermal growth factor-like domain||C-type lectin fold||C-type lectin||Link||Sushi/SCR/CCP domain||EGF-like calcium-binding domain||Immunoglobulin-like domain||Immunoglobulin V-set domain
ENSGALT00000012820	mRNA	-0.513829	0.00599468	-0.657271	0.000360792	ENSGALG00000007895	LDLRAD3	protein_coding	Low-density lipoprotein (LDL) receptor class A repeat
ENSGALT00000028081	mRNA	-1.07815	0.000188723	-1.11645	0.000188723	ENSGALG00000017393	PKDCC	protein_coding	-
ENSGALT00000013512	mRNA	-4.14441	0.000188723	-1.34372	0.000188723	ENSGALG00000008298	P37NB	protein_coding	Leucine-rich repeat||Leucine-rich repeat, typical subtype||Cysteine-rich flanking region, C-terminal
ENSGALT00000012828	mRNA	0.810243	0.000188723	0.7129	0.000188723	ENSGALG00000007902	ATP7A	protein_coding	HAD-like domain||P-type ATPase, subfamily IB||Heavy metal-associated domain, HMA||P-type ATPase, A domain||P-type ATPase||Heavy metal-associated domain, copper ion-binding
ENSGALT00000004693	mRNA	1.43236	0.000188723	0.939162	0.000188723	ENSGALG00000002967	ZNF365	protein_coding	-
ENSGALT00000036208	mRNA	1.04991	0.000188723	0.802415	0.000188723	ENSGALG00000022629	--	protein_coding	--
ENSGALT00000044957	mRNA	-0.878399	0.0011447	-1.11226	0.000360792	ENSGALG00000026998	HTR7	protein_coding	5-Hydroxytryptamine 7 receptor||GPCR, rhodopsin-like, 7TM||7TM GPCR, olfactory receptor/chemoreceptor Srsx||G protein-coupled receptor, rhodopsin-like||Melanocortin/ACTH receptor
ENSGALT00000023186	mRNA	1.52226	0.000188723	0.486134	0.000188723	ENSGALG00000014355	STIM2	protein_coding	Sterile alpha motif, type 2||Sterile alpha motif domain||Sterile alpha motif, type 1||Sterile alpha motif/pointed domain
ENSGALT00000020523	mRNA	-1.09511	0.000188723	-1.86516	0.000188723	ENSGALG00000012568	TIMP3	protein_coding	Netrin domain||Proteinase inhibitor I35, tissue inhibitor of metalloproteinase||Tissue inhibitor of metalloproteinases-like, OB-fold
ENSGALT00000004699	mRNA	0.38037	0.00129296	0.316598	0.0094106	ENSGALG00000002971	NSD1	protein_coding	Post-SET domain||PWWP domain||Zinc finger, PHD-type||AWS domain||Zinc finger, PHD-finger||Zinc finger, FYVE/PHD-type||SET domain
ENSGALT00000007651	mRNA	-0.575994	0.000188723	-0.402717	0.00451034	ENSGALG00000004794	H2AFY2	protein_coding	Histone-fold||Histone core||Histone H2A||Core histone macro-H2A||Macro domain
ENSGALT00000009416	mRNA	-1.38512	0.000188723	-0.509863	0.000188723	ENSGALG00000005857	ALOX5	protein_coding	Lipase/lipooxygenase, PLAT/LH2||Lipoxygenase, mammalian||Lipoxygenase, C-terminal||PLAT/LH2 domain
ENSGALT00000045234	mRNA	0.443105	0.00706197	0.356719	0.0325915	ENSGALG00000026189	ANKRD40	protein_coding	-
ENSGALT00000020524	mRNA	-0.516145	0.000188723	-0.270694	0.030098	ENSGALG00000012569	FBXO7	protein_coding	Fbxo7/PI31 domain||Ubiquitin-related domain||F-box domain
ENSGALT00000027999	mRNA	0.542535	0.000360792	0.605575	0.000188723	ENSGALG00000017326	ARHGEF17	protein_coding	Dbl homology (DH) domain||WD40-repeat-containing domain
ENSGALT00000023613	mRNA	0.855977	0.000188723	0.606526	0.000188723	ENSGALG00000014652	KIAA0907	protein_coding	K Homology domain, type 1
ENSGALT00000007849	mRNA	-1.13071	0.000188723	-0.533786	0.000188723	ENSGALG00000004907	KCTD15	protein_coding	BTB/POZ-like||BTB/POZ fold||Potassium channel tetramerisation-type BTB domain
ENSGALT00000022219	mRNA	0.88406	0.000188723	0.637055	0.000188723	ENSGALG00000013661	MICU3	protein_coding	EF-hand domain
ENSGALT00000005346	mRNA	0.568523	0.000188723	0.51161	0.000188723	ENSGALG00000003383	KPNA6	protein_coding	Importin-alpha, importin-beta-binding domain||Armadillo-type fold||Armadillo||HEAT
ENSGALT00000024648	mRNA	0.423196	0.000188723	-0.746841	0.000188723	ENSGALG00000015271	FILIP1L	protein_coding	Prefoldin||Cortactin-binding protein-2, N-terminal
ENSGALT00000017148	mRNA	1.22069	0.000188723	0.444603	0.00186934	ENSGALG00000010535	SGMS2	protein_coding	Phosphatidic acid phosphatase type 2/haloperoxidase
ENSGALT00000023348	mRNA	0.676097	0.000188723	0.286429	0.0278671	ENSGALG00000014459	ZNF384	protein_coding	Zinc finger, C2H2-like||Zinc finger, C2H2
ENSGALT00000008922	mRNA	-0.470364	0.000188723	-0.465636	0.000841166	ENSGALG00000005559	MRPS23	protein_coding	Ribosomal protein S23/S25, mitochondrial
ENSGALT00000044885	mRNA	0.630132	0.000188723	0.457201	0.000360792	ENSGALG00000028473	PRR14L	protein_coding	-
ENSGALT00000002220	mRNA	-0.545092	0.000188723	-0.382944	0.000685932	ENSGALG00000001465	RPL38	protein_coding	Ribosomal protein L38e
ENSGALT00000011518	mRNA	0.888476	0.000188723	0.398967	0.00563001	ENSGALG00000007111	KCTD6	protein_coding	BTB/POZ-like||Potassium channel tetramerisation-type BTB domain||BTB/POZ fold
ENSGALT00000005503	mRNA	0.643273	0.000188723	0.416896	0.000360792	ENSGALG00000003476	ERN1	protein_coding	KEN domain||Tyrosine-protein kinase, catalytic domain||PUG domain||Pyrrolo-quinoline quinone beta-propeller repeat||Quinonprotein alcohol dehydrogenase-like superfamily||Protein kinase domain||Serine/threonine/dual specificity protein kinase, catalytic domain||Protein kinase-like domain||Serine-threonine/tyrosine-protein kinase catalytic domain
ENSGALT00000012914	mRNA	-0.500505	0.000188723	-0.577317	0.000188723	ENSGALG00000007952	AMOT	protein_coding	Angiomotin, C-terminal||Prefoldin||Angiomotin
ENSGALT00000001436	mRNA	0.364656	0.00706197	-0.345592	0.0162778	ENSGALG00000000972	PBX3	protein_coding	Homeodomain-like||Homeobox domain||PBX
ENSGALT00000022289	mRNA	-0.798703	0.000188723	0.362363	0.00228414	ENSGALG00000013708	CYB5A	protein_coding	Cytochrome b5-like heme/steroid binding domain
ENSGALT00000014370	mRNA	0.420553	0.00143933	0.298899	0.0195326	ENSGALG00000008842	PIKFYVE	protein_coding	Chaperonin Cpn60/TCP-1||DEP domain||FYVE zinc finger||GroEL-like apical domain||Phosphatidylinositol-4-phosphate 5-kinase, core||Zinc finger, FYVE/PHD-type||Zinc finger, FYVE-related||Phosphatidylinositol-4-phosphate 5-kinase, core, subgroup
ENSGALT00000014374	mRNA	2.33298	0.000188723	1.93651	0.000188723	ENSGALG00000008845	HAO1	protein_coding	2-nitropropane dioxygenase, NPD||Glutamate synthase domain||Alpha-hydroxy acid dehydrogenase, FMN-dependent||FMN-dependent dehydrogenase||IMP dehydrogenase/GMP reductase
ENSGALT00000036879	mRNA	-2.34496	0.000188723	-0.984245	0.000188723	ENSGALG00000014847	MYOM1	protein_coding	Fibronectin type III||Immunoglobulin subtype||Immunoglobulin I-set||Immunoglobulin-like domain||Immunoglobulin V-set domain||Immunoglobulin subtype 2
ENSGALT00000010524	mRNA	1.52475	0.000188723	0.78104	0.000188723	ENSGALG00000006512	HSPA8	protein_coding	Heat shock protein 70kD, peptide-binding domain||Heat shock protein 70 family||Cell shape determining protein MreB/Mrl||Heat shock protein 70kD, C-terminal domain
ENSGALT00000045333	mRNA	-1.22209	0.000188723	-0.713867	0.000188723	ENSGALG00000026081	RBM38	protein_coding	-
ENSGALT00000045216	mRNA	1.51153	0.000188723	1.42758	0.000188723	ENSGALG00000029112	-	protein_coding	AIG1-type guanine nucleotide-binding (G) domain
ENSGALT00000008325	mRNA	1.30137	0.000188723	0.489912	0.000188723	ENSGALG00000005181	SEC24C	protein_coding	Sec23/Sec24, trunk domain||Sec23/Sec24 beta-sandwich||Zinc finger, Sec23/Sec24-type||von Willebrand factor, type A||Sec23/Sec24, helical domain||Gelsolin-like domain
ENSGALT00000022100	mRNA	0.453269	0.000188723	0.382467	0.000188723	ENSGALG00000013579	FAT1	protein_coding	Laminin G domain||Concanavalin A-like lectin/glucanase domain||Cadherin||Epidermal growth factor-like domain||Cadherin-like||EGF-like calcium-binding domain
ENSGALT00000041145	mRNA	-0.935972	0.00563001	-1.30062	0.000841166	ENSGALG00000002507	MBL2	protein_coding	C-type lectin||Collagen triple helix repeat||Lung surfactant protein D coiled-coil trimerisation||C-type lectin fold
ENSGALT00000022695	mRNA	-1.15113	0.000188723	-0.466616	0.010564	ENSGALG00000014009	L3MBTL3	protein_coding	Sterile alpha motif, type 2||Sterile alpha motif domain||Mbt repeat||Sterile alpha motif/pointed domain||Sterile alpha motif, type 1||Zinc finger, C2HC-type
ENSGALT00000008321	mRNA	-0.718168	0.000188723	-0.332439	0.00228414	ENSGALG00000005180	COL11A1	protein_coding	Fibrinogen, alpha/beta/gamma chain, C-terminal globular domain||Fibrillar collagen, C-terminal||Concanavalin A-like lectin/glucanase domain||Collagen triple helix repeat||Laminin G domain
ENSGALT00000026110	mRNA	0.279817	0.0404345	0.383783	0.00348527	ENSGALG00000016196	-	protein_coding	Cystathionine beta-synthase||Tryptophan synthase beta subunit-like PLP-dependent enzyme||CBS domain
ENSGALT00000008858	mRNA	2.28506	0.000188723	0.621704	0.000188723	ENSGALG00000005521	PER2	protein_coding	Period circadian-like, C-terminal||PAS fold-3||PAS domain
ENSGALT00000029669	mRNA	-0.951179	0.000188723	-0.500826	0.00143933	ENSGALG00000018783	HOXC10	protein_coding	Homeodomain, metazoa||Homeodomain-like||Homeobox domain
ENSGALT00000008302	mRNA	2.06514	0.000188723	1.62772	0.000188723	ENSGALG00000005171	AP1S3	protein_coding	Adaptor protein complex, sigma subunit||AP complex, mu/sigma subunit||Longin-like domain
ENSGALT00000026117	mRNA	0.329068	0.00361776	-0.453503	0.000188723	ENSGALG00000016200	SIK1	protein_coding	Ubiquitin-associated/translation elongation factor EF1B, N-terminal, eukaryote||Protein kinase-like domain||Serine/threonine/dual specificity protein kinase, catalytic domain||Serine-threonine/tyrosine-protein kinase catalytic domain||Serine/threonine-protein kinase, SIK1/2||Tyrosine-protein kinase, catalytic domain||Protein kinase domain
ENSGALT00000042794	mRNA	-1.51476	0.000188723	-0.348336	0.046684	ENSGALG00000029021	CACNA2D2	protein_coding	VWA N-terminal||Cache domain||Voltage-dependent calcium channel, alpha-2/delta subunit, conserved region||von Willebrand factor, type A
ENSGALT00000042795	mRNA	1.41246	0.000188723	0.812672	0.000188723	ENSGALG00000029002	-	protein_coding	CD99 antigen-like protein 2
ENSGALT00000004213	mRNA	-0.252454	0.0425331	-0.257994	0.0400539	ENSGALG00000002673	GRPEL2	protein_coding	GrpE nucleotide exchange factor||GrpE nucleotide exchange factor, head
ENSGALT00000038787	mRNA	-0.894525	0.000188723	-0.602741	0.000188723	ENSGALG00000009601	NELL2	protein_coding	Laminin G domain||Concanavalin A-like lectin/glucanase domain||VWC out||Epidermal growth factor-like domain||von Willebrand factor, type C||EGF-like calcium-binding domain
ENSGALT00000042792	mRNA	0.606533	0.000188723	-0.326093	0.0385692	ENSGALG00000027470	GMEB2	protein_coding	SAND domain-like||SAND domain
ENSGALT00000027031	mRNA	1.02418	0.000188723	0.241773	0.0333714	ENSGALG00000016746	ATP10A	protein_coding	HAD-like domain||P-type ATPase, A domain||P-type ATPase, subfamily IV||P-type ATPase||P-type ATPase, cytoplasmic domain N
ENSGALT00000039962	mRNA	-0.8148	0.00550525	-1.27105	0.000188723	ENSGALG00000003126	ERBB4	protein_coding	Tyrosine-protein kinase, catalytic domain||Furin-like cysteine-rich domain||Insulin-like growth factor binding protein, N-terminal||Protein kinase domain||Receptor L-domain||Protein kinase-like domain||Serine/threonine/dual specificity protein kinase, catalytic domain||Serine-threonine/tyrosine-protein kinase catalytic domain||Furin-like repeat||Tyrosine protein kinase, EGF/ERB/XmrK receptor
ENSGALT00000018712	mRNA	-0.782822	0.000188723	-0.388196	0.000360792	ENSGALG00000011476	11-Sep	protein_coding	P-loop containing nucleoside triphosphate hydrolase||Septin||Septin-type guanine nucleotide-binding (G) domain
ENSGALT00000018246	mRNA	-0.377841	0.0011447	0.313908	0.00659285	ENSGALG00000011191	EML1	protein_coding	Quinonprotein alcohol dehydrogenase-like superfamily||WD40-repeat-containing domain||HELP||WD40 repeat
ENSGALT00000000053	mRNA	-1.10301	0.000188723	-0.372667	0.049148	ENSGALG00000000040	FAM195A	protein_coding	-
ENSGALT00000044314	mRNA	0.423312	0.000188723	0.278416	0.0229052	ENSGALG00000027987	TOR1AIP1	protein_coding	Lamina-associated polypeptide 1C
ENSGALT00000039415	mRNA	-1.61486	0.000188723	-0.401864	0.000188723	ENSGALG00000006300	LDHA	protein_coding	Lactate/malate dehydrogenase, N-terminal||L-lactate/malate dehydrogenase||Lactate dehydrogenase/glycoside hydrolase, family 4, C-terminal||L-lactate dehydrogenase||Lactate/malate dehydrogenase, C-terminal
ENSGALT00000036332	mRNA	-1.20728	0.000188723	-0.558964	0.00348527	ENSGALG00000022683	HINTW	protein_coding	-
ENSGALT00000016934	mRNA	0.252209	0.0276627	0.441652	0.000188723	ENSGALG00000010399	SELT	protein_coding	Thioredoxin-like fold||Selenoprotein, Rdx type
ENSGALT00000016937	mRNA	0.901806	0.000188723	0.494944	0.000188723	ENSGALG00000010401	EIF2A	protein_coding	Translation initiation factor, beta propellor-like domain||Translation initiation factor 2A
ENSGALT00000043986	mRNA	0.57559	0.00143933	-0.727627	0.000995718	ENSGALG00000016038	ADAM33	protein_coding	Peptidase M12B, propeptide||Blood coagulation inhibitor, Disintegrin||Peptidase M12B, ADAM/reprolysin||Epidermal growth factor-like domain||ADAM, cysteine-rich
ENSGALT00000003976	mRNA	1.06763	0.000188723	0.343058	0.0211517	ENSGALG00000002523	CREB3	protein_coding	Basic-leucine zipper domain||Transcription factor, Skn-1-like, DNA-binding domain
ENSGALT00000003975	mRNA	-1.07787	0.000526317	-0.989006	0.000841166	ENSGALG00000002522	-	protein_coding	Concentrative nucleoside transporter C-terminal domain||Concentrative nucleoside transporter N-terminal domain||Concentrative nucleoside transporter, metazoan/bacterial||Nucleoside recognition Gate
ENSGALT00000018061	mRNA	1.9555	0.000188723	1.00225	0.000188723	ENSGALG00000011084	CCSAP	protein_coding	-
ENSGALT00000019048	mRNA	1.2988	0.000188723	0.474077	0.00438548	ENSGALG00000011655	IQCB1	protein_coding	IQ motif, EF-hand binding site||P-loop containing nucleoside triphosphate hydrolase
ENSGALT00000018064	mRNA	-2.90607	0.000188723	-1.04626	0.000188723	ENSGALG00000011086	ACTA1	protein_coding	Actin family
ENSGALT00000026809	mRNA	-0.856049	0.000188723	-0.523936	0.00463897	ENSGALG00000016610	PTRHD1	protein_coding	Peptidyl-tRNA hydrolase II domain||Peptidyl-tRNA hydrolase, PTH2
ENSGALT00000020693	mRNA	0.887215	0.00322023	0.899765	0.00268716	ENSGALG00000012683	RNF144B	protein_coding	Zinc finger, C6HC-type||Zinc finger, RING-type
ENSGALT00000022368	mRNA	-0.806907	0.000188723	-0.625815	0.000360792	ENSGALG00000013773	FUCA2	protein_coding	Glycoside hydrolase superfamily||Glycoside hydrolase, family 29||Alpha-L-fucosidase, metazoa-type
ENSGALT00000027192	mRNA	-1.33247	0.000188723	-0.842526	0.000188723	ENSGALG00000016837	MYO16	protein_coding	Ankyrin repeat||Myosin head, motor domain||P-loop containing nucleoside triphosphate hydrolase||IQ motif, EF-hand binding site||Ankyrin repeat-containing domain
ENSGALT00000027197	mRNA	-0.4802	0.000188723	-0.467123	0.000188723	ENSGALG00000016841	COL4A1	protein_coding	Collagen IV, non-collagenous||Collagen triple helix repeat||C-type lectin fold
ENSGALT00000015359	mRNA	1.19612	0.000188723	0.698708	0.000188723	ENSGALG00000009434	MIA3	protein_coding	SH3 domain||Variant SH3 domain
ENSGALT00000042864	mRNA	-0.752849	0.000188723	0.354537	0.0057535	ENSGALG00000027710	DAG1	protein_coding	Alpha-dystroglycan domain 2||Cadherin-like||Dystroglycan-type cadherin-like||Dystroglycan
ENSGALT00000007472	mRNA	0.698236	0.000188723	0.467151	0.000188723	ENSGALG00000004690	MAPK6	protein_coding	Tyrosine-protein kinase, catalytic domain||Protein kinase domain||Mitogen-activated protein (MAP) kinase, ERK3/4||Serine-threonine/tyrosine-protein kinase catalytic domain||Serine/threonine/dual specificity protein kinase, catalytic domain||Protein kinase-like domain
ENSGALT00000009633	mRNA	-1.20675	0.000188723	-1.58217	0.000188723	ENSGALG00000005990	MGLL	protein_coding	Alpha/Beta hydrolase fold||Putative esterase||Alpha/beta hydrolase fold-1||Putative lysophospholipase
ENSGALT00000040248	mRNA	0.729682	0.000188723	0.793981	0.000188723	ENSGALG00000001926	HSPB1	protein_coding	Alpha crystallin/Hsp20 domain||Alpha crystallin/Heat shock protein||HSP20-like chaperone
ENSGALT00000007477	mRNA	3.19371	0.000188723	1.3057	0.0268735	ENSGALG00000004692	-	protein_coding	2Fe-2S ferredoxin-type domain||Adrenodoxin
ENSGALT00000018839	mRNA	-0.673887	0.000188723	-0.415798	0.00374641	ENSGALG00000011550	SH3BP5	protein_coding	SH3-binding 5
ENSGALT00000007313	mRNA	-0.976923	0.000188723	-0.582831	0.000188723	ENSGALG00000004596	AR	protein_coding	Androgen receptor||Nuclear hormone receptor, ligand-binding, core||Nuclear hormone receptor, ligand-binding||Steroid hormone receptor||Zinc finger, nuclear hormone receptor-type
ENSGALT00000032852	mRNA	-1.2733	0.000188723	-0.278805	0.0454148	ENSGALG00000020561	-	protein_coding	Concanavalin A-like lectin/glucanase domain||Laminin G domain||Cadherin-like
ENSGALT00000002999	mRNA	-0.880087	0.000188723	-0.392911	0.00186934	ENSGALG00000001937	HEXA	protein_coding	Glycoside hydrolase superfamily||Beta-hexosaminidase||Chitobiase/beta-hexosaminidase domain 2-like||Glycoside hydrolase family 20, catalytic core||Beta-hexosaminidase, bacteial type, N-terminal
ENSGALT00000014387	mRNA	-1.45136	0.000188723	-0.941938	0.000188723	ENSGALG00000008856	--	protein_coding	--
ENSGALT00000044713	mRNA	-1.90017	0.000188723	-1.41548	0.000188723	ENSGALG00000026215	CCDC177	protein_coding	-
ENSGALT00000021912	mRNA	0.397941	0.00513326	0.330868	0.023924	ENSGALG00000013437	GAN	protein_coding	BTB/Kelch-associated||Kelch-like protein, gigaxonin type||Kelch repeat type 1||BTB/POZ||BTB/POZ fold||BTB/POZ-like
ENSGALT00000018666	mRNA	-1.00761	0.000188723	-0.996815	0.000188723	ENSGALG00000011446	TNFAIP2	protein_coding	Exocyst complex component Sec6
ENSGALT00000014990	mRNA	-0.758714	0.000188723	-0.532302	0.00241807	ENSGALG00000009207	TRIM2	protein_coding	Filamin/ABP280 repeat-like||Filamin/ABP280 repeat||NHL repeat, subgroup||Zinc finger, C3HC4 RING-type||B-box, C-terminal||Zinc finger, B-box||Zinc finger, RING-type||NHL repeat||Immunoglobulin E-set
ENSGALT00000014996	mRNA	-1.34717	0.000188723	-0.504489	0.00295897	ENSGALG00000009212	MND1	protein_coding	Meiotic nuclear division protein 1||BlaI transcriptional regulatory family
ENSGALT00000044169	mRNA	1.29919	0.000188723	0.808141	0.00255275	ENSGALG00000028028	LMBR1L	protein_coding	LMBR1-like membrane protein||Lipocalin-1 receptor
ENSGALT00000011108	mRNA	1.209	0.0481639	1.31137	0.0359674	ENSGALG00000006862	-	protein_coding	Small GTPase superfamily, ARF/SAR type||Small GTPase superfamily, Rab type||Elongation factor, GTP-binding domain||Small GTP-binding protein domain||Mitochondrial Rho-like||Small GTPase superfamily||Small GTPase superfamily, Ras type||P-loop containing nucleoside triphosphate hydrolase||Ran GTPase||Gtr1/RagA G protein||Small GTPase superfamily, Rho type
ENSGALT00000003379	mRNA	1.00038	0.000188723	0.365988	0.000685932	ENSGALG00000002158	GOLGA3	protein_coding	RGS domain||tRNA-binding arm||Prefoldin
ENSGALT00000010457	mRNA	-1.69487	0.000188723	-1.28023	0.000188723	ENSGALG00000006473	PLXNA4	protein_coding	Rho GTPase activation protein||Sema domain||Plexin-like fold||Immunoglobulin E-set||Plexin, cytoplasmic RasGAP domain||Plexin||IPT domain
ENSGALT00000015138	mRNA	-3.37391	0.000188723	-2.06374	0.000188723	ENSGALG00000009301	CHRNA1	protein_coding	Neurotransmitter-gated ion-channel ligand-binding domain||Neurotransmitter-gated ion-channel transmembrane domain||Neurotransmitter-gated ion-channel||Nicotinic acetylcholine receptor
ENSGALT00000016736	mRNA	-0.793614	0.000188723	-0.262907	0.0332786	ENSGALG00000010285	MRPL14	protein_coding	Ribosomal protein L14b/L23e||Ribosomal protein L14 domain
ENSGALT00000003376	mRNA	-1.50453	0.000188723	-0.800367	0.000188723	ENSGALG00000002155	HS6ST1	protein_coding	P-loop containing nucleoside triphosphate hydrolase||Sulfotransferase
ENSGALT00000003371	mRNA	0.672569	0.000188723	1.21969	0.000188723	ENSGALG00000002150	-	protein_coding	RNA recognition motif domain
ENSGALT00000044164	mRNA	0.421788	0.00214594	0.614893	0.000188723	ENSGALG00000029157	MBNL3	protein_coding	Zinc finger, CCCH-type
ENSGALT00000016730	mRNA	0.482539	0.000188723	0.236018	0.0409893	ENSGALG00000010284	GMPS	protein_coding	GMP synthase, N-terminal||GMP synthase, C-terminal||NAD/GMP synthase||Class I glutamine amidotransferase-like||Glutamine amidotransferase||Asparagine synthase||Queuosine biosynthesis protein QueC||Peptidase C26||tRNA-specific 2-thiouridylase
ENSGALT00000017868	mRNA	-1.94984	0.00228414	-2.45722	0.00400276	ENSGALG00000020391	SERPINA10	protein_coding	Serpin domain
ENSGALT00000003019	mRNA	2.32451	0.000188723	0.828727	0.000188723	ENSGALG00000001951	-	protein_coding	EEIG1/EHBP1 N-terminal domain
ENSGALT00000021605	mRNA	0.868198	0.000188723	0.301349	0.00823922	ENSGALG00000013227	MAP4K3	protein_coding	Citron-like||Serine/threonine/dual specificity protein kinase, catalytic domain||Protein kinase-like domain||Serine-threonine/tyrosine-protein kinase catalytic domain||Protein kinase domain||Tyrosine-protein kinase, catalytic domain
ENSGALT00000003011	mRNA	-2.83843	0.000188723	-1.25593	0.000188723	ENSGALG00000016127	SH3BGR	protein_coding	SH3-binding, glutamic acid-rich protein||Thioredoxin-like fold
ENSGALT00000023995	mRNA	0.735502	0.000188723	-1.41353	0.000188723	ENSGALG00000014872	FGF10	protein_coding	IL-1 family/FGF family||Cytokine, IL-1-like||Fibroblast growth factor family
ENSGALT00000026481	mRNA	-2.05917	0.000188723	-0.687588	0.000188723	ENSGALG00000016417	DSCC1	protein_coding	Sister chromatid cohesion protein Dcc1
ENSGALT00000021600	mRNA	1.01493	0.000188723	0.620756	0.000188723	ENSGALG00000013224	SOS1	protein_coding	Histone-fold||Ras-like guanine nucleotide exchange factor, N-terminal||Histone core||Pleckstrin homology domain||Ras guanine nucleotide exchange factor domain||Dbl homology (DH) domain||Ras guanine-nucleotide exchange factors catalytic domain
ENSGALT00000019134	mRNA	1.3991	0.000188723	0.470031	0.00143933	ENSGALG00000011707	UBA5	protein_coding	Molybdenum cofactor biosynthesis, MoeB||UBA/THIF-type NAD/FAD binding fold
ENSGALT00000009993	mRNA	0.772498	0.000188723	0.44022	0.000360792	ENSGALG00000006193	TXNRD3	protein_coding	FAD/NAD-linked reductase, dimerisation domain||Thioredoxin/glutathione reductase selenoprotein||Thioredoxin-like fold||Glutaredoxin, eukaryotic/virial||Glutaredoxin||FAD-dependent pyridine nucleotide-disulphide oxidoreductase||Pyridine nucleotide-disulphide oxidoreductase, NAD-binding domain||Pyridine nucleotide-disulphide oxidoreductase, FAD/NAD(P)-binding domain||Pyridine nucleotide-disulphide …
ENSGALT00000019136	mRNA	-2.05136	0.000188723	-0.929183	0.000188723	ENSGALG00000011708	MYLK	protein_coding	Immunoglobulin subtype||Serine/threonine/dual specificity protein kinase, catalytic domain||Serine-threonine/tyrosine-protein kinase catalytic domain||Protein kinase-like domain||Protein kinase domain||Immunoglobulin subtype 2||Immunoglobulin I-set||Fibronectin type III||Tyrosine-protein kinase, catalytic domain||Immunoglobulin-like domain||Immunoglobulin V-set domain||Immunoglobulin
ENSGALT00000017923	mRNA	2.12832	0.000188723	0.736077	0.000188723	ENSGALG00000011007	OSBPL3	protein_coding	Oxysterol-binding protein||Pleckstrin homology domain
ENSGALT00000038163	mRNA	-0.864061	0.000188723	-0.418869	0.0260977	ENSGALG00000011468	IGFBP5	protein_coding	Insulin-like growth factor binding protein 5||Insulin-like growth factor-binding protein family 1-6, chordata||Insulin-like growth factor-binding protein, IGFBP||Thyroglobulin type-1||Insulin-like growth factor-binding protein 1||Insulin-like growth factor binding protein, N-terminal
ENSGALT00000019133	mRNA	-1.56458	0.000188723	-1.786	0.000188723	ENSGALG00000011706	ACKR4	protein_coding	CC chemokine receptor like 1||GPCR, rhodopsin-like, 7TM||Chemokine receptor family||G protein-coupled receptor, rhodopsin-like||Angiotensin II receptor family||7TM GPCR, olfactory receptor/chemoreceptor Srsx
ENSGALT00000033492	mRNA	0.478967	0.000188723	0.531779	0.000188723	ENSGALG00000020879	SLC30A7	protein_coding	Cation efflux protein
ENSGALT00000013192	mRNA	0.356918	0.00158504	0.268238	0.0182965	ENSGALG00000008128	MOB4	protein_coding	Mob1/phocein
ENSGALT00000013195	mRNA	-0.436736	0.00476361	0.325388	0.0299064	ENSGALG00000008130	RTN4	protein_coding	Reticulon
ENSGALT00000019620	mRNA	-1.48998	0.000188723	-1.40165	0.000188723	ENSGALG00000012023	DACT1	protein_coding	-
ENSGALT00000044374	mRNA	0.760036	0.000188723	0.44186	0.000526317	ENSGALG00000028249	MCL1	protein_coding	Apoptosis regulator, Mcl-1||Blc2 family||Bcl2-like
ENSGALT00000033030	mRNA	0.740596	0.00186934	1.14469	0.000188723	ENSGALG00000020647	LDLRAD1	protein_coding	Low-density lipoprotein (LDL) receptor class A repeat
ENSGALT00000015002	mRNA	-0.566167	0.000188723	-0.515224	0.000188723	ENSGALG00000009217	TBC1D24	protein_coding	TLDc domain||Rab-GTPase-TBC domain
ENSGALT00000011035	mRNA	-0.982261	0.000188723	-0.643433	0.000188723	ENSGALG00000006826	KLHL25	protein_coding	Kelch repeat type 1||Kelch-like protein, gigaxonin type||BTB/Kelch-associated||Kelch repeat type 2||BTB/POZ-like||BTB/POZ fold||BTB/POZ
ENSGALT00000000599	mRNA	-1.56433	0.000526317	-0.99622	0.0124853	ENSGALG00000000442	KCNA2	protein_coding	Potassium channel, voltage dependent, Kv1.2||Potassium channel||Two pore domain potassium channel domain||Two pore domain potassium channel||Potassium channel, voltage dependent, Kv1.3||Potassium channel, voltage dependent, Kv1.1||Potassium channel tetramerisation-type BTB domain||BTB/POZ-like||Ion transport domain||Potassium channel, voltage dependent, Kv1||Potassium channel, voltage dependent, …
ENSGALT00000042933	mRNA	-2.74818	0.000188723	-0.856669	0.000841166	ENSGALG00000028012	SPINK6	protein_coding	Kazal domain
ENSGALT00000026641	mRNA	0.965793	0.000188723	0.282526	0.0293118	ENSGALG00000016512	NRBP1	protein_coding	Tyrosine-protein kinase, catalytic domain||Protein kinase domain||Serine/threonine/dual specificity protein kinase, catalytic domain||Protein kinase-like domain||Serine-threonine/tyrosine-protein kinase catalytic domain
ENSGALT00000002517	mRNA	0.881322	0.000188723	0.491317	0.000188723	ENSGALG00000001649	DERL2	protein_coding	Derlin
ENSGALT00000021732	mRNA	1.20261	0.000188723	0.554576	0.00241807	ENSGALG00000013306	DAGLA	protein_coding	Fungal lipase-like domain||Alpha/Beta hydrolase fold
ENSGALT00000026084	mRNA	0.885823	0.000188723	-0.560859	0.0123743	ENSGALG00000016186	PDE9A	protein_coding	3'5'-cyclic nucleotide phosphodiesterase||HD/PDEase domain||3'5'-cyclic nucleotide phosphodiesterase, catalytic domain
ENSGALT00000042938	mRNA	-2.83928	0.00172976	-0.719863	0.0226949	ENSGALG00000012705	GMPR	protein_coding	IMP dehydrogenase/GMP reductase||Guanosine monophosphate reductase 1
ENSGALT00000014776	mRNA	-0.41729	0.000188723	-0.447171	0.000188723	ENSGALG00000009081	ZNF106	protein_coding	WD40 repeat||Zinc finger, C2H2-like||Zinc finger, U1-type||WD40-repeat-containing domain
ENSGALT00000033927	mRNA	-1.08372	0.0195326	-0.95523	0.00501294	ENSGALG00000027907	NR2F1	protein_coding	Zinc finger, nuclear hormone receptor-type||Steroid hormone receptor||Retinoid X receptor/HNF4||Transcription factor COUP||Nuclear hormone receptor, ligand-binding||Nuclear hormone receptor, ligand-binding, core
ENSGALT00000014770	mRNA	-1.3409	0.000188723	-2.03101	0.000188723	ENSGALG00000009078	GALNT14	protein_coding	Ricin B lectin domain||Nucleotide-diphospho-sugar transferases||Glycosyltransferase 2-like
ENSGALT00000016200	mRNA	1.2578	0.000188723	0.371525	0.00214594	ENSGALG00000009966	FRS2	protein_coding	Insulin receptor substrate-1, PTB
ENSGALT00000014779	mRNA	0.407185	0.000188723	0.339432	0.00255275	ENSGALG00000009083	FAM160B1	protein_coding	Retinoic acid induced 16-like protein
ENSGALT00000016441	mRNA	0.315632	0.0363343	0.452144	0.0030907	ENSGALG00000010110	TMEM53	protein_coding	Protein of unknown function DUF829, TMEM53||Alpha/Beta hydrolase fold
ENSGALT00000044783	mRNA	-0.469935	0.000188723	-0.788456	0.000188723	ENSGALG00000028158	FGF7	protein_coding	IL-1 family/FGF family||Cytokine, IL-1-like||Fibroblast growth factor family
ENSGALT00000016111	mRNA	1.24143	0.000188723	0.431067	0.000188723	ENSGALG00000009906	UBR2	protein_coding	Ribosomal protein L7/L12, C-terminal/adaptor protein ClpS-like||Zinc finger, N-recognin, metazoa||Adaptor protein ClpS, core||Zinc finger, N-recognin
ENSGALT00000044788	mRNA	-2.08952	0.000188723	-0.502545	0.000188723	ENSGALG00000028635	AIF1L	protein_coding	EF-hand domain
ENSGALT00000000739	mRNA	1.93356	0.000188723	0.891545	0.000188723	ENSGALG00000000535	ERRFI1	protein_coding	Cdc42 binding domain like||Mig-6 domain
ENSGALT00000043238	mRNA	1.04586	0.000188723	0.777354	0.000188723	ENSGALG00000027615	LACTB2	protein_coding	Beta-lactamase-like
ENSGALT00000037791	mRNA	1.65432	0.000188723	1.02882	0.000188723	ENSGALG00000012520	NCF4	protein_coding	Variant SH3 domain||Spectrin alpha chain, SH3 domain||Phox homologous domain||SH3 domain||Neutrophil cytosol factor P40||Phox/Bem1p
ENSGALT00000021286	mRNA	0.423236	0.000188723	0.231733	0.0402395	ENSGALG00000013041	CCT5	protein_coding	Chaperonin Cpn60/TCP-1||Chaperone tailless complex polypeptide 1 (TCP-1)||Chaperonin Cpn60||T-complex protein 1, epsilon subunit||GroEL-like apical domain
ENSGALT00000021288	mRNA	1.02461	0.000188723	0.315924	0.0135771	ENSGALG00000013042	MICAL3	protein_coding	Monooxygenase, FAD-binding||Calponin homology domain||Calmodulin-regulated spectrin-associated protein, CH domain||Zinc finger, LIM-type||Domain of unknown function DUF3585
ENSGALT00000043236	mRNA	-1.13197	0.000188723	0.300261	0.0337597	ENSGALG00000026540	-	protein_coding	Cytochrome P450, B-class||Cytochrome P450, E-class, group IV||Cytochrome P450||Cytochrome P450, E-class, group I
ENSGALT00000009906	mRNA	2.59208	0.000188723	0.525265	0.000188723	ENSGALG00000006138	HELZ2	protein_coding	Zinc finger, CCCH-type||P-loop containing nucleoside triphosphate hydrolase
ENSGALT00000013770	mRNA	-0.803633	0.000188723	-0.287129	0.016173	ENSGALG00000008452	IFT122	protein_coding	WD40 repeat||Armadillo-type fold||Quinoprotein amine dehydrogenase, beta chain-like
ENSGALT00000003951	mRNA	0.403898	0.000526317	-0.69458	0.000188723	ENSGALG00000002506	SPSB1	protein_coding	Concanavalin A-like lectin/glucanase domain||B30.2/SPRY domain||SPRY domain||SOCS protein, C-terminal
ENSGALT00000043109	mRNA	-1.79542	0.00129296	1.57037	0.000188723	ENSGALG00000028871	SLC38A3	protein_coding	Amino acid transporter, transmembrane
ENSGALT00000013776	mRNA	0.246276	0.0330799	-0.449695	0.000188723	ENSGALG00000008454	NOP58	protein_coding	NOSIC||NOP5, N-terminal||Nop domain
ENSGALT00000013777	mRNA	-0.442431	0.000188723	-0.580154	0.000188723	ENSGALG00000008455	SEMA3C	protein_coding	Plexin-like fold||Sema domain||Immunoglobulin subtype||Plexin||Immunoglobulin I-set||Immunoglobulin-like domain
ENSGALT00000034669	mRNA	0.704996	0.000188723	0.668326	0.000188723	ENSGALG00000005693	INOS	protein_coding	Flavodoxin/nitric oxide synthase||Flavoprotein pyridine nucleotide cytochrome reductase||FAD-binding, type 1||Oxidoreductase FAD/NAD(P)-binding||Flavoprotein-like||Riboflavin synthase-like beta-barrel||Flavodoxin||Nitric oxide synthase, N-terminal||Nitric-oxide synthase, eukaryote
ENSGALT00000002162	mRNA	-0.363118	0.0136823	-0.302677	0.0382133	ENSGALG00000001419	DAB2IP	protein_coding	Ras GTPase-activating protein||C2 domain||Rho GTPase activation protein||Domain of unknown function DUF3498||Pleckstrin homology domain
ENSGALT00000015914	mRNA	0.292125	0.00859222	0.25025	0.0263912	ENSGALG00000009783	GOLGB1	protein_coding	GAD-like domain||Prefoldin
ENSGALT00000002894	mRNA	0.626717	0.000188723	0.290068	0.0445043	ENSGALG00000001864	C9orf72	protein_coding	-
ENSGALT00000027100	mRNA	1.02335	0.000188723	-0.916381	0.000188723	ENSGALG00000016783	IL1R1	protein_coding	Immunoglobulin subtype||Interleukin-1 receptor type 1||Interleukin-1 receptor type I/II||Toll/interleukin-1 receptor homology (TIR) domain||Immunoglobulin subtype 2||Immunoglobulin-like domain
ENSGALT00000025294	mRNA	0.64693	0.000188723	0.461511	0.000188723	ENSGALG00000015681	NRIP1	protein_coding	-
ENSGALT00000025295	mRNA	1.02867	0.000188723	0.87782	0.000188723	ENSGALG00000015682	UGCG	protein_coding	Nucleotide-diphospho-sugar transferases||Glycosyltransferase 2-like
ENSGALT00000001153	mRNA	0.994096	0.000188723	1.54209	0.000188723	ENSGALG00000000795	MFSD12	protein_coding	Major facilitator superfamily domain
ENSGALT00000025742	mRNA	-0.746907	0.000188723	-0.30663	0.0294169	ENSGALG00000015975	DPY19L4	protein_coding	Dpy-19/Dpy-19-like
ENSGALT00000022348	mRNA	0.527812	0.0106755	0.460336	0.026293	ENSGALG00000013756	ZC2HC1B	protein_coding	-
ENSGALT00000023971	mRNA	-0.636676	0.00400276	-0.680064	0.0030907	ENSGALG00000014853	CLVS2	protein_coding	CRAL/TRIO, N-terminal domain||Cellular retinaldehyde binding/alpha-tocopherol transport||CRAL-TRIO domain
ENSGALT00000005056	mRNA	-1.36522	0.000188723	-0.474006	0.0033547	ENSGALG00000003187	SURF1	protein_coding	Surfeit locus 1/Shy1
ENSGALT00000044439	mRNA	2.81245	0.000188723	0.567503	0.000188723	ENSGALG00000027017	SESN2	protein_coding	Sestrin
ENSGALT00000039368	mRNA	-0.881646	0.000188723	-0.362379	0.0423646	ENSGALG00000004038	ADAL	protein_coding	Adenosine/AMP deaminase domain
ENSGALT00000010484	mRNA	-0.993013	0.000188723	-0.799049	0.000188723	ENSGALG00000006486	RPP30	protein_coding	RNase P subunit p30||Polymerase/histidinol phosphatase-like
ENSGALT00000013172	mRNA	1.47477	0.000188723	0.546897	0.000526317	ENSGALG00000008115	ATXN7L1	protein_coding	SCA7 domain
ENSGALT00000025349	mRNA	-1.53061	0.000188723	-1.18687	0.000360792	ENSGALG00000015720	CHODL	protein_coding	C-type lectin fold||C-type lectin
ENSGALT00000017642	mRNA	0.836459	0.000526317	0.530975	0.041913	ENSGALG00000010855	MTHFD2L	protein_coding	Tetrahydrofolate dehydrogenase/cyclohydrolase, NAD(P)-binding domain||Tetrahydrofolate dehydrogenase/cyclohydrolase||Tetrahydrofolate dehydrogenase/cyclohydrolase, catalytic domain
ENSGALT00000006200	mRNA	1.0627	0.000188723	0.69492	0.000188723	ENSGALG00000003901	P2RX4	protein_coding	P2X1 purinoceptor||P2X2 purinoceptor||P2X4 purinoceptor||P2X purinoreceptor
ENSGALT00000025344	mRNA	0.648252	0.000188723	0.35771	0.011809	ENSGALG00000015717	UVSSA	protein_coding	Protein of unknown function DUF2043||ENTH/VHS
ENSGALT00000002764	mRNA	-1.54721	0.000188723	-1.68135	0.000188723	ENSGALG00000001793	Myl2	protein_coding	EF-hand domain
ENSGALT00000012746	mRNA	1.02897	0.000188723	-0.596185	0.000188723	ENSGALG00000007849	CD44	protein_coding	C-type lectin fold||CD44 antigen||Link
ENSGALT00000010851	mRNA	-1.36146	0.000188723	-0.686983	0.000685932	ENSGALG00000006708	COL23A1	protein_coding	Collagen triple helix repeat
ENSGALT00000013616	mRNA	-1.04297	0.000188723	-1.66654	0.000188723	ENSGALG00000008361	THBD	protein_coding	C-type lectin||Thrombomodulin-like, EGF-like||Epidermal growth factor-like domain||C-type lectin fold||Complement component C1q/Thrombomodulin||Thrombomodulin||EGF-like calcium-binding domain
ENSGALT00000011323	mRNA	-0.886319	0.000188723	-1.76986	0.000188723	ENSGALG00000006992	MMP9	protein_coding	Peptidase M10A||Hemopexin-like repeats||Peptidoglycan binding-like||Hemopexin-like domain||Kringle-like fold||Peptidase, metallopeptidase||Peptidase M10, metallopeptidase||Fibronectin, type II, collagen-binding
ENSGALT00000015824	mRNA	-0.850816	0.000995718	0.670894	0.0011447	ENSGALG00000009722	DYNC1I1	protein_coding	WD40-repeat-containing domain||WD40 repeat||Cytoplasmic dynein 1 intermediate chain 1/2
ENSGALT00000046142	mRNA	-1.93981	0.000188723	-1.28479	0.000188723	ENSGALG00000028951	TMEM182	protein_coding	Voltage-dependent calcium channel, gamma subunit
ENSGALT00000025906	mRNA	1.10034	0.000188723	0.636153	0.000188723	ENSGALG00000016077	LRP12	protein_coding	Low-density lipoprotein (LDL) receptor class A repeat||CUB domain
ENSGALT00000040649	mRNA	2.2995	0.000188723	-0.996005	0.000188723	ENSGALG00000000956	CCL4	protein_coding	Chemokine interleukin-8-like domain
ENSGALT00000040944	mRNA	1.0498	0.000188723	1.12559	0.000188723	ENSGALG00000003701	SGMS1	protein_coding	Sterile alpha motif domain||Phosphatidic acid phosphatase type 2/haloperoxidase||Sterile alpha motif/pointed domain
ENSGALT00000020422	mRNA	0.352247	0.0155101	0.397503	0.00706197	ENSGALG00000012497	SLC12A7	protein_coding	K/Cl co-transporter||Na/K/Cl co-transporter superfamily||Amino acid permease/ SLC12A domain
ENSGALT00000031766	mRNA	0.24236	0.044956	-0.826068	0.000188723	ENSGALG00000013971	SGK1	protein_coding	Protein kinase domain||Protein kinase-like domain||Serine/threonine/dual specificity protein kinase, catalytic domain||Serine-threonine/tyrosine-protein kinase catalytic domain||Protein kinase, C-terminal||AGC-kinase, C-terminal||Phox homologous domain||Tyrosine-protein kinase, catalytic domain
ENSGALT00000009887	mRNA	-0.708574	0.000188723	-0.354545	0.000526317	ENSGALG00000006126	COL6A2	protein_coding	Collagen triple helix repeat||von Willebrand factor, type A
ENSGALT00000031763	mRNA	-1.77527	0.000188723	-0.516347	0.000188723	ENSGALG00000019961	C6ORF192	protein_coding	Major facilitator superfamily domain||Major facilitator superfamily
ENSGALT00000031945	mRNA	0.478937	0.000188723	-0.663632	0.000188723	ENSGALG00000009612	TGFB2	protein_coding	Transforming growth factor beta 3||Cystine-knot cytokine||Transforming growth factor-beta||Transforming growth factor, beta 2||Transforming growth factor-beta, N-terminal||Transforming growth factor-beta, C-terminal
ENSGALT00000010984	mRNA	-1.8377	0.000188723	-1.387	0.000188723	ENSGALG00000006793	NTRK3	protein_coding	Immunoglobulin-like domain||Tyrosine-protein kinase, catalytic domain||Tyrosine-protein kinase, neurotrophic receptor||Immunoglobulin||Tyrosine-protein kinase, neurotrophic receptor, type 3||Leucine-rich repeat||Protein kinase domain||Cysteine-rich flanking region, C-terminal||Immunoglobulin I-set||Immunoglobulin subtype||Serine-threonine/tyrosine-protein kinase catalytic domain||Protein kinase-l…
ENSGALT00000006519	mRNA	-0.559039	0.0151937	-1.30123	0.000188723	ENSGALG00000004096	CHRNA7	protein_coding	Neurotransmitter-gated ion-channel||Neurotransmitter-gated ion-channel ligand-binding domain||Neurotransmitter-gated ion-channel transmembrane domain||Nicotinic acetylcholine receptor
ENSGALT00000014444	mRNA	0.44096	0.000188723	0.332428	0.00870816	ENSGALG00000008887	PIK3C3	protein_coding	Phosphatidylinositol 3-kinase, C2 domain||Phosphatidylinositol 3-/4-kinase, catalytic domain||Phosphatidylinositol 3-kinase, Vps34 type||Protein kinase-like domain||C2 domain||Armadillo-type fold||Phosphoinositide 3-kinase, accessory (PIK) domain
ENSGALT00000043013	mRNA	-0.37314	0.00682896	-0.503654	0.000188723	ENSGALG00000027390	COLEC10	protein_coding	Collagen triple helix repeat||C-type lectin||C-type lectin fold
ENSGALT00000045011	mRNA	1.39101	0.000188723	0.69869	0.00186934	ENSGALG00000028544	BAZ2A	protein_coding	DNA-binding domain
ENSGALT00000016569	mRNA	1.04179	0.000188723	0.422314	0.000360792	ENSGALG00000010192	FBXO33	protein_coding	-
ENSGALT00000026720	mRNA	-1.48303	0.000188723	-1.3485	0.000188723	ENSGALG00000016558	FIGF	protein_coding	PDGF/VEGF domain||Cystine-knot cytokine
ENSGALT00000005647	mRNA	0.425977	0.000188723	-0.915436	0.000188723	ENSGALG00000003566	SMURF2	protein_coding	HECT||C2 domain||WW domain
ENSGALT00000022955	mRNA	-1.46073	0.000188723	-0.535771	0.0033547	ENSGALG00000014192	ATP10D	protein_coding	P-type ATPase, cytoplasmic domain N||P-type ATPase||P-type ATPase, A domain||P-type ATPase, subfamily IV||HAD-like domain
ENSGALT00000014752	mRNA	-1.56296	0.000188723	-1.29676	0.000188723	ENSGALG00000009064	FZD1	protein_coding	GPCR, family 2-like||Frizzled domain||Frizzled protein
ENSGALT00000014515	mRNA	-0.996343	0.000188723	-0.370654	0.00695033	ENSGALG00000008931	COMMD1	protein_coding	HCaRG
ENSGALT00000039140	mRNA	-0.735039	0.000188723	-0.726664	0.000188723	ENSGALG00000023546	-	protein_coding	Death domain||Death-like domain
ENSGALT00000039147	mRNA	-0.746976	0.000188723	-1.01528	0.000188723	ENSGALG00000008323	COL17A1	protein_coding	Collagen triple helix repeat
ENSGALT00000009951	mRNA	0.383562	0.0011447	0.414556	0.000360792	ENSGALG00000006163	LARP4	protein_coding	RNA-binding protein Lupus La
ENSGALT00000028093	mRNA	-2.1957	0.000188723	-1.92577	0.000188723	ENSGALG00000017405	NPR3	protein_coding	Periplasmic binding protein-like I||Natriuretic peptide receptor||Extracellular ligand-binding receptor
ENSGALT00000020082	mRNA	0.425453	0.000188723	0.500477	0.000188723	ENSGALG00000012289	SHPRH	protein_coding	Zinc finger, PHD-finger||Linker histone H1/H5, domain H15||Zinc finger, RING-type||Helicase superfamily 1/2, ATP-binding domain||Zinc finger, PHD-type||P-loop containing nucleoside triphosphate hydrolase||SNF2-related||Helicase, C-terminal||Zinc finger, FYVE/PHD-type
ENSGALT00000028099	mRNA	-2.04541	0.000188723	-3.0461	0.000188723	ENSGALG00000017411	RXFP3	protein_coding	G protein-coupled receptor, rhodopsin-like||GPCR, rhodopsin-like, 7TM
ENSGALT00000000207	mRNA	-1.27362	0.000188723	-0.587493	0.00172976	ENSGALG00000000151	ADAMTS19	protein_coding	ADAM, cysteine-rich||PLAC||Peptidase M12B, ADAM/reprolysin||Peptidase M12B, propeptide||ADAM-TS Spacer 1||Peptidase M12B, ADAM-TS||Peptidase M10, metallopeptidase||Thrombospondin, type 1 repeat
ENSGALT00000020088	mRNA	-0.840577	0.000188723	-0.476117	0.0321982	ENSGALG00000012295	CDKL1	protein_coding	Protein kinase-like domain||Serine/threonine/dual specificity protein kinase, catalytic domain||Serine-threonine/tyrosine-protein kinase catalytic domain||Protein kinase domain||Tyrosine-protein kinase, catalytic domain
ENSGALT00000038771	mRNA	1.46861	0.000188723	0.92609	0.000188723	ENSGALG00000023451	TRPM7	protein_coding	Protein kinase-like domain||MHCK/EF2 kinase||Ion transport domain
ENSGALT00000012140	mRNA	1.09034	0.000188723	0.38572	0.000360792	ENSGALG00000007509	GNAS	protein_coding	Guanine nucleotide binding protein (G-protein), alpha subunit||P-loop containing nucleoside triphosphate hydrolase||G-protein alpha subunit, group S||Small GTPase superfamily, ARF/SAR type||G protein alpha subunit, helical insertion
ENSGALT00000006730	mRNA	0.544314	0.000188723	0.915429	0.000188723	ENSGALG00000004227	FAM20B	protein_coding	Domain of unknown function DUF1193
ENSGALT00000025637	mRNA	0.912298	0.000188723	0.545339	0.000841166	ENSGALG00000015907	SYNJ1	protein_coding	RNA recognition motif domain||Inositol polyphosphate-related phosphatase||Endonuclease/exonuclease/phosphatase||SAC domain||Domain of unknown function DUF1866
ENSGALT00000009310	mRNA	1.37862	0.000188723	0.438757	0.000188723	ENSGALG00000005796	XBP1	protein_coding	Basic-leucine zipper domain||Transcription factor, Skn-1-like, DNA-binding domain
ENSGALT00000006739	mRNA	-0.395625	0.02521	-0.534478	0.00268716	ENSGALG00000004234	ATHL1	protein_coding	Glycoside hydrolase, family 65, central catalytic||Six-hairpin glycosidase-like
ENSGALT00000029943	mRNA	0.917905	0.000188723	0.361085	0.0337597	ENSGALG00000018976	LYSMD2	protein_coding	LysM domain
ENSGALT00000034913	mRNA	-2.36257	0.000188723	0.934794	0.000685932	ENSGALG00000004703	--	protein_coding	--
ENSGALT00000025123	mRNA	0.940169	0.000188723	0.362898	0.00143933	ENSGALG00000015580	UFL1	protein_coding	E3 UFM1-protein ligase 1
ENSGALT00000002184	mRNA	2.12621	0.000188723	1.68684	0.000188723	ENSGALG00000001435	SDF2L1	protein_coding	MIR motif
ENSGALT00000023429	mRNA	1.46429	0.000188723	1.34569	0.000188723	ENSGALG00000014516	CPEB2	protein_coding	RNA recognition motif domain
ENSGALT00000024433	mRNA	-0.837477	0.000188723	-0.763436	0.000360792	ENSGALG00000015142	DSG2	protein_coding	Cadherin||Desmosomal cadherin||Cadherin, cytoplasmic domain||Desmoglein||Cadherin-like
ENSGALT00000024432	mRNA	0.535639	0.0291173	0.855943	0.000188723	ENSGALG00000015141	GDA	protein_coding	Guanine deaminase||Amidohydrolase 1
ENSGALT00000022828	mRNA	0.96141	0.000188723	0.753025	0.000188723	ENSGALG00000014103	FRYL	protein_coding	Armadillo-type fold
ENSGALT00000024434	mRNA	-0.952685	0.000188723	-1.92926	0.000188723	ENSGALG00000015143	TTR	protein_coding	Transthyretin/hydroxyisourate hydrolase, superfamily||Transthyretin/hydroxyisourate hydrolase
ENSGALT00000023421	mRNA	0.927235	0.000188723	0.473987	0.000188723	ENSGALG00000014510	FBXL5	protein_coding	Leucine-rich repeat||F-box domain||Leucine-rich repeat, cysteine-containing subtype
ENSGALT00000002347	mRNA	-1.79205	0.000188723	-1.06128	0.000188723	ENSGALG00000001544	ADAMTS10	protein_coding	Peptidase M12B, propeptide||Thrombospondin, type 1 repeat||Peptidase M12B, ADAM-TS||ADAM-TS Spacer 1||Peptidase M12B, ADAM/reprolysin||PLAC
ENSGALT00000005426	mRNA	-0.583795	0.000188723	-0.814865	0.000188723	ENSGALG00000003429	PBX1A	protein_coding	Homeodomain-like||Homeobox domain||PBX
ENSGALT00000014202	mRNA	-1.73737	0.000188723	-1.6936	0.000188723	ENSGALG00000008727	-	protein_coding	C2 domain||Acyl transferase/acyl hydrolase/lysophospholipase||Lysophospholipase, catalytic domain
ENSGALT00000002342	mRNA	-0.544334	0.000188723	-0.248652	0.0416416	ENSGALG00000001542	MRPL20	protein_coding	Ribosomal protein L20
ENSGALT00000002426	mRNA	0.56727	0.000188723	0.428202	0.000841166	ENSGALG00000001600	DVL1	protein_coding	Dishevelled family||Dishevelled protein domain||Dishevelled C-terminal||PDZ domain||DEP domain
ENSGALT00000010215	mRNA	-1.6791	0.000188723	-1.38159	0.000188723	ENSGALG00000006319	TGFBI	protein_coding	TGF beta-induced protein bIGH3/osteoblast-specific factor 2||EMI domain||FAS1 domain
ENSGALT00000002349	mRNA	2.46416	0.000188723	1.12045	0.000188723	ENSGALG00000001545	RAB40B	protein_coding	Small GTPase superfamily, ARF/SAR type||Small GTP-binding protein domain||Small GTPase superfamily, Rab type||Small GTPase superfamily||Mitochondrial Rho-like||SOCS protein, C-terminal||Small GTPase superfamily, Rho type||Ran GTPase||Small GTPase superfamily, Ras type||P-loop containing nucleoside triphosphate hydrolase
ENSGALT00000042655	mRNA	-0.677832	0.0102149	-0.720142	0.00599468	ENSGALG00000027064	-	protein_coding	Histone-fold||Histone core||Histone H3/CENP-A
ENSGALT00000024867	mRNA	1.75457	0.000188723	0.619394	0.000188723	ENSGALG00000015416	SDR16C5	protein_coding	Glucose/ribitol dehydrogenase||Polyketide synthase, ketoreductase domain||Short-chain dehydrogenase/reductase SDR
ENSGALT00000045142	mRNA	1.30218	0.000188723	0.655085	0.00451034	ENSGALG00000026878	-	protein_coding	Zinc finger, FYVE/PHD-type||Zinc finger, PHD-finger||Zinc finger, PHD-type
ENSGALT00000036239	mRNA	0.781324	0.000188723	0.383117	0.00587424	ENSGALG00000006802	LAMB2	protein_coding	Laminin, N-terminal||Laminin IV||EGF-like, laminin||Epidermal growth factor-like domain
ENSGALT00000042652	mRNA	0.866127	0.000188723	-0.352576	0.0311282	ENSGALG00000026928	KLF4	protein_coding	Zinc finger, C2H2||Zinc finger, C2H2-like
ENSGALT00000007640	mRNA	-0.733921	0.0267773	-0.696723	0.0291173	ENSGALG00000004785	-	protein_coding	Protein kinase domain||Tyrosine-protein kinase, catalytic domain||Protein kinase-like domain||Serine-threonine/tyrosine-protein kinase catalytic domain||Serine/threonine/dual specificity protein kinase, catalytic domain
ENSGALT00000020886	mRNA	-2.15768	0.000360792	-0.851698	0.0131424	ENSGALG00000012802	F13A1	protein_coding	Transglutaminase-like||Transglutaminase, N-terminal||Immunoglobulin E-set||Transglutaminase, C-terminal
ENSGALT00000007645	mRNA	-1.61144	0.000188723	-1.61173	0.000188723	ENSGALG00000004790	WNT4	protein_coding	Wnt-4 protein||Wnt
ENSGALT00000020881	mRNA	0.357058	0.00143933	0.388286	0.000526317	ENSGALG00000012798	SSR1	protein_coding	Translocon-associated protein (TRAP), alpha subunit
ENSGALT00000023354	mRNA	-1.66181	0.000188723	-1.37077	0.000188723	ENSGALG00000014463	ACTN2	protein_coding	EF-hand domain||Spectrin repeat||Spectrin/alpha-actinin||EF-hand, Ca insensitive||Calponin homology domain||Calmodulin-regulated spectrin-associated protein, CH domain
ENSGALT00000023605	mRNA	0.29597	0.0475396	-1.14142	0.000188723	ENSGALG00000014645	MEF2C	protein_coding	Transcription factor, MADS-box
ENSGALT00000024385	mRNA	0.732347	0.00158504	0.684606	0.00322023	ENSGALG00000015113	PTAR1	protein_coding	Protein prenyltransferase, alpha subunit
ENSGALT00000024657	mRNA	-1.50565	0.000188723	-0.602391	0.0131424	ENSGALG00000015275	NIT2	protein_coding	Carbon-nitrogen hydrolase
ENSGALT00000005350	mRNA	-1.01489	0.000188723	-0.382069	0.014008	ENSGALG00000003386	SPTB	protein_coding	Spectrin/alpha-actinin||Pleckstrin homology domain, spectrin-type||Calponin homology domain||Calmodulin-regulated spectrin-associated protein, CH domain||Spectrin, beta subunit||Spectrin repeat||Pleckstrin homology domain
ENSGALT00000007480	mRNA	-1.14571	0.000188723	-0.59466	0.0030907	ENSGALG00000004695	ECM2	protein_coding	von Willebrand factor, type C||Leucine-rich repeat||Leucine-rich repeat, typical subtype
ENSGALT00000004590	mRNA	-1.95107	0.000188723	-2.01815	0.000188723	ENSGALG00000002909	CTGF	protein_coding	von Willebrand factor, type C||Cystine knot, C-terminal||Thrombospondin, type 1 repeat||Insulin-like growth factor-binding protein, IGFBP||IGFBP-related, CNN||Glycoprotein hormone subunit beta, cystine knot
ENSGALT00000024232	mRNA	0.932744	0.000188723	0.294751	0.0244273	ENSGALG00000015025	VANGL1	protein_coding	Inorganic pyrophosphatase||Strabismus
ENSGALT00000023516	mRNA	-0.826218	0.000360792	-0.468782	0.0250174	ENSGALG00000014584	-	protein_coding	ELM2 domain
ENSGALT00000036257	mRNA	-0.862575	0.000188723	-0.638427	0.000188723	ENSGALG00000005670	SLMAP	protein_coding	SMAD/FHA domain||Forkhead-associated (FHA) domain||F-type ATP synthase subunit B-like, membrane domain
ENSGALT00000005513	mRNA	-0.651865	0.000188723	-0.55352	0.000188723	ENSGALG00000003485	CCND3	protein_coding	Cyclin A/B/D/E/F/O||Cyclin, C-terminal domain||Cyclin-like||Cyclin, N-terminal
ENSGALT00000002237	mRNA	-1.18707	0.000188723	-0.446339	0.000188723	ENSGALG00000001475	STMN1	protein_coding	Stathmin family
ENSGALT00000009088	mRNA	-1.56174	0.000188723	-1.51154	0.000188723	ENSGALG00000005666	ADM	protein_coding	Procalcitonin/adrenomedullin||Adrenomedullin
ENSGALT00000002235	mRNA	-1.01064	0.000188723	-0.332307	0.0110165	ENSGALG00000001473	MIB2	protein_coding	Zinc finger, ZZ-type||Mib-herc2||Ankyrin repeat||Ankyrin repeat-containing domain||Zinc finger, RING-type
ENSGALT00000006563	mRNA	-1.69186	0.000188723	-0.708345	0.000188723	ENSGALG00000004121	LPAR4	protein_coding	7TM GPCR, olfactory receptor/chemoreceptor Srsx||Angiotensin II receptor family||G protein-coupled receptor, rhodopsin-like||GPCR, rhodopsin-like, 7TM
ENSGALT00000014347	mRNA	0.566673	0.000188723	0.323009	0.0130351	ENSGALG00000008828	AFTPH	protein_coding	-
ENSGALT00000004359	mRNA	0.573828	0.000188723	0.255097	0.0333714	ENSGALG00000002761	SIRT1	protein_coding	Sirtuin family, catalytic core domain||Sirtuin family||DHS-like NAD/FAD-binding domain
ENSGALT00000001527	mRNA	-0.529549	0.000360792	-0.291547	0.047709	ENSGALG00000001030	SCAMP4	protein_coding	SCAMP
ENSGALT00000036650	mRNA	0.689777	0.000188723	0.428921	0.00635099	ENSGALG00000015782	ZFAND1	protein_coding	Zinc finger, AN1-type
ENSGALT00000043839	mRNA	-2.18688	0.000188723	-0.71063	0.000188723	ENSGALG00000028354	METRNL	protein_coding	-
ENSGALT00000001663	mRNA	-1.24009	0.000188723	-0.516138	0.00550525	ENSGALG00000001109	GTSF1	protein_coding	TRM13/UPF0224 family, U11-48K-like CHHC zinc finger domain
ENSGALT00000036654	mRNA	0.86363	0.000188723	1.04248	0.000188723	ENSGALG00000016241	ATP6AP2	protein_coding	Renin receptor-like
ENSGALT00000027298	mRNA	-0.941056	0.000188723	-0.278835	0.0199359	ENSGALG00000016893	UGGT2	protein_coding	Glycosyl transferase, family 8||Nucleotide-diphospho-sugar transferases||UDP-glucose:Glycoprotein Glucosyltransferase||-
ENSGALT00000027208	mRNA	-0.737026	0.000188723	-0.58636	0.000188723	ENSGALG00000016843	COL4A2	protein_coding	Collagen IV, non-collagenous||Collagen triple helix repeat||C-type lectin fold
ENSGALT00000045200	mRNA	0.73504	0.000188723	0.344216	0.0356831	ENSGALG00000027535	-	protein_coding	DnaJ domain
ENSGALT00000034662	mRNA	1.29668	0.000188723	0.391285	0.000526317	ENSGALG00000003496	TEX2	protein_coding	Domain of unknown function DUF2404
ENSGALT00000029612	mRNA	-0.92998	0.000188723	-0.326406	0.00412929	ENSGALG00000003755	VDAC3	protein_coding	Porin, eukaryotic type||Eukaryotic porin/Tom40
ENSGALT00000004178	mRNA	0.337996	0.017133	0.33497	0.0170242	ENSGALG00000002651	ST3GAL2	protein_coding	Sialyltransferase||Glycosyl transferase, family 29||Nucleophile aminohydrolases, N-terminal
ENSGALT00000004175	mRNA	0.671707	0.000188723	0.31913	0.00717933	ENSGALG00000002649	UBE4B	protein_coding	Ubiquitin conjugation factor E4, core||U box domain
ENSGALT00000004172	mRNA	-1.33278	0.000188723	-0.353476	0.0191256	ENSGALG00000002646	FAM171B	protein_coding	Uncharacterised protein family FAM171
ENSGALT00000026100	mRNA	0.346574	0.00695033	-0.430704	0.00143933	ENSGALG00000016191	PKNOX1	protein_coding	Homeobox KN domain||Homeobox domain||Homeodomain-like
ENSGALT00000015273	mRNA	0.439157	0.000188723	0.261189	0.0205433	ENSGALG00000008676	RRBP1	protein_coding	Ribosome receptor lysine/proline rich
ENSGALT00000004771	mRNA	0.93533	0.000188723	0.466607	0.000188723	ENSGALG00000003019	WDR7	protein_coding	WD40 repeat||WD40-repeat-containing domain||Quinonprotein alcohol dehydrogenase-like superfamily
ENSGALT00000038797	mRNA	0.364703	0.0033547	0.297824	0.0138989	ENSGALG00000006181	NUB1	protein_coding	Ubiquitin-like||Ubiquitin-related domain||Ubiquitin-associated/translation elongation factor EF1B, N-terminal, eukaryote||UBA-like||Ubiquitin-associated domain/translation elongation factor EF-Ts, N-terminal
ENSGALT00000008918	mRNA	-0.247502	0.0307504	-0.48259	0.000188723	ENSGALG00000005558	TBL3	protein_coding	WD40 repeat||Small-subunit processome, Utp13||G-protein beta WD-40 repeat||WD40-repeat-containing domain
ENSGALT00000039957	mRNA	0.640913	0.000188723	0.639168	0.000188723	ENSGALG00000005353	FAR1	protein_coding	Polysaccharide biosynthesis protein, CapD-like domain||Male sterility, NAD-binding||Fatty acyl-CoA reductase||NAD-dependent epimerase/dehydratase, N-terminal domain
ENSGALT00000042787	mRNA	0.424319	0.00268716	0.443676	0.0011447	ENSGALG00000028784	SIRT2	protein_coding	Sirtuin family, catalytic core domain||Sirtuin family||DHS-like NAD/FAD-binding domain||Sirtuin, class I
ENSGALT00000014881	mRNA	1.16489	0.000188723	0.336995	0.0057535	ENSGALG00000009139	-	protein_coding	Transmembrane Fragile-X-F-associated protein
ENSGALT00000039952	mRNA	1.52957	0.000188723	1.71336	0.000188723	ENSGALG00000004340	OCSTAMP	protein_coding	Dendritic cell-specific transmembrane protein-like
ENSGALT00000020953	mRNA	1.939	0.000188723	0.523997	0.000188723	ENSGALG00000012848	KDM7A	protein_coding	Zinc finger, FYVE/PHD-type||JmjC domain
ENSGALT00000009539	mRNA	0.880191	0.000188723	0.254139	0.0432772	ENSGALG00000005929	MAML1	protein_coding	-
ENSGALT00000020957	mRNA	1.00055	0.000188723	0.679908	0.000188723	ENSGALG00000012849	SLC37A3	protein_coding	Major facilitator superfamily domain||Major facilitator superfamily
ENSGALT00000040333	mRNA	0.604994	0.000188723	0.574417	0.000360792	ENSGALG00000005243	PPP3CB	protein_coding	Serine/threonine-specific protein phosphatase/bis(5-nucleosyl)-tetraphosphatase||Metallo-dependent phosphatase-like||Calcineurin-like phosphoesterase domain, apaH type
ENSGALT00000009535	mRNA	-0.661057	0.000188723	-0.481681	0.000188723	ENSGALG00000005927	-	protein_coding	uDENN domain||dDENN domain||DENN domain
ENSGALT00000016841	mRNA	0.62521	0.000188723	0.280625	0.0144421	ENSGALG00000010344	DHX36	protein_coding	Helicase-associated domain||Domain of unknown function DUF1605||P-loop containing nucleoside triphosphate hydrolase||Helicase superfamily 1/2, ATP-binding domain||Helicase, C-terminal||DEAD/DEAH box helicase domain
ENSGALT00000018879	mRNA	0.942423	0.000188723	0.454222	0.000685932	ENSGALG00000011573	MOB1B	protein_coding	Mob1/phocein
ENSGALT00000045377	mRNA	1.36724	0.00964276	1.24459	0.0156194	ENSGALG00000027082	-	protein_coding	Cytochrome c oxidase, subunit I domain
ENSGALT00000003908	mRNA	-1.20947	0.000188723	-0.429848	0.00186934	ENSGALG00000002479	MAT1A	protein_coding	S-adenosylmethionine synthetase, N-terminal||S-adenosylmethionine synthetase, central domain||S-adenosylmethionine synthetase||S-adenosylmethionine synthetase superfamily||S-adenosylmethionine synthetase, C-terminal
ENSGALT00000027073	mRNA	1.611	0.000188723	0.388775	0.000360792	ENSGALG00000016768	LONRF2	protein_coding	Zinc finger, RING-type||Tetratricopeptide repeat-containing domain||PUA-like domain||Zinc finger, C3HC4 RING-type||Peptidase S16, lon N-terminal
ENSGALT00000029722	mRNA	0.832027	0.000188723	0.526295	0.000188723	ENSGALG00000018835	RNF41	protein_coding	TRAF-like||Zinc finger, C3HC4 RING-type||U box domain||Zinc finger, SIAH-type||USP8 interacting||Zinc finger, RING-type
ENSGALT00000027078	mRNA	-1.16955	0.000188723	-0.254589	0.0297115	ENSGALG00000016772	PDCL3	protein_coding	Thioredoxin-like fold||Phosducin, thioredoxin-like domain
ENSGALT00000018877	mRNA	-1.08833	0.000188723	-0.452151	0.000360792	ENSGALG00000011572	ASPG	protein_coding	Ankyrin repeat-containing domain||Asparaginase/glutaminase||L-asparaginase, type I||Ankyrin repeat
ENSGALT00000018874	mRNA	1.00656	0.000188723	0.580808	0.000360792	ENSGALG00000011571	AGPAT4	protein_coding	Phospholipid/glycerol acyltransferase
ENSGALT00000018508	mRNA	0.876731	0.000188723	0.2805	0.04687	ENSGALG00000011342	FGD6	protein_coding	Dbl homology (DH) domain||Zinc finger, FYVE-related||Pleckstrin homology domain||FYVE zinc finger
ENSGALT00000022399	mRNA	1.03529	0.000188723	0.256348	0.027566	ENSGALG00000013795	HIVEP2	protein_coding	Zinc finger, C2H2-like||Zinc finger, double-stranded RNA binding||Zinc finger, C2H2
ENSGALT00000026819	mRNA	0.482483	0.0448725	0.462996	0.0146547	ENSGALG00000016617	NCOA1	protein_coding	PAS fold||PAS domain||Myc-type, basic helix-loop-helix (bHLH) domain||Nuclear receptor coactivator||Nuclear receptor coactivator, Ncoa-type, interlocking||Steroid receptor coactivator||Domain of unknown function DUF1518||Nuclear receptor coactivator, interlocking
ENSGALT00000019584	mRNA	1.4433	0.000188723	0.470969	0.000188723	ENSGALG00000012000	METTL14	protein_coding	MT-A70-like||S-adenosyl-L-methionine-dependent methyltransferase
ENSGALT00000019581	mRNA	0.640662	0.000188723	0.332086	0.00255275	ENSGALG00000011998	SEC24D	protein_coding	Zinc finger, Sec23/Sec24-type||von Willebrand factor, type A||Sec23/Sec24, helical domain||Gelsolin-like domain||Sec23/Sec24, trunk domain||Sec23/Sec24 beta-sandwich
ENSGALT00000026810	mRNA	1.49781	0.000188723	0.32455	0.00476361	ENSGALG00000016611	WWC3	protein_coding	WW domain||C2 domain
ENSGALT00000024702	mRNA	0.582835	0.000188723	0.657943	0.000188723	ENSGALG00000015306	OSTM1	protein_coding	Osteopetrosis-associated transmembrane protein 1 precursor
ENSGALT00000034499	mRNA	0.931395	0.000188723	0.325967	0.0396952	ENSGALG00000021378	UBAP1	protein_coding	Ubiquitin-associated/translation elongation factor EF1B, N-terminal, eukaryote||UBA-like||Ubiquitin-associated domain/translation elongation factor EF-Ts, N-terminal
ENSGALT00000020683	mRNA	0.619222	0.000188723	0.282225	0.0165955	ENSGALG00000012674	--	protein_coding	--
ENSGALT00000015343	mRNA	-1.07773	0.00228414	-0.534663	0.0483392	ENSGALG00000009422	RGS10	protein_coding	RGS domain||Regulator of G protein signalling-like domain
ENSGALT00000018187	mRNA	-1.44508	0.000188723	-0.615635	0.000188723	ENSGALG00000011153	LY75	protein_coding	Kringle-like fold||C-type lectin||Fibronectin, type II, collagen-binding||Ricin B lectin domain||C-type lectin fold
ENSGALT00000007462	mRNA	1.22328	0.000188723	0.417459	0.00186934	ENSGALG00000004684	IPPK	protein_coding	Inositol-pentakisphosphate 2-kinase
ENSGALT00000007309	mRNA	-1.00787	0.000188723	-0.686231	0.000188723	ENSGALG00000004593	SULF2	protein_coding	Alkaline-phosphatase-like, core domain||Type I phosphodiesterase/nucleotide pyrophosphatase/phosphate transferase||Extracellular sulfatase||Extracellular sulfatase, C-terminal||Sulfatase
ENSGALT00000018181	mRNA	0.393493	0.00268716	-0.509945	0.000188723	ENSGALG00000011148	HHIPL1	protein_coding	Soluble quinoprotein glucose/sorbosone dehydrogenase||Glucose/Sorbosone dehydrogenase||SRCR-like domain||SRCR domain||Folate receptor-like
ENSGALT00000044239	mRNA	0.265434	0.0264879	0.312827	0.00777312	ENSGALG00000026760	-	protein_coding	Chaperonin Cpn60/TCP-1
ENSGALT00000036018	mRNA	-1.33847	0.000188723	-0.610393	0.0154066	ENSGALG00000022440	EVA1B	protein_coding	-
ENSGALT00000006990	mRNA	-0.674128	0.000188723	-0.362534	0.00812274	ENSGALG00000004383	TIMM22	protein_coding	Mitochondrial inner membrane translocase subunit Tim17/Tim22/Tim23/peroxisomal protein PMP24
ENSGALT00000006991	mRNA	-0.826845	0.000188723	-0.419839	0.00741646	ENSGALG00000004384	SLC19A1	protein_coding	Reduced folate carrier||Major facilitator superfamily||Major facilitator superfamily domain
ENSGALT00000003341	mRNA	-0.838629	0.000188723	-0.473919	0.00282283	ENSGALG00000002138	HYAL2	protein_coding	Hyaluronidase||Glycoside hydrolase superfamily
ENSGALT00000008465	mRNA	-0.431515	0.000188723	-0.681621	0.000188723	ENSGALG00000005278	CDH11	protein_coding	Cadherin||Cadherin, cytoplasmic domain||Cadherin-like
ENSGALT00000012100	mRNA	0.773172	0.000188723	0.861811	0.000188723	ENSGALG00000007484	GOT1	protein_coding	Aspartate/other aminotransferase||Aminotransferase, class I/classII||Pyridoxal phosphate-dependent transferase
ENSGALT00000019721	mRNA	1.12014	0.000188723	-0.404018	0.00186934	ENSGALG00000012072	-	protein_coding	Macro domain||Poly(ADP-ribose) polymerase, catalytic domain
ENSGALT00000026256	mRNA	1.84145	0.000188723	0.66043	0.000188723	ENSGALG00000016285	-	protein_coding	Carbohydrate kinase, FGGY, N-terminal||Glycerol kinase||Carbohydrate kinase, FGGY, C-terminal
ENSGALT00000026255	mRNA	0.905709	0.000188723	0.444396	0.00717933	ENSGALG00000016284	TAB3	protein_coding	Zinc finger, RanBP2-type||Ubiquitin system component Cue||UBA-like
ENSGALT00000032847	mRNA	0.891059	0.000188723	0.489406	0.0416416	ENSGALG00000014956	DINB1	protein_coding	DNA polymerase type-Y, HhH motif||DNA-repair protein, UmuC-like||DNA-repair protein, UmuC-like, N-terminal||Zinc finger, Rad18-type putative||DNA polymerase, Y-family, little finger domain
ENSGALT00000026251	mRNA	1.13385	0.000188723	0.586062	0.000188723	ENSGALG00000016282	ZNF451	protein_coding	Zinc finger, C2H2||Zinc finger, C2H2-like
ENSGALT00000026250	mRNA	-0.743549	0.000188723	-0.348058	0.00214594	ENSGALG00000016281	DMD	protein_coding	EF-hand domain, type 1||t-SNARE||EF-hand domain, type 2||Dystrophin/utrophin||Prefoldin||Spectrin repeat||WW domain||Zinc finger, ZZ-type||Spectrin/alpha-actinin||Alpha/Beta hydrolase fold
ENSGALT00000027443	mRNA	-1.32018	0.000188723	-0.714552	0.0267773	ENSGALG00000016986	LCP1	protein_coding	Calmodulin-regulated spectrin-associated protein, CH domain||Calponin homology domain||EF-hand domain
ENSGALT00000021859	mRNA	-1.09883	0.000188723	-0.350572	0.0422832	ENSGALG00000013403	MSANTD3	protein_coding	-
ENSGALT00000025747	mRNA	0.902858	0.000188723	-0.319683	0.0483392	ENSGALG00000015977	SMOX	protein_coding	Amine oxidase||FAD binding domain||FAD dependent oxidoreductase
ENSGALT00000018692	mRNA	1.32582	0.000188723	0.629364	0.000188723	ENSGALG00000011464	EIF5	protein_coding	W2 domain||Translation initiation factor IF2/IF5, N-terminal||Armadillo-type fold||Translation initiation factor IF2/IF5||Translation initiation factor IF2/IF5, zinc-binding
ENSGALT00000021854	mRNA	1.21726	0.000188723	0.320853	0.00538258	ENSGALG00000013400	PDCD6	protein_coding	EF-hand domain
ENSGALT00000015126	mRNA	-0.3393	0.0127072	0.421574	0.000526317	ENSGALG00000009298	TNIK	protein_coding	Tyrosine-protein kinase, catalytic domain||Protein kinase domain||Serine/threonine/dual specificity protein kinase, catalytic domain||Serine-threonine/tyrosine-protein kinase catalytic domain||Protein kinase-like domain||Citron-like
ENSGALT00000000926	mRNA	0.890722	0.000188723	0.422336	0.00172976	ENSGALG00000000652	ACOT7	protein_coding	HotDog domain||Thioesterase superfamily
ENSGALT00000043654	mRNA	-0.476448	0.00172976	-0.551989	0.000188723	ENSGALG00000026714	SHISA2	protein_coding	-
ENSGALT00000027679	mRNA	-1.26642	0.000188723	-0.332941	0.0176675	ENSGALG00000017134	IFT88	protein_coding	Tetratricopeptide TPR1||Tetratricopeptide TPR2||Tetratricopeptide repeat||Tetratricopeptide repeat-containing domain||Sel1-like
ENSGALT00000018986	mRNA	1.48074	0.000188723	0.885217	0.000188723	ENSGALG00000011621	IGF2R	protein_coding	Mannose-6-phosphate receptor binding domain||Cation-independent mannose-6-phosphate receptor||Kringle-like fold||Fibronectin, type II, collagen-binding
ENSGALT00000027677	mRNA	-1.62875	0.000188723	-0.659212	0.00200771	ENSGALG00000017133	N6AMT2	protein_coding	S-adenosyl-L-methionine-dependent methyltransferase||DNA methylase, N-6 adenine-specific, eukaryotic
ENSGALT00000043658	mRNA	-1.03365	0.000188723	-1.04593	0.000188723	ENSGALG00000027785	CCBE1	protein_coding	Collagen triple helix repeat||EGF-like calcium-binding domain||Epidermal growth factor-like domain
ENSGALT00000024991	mRNA	-0.393467	0.000685932	-0.954294	0.000188723	ENSGALG00000015497	VGLL3	protein_coding	TDU repeat||Vestigial/tondu
ENSGALT00000001980	mRNA	-2.32231	0.000188723	-0.398836	0.00186934	ENSGALG00000001298	RFC2	protein_coding	(+) RNA virus helicase core domain||ATPase, AAA-type, core||Replication factor C, C-terminal domain||DNA polymerase III, clamp loader complex, gamma/delta/delta subunit, C-terminal||P-loop containing nucleoside triphosphate hydrolase||AAA+ ATPase domain
ENSGALT00000000928	mRNA	-1.18418	0.000526317	-1.59665	0.000188723	ENSGALG00000000653	CNTN2	protein_coding	Fibronectin type III||Immunoglobulin subtype||Immunoglobulin V-set domain||Immunoglobulin-like domain||Immunoglobulin subtype 2||Immunoglobulin||Immunoglobulin I-set
ENSGALT00000037497	mRNA	0.479591	0.000188723	0.294561	0.00859222	ENSGALG00000012104	ANLN	protein_coding	Pleckstrin homology domain
ENSGALT00000012213	mRNA	1.10153	0.000188723	0.538324	0.000188723	ENSGALG00000007552	GLS	protein_coding	Ankyrin repeat||Beta-lactamase/transpeptidase-like||Ankyrin repeat-containing domain||Glutaminase
ENSGALT00000001362	mRNA	-0.622069	0.000188723	-0.647869	0.000188723	ENSGALG00000000927	ANGPTL2	protein_coding	Fibrinogen, alpha/beta/gamma chain, C-terminal globular domain
ENSGALT00000003009	mRNA	0.430801	0.000841166	0.628051	0.000188723	ENSGALG00000001944	TBC1D2	protein_coding	Rab-GTPase-TBC domain
ENSGALT00000005108	mRNA	-1.97112	0.000188723	-0.706621	0.0011447	ENSGALG00000003226	APOBEC2	protein_coding	APOBEC-like, C-terminal||APOBEC-like, N-terminal||Cytidine deaminase-like
ENSGALT00000003002	mRNA	1.02872	0.000188723	0.765133	0.000188723	ENSGALG00000001939	HIPK1	protein_coding	Serine-threonine/tyrosine-protein kinase catalytic domain||Protein kinase-like domain||Serine/threonine/dual specificity protein kinase, catalytic domain||Lipopolysaccharide kinase||Tyrosine-protein kinase, catalytic domain||Protein kinase domain
ENSGALT00000025608	mRNA	0.39334	0.000360792	-0.422252	0.000188723	ENSGALG00000015887	URB1	protein_coding	Armadillo-type fold||Nucleolar pre-ribosomal-associated protein 1, N-terminal
ENSGALT00000007603	mRNA	-0.360862	0.00438548	-0.275504	0.0304771	ENSGALG00000004767	ODF2	protein_coding	-
ENSGALT00000037304	mRNA	1.23684	0.000188723	0.370979	0.00387647	ENSGALG00000014486	TAPT1	protein_coding	Membrane protein,Tapt1/CMV receptor
ENSGALT00000038170	mRNA	0.90677	0.000188723	0.551494	0.00717933	ENSGALG00000011682	CNOT4	protein_coding	Zinc finger, RING-type||RNA recognition motif domain||RNA recognition motif domain, eukaryote
ENSGALT00000013186	mRNA	0.455211	0.000360792	0.478836	0.000188723	ENSGALG00000008123	RINT1	protein_coding	RINT-1/TIP-20
ENSGALT00000037308	mRNA	2.03403	0.000188723	0.341338	0.0241244	ENSGALG00000022985	PPAR	protein_coding	Peroxisome proliferator-activated receptor||Steroid hormone receptor||Zinc finger, nuclear hormone receptor-type||Peroxisome proliferator-activated receptor, alpha||Nuclear hormone receptor, ligand-binding||Nuclear hormone receptor, ligand-binding, core
ENSGALT00000016690	mRNA	0.276488	0.0418252	-0.298589	0.0350974	ENSGALG00000010258	LTBP2	protein_coding	TB domain||EGF-like calcium-binding domain||Epidermal growth factor-like domain
ENSGALT00000015018	mRNA	0.404147	0.000685932	0.512843	0.000188723	ENSGALG00000009229	ATP6V0C	protein_coding	V-ATPase proteolipid subunit C, eukaryotic||V-ATPase proteolipid subunit C-like domain||V-ATPase proteolipid subunit
ENSGALT00000019632	mRNA	0.479297	0.000188723	0.31267	0.00550525	ENSGALG00000012030	QSER1	protein_coding	-
ENSGALT00000000582	mRNA	-0.809303	0.000188723	-0.368084	0.000685932	ENSGALG00000000427	KDM5B	protein_coding	Zinc finger, C5HC2-type||Zinc finger, PHD-finger||Zinc finger, PHD-type||Lysine-specific demethylase-like domain||Zinc finger, FYVE/PHD-type||ARID DNA-binding domain||JmjC domain
ENSGALT00000015011	mRNA	-0.94311	0.000188723	-0.601614	0.000526317	ENSGALG00000009224	-	protein_coding	Tetratricopeptide repeat-containing domain||Tetratricopeptide repeat||Tetratricopeptide TPR2
ENSGALT00000031834	mRNA	-2.61017	0.000188723	-3.13145	0.000188723	ENSGALG00000011287	-	protein_coding	P-loop containing nucleoside triphosphate hydrolase||Sulfotransferase domain
ENSGALT00000000855	mRNA	-1.17427	0.000188723	-1.27935	0.000188723	ENSGALG00000026291	CDH3	protein_coding	Cadherin-like||Cadherin, cytoplasmic domain||Cadherin
ENSGALT00000027700	mRNA	-1.51023	0.000188723	-1.51274	0.000188723	ENSGALG00000017150	-	protein_coding	Ubiquitin-related domain||Rho GTPase-activating protein domain||Rho GTPase activation protein||Ras-association
ENSGALT00000026658	mRNA	1.37772	0.000188723	0.712222	0.000188723	ENSGALG00000022850	TMEM214	protein_coding	Protein of unknown function DUF2359, TMEM214
ENSGALT00000016052	mRNA	1.08966	0.000188723	0.418306	0.00158504	ENSGALG00000009873	LEMD3	protein_coding	Inner nuclear membrane protein MAN1
ENSGALT00000017509	mRNA	0.644471	0.000188723	-0.335756	0.00870816	ENSGALG00000010766	ATXN3	protein_coding	Machado-Joseph disease protein MJD||Ubiquitin interacting motif
ENSGALT00000002505	mRNA	-0.973129	0.000188723	-0.730799	0.000188723	ENSGALG00000001640	RNF122	protein_coding	Zinc finger, C3HC4 RING-type||Zinc finger, RING-type
ENSGALT00000002504	mRNA	1.4613	0.000188723	0.547828	0.000188723	ENSGALG00000001639	MTF1	protein_coding	Zinc finger, C2H2||Zinc finger, C2H2-like
ENSGALT00000017505	mRNA	1.84741	0.000188723	0.582424	0.000188723	ENSGALG00000010764	FBXO8	protein_coding	Sec7 domain||F-box domain
ENSGALT00000017502	mRNA	1.18396	0.000188723	0.387509	0.000360792	ENSGALG00000010763	TRIP11	protein_coding	GRIP||Prefoldin||t-SNARE||P-loop containing nucleoside triphosphate hydrolase
ENSGALT00000045797	mRNA	-1.50892	0.000360792	-0.831355	0.0123743	ENSGALG00000026890	ANGPT4	protein_coding	Fibrinogen, alpha/beta/gamma chain, C-terminal globular domain
ENSGALT00000003177	mRNA	0.503624	0.000188723	0.314899	0.00670958	ENSGALG00000002043	WDR33	protein_coding	WD40-repeat-containing domain||Collagen triple helix repeat||WD40 repeat
ENSGALT00000043224	mRNA	-1.04482	0.000188723	-0.924986	0.000188723	ENSGALG00000027571	-	protein_coding	Histone core||Histone-fold||Transcription factor CBF/NF-Y/archaeal histone||Histone H2B
ENSGALT00000037273	mRNA	1.2821	0.000188723	0.821411	0.011133	ENSGALG00000014975	DRD5	protein_coding	Adrenoceptor family||GPCR, rhodopsin-like, 7TM||Dopamine D5 receptor||7TM GPCR, serpentine receptor class x (Srx)||7TM GPCR, olfactory receptor/chemoreceptor Srsx||Dopamine receptor family||G protein-coupled receptor, rhodopsin-like
ENSGALT00000003178	mRNA	-0.682315	0.000188723	-0.404636	0.0172445	ENSGALG00000002044	FAM86A	protein_coding	Nicotinamide N-methyltransferase-like||S-adenosyl-L-methionine-dependent methyltransferase
ENSGALT00000046008	mRNA	-0.868224	0.00255275	-0.696103	0.0114722	ENSGALG00000025774	-	protein_coding	Homeodomain-like||Homeodomain, metazoa||Homeobox domain
ENSGALT00000039313	mRNA	1.59967	0.000188723	1.13569	0.000188723	ENSGALG00000003835	10	protein_coding	HAD-like domain||P-type ATPase, subfamily IIA, SERCA-type||P-type ATPase, cytoplasmic domain N||P-type ATPase||Cation-transporting P-type ATPase, N-terminal||Cation-transporting P-type ATPase, C-terminal||P-type ATPase, A domain
ENSGALT00000014672	mRNA	0.63965	0.000188723	0.427271	0.000188723	ENSGALG00000009018	TMEM87A	protein_coding	Transmembrane receptor, eukaryota
ENSGALT00000014137	mRNA	0.763736	0.000188723	0.291326	0.0279594	ENSGALG00000008686	TRDMT1	protein_coding	S-adenosyl-L-methionine-dependent methyltransferase||C-5 cytosine methyltransferase
ENSGALT00000016274	mRNA	1.67452	0.000188723	0.643697	0.000188723	ENSGALG00000010020	TTC7A	protein_coding	Tetratricopeptide TPR1||Tetratricopeptide repeat||Tetratricopeptide repeat-containing domain
ENSGALT00000046004	mRNA	-3.14173	0.000188723	-0.742229	0.00929837	ENSGALG00000027213	ALX1	protein_coding	Homeobox domain||Homeodomain-like||OAR domain
ENSGALT00000016270	mRNA	0.394441	0.000360792	0.450309	0.000188723	ENSGALG00000010017	MCFD2	protein_coding	EF-hand domain
ENSGALT00000044854	mRNA	-1.22992	0.000188723	-0.508051	0.000188723	ENSGALG00000025916	EMILIN3	protein_coding	EMI domain||Prefoldin
ENSGALT00000001138	mRNA	-0.547042	0.00295897	-0.433047	0.0155101	ENSGALG00000000785	HYAL1	protein_coding	Glycoside hydrolase superfamily||Hyaluronidase
ENSGALT00000011310	mRNA	0.81463	0.000188723	-0.412972	0.00550525	ENSGALG00000006981	MCTP2	protein_coding	Phosphoribosyltransferase C-terminal||C2 domain
ENSGALT00000036672	mRNA	-1.24718	0.000188723	-1.11227	0.000188723	ENSGALG00000016223	MAOB	protein_coding	Pyridine nucleotide-disulphide oxidoreductase, NAD-binding domain||FAD binding domain||Pyridine nucleotide-disulphide oxidoreductase, FAD/NAD(P)-binding domain||Monooxygenase, FAD-binding||Conserved hypothetical protein CHP00275, flavoprotein HI0933-like||Amine oxidase||FAD dependent oxidoreductase||Flavin amine oxidase
ENSGALT00000016472	mRNA	2.3553	0.000188723	0.740705	0.000188723	ENSGALG00000010129	PLK3	protein_coding	Serine/threonine/dual specificity protein kinase, catalytic domain||Protein kinase-like domain||Serine-threonine/tyrosine-protein kinase catalytic domain||POLO box duplicated domain||Tyrosine-protein kinase, catalytic domain||Protein kinase domain
ENSGALT00000032506	mRNA	2.33254	0.000188723	1.3155	0.000360792	ENSGALG00000020380	--	protein_coding	--
ENSGALT00000000481	mRNA	-0.896555	0.00599468	-1.24443	0.000188723	ENSGALG00000000357	-	protein_coding	Trypsin Inhibitor-like, cysteine rich domain||ADAM, cysteine-rich||Epidermal growth factor-like domain||Peptidase M12B, ADAM/reprolysin||Blood coagulation inhibitor, Disintegrin||Peptidase M12B, propeptide
ENSGALT00000002433	mRNA	-0.675265	0.000188723	0.434761	0.000841166	ENSGALG00000001603	NARF	protein_coding	Iron hydrogenase||Iron hydrogenase, small subunit-like||Iron hydrogenase, large subunit, C-terminal
ENSGALT00000017475	mRNA	-0.970509	0.000188723	-1.19064	0.000188723	ENSGALG00000010738	TC2N	protein_coding	C2 domain
ENSGALT00000030979	mRNA	1.36272	0.000188723	0.693907	0.011133	ENSGALG00000013441	INVS	protein_coding	Ankyrin repeat||P-loop containing nucleoside triphosphate hydrolase||IQ motif, EF-hand binding site||Ankyrin repeat-containing domain
ENSGALT00000007105	mRNA	-0.54554	0.000188723	-0.251502	0.0242226	ENSGALG00000004465	PALD1	protein_coding	Protein-tyrosine phosphatase-like
ENSGALT00000037868	mRNA	-0.598723	0.00859222	-1.61939	0.000188723	ENSGALG00000012171	GPR39	protein_coding	G protein-coupled receptor, rhodopsin-like||7TM GPCR, serpentine receptor class v (Srv)||GPCR, rhodopsin-like, 7TM
ENSGALT00000009690	mRNA	-2.00764	0.000360792	-1.25356	0.000526317	ENSGALG00000006019	EPHX4	protein_coding	Alpha/Beta hydrolase fold||Epoxide hydrolase-like||Alpha/beta hydrolase fold-1
ENSGALT00000039226	mRNA	1.38186	0.000188723	0.533958	0.0197336	ENSGALG00000004275	RHOF	protein_coding	Small GTPase superfamily, ARF/SAR type||Small GTP-binding protein domain||Small GTPase superfamily, Rab type||Small GTPase superfamily||Mitochondrial Rho-like||Small GTPase superfamily, Rho type||P-loop containing nucleoside triphosphate hydrolase||Small GTPase superfamily, Ras type
ENSGALT00000014975	mRNA	0.349206	0.0321108	0.425811	0.00952519	ENSGALG00000009195	MCM8	protein_coding	P-loop containing nucleoside triphosphate hydrolase||Mini-chromosome maintenance, DNA-dependent ATPase||Nucleic acid-binding, OB-fold
ENSGALT00000039224	mRNA	-2.1218	0.000188723	-0.844087	0.000188723	ENSGALG00000006775	TGM2	protein_coding	Transglutaminase, C-terminal||Immunoglobulin E-set||Transglutaminase, N-terminal||Transglutaminase-like
ENSGALT00000016302	mRNA	0.830837	0.000188723	0.374316	0.00741646	ENSGALG00000010035	NR3C2	protein_coding	Nuclear hormone receptor, ligand-binding, core||Nuclear hormone receptor, ligand-binding||Zinc finger, nuclear hormone receptor-type
ENSGALT00000016303	mRNA	1.04835	0.000188723	-0.59714	0.000188723	ENSGALG00000010036	FOSL2	protein_coding	AP-1 transcription factor||Basic-leucine zipper domain||Transcription factor, Skn-1-like, DNA-binding domain
ENSGALT00000015903	mRNA	2.28045	0.000188723	1.56545	0.000995718	ENSGALG00000009778	HCLS1	protein_coding	SH3 domain||Variant SH3 domain||Hs1/Cortactin
ENSGALT00000017251	mRNA	-1.39254	0.000188723	-0.265979	0.0393296	ENSGALG00000010601	UFSP2	protein_coding	Peptidase C78, ubiquitin fold modifier-specific peptidase 1/ 2
ENSGALT00000017891	mRNA	-1.67674	0.000188723	-1.15318	0.000995718	ENSGALG00000010983	NPY	protein_coding	Pancreatic hormone-like
ENSGALT00000017890	mRNA	-0.844806	0.000188723	-0.430109	0.000188723	ENSGALG00000010982	NID1	protein_coding	Green fluorescent protein||EGF-like calcium-binding domain||G2 nidogen/fibulin G2F||Nidogen, extracellular domain||Thyroglobulin type-1||LDLR class B repeat||Epidermal growth factor-like domain
ENSGALT00000034784	mRNA	-1.77835	0.000188723	-1.35585	0.000188723	ENSGALG00000021520	TMEM8C	protein_coding	Protein of unknown function DUF3522
ENSGALT00000023947	mRNA	-2.03977	0.000188723	-2.20582	0.000188723	ENSGALG00000014835	C7	protein_coding	Membrane attack complex component/perforin/complement C9||Membrane attack complex component/perforin (MACPF) domain||Factor I / membrane attack complex||Sushi/SCR/CCP domain||Low-density lipoprotein (LDL) receptor class A repeat||Thrombospondin, type 1 repeat
ENSGALT00000014971	mRNA	0.533052	0.000360792	0.548345	0.000526317	ENSGALG00000009192	SLITRK2	protein_coding	Cysteine-rich flanking region, C-terminal||Leucine-rich repeat, typical subtype||Leucine-rich repeat
ENSGALT00000044448	mRNA	0.511082	0.000685932	0.546848	0.000188723	ENSGALG00000026008	DNM2	protein_coding	Dynamin, GTPase domain||Dynamin central domain||P-loop containing nucleoside triphosphate hydrolase||Dynamin superfamily
ENSGALT00000017898	mRNA	-0.787657	0.000188723	-0.362702	0.00623173	ENSGALG00000010988	MPP6	protein_coding	L27||SH3 domain||Variant SH3 domain||P-loop containing nucleoside triphosphate hydrolase||L27, C-terminal||PDZ domain||Guanylate kinase-like||Guanylate kinase/L-type calcium channel beta subunit
ENSGALT00000044444	mRNA	-0.731883	0.0127072	-1.42432	0.000188723	ENSGALG00000026465	TMEM100	protein_coding	-
ENSGALT00000006907	mRNA	-0.806365	0.000188723	-0.584522	0.000360792	ENSGALG00000004333	ABCA5	protein_coding	P-loop containing nucleoside triphosphate hydrolase||ABC transporter-like||AAA+ ATPase domain
ENSGALT00000017657	mRNA	1.19771	0.000188723	1.3046	0.000188723	ENSGALG00000010859	EPGN	protein_coding	Epidermal growth factor-like domain
ENSGALT00000013162	mRNA	0.98641	0.000188723	-0.332178	0.00513326	ENSGALG00000008107	IRS4	protein_coding	Insulin receptor substrate-1, PTB||Pleckstrin homology domain
ENSGALT00000043311	mRNA	-0.954698	0.000188723	-0.913369	0.000188723	ENSGALG00000026864	ZCCHC24	protein_coding	Zinc finger, CCHC-type
ENSGALT00000013166	mRNA	-2.36788	0.000188723	-0.760881	0.00348527	ENSGALG00000008111	MEST	protein_coding	Protein of unknown function DUF1057||Alpha/beta hydrolase fold-1||Alpha/Beta hydrolase fold||Epoxide hydrolase-like
ENSGALT00000013169	mRNA	1.69157	0.000188723	0.354361	0.0465064	ENSGALG00000008113	PLCL1	protein_coding	Pleckstrin homology domain||PLC-like phosphodiesterase, TIM beta/alpha-barrel domain||Phospholipase C, phosphatidylinositol-specific, Y domain||C2 domain||Phosphoinositide phospholipase C family||Phospholipase C, phosphatidylinositol-specific , X domain||Phospholipase C, phosphoinositol-specific, EF-hand-like
ENSGALT00000043951	mRNA	-0.55898	0.00695033	0.483945	0.00859222	ENSGALG00000028673	3-Mar	protein_coding	Zinc finger, C3HC4 RING-type||Zinc finger, RING-CH-type
ENSGALT00000037877	mRNA	0.731051	0.000188723	0.519721	0.000188723	ENSGALG00000010908	CDCA7L	protein_coding	Zinc-finger domain of monoamine-oxidase A repressor R1
ENSGALT00000037876	mRNA	1.02374	0.00143933	1.40929	0.000188723	ENSGALG00000012178	PDGFB	protein_coding	PDGF/VEGF domain||Cystine-knot cytokine||Platelet-derived growth factor, N-terminal
ENSGALT00000025350	mRNA	-1.87052	0.000188723	-1.34456	0.000188723	ENSGALG00000015721	SVEP1	protein_coding	EGF-like calcium-binding domain||Sushi/SCR/CCP domain||Tyrosine-protein kinase ephrin type A/B receptor-like||Pentaxin||von Willebrand factor, type A||Hyalin||EGF-like domain, extracellular||Epidermal growth factor-like domain||Insulin-like growth factor binding protein, N-terminal||Concanavalin A-like lectin/glucanase domain
ENSGALT00000015838	mRNA	1.04761	0.000188723	0.311872	0.0129311	ENSGALG00000009731	ARHGAP11A	protein_coding	Rho GTPase-activating protein domain||Rho GTPase activation protein
ENSGALT00000012759	mRNA	0.7658	0.000188723	1.03364	0.000188723	ENSGALG00000007861	MAGT1	protein_coding	Thioredoxin domain||Oligosaccharyl transferase complex, subunit OST3/OST6||Thioredoxin-like fold
ENSGALT00000010845	mRNA	0.338546	0.00765314	0.278435	0.0338504	ENSGALG00000006706	USP6NL	protein_coding	Rab-GTPase-TBC domain
ENSGALT00000025915	mRNA	-0.9483	0.000188723	-0.284544	0.0486824	ENSGALG00000016083	ANG-1	protein_coding	Fibrinogen, alpha/beta/gamma chain, C-terminal globular domain
ENSGALT00000046173	mRNA	1.93057	0.000188723	0.602719	0.000188723	ENSGALG00000007679	MITF	protein_coding	Basic helix-loop-helix leucine zipper transcrition factor MiT/TFE||Myc-type, basic helix-loop-helix (bHLH) domain
ENSGALT00000025913	mRNA	2.12796	0.000188723	-0.885072	0.0116998	ENSGALG00000016080	ABRA	protein_coding	-
ENSGALT00000040657	mRNA	-0.740832	0.00186934	-0.760203	0.000995718	ENSGALG00000024083	C8orf4	protein_coding	-
ENSGALT00000006434	mRNA	1.42993	0.000188723	0.385238	0.00905951	ENSGALG00000004042	NUFIP2	protein_coding	-
ENSGALT00000031934	mRNA	-1.44981	0.000188723	-1.07296	0.000188723	ENSGALG00000020067	VASH2	protein_coding	-
ENSGALT00000006436	mRNA	0.359928	0.0225006	-1.11758	0.000188723	ENSGALG00000004044	CSRP3	protein_coding	Zinc finger, LIM-type
ENSGALT00000000321	mRNA	-0.355808	0.0189195	-0.588713	0.000188723	ENSGALG00000000242	EBF2	protein_coding	IPT domain||Immunoglobulin E-set
ENSGALT00000000320	mRNA	-0.831147	0.000188723	0.87822	0.000188723	ENSGALG00000000241	STARD4	protein_coding	START domain
ENSGALT00000007852	mRNA	-0.700685	0.000188723	-0.303244	0.0297115	ENSGALG00000004909	RARRES2	protein_coding	-
ENSGALT00000043000	mRNA	0.710687	0.000188723	0.265378	0.0486062	ENSGALG00000027191	TMEM186	protein_coding	-
ENSGALT00000043007	mRNA	0.826054	0.000188723	0.364017	0.0299064	ENSGALG00000026380	UBE2C	protein_coding	Ubiquitin-conjugating enzyme E2||Ubiquitin-conjugating enzyme/RWD-like
ENSGALT00000044185	mRNA	-0.799391	0.000188723	-0.285894	0.014008	ENSGALG00000026999	SNRPB2	protein_coding	RNA recognition motif domain
ENSGALT00000006507	mRNA	0.585158	0.000188723	0.292715	0.0163833	ENSGALG00000004089	PRDM2	protein_coding	Predicted retinoblastoma binding protein (RIZ)||Zinc finger, C2H2-like||SET domain||Zinc finger, C2H2
ENSGALT00000003754	mRNA	0.566034	0.000188723	0.427338	0.00129296	ENSGALG00000002375	NOTCH1	protein_coding	Notch||EGF-like calcium-binding domain||Ankyrin repeat-containing domain||Notch domain||Neurogenic locus Notch 1||Notch, NOD domain||Domain of unknown function DUF3454, notch||Ankyrin repeat||Notch, NODP domain||EGF-like domain, extracellular||Epidermal growth factor-like domain
ENSGALT00000024538	mRNA	1.0193	0.000188723	0.660364	0.000188723	ENSGALG00000015207	F5	protein_coding	Cupredoxin||Multicopper oxidase, type 3||Galactose-binding domain-like||Coagulation factor 5/8 C-terminal type domain
ENSGALT00000005981	mRNA	-0.245872	0.0301997	-0.22189	0.0494092	ENSGALG00000003770	Protein	protein_coding	Annexin, type V||Annexin, type II||Annexin||Annexin repeat
ENSGALT00000005982	mRNA	0.570989	0.000188723	0.28225	0.026689	ENSGALG00000003771	SIN3B	protein_coding	Paired amphipathic helix||Histone deacetylase interacting
ENSGALT00000005630	mRNA	-0.338098	0.011809	0.391522	0.00295897	ENSGALG00000003558	NADK2	protein_coding	NAD kinase, eukaryotic||Inorganic polyphosphate/ATP-NAD kinase||ATP-NAD kinase-like domain
ENSGALT00000039139	mRNA	0.969862	0.000188723	0.439685	0.00387647	ENSGALG00000013494	CENPN	protein_coding	Centromere protein Chl4/mis15/CENP-N
ENSGALT00000005988	mRNA	0.849948	0.000188723	0.467482	0.000188723	ENSGALG00000003775	RICTOR	protein_coding	Armadillo-type fold
ENSGALT00000005638	mRNA	-1.1882	0.000188723	-0.888454	0.000188723	ENSGALG00000003561	PEX11G	protein_coding	Peroxisomal biogenesis factor 11
ENSGALT00000023786	mRNA	-0.871787	0.000188723	-0.674978	0.000188723	ENSGALG00000014751	ADAMTS6	protein_coding	Peptidase M12B, ADAM/reprolysin||ADAM-TS Spacer 1||PLAC||Thrombospondin, type 1 repeat||Peptidase M12B, propeptide||Peptidase M12B, ADAM-TS
ENSGALT00000033290	mRNA	0.672196	0.000188723	0.551008	0.000188723	ENSGALG00000009240	NFE2L2	protein_coding	Transcription factor, Skn-1-like, DNA-binding domain||Basic-leucine zipper domain||Basic leucine zipper domain, Maf-type
ENSGALT00000013570	mRNA	0.490373	0.0272764	0.782519	0.000360792	ENSGALG00000008337	SLC8B1	protein_coding	Sodium/calcium exchanger membrane region
ENSGALT00000010570	mRNA	0.317551	0.00476361	0.456943	0.000188723	ENSGALG00000006542	ESYT2	protein_coding	-
ENSGALT00000020725	mRNA	1.21745	0.000188723	0.264511	0.0321982	ENSGALG00000012696	RANBP9	protein_coding	CTLH, C-terminal LisH motif||CTLH/CRA C-terminal to LisH motif domain||B30.2/SPRY domain||SPRY domain||LisH dimerisation motif, subgroup||LisH dimerisation motif||CRA domain||Concanavalin A-like lectin/glucanase domain
ENSGALT00000031164	mRNA	2.17736	0.000188723	-0.534032	0.00361776	ENSGALG00000011291	REV-ERBb	protein_coding	Nuclear hormone receptor, ligand-binding, core||Nuclear hormone receptor, ligand-binding||Zinc finger, nuclear hormone receptor-type||Steroid hormone receptor||Retinoic acid receptor
ENSGALT00000000212	mRNA	0.977981	0.000188723	0.68138	0.000188723	ENSGALG00000000156	BRD2	protein_coding	Bromodomain
ENSGALT00000024083	mRNA	0.297135	0.0387568	0.317246	0.0290192	ENSGALG00000014931	RAB28	protein_coding	Small GTPase superfamily||Mitochondrial Rho-like||Small GTPase superfamily, Rho type||Gtr1/RagA G protein||Ran GTPase||Small GTPase superfamily, Ras type||P-loop containing nucleoside triphosphate hydrolase||Small GTPase superfamily, ARF/SAR type||Small GTP-binding protein domain||Small GTPase superfamily, Rab type
ENSGALT00000027052	mRNA	0.94983	0.000188723	0.604249	0.000188723	ENSGALG00000016754	a	protein_coding	Glycosyl transferase family 54
ENSGALT00000024089	mRNA	0.358216	0.00361776	-0.825785	0.000188723	ENSGALG00000014935	GREB1L	protein_coding	P-loop containing nucleoside triphosphate hydrolase
ENSGALT00000009323	mRNA	-2.20385	0.000188723	-0.61481	0.0011447	ENSGALG00000005806	KIF24	protein_coding	P-loop containing nucleoside triphosphate hydrolase||Sterile alpha motif domain||Kinesin motor domain||Sterile alpha motif/pointed domain
ENSGALT00000009988	mRNA	-0.321677	0.0468701	-0.383282	0.0147639	ENSGALG00000006190	FHL1	protein_coding	Zinc finger, LIM-type
ENSGALT00000007158	mRNA	1.06384	0.000188723	0.363334	0.00186934	ENSGALG00000004493	RSRC2	protein_coding	-
ENSGALT00000036826	mRNA	-0.808291	0.000188723	-0.776779	0.000360792	ENSGALG00000028863	-	protein_coding	Immunoglobulin subtype||Immunoglobulin I-set||Immunoglobulin subtype 2||Immunoglobulin-like domain
ENSGALT00000022839	mRNA	1.08261	0.000188723	0.513	0.00425862	ENSGALG00000014108	SLC10A4	protein_coding	Bile acid:sodium symporter/arsenical resistance protein Acr3
ENSGALT00000028394	mRNA	-2.06913	0.000526317	-2.04583	0.000526317	ENSGALG00000017690	KCNS2	protein_coding	BTB/POZ fold||Potassium channel, voltage dependent, Kv||Ion transport domain||BTB/POZ-like||Potassium channel, voltage dependent, Kv3||Potassium channel tetramerisation-type BTB domain||Potassium channel, voltage dependent, Kv6||Potassium channel, voltage dependent, Kv9||Potassium channel, voltage dependent, Kv2||Two pore domain potassium channel domain||Potassium channel
ENSGALT00000025131	mRNA	1.1839	0.000188723	0.398631	0.0346163	ENSGALG00000015574	SLCO5A1	protein_coding	Major facilitator superfamily||Major facilitator superfamily domain||Organic anion transporter polypeptide OATP||Kazal domain
ENSGALT00000001184	mRNA	-1.82131	0.000188723	-2.33911	0.000188723	ENSGALG00000000779	-	protein_coding	Prefoldin||Myosin tail||P-loop containing nucleoside triphosphate hydrolase||Myosin, N-terminal, SH3-like||Myosin head, motor domain||IQ motif, EF-hand binding site
ENSGALT00000014236	mRNA	-2.48797	0.000188723	-1.13231	0.000188723	ENSGALG00000008747	ITGA8	protein_coding	Integrin alpha beta-propellor||Integrin alpha chain, C-terminal cytoplasmic region, conserved site||Integrin alpha chain||Integrin alpha-2||FG-GAP repeat
ENSGALT00000001181	mRNA	0.624743	0.000188723	0.259553	0.027566	ENSGALG00000000811	IST1	protein_coding	Domain of unknown function DUF292, eukaryotic
ENSGALT00000005180	mRNA	1.81622	0.000188723	0.74147	0.000188723	ENSGALG00000003277	SUZ12	protein_coding	Polycomb protein, VEFS-Box
ENSGALT00000038545	mRNA	0.495357	0.00129296	0.487543	0.00186934	ENSGALG00000007095	CUL2	protein_coding	Cullin, N-terminal||Cullin protein, neddylation domain||Cullin repeat-like-containing domain||Cullin homology
ENSGALT00000024661	mRNA	1.16088	0.000188723	0.492768	0.00348527	ENSGALG00000014642	CHD-Z	protein_coding	Homeodomain-like||Helicase, C-terminal||SNF2-related||P-loop containing nucleoside triphosphate hydrolase||Chromo domain-like||Chromo domain||Chromo/chromo shadow domain||Helicase superfamily 1/2, ATP-binding domain
ENSGALT00000040780	mRNA	-0.940758	0.000188723	-1.39706	0.000188723	ENSGALG00000024136	-	protein_coding	Keratin||Trypsin Inhibitor-like, cysteine rich domain
ENSGALT00000031003	mRNA	0.359611	0.0149768	1.03024	0.000188723	ENSGALG00000013073	UPP1	protein_coding	Nucleoside phosphorylase domain||Uridine phosphorylase, eukaryotic
ENSGALT00000045156	mRNA	-1.92896	0.000188723	-0.624305	0.00143933	ENSGALG00000026536	IP6K3	protein_coding	Inositol polyphosphate kinase
ENSGALT00000023169	mRNA	-1.36729	0.000188723	-0.455696	0.00599468	ENSGALG00000014342	TEAD4	protein_coding	TEA/ATTS||Transcriptional enhancer factor
ENSGALT00000020549	mRNA	1.25462	0.000188723	0.747096	0.000188723	ENSGALG00000012585	-	protein_coding	XPC-binding domain||Ubiquitin-related domain||Ubiquitin-like||Rad60/SUMO-like domain||Armadillo-type fold||Heat shock chaperonin-binding||UBA-like||Ubiquitin-associated domain/translation elongation factor EF-Ts, N-terminal||Ubiquitin-associated/translation elongation factor EF1B, N-terminal, eukaryote
ENSGALT00000014356	mRNA	-0.593677	0.00214594	0.371282	0.0343343	ENSGALG00000008835	SAMD13	protein_coding	Sterile alpha motif/pointed domain
ENSGALT00000007674	mRNA	-0.270129	0.0343343	0.467929	0.000188723	ENSGALG00000004805	DMXL2	protein_coding	RAVE complex protein Rav1 C-terminal||WD40 repeat||WD40-repeat-containing domain
ENSGALT00000020544	mRNA	-1.00878	0.000188723	-0.630272	0.000188723	ENSGALG00000012577	FRMD3	protein_coding	FERM, C-terminal PH-like domain||FERM, N-terminal||FERM domain||Ubiquitin-related domain||FERM adjacent (FA)||Band 4.1 domain||Ezrin/radixin/moesin like||FERM central domain
ENSGALT00000042662	mRNA	1.01828	0.000188723	0.428924	0.000188723	ENSGALG00000026858	BTG2	protein_coding	Anti-proliferative protein
ENSGALT00000020546	mRNA	-1.73006	0.000188723	-0.869184	0.00611447	ENSGALG00000012583	IDNK	protein_coding	Carbohydrate kinase, thermoresistant glucokinase||P-loop containing nucleoside triphosphate hydrolase||Shikimate kinase/Threonine synthase-like 1
ENSGALT00000042664	mRNA	-0.911816	0.000188723	-0.963441	0.000188723	ENSGALG00000028946	CSRP2	protein_coding	Zinc finger, LIM-type
ENSGALT00000038898	mRNA	-1.40554	0.000188723	-1.45612	0.000188723	ENSGALG00000012070	CYP24A1	protein_coding	Cytochrome P450, E-class, group I||Cytochrome P450, E-class, CYP24A, mitochondrial||Cytochrome P450, E-class, group IV||Cytochrome P450
ENSGALT00000005162	mRNA	0.526446	0.000188723	-0.262918	0.0231008	ENSGALG00000003260	UTP6	protein_coding	U3 small nucleolar RNA-associated protein 6||HAT (Half-A-TPR) repeat
ENSGALT00000024889	mRNA	0.81632	0.000188723	0.43312	0.00129296	ENSGALG00000015431	UBXN2B	protein_coding	Ubiquitin-related domain||UBX domain||SEP domain
ENSGALT00000020890	mRNA	-0.930708	0.000188723	-0.437025	0.000841166	ENSGALG00000012805	FARS2	protein_coding	Aminoacyl-tRNA synthetase, class II||Phenylalanyl-tRNA synthetase, class IIc, mitochondrial||Phenylalanyl-tRNA synthetase||Phenylalanine-tRNA ligase, beta subunit, ferrodoxin-fold anticodon-binding
ENSGALT00000008121	mRNA	-0.229735	0.0493244	-0.454305	0.000188723	ENSGALG00000005065	PLA2G4A	protein_coding	Acyl transferase/acyl hydrolase/lysophospholipase||Lysophospholipase, catalytic domain||C2 domain
ENSGALT00000020896	mRNA	0.771456	0.000188723	0.285332	0.0292138	ENSGALG00000012808	-	protein_coding	ClpP/crotonase-like domain||Chromo/chromo shadow domain||Chromo domain-like||Chromo domain||Chromo domain subgroup||Crotonase superfamily
ENSGALT00000024880	mRNA	-0.496895	0.00835284	-0.593472	0.00255275	ENSGALG00000015424	FAM110B	protein_coding	-
ENSGALT00000024886	mRNA	-1.18754	0.000188723	-0.337015	0.014008	ENSGALG00000015428	PSD3	protein_coding	Sec7 domain||Pleckstrin homology domain
ENSGALT00000007143	mRNA	1.15783	0.000188723	0.548421	0.000188723	ENSGALG00000004485	DOLPP1	protein_coding	Phosphatidic acid phosphatase type 2/haloperoxidase
ENSGALT00000004587	mRNA	-2.13873	0.000188723	-1.76712	0.000188723	ENSGALG00000002907	MYL1	protein_coding	EF-hand domain
ENSGALT00000024714	mRNA	0.636855	0.000526317	0.444242	0.0150878	ENSGALG00000015311	RNF38	protein_coding	Zinc finger, C3HC4 RING-type||Zinc finger, RING-type
ENSGALT00000004582	mRNA	-0.503667	0.000188723	-0.269515	0.0290192	ENSGALG00000002903	--	protein_coding	--
ENSGALT00000002248	mRNA	-2.04128	0.000188723	-1.0157	0.000188723	ENSGALG00000001483	--	protein_coding	--
ENSGALT00000002246	mRNA	0.704572	0.000188723	0.419524	0.000188723	ENSGALG00000001482	GIGYF2	protein_coding	GYF
ENSGALT00000005564	mRNA	-1.31704	0.0142184	-1.89389	0.00513326	ENSGALG00000023760	CHIA	protein_coding	Chitinase II||Glycoside hydrolase, family 18, catalytic domain||Chitinase insertion domain||Chitin binding domain||Glycoside hydrolase superfamily
ENSGALT00000002243	mRNA	1.37164	0.000188723	0.800166	0.00525661	ENSGALG00000001480	FAM212B	protein_coding	-
ENSGALT00000013975	mRNA	-1.26742	0.000188723	0.302249	0.0259979	ENSGALG00000008582	ADAM23	protein_coding	Peptidase M12B, propeptide||Blood coagulation inhibitor, Disintegrin||Peptidase M12B, ADAM/reprolysin||Epidermal growth factor-like domain||ADAM, cysteine-rich
ENSGALT00000004344	mRNA	0.272849	0.0145469	0.325489	0.00361776	ENSGALG00000002750	NCKAP1	protein_coding	Nck-associated protein 1
ENSGALT00000004341	mRNA	-0.645419	0.000188723	-0.311554	0.0302983	ENSGALG00000002749	-	protein_coding	PTB/PI domain
ENSGALT00000001456	mRNA	0.550394	0.0423646	0.596778	0.0173493	ENSGALG00000029066	-	protein_coding	LCCL domain||Galactose-binding domain-like||Coagulation factor 5/8 C-terminal type domain||CUB domain
ENSGALT00000020879	mRNA	-0.392696	0.00268716	-0.438875	0.000188723	ENSGALG00000012796	KIAA1549	protein_coding	-
ENSGALT00000012483	mRNA	-2.24437	0.000188723	-1.46533	0.000188723	ENSGALG00000007703	-	protein_coding	Zinc finger, RING-type||PDZ domain||Zinc finger, C3HC4 RING-type
ENSGALT00000001450	mRNA	-0.698439	0.000188723	-0.454917	0.00158504	ENSGALG00000000982	CCDC27	protein_coding	-
ENSGALT00000009500	mRNA	1.86001	0.000188723	0.90529	0.000188723	ENSGALG00000005906	SQSTM1	protein_coding	UBA-like||Ubiquitin-associated/translation elongation factor EF1B, N-terminal, eukaryote||Zinc finger, ZZ-type||Phox/Bem1p
ENSGALT00000043828	mRNA	0.278705	0.049148	0.549848	0.000188723	ENSGALG00000028253	ATXN1L	protein_coding	Ataxin, AXH domain||Ataxin-1/HBP1 module (AXH)
ENSGALT00000009050	mRNA	-1.0635	0.000188723	0.436946	0.0149768	ENSGALG00000005643	LYVE1	protein_coding	Link||C-type lectin fold
ENSGALT00000027284	mRNA	1.31482	0.000188723	0.558452	0.000188723	ENSGALG00000016885	STK24	protein_coding	Protein kinase-like domain||Serine/threonine/dual specificity protein kinase, catalytic domain||Serine-threonine/tyrosine-protein kinase catalytic domain||Tyrosine-protein kinase, catalytic domain||Protein kinase domain
ENSGALT00000041261	mRNA	0.762455	0.000188723	0.547367	0.000188723	ENSGALG00000002141	UGGT1	protein_coding	UDP-glucose:Glycoprotein Glucosyltransferase||Nucleotide-diphospho-sugar transferases||Glycosyl transferase, family 8||P-loop containing nucleoside triphosphate hydrolase
ENSGALT00000036310	mRNA	-1.52567	0.000188723	-0.828183	0.000188723	ENSGALG00000022674	HINTW	protein_coding	-
ENSGALT00000036649	mRNA	1.04998	0.000360792	0.74534	0.00587424	ENSGALG00000016265	LANCL3	protein_coding	LanC-like protein, eukaryotic||Six-hairpin glycosidase-like||Lanthionine synthetase C-like
ENSGALT00000001539	mRNA	-0.527882	0.00129296	-0.396654	0.0174587	ENSGALG00000001038	MAN1C1	protein_coding	Glycoside hydrolase, family 47
ENSGALT00000027289	mRNA	-0.294903	0.00741646	-0.236822	0.0357756	ENSGALG00000016887	-	protein_coding	HEAT||Armadillo-type fold
ENSGALT00000022165	mRNA	-1.58372	0.000188723	-1.98936	0.000188723	ENSGALG00000013624	FAM65B	protein_coding	Armadillo-type fold
ENSGALT00000008699	mRNA	0.770789	0.000360792	0.601485	0.00513326	ENSGALG00000005416	TTC39B	protein_coding	Outer membrane protein Iml2/Tetratricopeptide repeat protein 39
ENSGALT00000011467	mRNA	-2.86094	0.000188723	-1.3385	0.000188723	ENSGALG00000007078	ENTPD1	protein_coding	Nucleoside phosphatase GDA1/CD39
ENSGALT00000006852	mRNA	-0.965831	0.000188723	-0.298936	0.0122624	ENSGALG00000004300	PTDSS2	protein_coding	Phosphatidyl serine synthase
ENSGALT00000008691	mRNA	1.32389	0.000188723	0.430847	0.00282283	ENSGALG00000005412	SNAP47	protein_coding	Target SNARE coiled-coil domain
ENSGALT00000036793	mRNA	1.09284	0.000685932	0.570597	0.0365322	ENSGALG00000016531	ASXL2	protein_coding	Zinc finger, FYVE/PHD-type||-||EF-hand domain, type 1
ENSGALT00000008904	mRNA	-0.654429	0.000188723	-0.487878	0.000188723	ENSGALG00000005551	DKK3	protein_coding	Prokineticin domain||Dickkopf, N-terminal cysteine-rich
ENSGALT00000005367	mRNA	0.954044	0.000188723	0.607417	0.000188723	ENSGALG00000003396	NFATC3	protein_coding	p53-like transcription factor, DNA-binding||IPT domain||Rel homology domain||Immunoglobulin E-set||Nuclear factor of activated T cells (NFAT)
ENSGALT00000004762	mRNA	-3.45736	0.000188723	-1.07512	0.000188723	ENSGALG00000003015	SERPINF1	protein_coding	Serpin domain
ENSGALT00000007771	mRNA	1.0728	0.000188723	0.331229	0.00501294	ENSGALG00000004867	C	protein_coding	Basic-leucine zipper domain
ENSGALT00000011553	mRNA	-1.86854	0.000188723	-0.387333	0.000526317	ENSGALG00000007131	-	protein_coding	High mobility group nucleosome-binding domain-containing family
ENSGALT00000018261	mRNA	-1.31666	0.000188723	-1.45209	0.000188723	ENSGALG00000011200	THBS2	protein_coding	Thrombospondin, C-terminal||Epidermal growth factor-like domain||Concanavalin A-like lectin/glucanase domain||TSP type-3 repeat||Thrombospondin, type 3-like repeat||EGF-like calcium-binding domain||von Willebrand factor, type C||Laminin G domain||Thrombospondin, type 1 repeat
ENSGALT00000011551	mRNA	-0.808899	0.000188723	-1.18141	0.000188723	ENSGALG00000007129	ALDH6	protein_coding	Aldehyde/histidinol dehydrogenase||Aldehyde dehydrogenase domain
ENSGALT00000007690	mRNA	0.553426	0.000188723	0.269488	0.0215615	ENSGALG00000004816	--	protein_coding	--
ENSGALT00000020947	mRNA	-2.34127	0.000188723	-0.943194	0.000188723	ENSGALG00000012845	MYLK4	protein_coding	Serine/threonine/dual specificity protein kinase, catalytic domain||Protein kinase-like domain||Serine-threonine/tyrosine-protein kinase catalytic domain||Lipopolysaccharide kinase||Protein kinase domain||Tyrosine-protein kinase, catalytic domain
ENSGALT00000039949	mRNA	0.941471	0.000526317	0.545027	0.0496698	ENSGALG00000003136	HELIOS	protein_coding	Zinc finger, C2H2||Zinc finger, C2H2-like
ENSGALT00000000077	mRNA	0.712688	0.000188723	0.329766	0.00488559	ENSGALG00000000062	ARMC1	protein_coding	Heavy metal-associated domain, HMA||Armadillo-type fold||Uncharacterised conserved protein UCP013899, metal binding||Armadillo
ENSGALT00000005507	mRNA	0.916477	0.000188723	0.553564	0.000188723	ENSGALG00000003479	LMTK2	protein_coding	Serine/threonine/dual specificity protein kinase, catalytic domain||Protein kinase-like domain||Serine-threonine/tyrosine-protein kinase catalytic domain||Tyrosine-protein kinase, catalytic domain||Protein kinase domain
ENSGALT00000027566	mRNA	-0.31004	0.00550525	-0.93803	0.000188723	ENSGALG00000017065	STARD13	protein_coding	Rho GTPase activation protein||Chorismate mutase, type II||START domain||Rho GTPase-activating protein domain
ENSGALT00000027069	mRNA	1.33917	0.000188723	0.78002	0.000188723	ENSGALG00000016766	REV1	protein_coding	DNA repair protein, Rev1||DNA polymerase, Y-family, little finger domain||BRCT domain||DNA-repair protein, UmuC-like, N-terminal||DNA-repair protein, UmuC-like
ENSGALT00000045074	mRNA	-1.57125	0.000188723	-0.720416	0.00717933	ENSGALG00000026736	OGN	protein_coding	Leucine-rich repeat||Leucine-rich repeat, typical subtype
ENSGALT00000003918	mRNA	0.74575	0.000188723	0.336294	0.00525661	ENSGALG00000002487	SFSWAP	protein_coding	SWAP/Surp||Suppressor of white apricot N-terminal domain
ENSGALT00000023014	mRNA	-1.01442	0.000188723	-1.09286	0.000188723	ENSGALG00000014233	FBLN1	protein_coding	Epidermal growth factor-like domain||Fibulin-1||EGF-like calcium-binding domain||Anaphylatoxin/fibulin
ENSGALT00000016918	mRNA	-0.555239	0.00412929	-1.08471	0.000188723	ENSGALG00000010387	IRF2BPL	protein_coding	Interferon regulatory factor 2-binding protein 1 &amp; 2, zinc finger
ENSGALT00000027060	mRNA	-0.680868	0.000188723	-0.441551	0.0148704	ENSGALG00000016759	MITD1	protein_coding	MIT
ENSGALT00000003910	mRNA	-1.30553	0.000188723	-1.04061	0.000188723	ENSGALG00000002480	ALPK3	protein_coding	Immunoglobulin I-set||Immunoglobulin-like domain||Immunoglobulin subtype 2||MHCK/EF2 kinase||Protein kinase-like domain||Immunoglobulin subtype
ENSGALT00000007294	mRNA	1.0176	0.000188723	0.499891	0.000188723	ENSGALG00000004584	YIPF6	protein_coding	Yip1 domain
ENSGALT00000001959	mRNA	0.87622	0.000188723	0.474319	0.000188723	ENSGALG00000001283	SRRM1	protein_coding	PWI domain
ENSGALT00000043791	mRNA	-0.449542	0.00228414	-0.643838	0.000188723	ENSGALG00000026119	MN1	protein_coding	-
ENSGALT00000008368	mRNA	-0.542434	0.000188723	0.395916	0.00200771	ENSGALG00000005210	-	protein_coding	Protein kinase-like domain||Serine/threonine/dual specificity protein kinase, catalytic domain||Serine-threonine/tyrosine-protein kinase catalytic domain||Protein kinase domain||Serine/threonine-protein kinase OSR1/WNK, CCT domain||Tyrosine-protein kinase, catalytic domain
ENSGALT00000008587	mRNA	0.850692	0.000188723	0.303453	0.0350974	ENSGALG00000005354	ZBTB5	protein_coding	Zinc finger, C2H2||Zinc finger, C2H2-like||BTB/POZ-like||BTB/POZ||BTB/POZ fold
ENSGALT00000025859	mRNA	1.37564	0.000188723	0.535668	0.000188723	ENSGALG00000016050	TTC3	protein_coding	Zinc finger, C3HC4 RING-type||Tetratricopeptide repeat||Tetratricopeptide TPR1||Zinc finger, RING-type||Tetratricopeptide repeat-containing domain
ENSGALT00000018517	mRNA	-0.640709	0.000188723	0.298017	0.0208454	ENSGALG00000011340	ZRANB2	protein_coding	Uncharacterised conserved protein UCP037956, zinc finger Ran-binding||Zinc finger, RanBP2-type
ENSGALT00000042688	mRNA	-1.71169	0.000360792	-1.07013	0.00241807	ENSGALG00000027380	SELENBP1	protein_coding	Lactonase, 7-bladed beta propeller||Selenium-binding protein
ENSGALT00000018468	mRNA	-0.51977	0.000188723	-0.406296	0.0033547	ENSGALG00000011319	ADGRL3	protein_coding	GPCR, family 2, latrophilin||Domain of unknown function DUF3497||GPS motif||D-galactoside/L-rhamnose binding SUEL lectin domain||GPCR, family 2, extracellular hormone receptor domain||Olfactomedin-like||GPCR, family 2, secretin-like||GPCR, family 2, latrophilin, C-terminal||GPCR, family 2-like
ENSGALT00000042841	mRNA	-0.700342	0.00200771	-1.24314	0.000188723	ENSGALG00000027594	HIST1H2B7	protein_coding	Histone H2B||Transcription factor CBF/NF-Y/archaeal histone||Histone-fold||Histone core
ENSGALT00000015334	mRNA	-2.40861	0.000188723	-1.59014	0.000188723	ENSGALG00000009415	SMOC1	protein_coding	Thyroglobulin type-1||SPARC/Testican, calcium-binding domain||Kazal domain
ENSGALT00000024866	mRNA	1.25454	0.000188723	0.84513	0.000188723	ENSGALG00000015415	HACE1	protein_coding	Ankyrin repeat-containing domain||Ankyrin repeat||HECT
ENSGALT00000007451	mRNA	-0.701382	0.00706197	-0.769071	0.00400276	ENSGALG00000004676	-	protein_coding	Anti-proliferative protein
ENSGALT00000024864	mRNA	-0.668604	0.000188723	-0.38879	0.0230001	ENSGALG00000015414	NSUN3	protein_coding	SAM-dependent methyltransferase RsmB/NOP2-type||RNA (C5-cytosine) methyltransferase||S-adenosyl-L-methionine-dependent methyltransferase
ENSGALT00000006984	mRNA	0.684266	0.000188723	0.31023	0.00706197	ENSGALG00000004379	BCL7A	protein_coding	BCL7
ENSGALT00000023388	mRNA	-1.40731	0.000188723	-0.795376	0.000188723	ENSGALG00000022926	GPR162	protein_coding	GPCR, rhodopsin-like, 7TM||G protein-coupled receptor, rhodopsin-like||G protein-coupled receptor 162||G protein-coupled receptor 153/162
ENSGALT00000044208	mRNA	1.06521	0.000188723	0.715111	0.000188723	ENSGALG00000026250	DOK2	protein_coding	Pleckstrin homology domain||Insulin receptor substrate-1, PTB
ENSGALT00000032235	mRNA	0.993095	0.000188723	0.347462	0.00400276	ENSGALG00000010159	SLC20A2	protein_coding	Phosphate transporter
ENSGALT00000006983	mRNA	0.380838	0.00550525	-0.414221	0.00438548	ENSGALG00000004378	ASB6	protein_coding	Ankyrin repeat||Ankyrin repeat-containing domain||SOCS protein, C-terminal
ENSGALT00000025190	mRNA	-1.02748	0.000188723	-1.37115	0.000188723	ENSGALG00000015624	VCAN	protein_coding	C-type lectin||C-type lectin fold||EGF-like calcium-binding domain||Epidermal growth factor-like domain
ENSGALT00000044143	mRNA	0.251659	0.0485098	0.380294	0.00200771	ENSGALG00000026289	-	protein_coding	Chaperonin Cpn60/TCP-1||GroEL-like apical domain
ENSGALT00000010502	mRNA	1.57661	0.000188723	0.320141	0.00361776	ENSGALG00000006500	NDE1	protein_coding	NUDE protein, C-terminal
ENSGALT00000001997	mRNA	0.745452	0.000188723	0.471514	0.000188723	ENSGALG00000001312	SNAP29	protein_coding	Target SNARE coiled-coil domain
ENSGALT00000011126	mRNA	1.70891	0.000188723	0.319917	0.00905951	ENSGALG00000006872	PISD	protein_coding	Phosphatidylserine decarboxylase-related
ENSGALT00000044145	mRNA	-0.89971	0.000188723	-0.442645	0.00200771	ENSGALG00000026538	--	protein_coding	--
ENSGALT00000022020	mRNA	0.625302	0.000188723	0.312889	0.00670958	ENSGALG00000013521	TBC1D1	protein_coding	Protein of unknown function DUF3350||PTB/PI domain||Rab-GTPase-TBC domain
ENSGALT00000021443	mRNA	-0.436056	0.000188723	-0.420332	0.000188723	ENSGALG00000013135	GALNT1	protein_coding	Glycosyltransferase 2-like||Nucleotide-diphospho-sugar transferases||Ricin B lectin domain
ENSGALT00000009957	mRNA	-1.70281	0.000188723	0.355594	0.00513326	ENSGALG00000006167	LRRC8B	protein_coding	Leucine-rich repeat-containing protein 8, N-terminal||Leucine-rich repeat||Leucine-rich repeat, typical subtype
ENSGALT00000019339	mRNA	1.21484	0.000188723	0.591227	0.000188723	ENSGALG00000011854	UBN2	protein_coding	-
ENSGALT00000014829	mRNA	-0.488561	0.000360792	-0.344174	0.00835284	ENSGALG00000009105	DPP7	protein_coding	Alpha/beta hydrolase fold-1||Peptidase S28||Alpha/Beta hydrolase fold
ENSGALT00000026015	mRNA	1.45351	0.000188723	0.671645	0.000188723	ENSGALG00000016147	ZBTB21	protein_coding	BTB/POZ-like||Zinc finger, C2H2-like||BTB/POZ||BTB/POZ fold||Zinc finger, C2H2
ENSGALT00000003581	mRNA	1.14574	0.000188723	0.410244	0.00789134	ENSGALG00000002280	MFSD6	protein_coding	Major facilitator superfamily||Major facilitator superfamily domain
ENSGALT00000019023	mRNA	0.645094	0.000188723	0.34603	0.00186934	ENSGALG00000011642	ANKRD17	protein_coding	K Homology domain||K Homology domain, type 1||Ankyrin repeat||Ankyrin repeat-containing domain
ENSGALT00000032304	mRNA	1.17093	0.000188723	0.32856	0.0378433	ENSGALG00000020262	NKAP	protein_coding	Protein of unknown function DUF926
ENSGALT00000021846	mRNA	-1.22051	0.000188723	-0.350651	0.0231008	ENSGALG00000013395	CLUAP1	protein_coding	Clusterin-associated protein-1
ENSGALT00000024496	mRNA	0.361225	0.000685932	0.273581	0.0150878	ENSGALG00000015180	PSAT1	protein_coding	Aminotransferase class V domain||Phosphoserine aminotransferase, subgroup||Phosphoserine aminotransferase||Pyridoxal phosphate-dependent transferase
ENSGALT00000011900	mRNA	0.947922	0.000188723	0.435042	0.00412929	ENSGALG00000007358	CILP	protein_coding	Immunoglobulin I-set||Immunoglobulin subtype 2||Immunoglobulin-like domain||Thrombospondin, type 1 repeat||Carboxypeptidase-like, regulatory domain||Immunoglobulin subtype
ENSGALT00000043640	mRNA	1.09014	0.000188723	0.334011	0.0258033	ENSGALG00000025864	WTIP	protein_coding	Zinc finger, LIM-type
ENSGALT00000045418	mRNA	-1.45485	0.000360792	-0.993791	0.00129296	ENSGALG00000027217	KRT18	protein_coding	Intermediate filament protein||Keratin, type I
ENSGALT00000045419	mRNA	0.61699	0.0170242	0.956035	0.000526317	ENSGALG00000004361	PRTG	protein_coding	Immunoglobulin I-set||Immunoglobulin||Immunoglobulin subtype 2||Immunoglobulin-like domain||Immunoglobulin subtype||Fibronectin type III
ENSGALT00000008675	mRNA	-1.86679	0.000188723	-1.47054	0.000188723	ENSGALG00000005401	WNT9a	protein_coding	Wnt-9a protein||Wnt
ENSGALT00000008674	mRNA	-0.982424	0.000188723	-1.19506	0.000188723	ENSGALG00000005400	CACNA2D3	protein_coding	von Willebrand factor, type A||VWA N-terminal||Cache domain
ENSGALT00000008678	mRNA	-1.81074	0.000188723	-0.549924	0.0112455	ENSGALG00000005403	DHRS11	protein_coding	2,3-dihydro-2,3-dihydroxybenzoate dehydrogenase||Short-chain dehydrogenase/reductase SDR||Glucose/ribitol dehydrogenase||Polyketide synthase, ketoreductase domain
ENSGALT00000013914	mRNA	1.81126	0.000188723	1.26955	0.000188723	ENSGALG00000008539	ALG12	protein_coding	GPI mannosyltransferase
ENSGALT00000009189	mRNA	-0.737546	0.000188723	-1.08844	0.000188723	ENSGALG00000013929	PDGFRA	protein_coding	Protein kinase-like domain||Serine/threonine/dual specificity protein kinase, catalytic domain||Serine-threonine/tyrosine-protein kinase catalytic domain||Immunoglobulin subtype||Immunoglobulin I-set||Tyrosine-protein kinase, CSF-1/PDGF receptor family||Immunoglobulin subtype 2||Protein kinase domain||Immunoglobulin-like domain||Tyrosine-protein kinase, catalytic domain
ENSGALT00000045568	mRNA	0.649696	0.000188723	0.39569	0.000526317	ENSGALG00000028807	AP1AR	protein_coding	-
ENSGALT00000040134	mRNA	-0.707545	0.000188723	-0.30078	0.0315153	ENSGALG00000005722	SEC31B	protein_coding	WD40 repeat||WD40-repeat-containing domain
ENSGALT00000013503	mRNA	-0.468467	0.000188723	-0.477173	0.000188723	ENSGALG00000008293	SH3PXD2A	protein_coding	SH3 domain||Variant SH3 domain
ENSGALT00000045569	mRNA	-1.57887	0.000188723	-1.21676	0.000188723	ENSGALG00000026572	RGS5	protein_coding	RGS domain
ENSGALT00000007061	mRNA	1.47209	0.000188723	-0.327729	0.0345112	ENSGALG00000004437	LHFPL2	protein_coding	Lipoma HMGIC fusion partner-like protein
ENSGALT00000019930	mRNA	0.902234	0.000188723	0.454037	0.0143284	ENSGALG00000012206	CGRRF1	protein_coding	Zinc finger, RING-type
ENSGALT00000019931	mRNA	0.528923	0.000188723	0.39774	0.00635099	ENSGALG00000012207	CCNT2	protein_coding	Cyclin-like||Cyclin, N-terminal
ENSGALT00000021626	mRNA	-1.93978	0.000188723	-0.865295	0.000188723	ENSGALG00000013244	ABCC9	protein_coding	Sulphonylurea receptor||AAA+ ATPase domain||ABC transporter-like||ATP-binding cassette subfamily C member 9||ABC transporter type 1, transmembrane domain||P-loop containing nucleoside triphosphate hydrolase
ENSGALT00000015460	mRNA	-1.84015	0.000188723	-3.59255	0.000188723	ENSGALG00000009497	AVPR2	protein_coding	GPCR, rhodopsin-like, 7TM||Vasopressin receptor||G protein-coupled receptor, rhodopsin-like||7TM GPCR, olfactory receptor/chemoreceptor Srsx
ENSGALT00000037320	mRNA	0.713227	0.000188723	0.72544	0.000188723	ENSGALG00000012680	E2F3	protein_coding	E2F/DP family, winged-helix DNA-binding domain
ENSGALT00000010352	mRNA	-2.43988	0.000188723	-3.06539	0.000188723	ENSGALG00000006413	CEMIP	protein_coding	Pectin lyase fold/virulence factor||G8 domain
ENSGALT00000035915	mRNA	-1.00183	0.000188723	-0.390042	0.0123743	ENSGALG00000022337	DBNL	protein_coding	SH3 domain||Actin-depolymerising factor homology domain||Variant SH3 domain
ENSGALT00000037064	mRNA	-1.26151	0.000188723	-1.06446	0.000188723	ENSGALG00000013124	FHOD3	protein_coding	Formin, FH2 domain||Armadillo-type fold
ENSGALT00000021930	mRNA	0.342861	0.00143933	0.457252	0.000188723	ENSGALG00000013452	ERP44	protein_coding	Thioredoxin domain||Thioredoxin-like fold||Calsequestrin
ENSGALT00000015798	mRNA	-0.360064	0.00451034	-0.373617	0.00268716	ENSGALG00000009704	CHST15	protein_coding	P-loop containing nucleoside triphosphate hydrolase||Sulfotransferase domain
ENSGALT00000016682	mRNA	0.255427	0.0259979	-0.681756	0.000188723	ENSGALG00000010256	TIPARP	protein_coding	WWE domain||Poly(ADP-ribose) polymerase, catalytic domain||WWE domain, subgroup||Zinc finger, CCCH-type
ENSGALT00000000864	mRNA	2.02418	0.000188723	0.378378	0.000841166	ENSGALG00000000611	PPP1R15B	protein_coding	Protein phosphatase 1, regulatory subunit 15A/B, C-terminal
ENSGALT00000000866	mRNA	0.290226	0.0106755	0.548672	0.000188723	ENSGALG00000000613	RAB11B	protein_coding	Small GTPase superfamily, Ras type||P-loop containing nucleoside triphosphate hydrolase||Ran GTPase||Small GTPase superfamily, Rho type||Mitochondrial Rho-like||Small GTPase superfamily||Small GTPase superfamily, Rab type||Elongation factor, GTP-binding domain||Small GTP-binding protein domain||Small GTPase superfamily, ARF/SAR type
ENSGALT00000015790	mRNA	1.77757	0.000188723	0.994889	0.000188723	ENSGALG00000009700	PDK4	protein_coding	Signal transduction histidine kinase, core||Histidine kinase-like ATPase, C-terminal domain||Branched-chain alpha-ketoacid dehydrogenase kinase/Pyruvate dehydrogenase kinase, N-terminal
ENSGALT00000000862	mRNA	1.27701	0.000188723	0.685246	0.000685932	ENSGALG00000000610	CAMTA1	protein_coding	Ankyrin repeat||CG-1 DNA-binding domain||Immunoglobulin E-set||Ankyrin repeat-containing domain||P-loop containing nucleoside triphosphate hydrolase||IQ motif, EF-hand binding site||IPT domain
ENSGALT00000029550	mRNA	-2.41982	0.000188723	-0.391686	0.00241807	ENSGALG00000005596	TLDC1	protein_coding	TLDc domain
ENSGALT00000029552	mRNA	-3.20108	0.000685932	-1.34379	0.0011447	ENSGALG00000018702	--	protein_coding	--
ENSGALT00000011011	mRNA	-1.06313	0.000188723	-0.267628	0.0215615	ENSGALG00000006808	TSPAN6	protein_coding	Tetraspanin/Peripherin||Tetraspanin||Tetraspanin, EC2 domain
ENSGALT00000027716	mRNA	0.804295	0.000188723	0.416558	0.00172976	ENSGALG00000017162	NPAT	protein_coding	-
ENSGALT00000033786	mRNA	0.853181	0.000188723	-0.48994	0.00647551	ENSGALG00000021021	ARL4C	protein_coding	Small GTP-binding protein domain||Small GTPase superfamily, Rab type||Elongation factor, GTP-binding domain||Small GTPase superfamily, ARF/SAR type||Signal recognition particle receptor, beta subunit||Small GTPase superfamily, ARF type||P-loop containing nucleoside triphosphate hydrolase||Small GTPase superfamily||Mitochondrial Rho-like||Small GTPase superfamily, SAR1-type
ENSGALT00000026620	mRNA	-1.84402	0.0207496	-1.5545	0.0268735	ENSGALG00000016503	--	protein_coding	--
ENSGALT00000038774	mRNA	1.40409	0.000188723	0.873922	0.000188723	ENSGALG00000023451	TRPM7	protein_coding	Protein kinase-like domain||MHCK/EF2 kinase||Ion transport domain
ENSGALT00000017438	mRNA	-0.778247	0.000188723	-0.779079	0.000188723	ENSGALG00000010715	CCDC88C	protein_coding	Hook-related protein family
ENSGALT00000030784	mRNA	0.306471	0.0208454	0.341822	0.00812274	ENSGALG00000016306	FAM49B	protein_coding	Protein of unknown function DUF1394
ENSGALT00000017920	mRNA	1.49728	0.000188723	0.360757	0.00158504	ENSGALG00000011005	KCNK1	protein_coding	Two pore domain potassium channel, TWIK family||Two pore domain potassium channel, TWIK-1||Two pore domain potassium channel domain||Two pore domain potassium channel||Two pore domain potassium channel, TASK family
ENSGALT00000046017	mRNA	1.44254	0.000188723	0.794223	0.000188723	ENSGALG00000018879	--	protein_coding	--
ENSGALT00000046015	mRNA	0.312917	0.0106755	0.594242	0.000188723	ENSGALG00000025977	gadd45	protein_coding	Ribosomal protein L7Ae/L30e/S12e/Gadd45||50S ribosomal protein L30e-like
ENSGALT00000016260	mRNA	0.601867	0.000995718	0.41312	0.0186053	ENSGALG00000010010	chTC10	protein_coding	Mitochondrial Rho-like||Small GTPase superfamily||Small GTPase superfamily, Rab type||P-loop containing nucleoside triphosphate hydrolase||Small GTPase superfamily, Ras type||Small GTPase superfamily, Rho type||Small GTP-binding protein domain
ENSGALT00000016263	mRNA	-0.93281	0.000188723	-0.611351	0.000188723	ENSGALG00000010013	EDNRA	protein_coding	Endothelin receptor A||GPCR, rhodopsin-like, 7TM||G protein-coupled receptor, rhodopsin-like||Endothelin receptor family
ENSGALT00000046010	mRNA	-0.49936	0.00158504	-0.327958	0.0248254	ENSGALG00000015834	TBX18	protein_coding	Transcription factor, T-box||p53-like transcription factor, DNA-binding
ENSGALT00000015660	mRNA	0.260308	0.030098	0.413148	0.000188723	ENSGALG00000009608	UBR3	protein_coding	Zinc finger, RING-type
ENSGALT00000034462	mRNA	0.346668	0.00228414	0.317702	0.00463897	ENSGALG00000004204	FAM63B	protein_coding	Protein of unknown function DUF544
ENSGALT00000033300	mRNA	2.09863	0.000188723	0.927774	0.00214594	ENSGALG00000009135	PLEKHA3	protein_coding	Pleckstrin homology domain
ENSGALT00000000486	mRNA	0.883641	0.000188723	0.535443	0.000188723	ENSGALG00000000360	ARID1A	protein_coding	Armadillo-type fold||SWI/SNF-like complex subunit BAF250/Osa||ARID DNA-binding domain
ENSGALT00000045637	mRNA	-3.44442	0.000188723	-0.747623	0.000188723	ENSGALG00000028721	LMOD1	protein_coding	WH2 domain
ENSGALT00000012379	mRNA	0.366271	0.00374641	0.269318	0.036617	ENSGALG00000007649	TIPIN	protein_coding	Replication fork protection component Swi3
ENSGALT00000043498	mRNA	-0.657015	0.000360792	0.402505	0.019827	ENSGALG00000028131	GINS2	protein_coding	GINS complex||GINS complex, subunit Psf2, subgroup
ENSGALT00000026538	mRNA	1.40096	0.000188723	1.36388	0.000188723	ENSGALG00000016447	PDIA6	protein_coding	Thioredoxin domain||Disulphide isomerase||Thioredoxin-like fold
ENSGALT00000012370	mRNA	-0.803182	0.000188723	-0.656014	0.000188723	ENSGALG00000007646	-	protein_coding	Tyrosine-protein kinase, catalytic domain||Immunoglobulin-like domain||Immunoglobulin||Vascular endothelial growth factor receptor 1 (VEGFR1)||Protein kinase domain||Immunoglobulin subtype 2||Immunoglobulin I-set||Immunoglobulin subtype||Serine/threonine/dual specificity protein kinase, catalytic domain||Serine-threonine/tyrosine-protein kinase catalytic domain||Protein kinase-like domain
ENSGALT00000007116	mRNA	-0.528671	0.00905951	-0.430675	0.0353965	ENSGALG00000004469	TP53RK	protein_coding	Lipopolysaccharide kinase||RIO-like kinase||Protein kinase-like domain||Protein kinase domain||Serine/threonine-protein kinase Bud32
ENSGALT00000038321	mRNA	-0.608168	0.000526317	-0.333055	0.0498524	ENSGALG00000008579	OIP5	protein_coding	-
ENSGALT00000038327	mRNA	-1.02021	0.0263912	-2.11651	0.00463897	ENSGALG00000011295	SOCS2	protein_coding	SOCS protein, C-terminal||SH2 domain
ENSGALT00000034317	mRNA	-1.76135	0.000188723	-0.414285	0.0416416	ENSGALG00000021285	UNG	protein_coding	Uracil-DNA glycosylase-like||Uracil-DNA glycosylase
ENSGALT00000034089	mRNA	-1.84961	0.000188723	-2.30357	0.000188723	ENSGALG00000021171	-	protein_coding	Pectin lyase fold/virulence factor||G8 domain
ENSGALT00000018324	mRNA	-0.93397	0.000188723	-1.27809	0.000188723	ENSGALG00000011235	GALNT15	protein_coding	Glycosyltransferase 2-like||Nucleotide-diphospho-sugar transferases||Ricin B lectin domain
ENSGALT00000015932	mRNA	1.12312	0.000188723	0.599344	0.00295897	ENSGALG00000009795	MON2	protein_coding	Domain of unknown function DUF1981, Sec7 associated||Armadillo-type fold
ENSGALT00000017221	mRNA	2.25284	0.000188723	1.30366	0.000188723	ENSGALG00000010581	SEL1L	protein_coding	Kringle-like fold||Fibronectin, type II, collagen-binding||Sel1-like
ENSGALT00000034796	mRNA	-1.61908	0.000188723	-0.842393	0.00186934	ENSGALG00000021525	-	protein_coding	Immunoglobulin subtype||Immunoglobulin subtype 2||Immunoglobulin I-set||Cysteine-rich flanking region, C-terminal||Leucine-rich repeat, typical subtype||Immunoglobulin V-set, subgroup||Leucine-rich repeat||Immunoglobulin V-set domain||Immunoglobulin-like domain
ENSGALT00000042856	mRNA	0.741721	0.00587424	0.854337	0.00241807	ENSGALG00000026830	FMR1NB	protein_coding	P-type trefoil
ENSGALT00000017317	mRNA	-1.54357	0.000188723	-0.613645	0.00255275	ENSGALG00000010645	ENPP6	protein_coding	Type I phosphodiesterase/nucleotide pyrophosphatase/phosphate transferase||Alkaline-phosphatase-like, core domain
ENSGALT00000033168	mRNA	0.976323	0.000188723	0.37565	0.00550525	ENSGALG00000010109	RNF220	protein_coding	Peptidase M20, dimerisation domain||Zinc finger, RING-type
ENSGALT00000009608	mRNA	-0.691171	0.000188723	-0.397787	0.00425862	ENSGALG00000005976	TCEA2	protein_coding	Transcription factor IIS, N-terminal||Transcription elongation factor S-IIM||Transcription elongation factor S-II, central domain||Zinc finger, TFIIS-type||Transcription elongation factor, TFIIS||Transcription elongation factor, TFIIS/CRSP70, N-terminal, sub-type||Transcription elongation factor, TFIIS-related
ENSGALT00000023392	mRNA	-1.65583	0.000188723	-0.356573	0.00241807	ENSGALG00000014490	P3H3	protein_coding	Prolyl 4-hydroxylase, alpha subunit
ENSGALT00000006223	mRNA	0.537749	0.000188723	0.253074	0.0232026	ENSGALG00000003910	UBR4	protein_coding	Zinc finger, N-recognin||Armadillo-type fold||Zinc finger, N-recognin, metazoa||WD40-repeat-containing domain
ENSGALT00000014681	mRNA	1.79467	0.000188723	0.362827	0.00488559	ENSGALG00000009023	ING3	protein_coding	Zinc finger, PHD-finger||Zinc finger, PHD-type||Zinc finger, FYVE/PHD-type
ENSGALT00000003614	mRNA	-1.00552	0.000188723	-0.704844	0.000188723	ENSGALG00000002298	COL8A2	protein_coding	Tumour necrosis factor-like domain||Complement C1q protein||Collagen triple helix repeat
ENSGALT00000029629	mRNA	-0.668933	0.000188723	-0.300262	0.0317161	ENSGALG00000018760	LAMTOR2	protein_coding	Dynein light chain-related
ENSGALT00000003692	mRNA	-0.573324	0.000188723	-0.301898	0.0094106	ENSGALG00000002342	GPC1	protein_coding	Glypican
ENSGALT00000014533	mRNA	-1.12817	0.000188723	-0.978469	0.000188723	ENSGALG00000008940	SPTBN5	protein_coding	Spectrin repeat||Pleckstrin homology domain||Spectrin/alpha-actinin||Calponin homology domain||Pleckstrin homology domain, spectrin-type||Calmodulin-regulated spectrin-associated protein, CH domain
ENSGALT00000010839	mRNA	-0.825376	0.000188723	-0.238902	0.0405252	ENSGALG00000006704	VPS8	protein_coding	Zinc finger, RING-type||WD40-repeat-containing domain||Quinonprotein alcohol dehydrogenase-like superfamily||WD40 repeat||Armadillo-type fold
ENSGALT00000045897	mRNA	-0.5598	0.000188723	0.39812	0.000526317	ENSGALG00000027282	C14orf1	protein_coding	Erg28
ENSGALT00000035131	mRNA	-1.24475	0.000188723	-1.59624	0.000188723	ENSGALG00000001532	WNT2B	protein_coding	Wnt-2 protein||Wnt
ENSGALT00000014538	mRNA	1.29045	0.000188723	0.414302	0.00129296	ENSGALG00000008942	FOXN2	protein_coding	Transcription factor, fork head
ENSGALT00000007938	mRNA	1.47032	0.000188723	0.281296	0.019827	ENSGALG00000004949	KIAA0355	protein_coding	-
ENSGALT00000031147	mRNA	1.85067	0.000188723	0.599917	0.000188723	ENSGALG00000011510	ABHD5	protein_coding	Alpha/Beta hydrolase fold||Alpha/beta hydrolase fold-1
ENSGALT00000020400	mRNA	-1.92187	0.000188723	-0.595725	0.000188723	ENSGALG00000012487	MPST	protein_coding	Rhodanese-like domain
ENSGALT00000017138	mRNA	0.562758	0.000188723	0.28384	0.0116998	ENSGALG00000010526	OSTC	protein_coding	Oligosaccharyl transferase complex, subunit OST3/OST6
ENSGALT00000046169	mRNA	1.05484	0.000188723	0.503532	0.000995718	ENSGALG00000026284	IKBIP	protein_coding	t-SNARE
ENSGALT00000045948	mRNA	0.61703	0.000188723	0.258931	0.0490609	ENSGALG00000026182	CTTNBP2NL	protein_coding	Cortactin-binding protein-2, N-terminal
ENSGALT00000010637	mRNA	-1.27999	0.000188723	-0.6234	0.000188723	ENSGALG00000006588	LRRC75B	protein_coding	-
ENSGALT00000007843	mRNA	1.34561	0.000188723	1.30193	0.000188723	ENSGALG00000004904	-	protein_coding	AIG1-type guanine nucleotide-binding (G) domain||P-loop containing nucleoside triphosphate hydrolase||Signal recognition particle receptor, beta subunit
ENSGALT00000012692	mRNA	-0.477368	0.000188723	-0.378698	0.000685932	ENSGALG00000007819	PDZRN3	protein_coding	Zinc finger, C3HC4 RING-type||TRAF-like||Zinc finger, RING-type||Zinc finger, SIAH-type||PDZ domain||U box domain
ENSGALT00000019688	mRNA	0.813956	0.000188723	-0.544489	0.00186934	ENSGALG00000012051	STAC	protein_coding	Variant SH3 domain||Spectrin alpha chain, SH3 domain||Protein kinase C-like, phorbol ester/diacylglycerol-binding domain||SH3 domain
ENSGALT00000003726	mRNA	0.928614	0.000188723	0.498851	0.000188723	ENSGALG00000002364	SEC16A	protein_coding	-
ENSGALT00000045941	mRNA	-0.70077	0.000188723	-0.265299	0.0197336	ENSGALG00000025999	NDUFA4	protein_coding	-
ENSGALT00000003725	mRNA	0.749641	0.000188723	0.330435	0.00200771	ENSGALG00000002363	HSPA9	protein_coding	Heat shock protein 70 family||Chaperone DnaK||Heat shock protein 70kD, peptide-binding domain||Carbohydrate kinase, FGGY, C-terminal||Cell shape determining protein MreB/Mrl||Heat shock protein 70kD, C-terminal domain
ENSGALT00000003723	mRNA	1.32694	0.000188723	1.22262	0.000188723	ENSGALG00000002362	MANF	protein_coding	Saposin-like||Armet protein
ENSGALT00000006532	mRNA	-0.484499	0.000188723	-0.2232	0.0464175	ENSGALG00000004107	ITM2A	protein_coding	BRICHOS domain
ENSGALT00000006533	mRNA	0.718714	0.000188723	0.426638	0.000188723	ENSGALG00000004108	CCAR1	protein_coding	Nucleic acid-binding, OB-fold||SAP domain
ENSGALT00000005993	mRNA	-1.5033	0.000188723	-0.608018	0.000188723	ENSGALG00000003777	NELL1	protein_coding	Concanavalin A-like lectin/glucanase domain||Laminin G domain||EGF-like calcium-binding domain||von Willebrand factor, type C||Epidermal growth factor-like domain
ENSGALT00000005992	mRNA	0.598187	0.000188723	0.356335	0.000841166	ENSGALG00000003776	PRRC2B	protein_coding	BAT2, N-terminal
ENSGALT00000038433	mRNA	-1.05579	0.000188723	-0.99971	0.000188723	ENSGALG00000023338	CBX2	protein_coding	Chromo domain-like
ENSGALT00000012561	mRNA	-1.46271	0.000188723	-0.54322	0.000188723	ENSGALG00000007748	SLC16A2	protein_coding	Major facilitator superfamily||Major facilitator superfamily domain
ENSGALT00000012566	mRNA	1.01502	0.000188723	-0.331659	0.0226949	ENSGALG00000024033	PHLDB1	protein_coding	Pleckstrin homology domain||SMAD/FHA domain||Forkhead-associated (FHA) domain
ENSGALT00000024345	mRNA	0.448242	0.014008	0.767845	0.000188723	ENSGALG00000015093	IMPACT	protein_coding	Ubiquitin-conjugating enzyme/RWD-like||Impact, N-terminal||RWD domain||Ribosomal protein S5 domain 2-type fold
ENSGALT00000039123	mRNA	-1.86085	0.000188723	-0.899227	0.000685932	ENSGALG00000023542	ALPL	protein_coding	Alkaline phosphatase||Alkaline-phosphatase-like, core domain
ENSGALT00000003690	mRNA	0.832173	0.000188723	0.408893	0.00172976	ENSGALG00000002340	ZNF609	protein_coding	Zinc finger, C2H2
ENSGALT00000010943	mRNA	-0.670504	0.04687	0.612053	0.0195326	ENSGALG00000006764	MCAM	protein_coding	CD80-like, immunoglobulin C2-set||Immunoglobulin subtype||Immunoglobulin I-set||Immunoglobulin subtype 2||Immunoglobulin-like domain||Immunoglobulin V-set domain
ENSGALT00000010946	mRNA	0.977559	0.000188723	0.290888	0.0229052	ENSGALG00000006766	DEPDC5	protein_coding	Vacuolar membrane-associated protein Iml1||DEP domain
ENSGALT00000004971	mRNA	0.698945	0.000188723	-0.474176	0.000360792	ENSGALG00000003144	TRIM25	protein_coding	SPRY-associated||Zinc finger, RING-type||Butyrophylin-like||Concanavalin A-like lectin/glucanase domain||B30.2/SPRY domain||Zinc finger, C3HC4 RING-type||SPRY domain
ENSGALT00000024435	mRNA	1.41714	0.000188723	0.798586	0.000188723	ENSGALG00000015144	ZFAND5	protein_coding	Zinc finger, AN1-type||Zinc finger, A20-type
ENSGALT00000010949	mRNA	1.58651	0.000188723	0.755072	0.000188723	ENSGALG00000029077	CBL	protein_coding	Zinc finger, RING-type||Adaptor protein Cbl, EF hand-like||UBA-like||SH2 domain||Ubiquitin-associated domain/translation elongation factor EF-Ts, N-terminal||Adaptor protein Cbl, N-terminal helical||Ubiquitin-associated/translation elongation factor EF1B, N-terminal, eukaryote||Adaptor protein Cbl, SH2-like||Zinc finger, C3HC4 RING-type
ENSGALT00000004979	mRNA	-1.25487	0.000685932	-0.844297	0.00929837	ENSGALG00000003148	SPAG16	protein_coding	WD40 repeat||WD40-repeat-containing domain||G-protein beta WD-40 repeat
ENSGALT00000045094	mRNA	-0.409719	0.0402395	-0.468166	0.0196347	ENSGALG00000026039	THEM5	protein_coding	HotDog domain||Thioesterase superfamily
ENSGALT00000024093	mRNA	1.36764	0.000188723	0.532034	0.000188723	ENSGALG00000014937	KPNA5	protein_coding	Armadillo||Armadillo-type fold||Importin-alpha, importin-beta-binding domain||HEAT
ENSGALT00000024092	mRNA	0.899129	0.000188723	0.279603	0.0306645	ENSGALG00000014936	ESCO1	protein_coding	-
ENSGALT00000006712	mRNA	-1.68901	0.000188723	-0.884186	0.000188723	ENSGALG00000004221	IL22RA1	protein_coding	Fibronectin type III
ENSGALT00000000261	mRNA	0.281538	0.0483392	0.287491	0.0488728	ENSGALG00000000195	SVCT2	protein_coding	Xanthine/uracil/vitamin C permease
ENSGALT00000009337	mRNA	0.783495	0.000188723	0.521874	0.0033547	ENSGALG00000005816	BCAR3	protein_coding	SH2 domain||Ras guanine-nucleotide exchange factors catalytic domain||Ras guanine nucleotide exchange factor domain
ENSGALT00000009336	mRNA	0.748089	0.000188723	0.661183	0.000188723	ENSGALG00000005815	TMEM41B	protein_coding	-
ENSGALT00000003691	mRNA	-0.346307	0.00241807	0.317193	0.00488559	ENSGALG00000002341	AP3S1	protein_coding	AP complex, mu/sigma subunit||Longin-like domain
ENSGALT00000003431	mRNA	-1.49588	0.000188723	-0.604484	0.000188723	ENSGALG00000002193	ARHGEF4	protein_coding	SH3 domain||Pleckstrin homology domain||Dbl homology (DH) domain||Variant SH3 domain
ENSGALT00000006404	mRNA	-0.373493	0.0102149	-0.619343	0.000188723	ENSGALG00000004021	AXIN2	protein_coding	RGS domain||DIX domain||Axin beta-catenin binding
ENSGALT00000006406	mRNA	-0.397701	0.0178765	0.697516	0.000188723	ENSGALG00000004023	E2F8	protein_coding	E2F/DP family, winged-helix DNA-binding domain
ENSGALT00000006155	mRNA	-0.369213	0.0168143	-0.329549	0.0259007	ENSGALG00000015420	MINA	protein_coding	JmjC domain
ENSGALT00000029894	mRNA	-0.819698	0.000188723	-0.451926	0.0011447	ENSGALG00000000230	CBX1	protein_coding	Chromo domain-like||Chromo domain subgroup||Chromo domain||Chromo/chromo shadow domain||Chromo shadow domain
ENSGALT00000022847	mRNA	1.33947	0.000188723	0.415662	0.00143933	ENSGALG00000014115	SLAIN2	protein_coding	-
ENSGALT00000006159	mRNA	1.03631	0.000188723	0.361402	0.00929837	ENSGALG00000003870	MED7	protein_coding	Mediator complex, subunit Med7
ENSGALT00000029893	mRNA	-1.11305	0.0011447	-2.20263	0.000188723	ENSGALG00000018946	LMOD3	protein_coding	WH2 domain||Tropomodulin
ENSGALT00000039051	mRNA	0.732351	0.000188723	0.791844	0.000188723	ENSGALG00000006856	CD151	protein_coding	Tetraspanin||Tetraspanin, EC2 domain||Peripherin/rom-1||Tetraspanin/Peripherin
ENSGALT00000039145	mRNA	-1.7717	0.000188723	-0.790672	0.00717933	ENSGALG00000001892	CYGB	protein_coding	Globin||Myoglobin||Globin-like||Globin, lamprey/hagfish type
ENSGALT00000039057	mRNA	-0.659146	0.000188723	-0.274559	0.0385692	ENSGALG00000006841	POLR2L	protein_coding	DNA-directed RNA polymerase, subunit N/Rpb10||RNA polymerase subunit RPB10
ENSGALT00000001192	mRNA	-1.88692	0.000188723	-1.68173	0.000188723	ENSGALG00000000818	LRRC32	protein_coding	Leucine-rich repeat, typical subtype||Leucine-rich repeat
ENSGALT00000005192	mRNA	-1.16543	0.000188723	-1.04153	0.000188723	ENSGALG00000003283	COMP	protein_coding	Thrombospondin, type 3-like repeat||TSP type-3 repeat||Concanavalin A-like lectin/glucanase domain||Thrombospondin, C-terminal||Epidermal growth factor-like domain||Thrombospondin/cartilage oligomeric matrix protein, coiled-coil domain||EGF-like calcium-binding domain
ENSGALT00000005191	mRNA	-0.571408	0.000188723	-0.570339	0.000188723	ENSGALG00000003282	Stat5	protein_coding	SH2 domain||STAT transcription factor, all-alpha||STAT transcription factor, coiled coil||STAT transcription factor, DNA-binding||STAT transcription factor, protein interaction||p53-like transcription factor, DNA-binding
ENSGALT00000008481	mRNA	0.818553	0.000188723	0.426312	0.00623173	ENSGALG00000005290	TRMT13	protein_coding	Zinc finger, CCCH-type, TRM13||Methyltransferase TRM13||TRM13/UPF0224 family, U11-48K-like CHHC zinc finger domain
ENSGALT00000011945	mRNA	-0.47042	0.000188723	-0.27464	0.0192314	ENSGALG00000007387	GTF3C1	protein_coding	B-block binding subunit of TFIIIC
ENSGALT00000024382	mRNA	-0.561011	0.000188723	-0.658222	0.000188723	ENSGALG00000015112	ZNF521	protein_coding	Zinc finger, C2H2||Zinc finger, C2H2-like
ENSGALT00000020379	mRNA	-1.25952	0.00143933	-1.43867	0.000995718	ENSGALG00000012470	LYPD6	protein_coding	-
ENSGALT00000024387	mRNA	-1.14631	0.000188723	-0.930793	0.000188723	ENSGALG00000015115	MAMDC2	protein_coding	MAM domain||Concanavalin A-like lectin/glucanase domain
ENSGALT00000044923	mRNA	-1.13085	0.000188723	-0.87159	0.000526317	ENSGALG00000027073	C1H11ORF67	protein_coding	NADH dehydrogenase [ubiquinone] 1 alpha subcomplex assembly factor 3
ENSGALT00000044922	mRNA	0.477949	0.00812274	0.449339	0.0102149	ENSGALG00000012946	FAM60A	protein_coding	-
ENSGALT00000036256	mRNA	-1.06391	0.000188723	-0.43892	0.000188723	ENSGALG00000005678	FLNB	protein_coding	Calponin homology domain||Filamin/ABP280 repeat||Filamin/ABP280 repeat-like||Immunoglobulin E-set
ENSGALT00000009422	mRNA	-0.924502	0.000188723	-0.310422	0.0221935	ENSGALG00000005860	ACAA1	protein_coding	Thiolase-like||Thiolase, N-terminal||Thiolase, C-terminal||Thiolase
ENSGALT00000024673	mRNA	1.04634	0.000188723	0.307469	0.0128182	ENSGALG00000015286	SESN1	protein_coding	Sestrin||AhpD-like
ENSGALT00000005637	mRNA	0.597537	0.0329804	-0.963323	0.00647551	ENSGALG00000003560	SLC6A2	protein_coding	Sodium:neurotransmitter symporter, noradrenaline||Aquaporin-like||Sodium:neurotransmitter symporter
ENSGALT00000004480	mRNA	2.14195	0.000188723	1.69123	0.000188723	ENSGALG00000002839	SEC11C	protein_coding	Peptidase S26B, eukaryotic signal peptidase||Peptidase S24/S26A/S26B/S26C||Peptidase S24/S26A/S26B
ENSGALT00000004481	mRNA	-2.0039	0.000188723	-1.01408	0.00255275	ENSGALG00000002840	GRM4	protein_coding	Periplasmic binding protein-like I||GPCR, family 3, metabotropic glutamate receptor 4||GPCR, family 3||GPCR, family 3, nine cysteines domain||GPCR, family 3, metabotropic glutamate receptor||Extracellular ligand-binding receptor||GPCR, family 3, C-terminal
ENSGALT00000012782	mRNA	-0.921142	0.000188723	-0.488448	0.00975951	ENSGALG00000007871	SLC1A2	protein_coding	Sodium:dicarboxylate symporter
ENSGALT00000024254	mRNA	-1.54756	0.000188723	-0.414054	0.0124853	ENSGALG00000015038	CHD1L	protein_coding	DEAD/DEAH box helicase domain||Helicase, C-terminal||SNF2-related||Helicase superfamily 1/2, ATP-binding domain||P-loop containing nucleoside triphosphate hydrolase||Histone deacetylase complex, subunit 2/3||Helicase/UvrB domain
ENSGALT00000012780	mRNA	-0.93372	0.000188723	-0.532896	0.000188723	ENSGALG00000007870	SMAD3	protein_coding	SMAD/FHA domain||MAD homology, MH1||SMAD domain, Dwarfin-type||MAD homology 1, Dwarfin-type||Interferon regulatory factor-3
ENSGALT00000024704	mRNA	-0.372818	0.0245251	-0.778716	0.000188723	ENSGALG00000015307	ABI3BP	protein_coding	Fibronectin type III
ENSGALT00000024250	mRNA	1.38589	0.000188723	0.271782	0.0160679	ENSGALG00000015036	RIC1	protein_coding	WD40-repeat-containing domain||Ribosome control protein 1
ENSGALT00000026331	mRNA	0.898715	0.000188723	0.515561	0.000188723	ENSGALG00000016321	ICK	protein_coding	Tyrosine-protein kinase, catalytic domain||Protein kinase domain||Protein kinase-like domain||Serine-threonine/tyrosine-protein kinase catalytic domain||Serine/threonine/dual specificity protein kinase, catalytic domain
ENSGALT00000027875	mRNA	-1.57295	0.000188723	-1.15097	0.000188723	ENSGALG00000017244	PRSS23	protein_coding	Trypsin-like cysteine/serine peptidase domain||Peptidase S1
ENSGALT00000013962	mRNA	-0.240335	0.0423646	0.306984	0.00706197	ENSGALG00000008572	LAMP2	protein_coding	Lysosome-associated membrane glycoprotein
ENSGALT00000023578	mRNA	1.52587	0.000188723	-0.386943	0.0125953	ENSGALG00000014627	FRMD4B	protein_coding	Band 4.1 domain||FERM, C-terminal PH-like domain||FERM, N-terminal||FERM central domain||Protein of unknown function DUF3338||FERM domain||Ubiquitin-related domain
ENSGALT00000027873	mRNA	-1.68404	0.000188723	-1.14659	0.000188723	ENSGALG00000017242	7	protein_coding	GPCR, family 2-like||Frizzled domain||Frizzled protein
ENSGALT00000004808	mRNA	0.996039	0.000188723	0.581219	0.000188723	ENSGALG00000003039	SRM	protein_coding	Spermidine/spermine synthases family||Polyamine biosynthesis domain||S-adenosyl-L-methionine-dependent methyltransferase
ENSGALT00000005284	mRNA	0.396133	0.000360792	0.330526	0.00412929	ENSGALG00000003339	MTOR	protein_coding	PIK-related kinase, FAT||Armadillo-type fold||PIK-related kinase, FATC||Phosphatidylinositol 3-/4-kinase, catalytic domain||Domain of unknown function DUF3385, target of rapamycin protein||Protein kinase-like domain||Rapamycin-binding domain||PIK-related kinase
ENSGALT00000021148	mRNA	0.918529	0.000188723	0.330333	0.0148704	ENSGALG00000012964	ANKH	protein_coding	Progressive ankylosis
ENSGALT00000026786	mRNA	1.14905	0.000188723	0.306523	0.0129311	ENSGALG00000016595	TRIM35	protein_coding	SPRY domain||Zinc finger, C3HC4 RING-type||Concanavalin A-like lectin/glucanase domain||B30.2/SPRY domain||Zinc finger, B-box||Zinc finger, RING-type||SPRY-associated
ENSGALT00000010124	mRNA	0.445892	0.000188723	0.470032	0.000188723	ENSGALG00000006264	KMT2C	protein_coding	High mobility group box domain||SET domain||Zinc finger, PHD-finger||FY-rich, N-terminal||Zinc finger, FYVE/PHD-type||Zinc finger, PHD-type||FY-rich, C-terminal||Post-SET domain
ENSGALT00000009044	mRNA	0.807152	0.000188723	0.324654	0.00322023	ENSGALG00000005637	GBF1	protein_coding	Armadillo-type fold||Sec7 domain
ENSGALT00000010045	mRNA	0.969266	0.000188723	0.952736	0.000188723	ENSGALG00000006221	KIF1A	protein_coding	SMAD/FHA domain||Forkhead-associated (FHA) domain||P-loop containing nucleoside triphosphate hydrolase||Kinesin-like||Kinesin motor domain||Pleckstrin homology domain||Kinesin protein 1B
ENSGALT00000044856	mRNA	1.30235	0.000188723	0.51772	0.00200771	ENSGALG00000028678	CNNM4	protein_coding	Domain of unknown function DUF21||CBS domain||Cyclic nucleotide-binding-like
ENSGALT00000001503	mRNA	0.572219	0.000188723	0.679505	0.000188723	ENSGALG00000001020	KIFC3	protein_coding	Kinesin motor domain||P-loop containing nucleoside triphosphate hydrolase
ENSGALT00000036678	mRNA	-0.952822	0.00823922	-1.019	0.00387647	ENSGALG00000022800	KCNB2	protein_coding	Potassium channel||Potassium channel, voltage dependent, Kv2||Two pore domain potassium channel domain||Potassium channel tetramerisation-type BTB domain||Potassium channel, voltage dependent, Kv9||Potassium channel, voltage dependent, Kv6||Potassium channel, voltage dependent, Kv2.2||Potassium channel, voltage dependent, Kv3||Ion transport domain||BTB/POZ-like||Potassium channel, voltage depende…
ENSGALT00000043813	mRNA	2.03914	0.000188723	0.593193	0.000188723	ENSGALG00000027409	CHORDC1	protein_coding	Cysteine/histidine-rich domain||CS domain||HSP20-like chaperone
ENSGALT00000022620	mRNA	-0.891581	0.000188723	-1.28111	0.000188723	ENSGALG00000013954	PIEZO2	protein_coding	Major facilitator superfamily domain||Piezo family
ENSGALT00000000115	mRNA	0.49267	0.000188723	0.235147	0.0363343	ENSGALG00000000085	GFPT1	protein_coding	Nucleophile aminohydrolases, N-terminal||Glucosamine-fructose-6-phosphate aminotransferase, isomerising||Sugar isomerase (SIS)||Class II glutamine amidotransferase domain
ENSGALT00000022716	mRNA	-0.717571	0.000188723	-0.31426	0.010564	ENSGALG00000026713	H2AFV	protein_coding	Histone core||Histone-fold||Histone H2A
ENSGALT00000023900	mRNA	-1.14637	0.000188723	-0.904324	0.000188723	ENSGALG00000014804	THBS4	protein_coding	Epidermal growth factor-like domain||Thrombospondin, C-terminal||Concanavalin A-like lectin/glucanase domain||Thrombospondin, type 3-like repeat||TSP type-3 repeat||EGF-like calcium-binding domain||Thrombospondin/cartilage oligomeric matrix protein, coiled-coil domain||Laminin G domain
ENSGALT00000008472	mRNA	0.762812	0.000188723	0.317492	0.00525661	ENSGALG00000005283	6	protein_coding	Mitochondrial carrier protein||Mitochondrial substrate/solute carrier||Mitochondrial carrier domain||Mitochondrial brown fat uncoupling protein
ENSGALT00000005372	mRNA	0.435231	0.000188723	0.337825	0.00361776	ENSGALG00000003397	RHOT1	protein_coding	P-loop containing nucleoside triphosphate hydrolase||Small GTPase superfamily, Ras type||Small GTPase superfamily, Rho type||Mitochondrial Rho-like||EF-hand domain||Small GTPase superfamily||Small GTPase superfamily, Rab type||Small GTP-binding protein domain||Small GTPase superfamily, mitochondrial Rho||EF hand associated, type-1||EF hand associated, type-2||Small GTPase superfamily, ARF/SAR type
ENSGALT00000005378	mRNA	-1.92803	0.000188723	-1.23797	0.000188723	ENSGALG00000003401	FBXL22	protein_coding	F-box domain||Leucine-rich repeat, cysteine-containing subtype
ENSGALT00000018214	mRNA	1.27815	0.000188723	-0.320182	0.00753368	ENSGALG00000011172	-	protein_coding	FERM domain||Myosin head, motor domain||P-loop containing nucleoside triphosphate hydrolase||Ubiquitin-related domain||Pleckstrin homology domain||MyTH4 domain||IQ motif, EF-hand binding site||Ras-association||Band 4.1 domain||FERM central domain
ENSGALT00000020977	mRNA	-1.5752	0.000188723	-0.605418	0.000360792	ENSGALG00000012863	ADCK2	protein_coding	Protein kinase-like domain||UbiB domain
ENSGALT00000011547	mRNA	-1.57394	0.000188723	0.280791	0.0155101	ENSGALG00000007127	FADS1	protein_coding	Fatty acid desaturase, type 1||Cytochrome b5-like heme/steroid binding domain||Fatty acid/sphingolipid desaturase
ENSGALT00000040356	mRNA	0.67781	0.000188723	0.299595	0.0109085	ENSGALG00000023958	YOD1	protein_coding	Ovarian tumour, otubain||Ubiquitin-related domain
ENSGALT00000040354	mRNA	-1.77729	0.000188723	-2.04934	0.000188723	ENSGALG00000005207	SYNPO2L	protein_coding	PDZ domain
ENSGALT00000014034	mRNA	-0.736622	0.000188723	-0.297395	0.0214578	ENSGALG00000008613	NDUFA1	protein_coding	NADH dehydrogenase [ubiquinone] (complex I), alpha subcomplex subunit 1
ENSGALT00000014035	mRNA	-0.907179	0.000188723	-0.243223	0.0494892	ENSGALG00000008614	TTL	protein_coding	Tubulin-tyrosine ligase/Tubulin polyglutamylase
ENSGALT00000040234	mRNA	0.946021	0.000188723	0.421844	0.000360792	ENSGALG00000006086	FAM13B	protein_coding	Rho GTPase activation protein||Rho GTPase-activating protein domain
ENSGALT00000040237	mRNA	-4.67075	0.000188723	-2.05911	0.000188723	ENSGALG00000008444	TUBAL3	protein_coding	Epsilon tubulin||Tubulin/FtsZ, 2-layer sandwich domain||Alpha tubulin||Tubulin/FtsZ, GTPase domain||Beta tubulin||Delta tubulin||Tubulin||Tubulin/FtsZ, C-terminal
ENSGALT00000022537	mRNA	1.37631	0.000188723	1.98468	0.000188723	ENSGALG00000013900	MAP7	protein_coding	Microtubule-associated protein 7
ENSGALT00000010641	mRNA	-1.8465	0.000188723	-1.12571	0.000188723	ENSGALG00000006591	TNNI2	protein_coding	Troponin
ENSGALT00000027012	mRNA	-0.603133	0.000188723	0.338806	0.0134671	ENSGALG00000016738	NIPA1	protein_coding	Magnesium transporter NIPA
ENSGALT00000036231	mRNA	1.56103	0.000188723	0.665734	0.000188723	ENSGALG00000007302	ATXN7	protein_coding	SCA7 domain
ENSGALT00000008240	mRNA	-0.739078	0.00647551	-1.37295	0.000188723	ENSGALG00000005131	BARX1	protein_coding	-
ENSGALT00000004020	mRNA	-0.36748	0.000526317	-0.245646	0.0264879	ENSGALG00000002546	COL5A1	protein_coding	Fibrinogen, alpha/beta/gamma chain, C-terminal globular domain||Fibrillar collagen, C-terminal||Laminin G domain||Collagen triple helix repeat||Concanavalin A-like lectin/glucanase domain
ENSGALT00000008246	mRNA	0.36401	0.000360792	-0.257281	0.0214578	ENSGALG00000005135	SERPINE2	protein_coding	Serpin domain
ENSGALT00000018526	mRNA	1.36892	0.00158504	0.837857	0.046231	ENSGALG00000011355	Wnt10a	protein_coding	Wnt-10 protein||Wnt
ENSGALT00000018521	mRNA	1.91867	0.000188723	1.03154	0.000188723	ENSGALG00000011351	HSP90AA1	protein_coding	Heat shock protein Hsp90, N-terminal||Histidine kinase-like ATPase, C-terminal domain||Ribosomal protein S5 domain 2-type fold||Heat shock protein Hsp90 family
ENSGALT00000018328	mRNA	-1.26495	0.000188723	-0.372098	0.000360792	ENSGALG00000011238	WLS	protein_coding	-
ENSGALT00000004154	mRNA	1.44312	0.000188723	0.742956	0.000360792	ENSGALG00000002638	-	protein_coding	Tryptophan synthase beta subunit-like PLP-dependent enzyme
ENSGALT00000042694	mRNA	1.0124	0.000188723	0.552201	0.00599468	ENSGALG00000025902	-	protein_coding	High mobility group box domain
ENSGALT00000018451	mRNA	0.503172	0.000995718	-0.686621	0.000188723	ENSGALG00000011309	PLXNC1	protein_coding	Plexin||IPT domain||Rho GTPase activation protein||Sema domain||Plexin-like fold||Immunoglobulin E-set||Plexin, cytoplasmic RasGAP domain
ENSGALT00000018455	mRNA	0.898187	0.000188723	0.332322	0.00322023	ENSGALG00000011311	ANKRD13C	protein_coding	Ankyrin repeat-containing domain||Ankyrin repeat domain-containing protein 13||Ankyrin repeat
ENSGALT00000018456	mRNA	-1.3812	0.000188723	-0.625768	0.00186934	ENSGALG00000011312	OXSM	protein_coding	3-oxoacyl-[acyl-carrier-protein] synthase 2||Beta-ketoacyl synthase, N-terminal||Polyketide synthase, beta-ketoacyl synthase domain||Thiolase-like||Thiolase, N-terminal||Beta-ketoacyl synthase, C-terminal
ENSGALT00000024871	mRNA	-2.26286	0.000188723	-2.1567	0.000188723	ENSGALG00000015419	PENK	protein_coding	Opioid neuropeptide precursor||Proenkephalin A
ENSGALT00000015324	mRNA	-1.32495	0.000188723	-1.24048	0.000188723	ENSGALG00000009407	-	protein_coding	Pyridoxal phosphate-dependent transferase||Aminotransferase, class I/classII||Aromatic amino acid beta-eliminating lyase/threonine aldolase
ENSGALT00000007448	mRNA	-0.412987	0.0175622	-0.959591	0.000188723	ENSGALG00000004673	C10orf54	protein_coding	Immunoglobulin subtype||Immunoglobulin-like domain||Immunoglobulin V-set domain
ENSGALT00000041328	mRNA	-0.424117	0.00143933	-0.35554	0.00918359	ENSGALG00000024418	-	protein_coding	Flavinator of succinate dehydrogenase
ENSGALT00000023397	mRNA	-1.38328	0.000188723	-0.728321	0.000188723	ENSGALG00000001183	MYH10	protein_coding	Myosin S1 fragment, N-terminal||HR1 rho-binding repeat||IQ motif, EF-hand binding site||Prefoldin||Myosin tail||Myosin, N-terminal, SH3-like||Myosin head, motor domain||P-loop containing nucleoside triphosphate hydrolase
ENSGALT00000004407	mRNA	1.69921	0.000188723	0.408463	0.00158504	ENSGALG00000002789	MAP2	protein_coding	Microtubule associated protein, tubulin-binding repeat||MAP2/Tau projection
ENSGALT00000027122	mRNA	-0.833947	0.000188723	-0.340512	0.0391333	ENSGALG00000016800	C2orf40	protein_coding	-
ENSGALT00000027655	mRNA	-0.847571	0.000188723	-0.325588	0.0115858	ENSGALG00000017118	MIPEP	protein_coding	Peptidase M3A/M3B
ENSGALT00000022444	mRNA	1.30072	0.000188723	0.771256	0.000188723	ENSGALG00000007439	SLMO2	protein_coding	PRELI/MSF1
ENSGALT00000022445	mRNA	1.71126	0.000188723	0.988909	0.000188723	ENSGALG00000013830	SLMO1	protein_coding	PRELI/MSF1
ENSGALT00000027129	mRNA	0.317852	0.00859222	0.319797	0.00647551	ENSGALG00000016806	GCC2	protein_coding	GRIP
ENSGALT00000044139	mRNA	-0.466236	0.000188723	-0.808149	0.000188723	ENSGALG00000028186	RERG	protein_coding	Mitochondrial Rho-like||Small GTPase superfamily||Small GTPase superfamily, Ras type||P-loop containing nucleoside triphosphate hydrolase||Small GTPase superfamily, Rho type||Small GTPase superfamily, ARF/SAR type||Small GTPase superfamily, Rab type||Small GTP-binding protein domain
ENSGALT00000018142	mRNA	0.408268	0.000188723	0.37168	0.000360792	ENSGALG00000011128	PSMD14	protein_coding	JAB1/MPN/MOV34 metalloenzyme domain
ENSGALT00000015233	mRNA	-0.910006	0.000685932	-0.525161	0.0435574	ENSGALG00000009354	GUCY1A3	protein_coding	Heme-NO binding||Nucleotide cyclase||Haem NO binding associated||Adenylyl cyclase class-3/4/guanylyl cyclase||NO signalling/Golgi transport ligand-binding domain
ENSGALT00000018147	mRNA	1.22404	0.000188723	0.587986	0.000188723	ENSGALG00000011133	LIN54	protein_coding	CRC domain
ENSGALT00000014813	mRNA	-2.08821	0.000188723	-1.39739	0.000188723	ENSGALG00000009100	FSHR	protein_coding	GPCR, rhodopsin-like, 7TM||Follicle stimulating hormone receptor||Glycoprotein hormone receptor family||7TM GPCR, serpentine receptor class v (Srv)||Lutropin-choriogonadotropic hormone receptor||Leucine-rich repeat||G protein-coupled receptor, rhodopsin-like||Gonadotropin hormone receptor, transmembrane domain
ENSGALT00000015253	mRNA	-1.75741	0.000188723	-0.303538	0.00538258	ENSGALG00000009365	CYP51A1	protein_coding	Cytochrome P450, E-class, group I||Cytochrome P450, E-class, group IV||Cytochrome P450||Cytochrome P450, B-class
ENSGALT00000026389	mRNA	0.665859	0.000188723	0.310782	0.0455043	ENSGALG00000016358	PTCHD1	protein_coding	Patched||Sterol-sensing domain
ENSGALT00000015485	mRNA	-0.790878	0.00172976	-1.11469	0.000188723	ENSGALG00000009512	TFPI2	protein_coding	Proteinase inhibitor I2, Kunitz metazoa||Proteinase inhibitor I2, tissue factor pathway inhibitor
ENSGALT00000043670	mRNA	-1.22012	0.000188723	-0.40368	0.0109085	ENSGALG00000028605	CRELD1	protein_coding	EGF-like calcium-binding domain||Insulin-like growth factor binding protein, N-terminal||Epidermal growth factor-like domain||Furin-like repeat
ENSGALT00000000908	mRNA	1.03034	0.000188723	0.5747	0.000188723	ENSGALG00000000636	MDM4	protein_coding	SWIB/MDM2 domain||p53 negative regulator Mdm2/Mdm4||Zinc finger, RanBP2-type
ENSGALT00000005352	mRNA	0.40418	0.00143933	-0.342691	0.00847442	ENSGALG00000009705	RYR3	protein_coding	Ryanodine receptor Ryr||Concanavalin A-like lectin/glucanase domain||RIH (RyR and IP3R Homology) domain||Ryanodine Receptor TM 4-6||Ryanodine receptor||EF-hand domain||MIR motif||SPRY domain||Ion transport domain||RyR/IP3R Homology associated domain||Inositol 1,4,5-trisphosphate/ryanodine receptor||B30.2/SPRY domain
ENSGALT00000006888	mRNA	-0.769573	0.00789134	-1.24827	0.000188723	ENSGALG00000004322	-	protein_coding	PAS fold||PAS domain||Myc-type, basic helix-loop-helix (bHLH) domain||PAC motif||PAS fold-3
ENSGALT00000021894	mRNA	1.53252	0.000188723	0.554571	0.000188723	ENSGALG00000013424	TULP3	protein_coding	Tubby, C-terminal||Tubby C-terminal-like domain||Tubby, N-terminal
ENSGALT00000024233	mRNA	-0.960629	0.000188723	-0.970782	0.000188723	ENSGALG00000015026	TRAF3IP2	protein_coding	SEFIR
ENSGALT00000021548	mRNA	-0.358213	0.0123743	-0.665825	0.000188723	ENSGALG00000013188	AIP	protein_coding	Tetratricopeptide repeat-containing domain||Peptidyl-prolyl cis-trans isomerase, FKBP-type, domain||Tetratricopeptide repeat
ENSGALT00000009084	mRNA	-0.833936	0.000188723	-0.903405	0.000188723	ENSGALG00000005662	AMPD3	protein_coding	AMP deaminase||Adenosine/AMP deaminase domain
ENSGALT00000044681	mRNA	-0.732153	0.0202451	-2.18714	0.000188723	ENSGALG00000028140	CNTFR	protein_coding	Fibronectin type III||Immunoglobulin subtype 2||Immunoglobulin-like domain
ENSGALT00000044683	mRNA	0.369738	0.0030907	0.249938	0.0494892	ENSGALG00000026497	MTPN	protein_coding	Ankyrin repeat||Ankyrin repeat-containing domain
ENSGALT00000021898	mRNA	-0.803882	0.000188723	-0.602901	0.00451034	ENSGALG00000013427	SORBS2	protein_coding	Variant SH3 domain||Sorbin-like||SH3 domain
ENSGALT00000044685	mRNA	-0.883636	0.000188723	-1.05646	0.000188723	ENSGALG00000026862	CLDN1	protein_coding	Claudin||Claudin-1||PMP-22/EMP/MP20/Claudin superfamily
ENSGALT00000002528	mRNA	-0.866789	0.000188723	-0.23089	0.0396952	ENSGALG00000001656	9-Sep	protein_coding	Septin-type guanine nucleotide-binding (G) domain||P-loop containing nucleoside triphosphate hydrolase||AIG1-type guanine nucleotide-binding (G) domain||Elongation factor, GTP-binding domain||Ribosome biogenesis GTPase RsgA, putative
ENSGALT00000013363	mRNA	-1.01642	0.0273763	-0.883607	0.0409893	ENSGALG00000008206	TESC	protein_coding	EF-hand domain
ENSGALT00000027553	mRNA	-0.549883	0.000188723	-0.618397	0.000188723	ENSGALG00000017056	DCLK1	protein_coding	Serine/threonine/dual specificity protein kinase, catalytic domain||Protein kinase-like domain||Serine-threonine/tyrosine-protein kinase catalytic domain||Tyrosine-protein kinase, catalytic domain||Doublecortin domain||Protein kinase domain
ENSGALT00000019926	mRNA	1.33061	0.000188723	0.626112	0.000188723	ENSGALG00000012203	SAMD4A	protein_coding	Sterile alpha motif, type 2||Sterile alpha motif domain||Sterile alpha motif, type 1||Sterile alpha motif/pointed domain
ENSGALT00000016788	mRNA	0.873639	0.000188723	0.313316	0.00501294	ENSGALG00000010313	MAST2	protein_coding	Microtubule-associated serine/threonine-protein kinase, pre-PK domain||Protein kinase-like domain||Serine-threonine/tyrosine-protein kinase catalytic domain||Serine/threonine/dual specificity protein kinase, catalytic domain||Microtubule-associated serine/threonine-protein kinase, domain||Protein kinase domain||Tyrosine-protein kinase, catalytic domain||PDZ domain
ENSGALT00000003204	mRNA	-1.19876	0.000188723	-0.385711	0.0402395	ENSGALG00000002060	TAF15	protein_coding	Zinc finger, RanBP2-type||RNA recognition motif domain
ENSGALT00000024304	mRNA	0.947129	0.000188723	0.863718	0.000188723	ENSGALG00000015064	TTC39C	protein_coding	Cohesin loading factor||Outer membrane protein Iml2/Tetratricopeptide repeat protein 39
ENSGALT00000009467	mRNA	-1.09125	0.000188723	0.378449	0.0116998	ENSGALG00000005888	PGP	protein_coding	HAD-like domain
ENSGALT00000015079	mRNA	-1.81781	0.000188723	-2.09001	0.000188723	ENSGALG00000009268	FGG	protein_coding	Fibrinogen, alpha/beta/gamma chain, coiled coil domain||Fibrinogen, alpha/beta/gamma chain, C-terminal globular domain
ENSGALT00000045535	mRNA	-0.654881	0.000188723	-0.347989	0.0317161	ENSGALG00000027588	-	protein_coding	Peptidase M20||N-acyl-L-amino-acid amidohydrolase||Peptidase M20, dimerisation domain
ENSGALT00000015077	mRNA	-3.16977	0.000188723	-3.37273	0.000188723	ENSGALG00000009266	FGA	protein_coding	Fibrinogen, alpha/beta/gamma chain, coiled coil domain||Fibrinogen alpha C domain||Fibrinogen, alpha/beta/gamma chain, C-terminal globular domain
ENSGALT00000045536	mRNA	1.157	0.000188723	0.842335	0.000188723	ENSGALG00000027864	NFKBIA	protein_coding	Ankyrin repeat||Ankyrin repeat-containing domain
ENSGALT00000016674	mRNA	0.650356	0.000188723	0.240664	0.0438392	ENSGALG00000010253	ZDHHC17	protein_coding	Ankyrin repeat-containing domain||Zinc finger, DHHC-type, palmitoyltransferase||Ankyrin repeat
ENSGALT00000016602	mRNA	0.729161	0.000188723	0.707288	0.000188723	ENSGALG00000010209	PGRMC2	protein_coding	Cytochrome b5-like heme/steroid binding domain
ENSGALT00000040656	mRNA	0.712044	0.000188723	0.279127	0.0424499	ENSGALG00000024082	SMCR8	protein_coding	-
ENSGALT00000004451	mRNA	-0.752628	0.000188723	-0.584895	0.000841166	ENSGALG00000002816	STK10	protein_coding	Tyrosine-protein kinase, catalytic domain||Protein kinase domain||Polo kinase kinase||Serine/threonine/dual specificity protein kinase, catalytic domain||Protein kinase-like domain||Serine-threonine/tyrosine-protein kinase catalytic domain
ENSGALT00000011657	mRNA	0.310861	0.0123743	0.394239	0.00129296	ENSGALG00000007203	RAB3IL1	protein_coding	GDPGTP exchange factor Sec2p
ENSGALT00000016070	mRNA	1.05594	0.000188723	0.329889	0.00823922	ENSGALG00000009886	USP38	protein_coding	Ubiquitin specific protease domain||Peptidase C19, ubiquitin carboxyl-terminal hydrolase
ENSGALT00000026634	mRNA	-0.796987	0.000188723	-0.298869	0.0232026	ENSGALG00000016509	IFT172	protein_coding	WD40-repeat-containing domain||WD40 repeat
ENSGALT00000015789	mRNA	1.51983	0.000188723	0.411535	0.0033547	ENSGALG00000009699	CCNL1	protein_coding	Cyclin, N-terminal||Cyclin-like||Cyclin L||Cyclin, C-terminal domain
ENSGALT00000000878	mRNA	-1.37262	0.000188723	-0.603646	0.000188723	ENSGALG00000000620	FABP3	protein_coding	Lipocalin/cytosolic fatty-acid binding domain||Calycin-like||Cytosolic fatty-acid binding
ENSGALT00000004981	mRNA	-0.638905	0.000188723	-0.568796	0.000188723	ENSGALG00000003149	ITPR3	protein_coding	MIR motif||Ion transport domain||Inositol 1,4,5-trisphosphate-binding protein receptor||Inositol 1,4,5-trisphosphate/ryanodine receptor||RyR/IP3R Homology associated domain||RIH (RyR and IP3R Homology) domain
ENSGALT00000043246	mRNA	-0.797418	0.00241807	-0.883019	0.0011447	ENSGALG00000029024	TCF21	protein_coding	Myc-type, basic helix-loop-helix (bHLH) domain
ENSGALT00000044642	mRNA	-1.59086	0.000188723	-0.620048	0.00563001	ENSGALG00000027685	--	protein_coding	--
ENSGALT00000044899	mRNA	0.518086	0.000188723	0.671198	0.000188723	ENSGALG00000025787	CDK5RAP3	protein_coding	Protein of unknown function DUF773
ENSGALT00000019819	mRNA	-0.717521	0.000188723	0.656271	0.000188723	ENSGALG00000012131	ELOVL6	protein_coding	ELO family
ENSGALT00000013095	mRNA	-0.676951	0.000188723	-0.250846	0.0318133	ENSGALG00000008066	UQCR10	protein_coding	Cytochrome b-c1 complex subunit 9
ENSGALT00000005483	mRNA	-1.05606	0.000188723	-0.747553	0.000188723	ENSGALG00000003461	USP49	protein_coding	Zinc finger, FYVE/PHD-type||Zinc finger, UBP-type||Ubiquitin specific protease domain||Peptidase C19, ubiquitin carboxyl-terminal hydrolase
ENSGALT00000005515	mRNA	0.345841	0.00753368	0.266665	0.0428085	ENSGALG00000003487	RAB8B	protein_coding	Small GTPase superfamily, Rho type||Small GTPase superfamily, ARF type||P-loop containing nucleoside triphosphate hydrolase||Small GTPase superfamily, Ras type||Gtr1/RagA G protein||Ran GTPase||Small GTPase superfamily||Mitochondrial Rho-like||Small GTP-binding protein domain||Small GTPase superfamily, Rab type||Elongation factor, GTP-binding domain||Small GTPase superfamily, ARF/SAR type||Signal…
ENSGALT00000039331	mRNA	-1.81537	0.000188723	-1.05892	0.000188723	ENSGALG00000023626	NTN1	protein_coding	Tissue inhibitor of metalloproteinases-like, OB-fold||Netrin module, non-TIMP type||Galactose-binding domain-like||EGF-like, laminin||Netrin domain||Laminin, N-terminal
ENSGALT00000033975	mRNA	0.268877	0.0395106	0.701365	0.000188723	ENSGALG00000006871	SLCO3A1	protein_coding	Major facilitator superfamily||Kazal domain||Major facilitator superfamily domain||Organic anion transporter polypeptide OATP
ENSGALT00000034416	mRNA	-2.82992	0.000188723	-1.28684	0.000188723	ENSGALG00000021340	CA9	protein_coding	Alpha carbonic anhydrase
ENSGALT00000015673	mRNA	-1.97984	0.000188723	-0.548831	0.000188723	ENSGALG00000009621	ACTB	protein_coding	Actin family
ENSGALT00000025572	mRNA	1.35565	0.000188723	-1.21353	0.00322023	ENSGALG00000015862	CA2	protein_coding	Alpha carbonic anhydrase
ENSGALT00000000496	mRNA	0.96001	0.000188723	1.20995	0.000188723	ENSGALG00000000364	STC1	protein_coding	Stanniocalcin
ENSGALT00000015678	mRNA	-2.51936	0.000188723	-1.50525	0.000188723	ENSGALG00000009626	THBS1	protein_coding	Thrombospondin, C-terminal||Epidermal growth factor-like domain||TSP type-3 repeat||Thrombospondin, type 3-like repeat||Concanavalin A-like lectin/glucanase domain||von Willebrand factor, type C||EGF-like calcium-binding domain||Thrombospondin, type 1 repeat||Laminin G domain
ENSGALT00000043485	mRNA	1.42199	0.000188723	0.515879	0.000188723	ENSGALG00000027983	TNK2	protein_coding	Mig-6 domain||Protein kinase domain||SH3 domain||Sterile alpha motif/pointed domain||Ubiquitin-associated domain/translation elongation factor EF-Ts, N-terminal||UBA-like||Protein kinase-like domain||Serine-threonine/tyrosine-protein kinase catalytic domain||Serine/threonine/dual specificity protein kinase, catalytic domain||Cdc42 binding domain like||Tyrosine-protein kinase, catalytic domain||Va…
[truncated: 1,276 more rows]
