# Supplementary material for: Deep Sequencing-Based Transcriptome Profiling Reveals Avian Interferon-Stimulated Genes and Provides Comprehensive Insight into Newcastle Disease Virus-Induced Host Responses
Source: Viruses. 2018 Mar 30;10(4):162. doi: 10.3390/v10040162 (PMC5923456; doi:10.3390/v10040162)
Supplement: Supplementary file 1 [file viruses-10-00162-s001.zip › SMTable2A-mRNA_Herts33_vs_Blank.DE_ALL_filter.xls]

transcript_id	gene_id	gene_name	gene_location	Herts33_FPKM	Blank_FPKM	log2(foldchange)	pvalue	qvalue
ENSGALT00000039628	ENSGALG00000003456	CA12	chr10:3588342-3607364	0.305277	0.671335	-1.13692	0.00295	0.00777312
ENSGALT00000027219	ENSGALG00000016849	ING1	chr1:138546780-138548174	54.2462	30.1256	0.848531	5e-05	0.000188723
ENSGALT00000027211	ENSGALG00000016844	RAB20	chr1:138392843-138416609	19.7524	9.04751	1.12644	5e-05	0.000188723
ENSGALT00000042683	ENSGALG00000008705	TRABD	chr1:20004477-20037661	19.1385	11.2929	0.761059	5e-05	0.000188723
ENSGALT00000023681	ENSGALG00000014692	LMNB1	chrZ:56036834-56059845	24.8977	47.7135	-0.938384	5e-05	0.000188723
ENSGALT00000001354	ENSGALG00000000920	CGN	chr25:2093994-2102545	0.27992	0.648725	-1.21259	0.0002	0.000685932
ENSGALT00000004249	ENSGALG00000002695	SLC15A4	chr15:3750314-3771693	13.0274	16.1777	-0.312462	0.0077	0.0182965
ENSGALT00000018348	ENSGALG00000011248	PLCL2	chr2:35030728-35122053	3.67583	2.8613	0.361399	0.0139	0.0306645
ENSGALT00000001747	ENSGALG00000001161	FLI1	chr24:986188-1055149	13.5103	10.3981	0.377742	0.0068	0.0163833
ENSGALT00000036788	ENSGALG00000015163	RNF138	chr2:106040320-106047320	24.5615	13.2376	0.891754	5e-05	0.000188723
ENSGALT00000026309	ENSGALG00000016308	MYC	chr2:139316927-139321894	16.5812	9.81931	0.755852	5e-05	0.000188723
ENSGALT00000026300	ENSGALG00000016302	ASAP1	chr2:140145616-140364260	22.2062	8.50363	1.38481	5e-05	0.000188723
ENSGALT00000032393	ENSGALG00000005997	WDR44	chr4:3269596-3290134	46.8994	22.3246	1.07093	5e-05	0.000188723
ENSGALT00000002324	ENSGALG00000001529	THYN1	chr24:2553385-2558481	72.4221	112.45	-0.634777	5e-05	0.000188723
ENSGALT00000019340	ENSGALG00000011855	RHOJ	chr5:53322348-53366291	31.9943	47.2176	-0.561509	5e-05	0.000188723
ENSGALT00000023879	ENSGALG00000014791	WDR3	chr1:78534416-78555922	55.1162	39.2063	0.491391	5e-05	0.000188723
ENSGALT00000012879	ENSGALG00000007929	DIXDC1	chr24:6190722-6217912	0.364901	2.7827	-2.93091	5e-05	0.000188723
ENSGALT00000015703	ENSGALG00000009641	COL1A2	chr2:23702023-23740814	1206.99	1886.47	-0.644277	5e-05	0.000188723
ENSGALT00000044381	ENSGALG00000028015	HES1	chr9:12410466-12423754	0.893799	2.39301	-1.4208	5e-05	0.000188723
ENSGALT00000025803	ENSGALG00000016017	SLC4A11	chr4:88388932-88471731	6.49362	9.8102	-0.59526	5e-05	0.000188723
ENSGALT00000013876	ENSGALG00000008519	NR2C2	chr12:19731467-19749157	27.3366	19.5944	0.480393	5e-05	0.000188723
ENSGALT00000021652	ENSGALG00000013257	LDHB	chr1:67177977-67190068	511.322	641.885	-0.328082	0.001	0.00295897
ENSGALT00000021302	ENSGALG00000013051	SEMA5A	chr2:78760823-78897005	6.86674	9.25881	-0.431201	0.0011	0.00322023
ENSGALT00000043393	ENSGALG00000027374	KLF9	chrZ:34879465-34892504	0.892313	4.898	-2.45657	5e-05	0.000188723
ENSGALT00000017560	ENSGALG00000010798	DHCR24	chr8:24157605-24165747	58.5156	129.892	-1.15042	5e-05	0.000188723
ENSGALT00000017566	ENSGALG00000010804	ANKMY2	chr2:28587086-28608532	38.6708	25.2022	0.617692	5e-05	0.000188723
ENSGALT00000030862	ENSGALG00000015758	PAG1	chr2:120988401-121062954	1.03275	3.80394	-1.88101	5e-05	0.000188723
ENSGALT00000044511	ENSGALG00000028358	NUDT16L1	chr14:12346047-12348118	155.087	190.886	-0.29963	0.0029	0.00765314
ENSGALT00000017703	ENSGALG00000010892	ANTXR2	chr4:44658934-44721258	24.9537	30.258	-0.278059	0.01885	0.0400539
ENSGALT00000013018	ENSGALG00000008023	KIAA0195	chr18:11066352-11104219	14.9117	19.2043	-0.364985	0.00085	0.00255275
ENSGALT00000019959	ENSGALG00000012223	ZRANB3	chr7:30024236-30054671	2.77821	3.91381	-0.494418	0.00185	0.00513326
ENSGALT00000013011	ENSGALG00000008000	EXT2	chr5:21022966-21094349	36.4159	43.5646	-0.258589	0.0127	0.0283384
ENSGALT00000013010	ENSGALG00000008018	SNAI1	chr20:14136360-14139739	23.1786	57.161	-1.30224	5e-05	0.000188723
ENSGALT00000001107	ENSGALG00000000912	KCNAB2	chr21:671444-684105	1.14088	5.99202	-2.39289	5e-05	0.000188723
ENSGALT00000025027	ENSGALG00000015522	MYBL1	chr2:114842425-114865431	18.3145	8.95959	1.03148	5e-05	0.000188723
ENSGALT00000006657	ENSGALG00000004190	RNF34	chr15:5458509-5468349	57.6494	30.6374	0.912012	5e-05	0.000188723
ENSGALT00000006656	ENSGALG00000004189	MAFK	chr14:2602064-2603983	132.333	51.8659	1.35132	5e-05	0.000188723
ENSGALT00000006650	ENSGALG00000004184	SPARC	chr13:12238623-12247095	411.948	601.2	-0.545383	5e-05	0.000188723
ENSGALT00000020015	ENSGALG00000012256	UTRN	chr3:45215647-45566922	60.8236	51.6832	0.234937	0.01545	0.0336673
ENSGALT00000014542	ENSGALG00000008944	FBXO11	chr3:8669452-8709640	64.2244	42.4953	0.595817	5e-05	0.000188723
ENSGALT00000015043	ENSGALG00000009246	ACBD3	chr3:16453957-16471806	60.0447	45.3772	0.40407	5e-05	0.000188723
ENSGALT00000018742	ENSGALG00000011502	MAP3K2	chr7:23100889-23121260	37.4782	17.3217	1.11347	5e-05	0.000188723
ENSGALT00000014545	ENSGALG00000008945	NEXN	chr8:17817584-17833703	17.4595	24.8283	-0.507973	5e-05	0.000188723
ENSGALT00000015047	ENSGALG00000009248	HSPA12A	chr6:28413789-28450155	73.9463	42.8947	0.785679	5e-05	0.000188723
ENSGALT00000024772	ENSGALG00000015351	CBLB	chr1:86037077-86159219	48.2824	25.1111	0.943169	5e-05	0.000188723
ENSGALT00000024775	ENSGALG00000015352	GAK	chrZ:53195969-53242965	21.6338	10.0099	1.11186	5e-05	0.000188723
ENSGALT00000012866	ENSGALG00000007924	STK17B	chr7:9281020-9299762	22.1892	13.8062	0.684545	5e-05	0.000188723
ENSGALT00000028042	ENSGALG00000017358	YWHAG	chr19:4247943-4248600	69.6501	51.0185	0.449103	0.0006	0.00186934
ENSGALT00000027973	ENSGALG00000019036	SPCS2	chr1:194928950-194936582	162.471	89.0112	0.868122	5e-05	0.000188723
ENSGALT00000040527	ENSGALG00000002374	SLC9A9	chr9:10197230-10365969	0.988444	4.79581	-2.27854	5e-05	0.000188723
ENSGALT00000027978	ENSGALG00000017312	PPME1	chr1:194825626-194914017	23.9878	30.6244	-0.352384	0.00105	0.0030907
ENSGALT00000043369	ENSGALG00000013962	HBS1L	chr3:55036624-55101252	45.7101	18.9015	1.27401	0.0004	0.00129296
ENSGALT00000008744	ENSGALG00000005448	MYL3	chr2:3420142-3455225	0.826689	4.9555	-2.58362	5e-05	0.000188723
ENSGALT00000005305	ENSGALG00000003353	RAI14	chrZ:10323539-10401787	174.595	136.013	0.360269	0.00025	0.000841166
ENSGALT00000018280	ENSGALG00000011209	EVL	chr5:48312770-48378821	43.4408	52.209	-0.265246	0.0129	0.0287143
ENSGALT00000025116	ENSGALG00000009546	HTRA1	chr6:30810572-30839263	166.696	125.769	0.406439	5e-05	0.000188723
ENSGALT00000009563	ENSGALG00000005945	CANX	chr13:12858023-12874898	293.689	137.92	1.09046	5e-05	0.000188723
ENSGALT00000009566	ENSGALG00000005948	RPL27A	chr5:9173635-9176702	2197.67	2790.85	-0.344728	0.0003	0.000995718
ENSGALT00000027799	ENSGALG00000017199	MAML2	chr1:184236228-184401679	19.0862	11.5682	0.722365	5e-05	0.000188723
ENSGALT00000018805	ENSGALG00000011534	ZFYVE21	chr5:50384784-50394345	53.0253	27.6716	0.938275	5e-05	0.000188723
ENSGALT00000022327	ENSGALG00000013738	OPTN	chr1:6559299-6578617	39.9148	27.2048	0.553066	5e-05	0.000188723
ENSGALT00000027794	ENSGALG00000017196	ARHGAP42	chr1:182482926-182637932	33.4432	25.335	0.40058	0.0003	0.000995718
ENSGALT00000019087	ENSGALG00000011678	DNAJC13	chr2:42832429-42885730	45.4638	28.1417	0.692009	5e-05	0.000188723
ENSGALT00000021535	ENSGALG00000013182	GRAMD4	chr1:15735374-15812307	15.1898	7.88303	0.946282	5e-05	0.000188723
ENSGALT00000001686	ENSGALG00000001117	PFKFB2	chr26:2560503-2567901	2.43165	3.35362	-0.46378	0.02115	0.0443115
ENSGALT00000015558	ENSGALG00000009556	PRICKLE1	chr1:29596114-29655026	17.797	25.8684	-0.539558	5e-05	0.000188723
ENSGALT00000007351	ENSGALG00000004618	TAX1BP3	chr19:6641420-6644023	326.499	234.259	0.478972	5e-05	0.000188723
ENSGALT00000003571	ENSGALG00000002278	UNK	chr18:4641155-4662985	12.16	5.15311	1.23863	5e-05	0.000188723
ENSGALT00000007358	ENSGALG00000004621	PREX1	chr20:6529945-6608286	36.604	18.1693	1.0105	5e-05	0.000188723
ENSGALT00000002480	ENSGALG00000001624	CWC25	chr27:4035540-4039608	15.1745	10.8709	0.481181	0.00055	0.00172976
ENSGALT00000002951	ENSGALG00000001910	SNAPC4	chr17:7892325-7906233	11.7016	5.02408	1.21977	5e-05	0.000188723
ENSGALT00000013240	ENSGALG00000008151	WSB2	chr15:11201186-11204679	50.3065	72.178	-0.520813	5e-05	0.000188723
ENSGALT00000000884	ENSGALG00000000623	PIK3C2B	chr26:1732338-1747306	2.39511	4.22408	-0.818544	5e-05	0.000188723
ENSGALT00000000882	ENSGALG00000000628	KIF21B	chr26:276158-308776	0.384138	0.975842	-1.34502	5e-05	0.000188723
ENSGALT00000001972	ENSGALG00000001291	CLIP2	AADN03010820.1:5157-28010	40.7495	21.5589	0.9185	5e-05	0.000188723
ENSGALT00000033368	ENSGALG00000020813	CCDC50	chr9:13133222-13169156	82.3426	102.315	-0.313306	0.0016	0.00451034
ENSGALT00000011071	ENSGALG00000006840	AKAP13	chr10:13472364-13497637	48.8962	35.1061	0.477998	5e-05	0.000188723
ENSGALT00000011075	ENSGALG00000006843	NCBP2	chr9:11933113-11934882	38.9833	75.5269	-0.954133	5e-05	0.000188723
ENSGALT00000044895	ENSGALG00000027562	PURG	chr4:34113240-34114260	2.012	3.37257	-0.745214	0.0049	0.0122624
ENSGALT00000026449	ENSGALG00000016399	SNTB1	chr2:136546689-136654781	4.07594	8.94862	-1.13453	5e-05	0.000188723
ENSGALT00000026444	ENSGALG00000016394	HAS2	chr2:136937864-136952782	6.44017	11.6895	-0.86004	5e-05	0.000188723
ENSGALT00000014738	ENSGALG00000009052	LBH	chr3:7979474-7990141	290.289	698.052	-1.26584	5e-05	0.000188723
ENSGALT00000023068	ENSGALG00000014262	APBB2	chr4:68331004-68420849	37.5879	30.0437	0.323203	0.0017	0.00476361
ENSGALT00000016394	ENSGALG00000010084	EIF4G3	chr21:6635228-6706874	18.9377	11.1357	0.766069	5e-05	0.000188723
ENSGALT00000006336	ENSGALG00000003977	TWF2	chr12:2945887-2958336	96.2633	66.7171	0.52893	5e-05	0.000188723
ENSGALT00000025239	ENSGALG00000015653	JPH1	chr2:117820323-117897580	1.64654	2.704	-0.715661	0.0004	0.00129296
ENSGALT00000025230	ENSGALG00000015646	TCEB1	chr2:117721180-117734940	32.2005	39.1238	-0.280962	0.007	0.0168143
ENSGALT00000045929	ENSGALG00000026590	KLF13	chr10:5072622-5098236	21.7616	16.1388	0.431253	0.00075	0.00228414
ENSGALT00000006485	ENSGALG00000004079	ENOX2	chr4:1508589-1532452	17.1025	29.4408	-0.783611	5e-05	0.000188723
ENSGALT00000009821	ENSGALG00000006088	DCTN5	chr14:6876519-6883295	20.5614	27.2176	-0.404601	0.001	0.00295897
ENSGALT00000006487	ENSGALG00000004081	TMCO4	chr21:4782284-4816762	1.32378	1.99746	-0.593505	0.00895	0.0208454
ENSGALT00000025943	ENSGALG00000016102	CYP26B1	chr4:89675596-89685115	12.5115	6.94767	0.84865	5e-05	0.000188723
ENSGALT00000020466	ENSGALG00000012529	EIF3D	chr1:51555103-51562485	260.447	207.36	0.328849	0.0007	0.00214594
ENSGALT00000020467	ENSGALG00000012530	FOXRED2	chr1:51563000-51571061	1.55721	2.50848	-0.687854	0.0016	0.00451034
ENSGALT00000022911	ENSGALG00000014166	TSPO	chr1:68677125-68680823	14.0713	31.965	-1.18374	5e-05	0.000188723
ENSGALT00000024541	ENSGALG00000015209	NFIL3	chrZ:44205923-44207300	89.203	53.2915	0.743186	5e-05	0.000188723
ENSGALT00000024014	ENSGALG00000014883	MCM9	chr3:62215954-62262193	2.59872	3.94364	-0.601728	0.01955	0.0413677
ENSGALT00000024545	ENSGALG00000015211	DTNA	chr2:107131492-107228834	7.75716	13.2827	-0.775947	5e-05	0.000188723
ENSGALT00000024352	ENSGALG00000020554	-	chrZ:32976701-33409919	1.0563	4.70459	-2.15505	5e-05	0.000188723
ENSGALT00000045625	ENSGALG00000027337	CLDND1	chr1:82576246-82588250	9.07748	17.5949	-0.954797	5e-05	0.000188723
ENSGALT00000009350	ENSGALG00000005821	FAM219A	chrZ:7535466-7764035	26.7223	17.7545	0.589863	5e-05	0.000188723
ENSGALT00000020205	ENSGALG00000012374	FRMD6	chr5:57949662-57956993	36.9573	17.2292	1.10101	5e-05	0.000188723
ENSGALT00000009355	ENSGALG00000005823	HDLBP	chr9:4446506-4467274	493.52	389.799	0.340379	0.00085	0.00255275
ENSGALT00000027898	ENSGALG00000017261	TENM4	chr1:191230961-191733590	6.51786	8.83221	-0.438376	0.00015	0.000526317
ENSGALT00000002306	ENSGALG00000001516	FHL3	chr23:3466392-3469668	133.164	206.008	-0.629496	5e-05	0.000188723
ENSGALT00000038569	ENSGALG00000006725	ACAN	chr10:12540335-12583712	0.661264	1.29108	-0.965281	0.02045	0.0429864
ENSGALT00000013813	ENSGALG00000008477	EXOC4	chr1:1361641-1822074	7.47398	9.75717	-0.384586	0.00135	0.00387647
ENSGALT00000001372	ENSGALG00000000934	ZBTB43	chr17:10246460-10251303	24.9984	13.5764	0.880734	5e-05	0.000188723
ENSGALT00000001374	ENSGALG00000000935	TUFT1	chr25:2103605-2117226	36.6431	19.9182	0.879455	5e-05	0.000188723
ENSGALT00000010139	ENSGALG00000008538	GINS1	chr3:15743295-15746220	2.28933	8.03497	-1.81137	5e-05	0.000188723
ENSGALT00000010137	ENSGALG00000006272	ECE2	chr9:15356177-15362770	0.865649	2.10811	-1.2841	5e-05	0.000188723
ENSGALT00000010135	ENSGALG00000006271	RACGAP1	LGE22C19W28_E50C23:335215-342925	34.4662	21.6456	0.67111	5e-05	0.000188723
ENSGALT00000010134	ENSGALG00000006270	SCNN1G	chr14:6965317-6994980	4.365	1.74387	1.32368	5e-05	0.000188723
ENSGALT00000009683	ENSGALG00000006017	DOCK11	chr4:3309255-3364270	7.06987	11.5039	-0.702373	5e-05	0.000188723
ENSGALT00000004226	ENSGALG00000002682	BRD3	chr17:7156508-7189561	2.06758	3.32384	-0.684906	0.00015	0.000526317
ENSGALT00000008882	ENSGALG00000005537	ASB14	chr12:8627513-8635443	2.84665	1.56851	0.859872	5e-05	0.000188723
ENSGALT00000008888	ENSGALG00000005540	MICAL2	chr5:7466933-7519456	102.385	59.5989	0.780647	5e-05	0.000188723
ENSGALT00000021833	ENSGALG00000013384	LIG1	LGE64:715792-722552	4.52902	6.12737	-0.436069	0.00175	0.00488559
ENSGALT00000026149	ENSGALG00000016220	WISP1	chr2:141532749-141540007	73.7345	116.67	-0.662018	5e-05	0.000188723
ENSGALT00000014097	ENSGALG00000008654	STAM	chr2:19520143-19541550	42.1443	32.5988	0.370519	0.0001	0.000360792
ENSGALT00000027090	ENSGALG00000016779	RNF149	chr1:132819683-132837930	31.4435	18.5972	0.757675	5e-05	0.000188723
ENSGALT00000016800	ENSGALG00000010319	SYT1	chr1:39159692-39381692	4.51028	2.86492	0.654721	0.00035	0.0011447
ENSGALT00000016803	ENSGALG00000010322	JDP2	chr5:37546188-37550495	171.599	43.6363	1.97544	5e-05	0.000188723
ENSGALT00000016804	ENSGALG00000010323	BATF	chr5:37562116-37567648	4.04229	1.29098	1.64671	5e-05	0.000188723
ENSGALT00000008081	ENSGALG00000005042	IQSEC1	chr12:5245422-5557230	19.7749	14.2151	0.476246	5e-05	0.000188723
ENSGALT00000003942	ENSGALG00000002499	-	chr23:4300141-4333315	14.5371	11.0006	0.40216	0.00025	0.000841166
ENSGALT00000008552	ENSGALG00000005330	SNCAIP	chrZ:80929218-80978534	6.66428	12.5586	-0.914157	5e-05	0.000188723
ENSGALT00000003234	ENSGALG00000002078	MYO9A	chr10:899893-1036065	9.33236	6.2713	0.573478	5e-05	0.000188723
ENSGALT00000026321	ENSGALG00000016314	ELOVL5	chr3:87654795-87692542	106.62	151.987	-0.511476	5e-05	0.000188723
ENSGALT00000013137	ENSGALG00000008094	HSPD1	chr7:9720879-9729711	545.001	451.742	0.27076	0.00535	0.0132442
ENSGALT00000020524	ENSGALG00000012569	FBXO7	chr1:53191323-53229791	16.3943	23.446	-0.516145	5e-05	0.000188723
ENSGALT00000014894	ENSGALG00000009149	FKBP7	chr7:14887746-14907636	122.14	228.108	-0.901184	5e-05	0.000188723
ENSGALT00000019416	ENSGALG00000011896	SIDT2	chr24:5220743-5228445	5.81411	4.47643	0.377208	0.00605	0.0147639
ENSGALT00000023343	ENSGALG00000014457	ING4	chr1:76548296-76563040	20.8482	29.0075	-0.476503	5e-05	0.000188723
ENSGALT00000021491	ENSGALG00000013160	CHMP5	chr2:85656825-85665787	102.333	70.3908	0.539817	5e-05	0.000188723
ENSGALT00000022218	ENSGALG00000013660	ZNF516	chr2:90781040-90880738	31.0982	22.5205	0.465591	5e-05	0.000188723
ENSGALT00000016499	ENSGALG00000010149	CMTR1	chr3:29519202-29541046	23.8292	18.0511	0.40065	0.00025	0.000841166
ENSGALT00000012381	ENSGALG00000007650	SLC9A3R1	chr18:10711116-10718410	4.48321	18.8702	-2.0735	5e-05	0.000188723
ENSGALT00000037877	ENSGALG00000010908	CDCA7L	chr2:30690281-30698829	61.2864	36.9229	0.731051	5e-05	0.000188723
ENSGALT00000027631	ENSGALG00000017105	RNF6	chr1:175952257-175958160	18.7951	10.4503	0.846816	5e-05	0.000188723
ENSGALT00000000413	ENSGALG00000000311	DOCK5	chr22:836601-892298	1.28332	2.00979	-0.647169	5e-05	0.000188723
ENSGALT00000002226	ENSGALG00000001470	STOML1	chr10:2115124-2118216	6.68027	9.6672	-0.533192	0.0003	0.000995718
ENSGALT00000016612	ENSGALG00000010219	UROD	chr8:19837488-19840747	16.7021	20.8449	-0.319664	0.01745	0.0374649
ENSGALT00000015862	ENSGALG00000009748	ASNS	chr2:24791549-24805274	353.705	260.241	0.442698	5e-05	0.000188723
ENSGALT00000013037	ENSGALG00000008036	TMEM209	chr1:884996-896300	20.29	16.2164	0.323311	0.00575	0.0141192
ENSGALT00000046040	ENSGALG00000027635	NME3	chr14:13223407-13226703	7.63296	14.5764	-0.933322	5e-05	0.000188723
ENSGALT00000016236	ENSGALG00000009992	ARHGAP5	chr5:33958350-33993431	68.3838	57.8346	0.241722	0.01485	0.0324933
ENSGALT00000010819	ENSGALG00000006695	BCR	chr15:8580819-8673155	10.3605	8.50533	0.28465	0.01785	0.0382133
ENSGALT00000012914	ENSGALG00000007952	AMOT	chr4:12913181-12975486	12.0302	17.0193	-0.500505	5e-05	0.000188723
ENSGALT00000014378	ENSGALG00000008847	VPS54	chr3:9462113-9489472	41.5747	23.269	0.837298	5e-05	0.000188723
ENSGALT00000019655	ENSGALG00000012039	PSMA3	chr5:55164385-55172953	93.2705	250.506	-1.42535	5e-05	0.000188723
ENSGALT00000011867	ENSGALG00000007334	ABAT	chr14:10055365-10084174	2.6588	5.64202	-1.08544	0.02265	0.0470538
ENSGALT00000011865	ENSGALG00000007332	PRICKLE2	chr12:13616713-13707362	41.7244	18.795	1.15054	5e-05	0.000188723
ENSGALT00000025553	ENSGALG00000015849	ME1	chr3:77166448-77331527	10.6425	20.7981	-0.966616	5e-05	0.000188723
ENSGALT00000025009	ENSGALG00000015511	ROBO1	chr1:95642547-95948471	28.5628	37.6546	-0.398693	0.00015	0.000526317
ENSGALT00000003703	ENSGALG00000002349	KRT6A	LGE22C19W28_E50C23:679788-684914	2.48312	8.74151	-1.81573	5e-05	0.000188723
ENSGALT00000014563	ENSGALG00000008954	RUNDC3B	chr2:20656626-20694939	4.31841	2.8569	0.596049	0.00175	0.00488559
ENSGALT00000033985	ENSGALG00000021117	RNF7	chr9:9743478-9749897	27.2433	38.5061	-0.499186	5e-05	0.000188723
ENSGALT00000032642	ENSGALG00000008569	CHP1	chr5:23819874-23836825	70.6993	91.0602	-0.365125	0.00015	0.000526317
ENSGALT00000038746	ENSGALG00000023436	HDC	chr10:10377854-10387039	0.63418	0.200971	1.6579	0.00115	0.0033547
ENSGALT00000040505	ENSGALG00000000525	MAP3K3	chr27:2727436-2756153	25.462	13.745	0.889437	5e-05	0.000188723
ENSGALT00000040502	ENSGALG00000004980	kcnma1	chr6:12928165-13365708	5.02927	2.23234	1.17179	5e-05	0.000188723
ENSGALT00000038740	ENSGALG00000023435	GATM	chr10:10400567-10413630	0.678426	1.10443	-0.703038	0.01105	0.0251144
ENSGALT00000024971	ENSGALG00000015484	BCL9	chr1:91725241-91757762	6.05311	3.88873	0.63838	5e-05	0.000188723
ENSGALT00000024206	ENSGALG00000015011	C18orf8	chr2:102694752-102735947	38.7868	17.3756	1.1585	5e-05	0.000188723
ENSGALT00000002653	ENSGALG00000001729	CD276	chr10:1749545-1760710	6.12158	13.2487	-1.11388	5e-05	0.000188723
ENSGALT00000002652	ENSGALG00000001728	NACC2	chr17:8089078-8139095	10.749	6.13716	0.808554	5e-05	0.000188723
ENSGALT00000027951	ENSGALG00000017296	KLHL42	chr1:72499750-72510484	6.63631	2.87823	1.2052	5e-05	0.000188723
ENSGALT00000014151	ENSGALG00000008694	SELO	chr1:20071620-20084350	44.3786	14.0429	1.66002	5e-05	0.000188723
ENSGALT00000005324	ENSGALG00000003368	C1orf112	chr8:5055948-5071672	2.39266	3.60853	-0.592799	0.0005	0.00158504
ENSGALT00000005327	ENSGALG00000003369	KAT2A	chr27:4827917-4832197	13.5874	5.17886	1.39157	5e-05	0.000188723
ENSGALT00000043978	ENSGALG00000028517	EIF1	chr27:4500720-4644100	70.5364	52.3249	0.430871	0.00245	0.00659285
ENSGALT00000008764	ENSGALG00000005460	SLCO4A1	chr20:8527859-8554223	14.2242	6.75112	1.07515	5e-05	0.000188723
ENSGALT00000043625	ENSGALG00000027591	TSC22D2	chr9:23119141-23147022	54.091	34.3421	0.65541	5e-05	0.000188723
ENSGALT00000026780	ENSGALG00000016592	PRPS2	chr1:122869210-122893310	1.91441	3.47163	-0.858717	0.00065	0.00200771
ENSGALT00000020693	ENSGALG00000012683	RNF144B	chr2:60324505-60357712	3.37852	1.82662	0.887215	0.0011	0.00322023
ENSGALT00000022129	ENSGALG00000013602	PCM1	chr4:62415271-62454503	21.1823	14.4772	0.54908	0.0001	0.000360792
ENSGALT00000027401	ENSGALG00000016953	NAA16	chr1:165191022-165255094	33.0047	15.7508	1.06725	5e-05	0.000188723
ENSGALT00000022697	ENSGALG00000014011	LRMP	chr1:67293004-67331462	6.49234	2.80405	1.21122	5e-05	0.000188723
ENSGALT00000022695	ENSGALG00000014009	L3MBTL3	chr3:57322881-57425789	3.62878	8.05906	-1.15113	5e-05	0.000188723
ENSGALT00000024965	ENSGALG00000015479	ASPH	chr2:112983680-113084210	50.9211	66.8044	-0.39168	5e-05	0.000188723
ENSGALT00000018736	ENSGALG00000011498	TCAIM	chr2:41194188-41210712	13.437	17.13	-0.350314	0.00885	0.0206481
ENSGALT00000039556	ENSGALG00000003628	TLN2	chr10:3757957-3900821	11.2913	14.2107	-0.331766	0.0013	0.00374641
ENSGALT00000018738	ENSGALG00000011499	SCARB2	chr4:49333781-49355016	10.3385	20.704	-1.00189	5e-05	0.000188723
ENSGALT00000007781	ENSGALG00000004874	PPIH	chr21:6397157-6403657	104.387	154.063	-0.561575	5e-05	0.000188723
ENSGALT00000007783	ENSGALG00000004875	PEMT	chr14:4786109-4823511	5.65271	14.3174	-1.34075	5e-05	0.000188723
ENSGALT00000010098	ENSGALG00000006245	KLF15	chr12:10614315-10626926	12.5652	3.172	1.98597	5e-05	0.000188723
ENSGALT00000040590	ENSGALG00000024056	CHST3	chr6:11543129-11545869	47.4068	28.0103	0.759138	5e-05	0.000188723
ENSGALT00000019062	ENSGALG00000011661	SOD2	chr3:44923213-44929994	53.6154	95.6499	-0.835116	5e-05	0.000188723
ENSGALT00000019060	ENSGALG00000011659	ACAT2	chr3:44881986-44889927	81.0247	300.857	-1.89264	5e-05	0.000188723
ENSGALT00000019061	ENSGALG00000011660	WTAP	chr3:44899474-44919206	76.115	52.6306	0.532278	5e-05	0.000188723
ENSGALT00000021306	ENSGALG00000013053	MTRR	chr2:79163254-79192329	3.93481	5.42107	-0.462282	5e-05	0.000188723
ENSGALT00000024962	ENSGALG00000015478	USP45	chr3:70842601-70898825	14.3233	8.55478	0.743563	5e-05	0.000188723
ENSGALT00000007256	ENSGALG00000004559	DPY19L3	chr11:9258356-9284701	5.22727	8.77802	-0.747838	5e-05	0.000188723
ENSGALT00000007252	ENSGALG00000004557	WIPI2	chr14:4044370-4065198	73.6377	45.2106	0.703784	5e-05	0.000188723
ENSGALT00000015575	ENSGALG00000009564	METTL8	chr7:17539022-17564353	4.26289	6.24745	-0.551434	0.00165	0.00463897
ENSGALT00000007335	ENSGALG00000004610	SH2B3	chr15:6102035-6113781	4.36428	1.91866	1.18564	5e-05	0.000188723
ENSGALT00000037607	ENSGALG00000012304	NFKB1	chr4:60395341-60452343	32.9584	11.2905	1.54554	5e-05	0.000188723
ENSGALT00000019601	ENSGALG00000012012	CMIP	chr11:14995343-15116123	11.243	6.94735	0.694492	5e-05	0.000188723
ENSGALT00000021808	ENSGALG00000013366	TBL1X	chr1:124584255-124724404	36.6453	45.6092	-0.3157	0.00145	0.00412929
ENSGALT00000001955	ENSGALG00000001279	ZNF652	chr27:3392384-3400111	23.0482	12.3759	0.897123	5e-05	0.000188723
ENSGALT00000016009	ENSGALG00000009848	LPGAT1	chr3:21427205-21480741	34.1731	45.775	-0.421698	0.00025	0.000841166
ENSGALT00000016008	ENSGALG00000009847	STXBP6	chr5:31693845-31748417	51.9266	35.0526	0.566951	5e-05	0.000188723
ENSGALT00000045566	ENSGALG00000028813	NRN1	chr2:65203623-65210310	2.68146	15.9813	-2.5753	5e-05	0.000188723
ENSGALT00000027574	ENSGALG00000017071	N4BP2L2	chr1:173762790-173787008	22.179	11.5032	0.947167	5e-05	0.000188723
ENSGALT00000016007	ENSGALG00000009846	BBS5	chr7:18171746-18181640	8.64186	21.3616	-1.3056	5e-05	0.000188723
ENSGALT00000040881	ENSGALG00000021542	SNCB	chr13:9672036-9674820	0.67955	1.75553	-1.36925	0.004	0.0102149
ENSGALT00000038630	ENSGALG00000009426	AIDA	chr3:17345062-17367175	26.4698	42.9261	-0.69751	5e-05	0.000188723
ENSGALT00000006314	ENSGALG00000003962	ZDHHC9	chr4:1600776-1612240	23.4819	29.0487	-0.306924	0.00515	0.0128182
ENSGALT00000003145	ENSGALG00000002021	ZC3H12A	chr23:3723613-3732322	16.6312	5.8295	1.51245	5e-05	0.000188723
ENSGALT00000045908	ENSGALG00000026253	TMEM144	chr4:21242337-21257193	1.28375	1.97217	-0.619413	0.0002	0.000685932
ENSGALT00000007807	ENSGALG00000004888	RAI1	chr14:4892180-4899602	5.01629	1.77754	1.49674	5e-05	0.000188723
ENSGALT00000044063	ENSGALG00000029069	AHNAK	JH375735.1:20-10051	5.73394	10.0451	-0.808889	5e-05	0.000188723
ENSGALT00000026439	ENSGALG00000016390	ZHX2	chr2:137459620-137462113	13.8032	6.4436	1.09906	5e-05	0.000188723
ENSGALT00000021113	ENSGALG00000012944	DENND5B	chr1:59564531-59674959	1.65652	2.71698	-0.713848	5e-05	0.000188723
ENSGALT00000003495	ENSGALG00000002232	RERE	chr21:3033462-3151837	6.19705	3.6469	0.764911	5e-05	0.000188723
ENSGALT00000031277	ENSGALG00000019690	WDR86	chr2:6203236-6221340	8.1939	14.8789	-0.860644	5e-05	0.000188723
ENSGALT00000020196	ENSGALG00000012365	PYGL	chr5:57852187-57865697	4.32603	8.57867	-0.98771	5e-05	0.000188723
ENSGALT00000020190	ENSGALG00000012361	NIN	chr5:57795665-57849300	10.1011	4.84877	1.05882	5e-05	0.000188723
ENSGALT00000031745	ENSGALG00000014834	NCOA7	chr3:59223033-59291522	21.2353	15.3889	0.464571	5e-05	0.000188723
ENSGALT00000018400	ENSGALG00000011276	BTG1	chr1:44271337-44273899	356.682	245.28	0.540208	5e-05	0.000188723
ENSGALT00000018407	ENSGALG00000011283	ZNF385D	chr2:36832211-36992407	9.16949	11.0625	-0.270767	0.01615	0.0350163
ENSGALT00000026431	ENSGALG00000016386	DERL1	chr2:137483313-137498444	205.208	84.2435	1.28445	5e-05	0.000188723
ENSGALT00000005668	ENSGALG00000003582	SLC1A3	chrZ:11029528-11093852	0.669333	2.20422	-1.71947	5e-05	0.000188723
ENSGALT00000022979	ENSGALG00000014209	GPR155	chr7:16380663-16402658	8.3574	11.5301	-0.464282	5e-05	0.000188723
ENSGALT00000005664	ENSGALG00000003578	fn1	chr7:4333467-4382817	426.492	742.353	-0.799588	5e-05	0.000188723
ENSGALT00000005666	ENSGALG00000003580	MMP2	chr11:3182493-3220410	82.9202	104.335	-0.331434	0.00075	0.00228414
ENSGALT00000020996	ENSGALG00000012870	AGK	chr1:57426675-57457967	14.4205	17.6165	-0.288808	0.022	0.0458638
ENSGALT00000020221	ENSGALG00000012386	LATS1	chr3:47465700-47487403	23.7381	11.0266	1.10622	5e-05	0.000188723
ENSGALT00000025610	ENSGALG00000015889	PHIP	chr3:78926378-79016040	41.8636	33.019	0.342397	0.0004	0.00129296
ENSGALT00000036903	ENSGALG00000016443	HPCAL1	chr3:96291157-96342936	62.3755	30.642	1.02547	5e-05	0.000188723
ENSGALT00000002368	ENSGALG00000001558	MOV10	chr26:3486368-3492328	2.87834	1.29434	1.15302	5e-05	0.000188723
ENSGALT00000043879	ENSGALG00000027609	RAB40C	chr14:13530713-13555834	25.659	8.96794	1.51662	5e-05	0.000188723
ENSGALT00000013839	ENSGALG00000008494	CREB1	chr7:11686740-11704137	24.888	18.4044	0.435402	0.0001	0.000360792
ENSGALT00000024692	ENSGALG00000015299	TFG	chr1:84368982-84385061	93.9753	72.4516	0.375263	0.00045	0.00143933
ENSGALT00000001315	ENSGALG00000000894	APCDD1	chr2:98186704-98213801	3.00451	6.66956	-1.15046	5e-05	0.000188723
ENSGALT00000013522	ENSGALG00000008306	FGL2	chr1:12549066-12605350	1.8128	2.93391	-0.694603	5e-05	0.000188723
ENSGALT00000013524	ENSGALG00000008308	BHLHE40	chr12:18572198-18575093	40.903	74.2092	-0.859391	5e-05	0.000188723
ENSGALT00000013831	ENSGALG00000008487	TMCC1	chr12:19596794-19653917	25.5586	13.7444	0.89496	5e-05	0.000188723
ENSGALT00000038689	ENSGALG00000028128	HOXD8	chr7:15792589-15820406	5.15945	12.5687	-1.28454	5e-05	0.000188723
ENSGALT00000038685	ENSGALG00000008871	LPHN2	chr8:16332335-16490257	3.79465	6.65585	-0.810656	5e-05	0.000188723
ENSGALT00000025678	ENSGALG00000015932	KCNQ5	chr3:80962160-81225706	8.7139	3.96569	1.13575	5e-05	0.000188723
ENSGALT00000023751	ENSGALG00000014727	PDE4D	chrZ:18112316-18254795	2.52229	1.64833	0.613734	0.00085	0.00255275
ENSGALT00000023753	ENSGALG00000014730	ELOVL7	chrZ:18735255-18767868	6.36146	3.13207	1.02224	5e-05	0.000188723
ENSGALT00000023755	ENSGALG00000014732	ERCC8	chrZ:18788218-18829343	8.805	4.38739	1.00496	5e-05	0.000188723
ENSGALT00000026125	ENSGALG00000016206	AGPAT3	chr1:109531456-109582644	12.0398	20.3935	-0.7603	5e-05	0.000188723
ENSGALT00000026124	ENSGALG00000016205	PDXK	chr1:109396354-109434509	55.6013	84.7961	-0.60888	5e-05	0.000188723
ENSGALT00000035146	ENSGALG00000001561	MXRA8	chr21:2251267-2266024	264.02	147.617	0.838792	5e-05	0.000188723
ENSGALT00000004201	ENSGALG00000002667	OLFML2B	chr8:3773061-3782255	12.5516	24.4174	-0.960039	5e-05	0.000188723
ENSGALT00000022595	ENSGALG00000013941	PDE7B	chr3:54542843-54704551	44.484	7.92796	2.48826	5e-05	0.000188723
ENSGALT00000016820	ENSGALG00000010333	CNOT6L	chr4:34415666-34425383	14.7682	7.85933	0.910013	5e-05	0.000188723
ENSGALT00000003964	ENSGALG00000002515	OLFM1	chr17:7609612-7627804	9.64376	16.2717	-0.754696	5e-05	0.000188723
ENSGALT00000003963	ENSGALG00000002514	SFPQ	chr23:4343977-4352202	145.267	102.923	0.497147	5e-05	0.000188723
ENSGALT00000012011	ENSGALG00000020742	PPRC1	chr6:22046341-22053845	7.87267	3.58176	1.13619	5e-05	0.000188723
ENSGALT00000026696	ENSGALG00000016545	REPS2	chr1:120680044-120774095	0.765397	1.23951	-0.695488	0.00045	0.00143933
ENSGALT00000042811	ENSGALG00000027725	C20orf27	JH375599.1:20-3727	2.64289	10.6001	-2.00389	5e-05	0.000188723
ENSGALT00000042815	ENSGALG00000026000	ANKRD13B	chr19:6073433-6077568	3.58561	5.27537	-0.557053	0.0011	0.00322023
ENSGALT00000016382	ENSGALG00000010079	HP1BP3	chr21:6724421-6738670	78.0129	106.919	-0.45474	5e-05	0.000188723
ENSGALT00000019473	ENSGALG00000011938	TRAK1	chr2:44326507-44408536	36.3738	24.3108	0.581303	5e-05	0.000188723
ENSGALT00000038626	ENSGALG00000023396	ASPHD2	chr15:7139417-7142644	0.94468	1.86794	-0.983549	0.0014	0.00400276
ENSGALT00000040276	ENSGALG00000003999	NAV2	chr5:1856963-2042983	8.87818	4.56509	0.959619	5e-05	0.000188723
ENSGALT00000045686	ENSGALG00000026644	DBN1	chr13:9478587-9483755	15.2763	23.8022	-0.639804	5e-05	0.000188723
ENSGALT00000037100	ENSGALG00000013001	CTNND2	chr2:77784557-78033401	1.52231	3.11284	-1.03197	5e-05	0.000188723
ENSGALT00000039462	ENSGALG00000008035	COG5	chr1:14369254-14563663	43.0529	27.5315	0.645031	5e-05	0.000188723
ENSGALT00000019296	ENSGALG00000011822	CANT1	chr18:10034761-10038434	11.9544	8.42688	0.504476	0.00035	0.0011447
ENSGALT00000019298	ENSGALG00000011823	FAT4	chr4:51926112-52061166	10.9164	16.976	-0.636999	5e-05	0.000188723
ENSGALT00000007737	ENSGALG00000004845	TIMM10	chr5:16312072-16327147	10.6829	21.5939	-1.01532	5e-05	0.000188723
ENSGALT00000033333	ENSGALG00000006252	LMO4	chr8:14657095-14677322	110.773	87.1307	0.346347	0.0025	0.00670958
ENSGALT00000015740	ENSGALG00000009670	SGCE	chr2:23779731-23806287	17.6364	31.7581	-0.848568	5e-05	0.000188723
ENSGALT00000010519	ENSGALG00000006508	FGF13	chr4:4730770-4781663	0.829751	2.83123	-1.77068	5e-05	0.000188723
ENSGALT00000017520	ENSGALG00000010773	GREM2	chr3:35493724-35533009	5.41594	23.5328	-2.11939	5e-05	0.000188723
ENSGALT00000017523	ENSGALG00000010774	SSBP3	chr8:24074036-24124115	8.90523	14.1453	-0.667603	5e-05	0.000188723
ENSGALT00000014990	ENSGALG00000009207	TRIM2	chr4:19316593-19349626	3.76265	6.36634	-0.758714	5e-05	0.000188723
ENSGALT00000002560	ENSGALG00000001672	NEK4	chr12:743835-765014	4.24961	7.37714	-0.79573	0.0002	0.000685932
ENSGALT00000002567	ENSGALG00000001678	PRKAB2	chr8:4269071-4275923	8.51387	4.9039	0.795885	5e-05	0.000188723
ENSGALT00000002566	ENSGALG00000001677	SETBP1	chrZ:2629363-2878710	7.36469	9.65542	-0.390715	0.0004	0.00129296
ENSGALT00000031276	ENSGALG00000017320	RAB6A	chr1:194721969-194780643	134.743	90.7886	0.569632	5e-05	0.000188723
ENSGALT00000016217	ENSGALG00000009977	SMAD1	chr4:30583396-30608810	28.2637	17.9585	0.654284	5e-05	0.000188723
ENSGALT00000016212	ENSGALG00000009973	SLC3A1	chr3:24827680-25058062	4.58547	1.18885	1.9475	5e-05	0.000188723
ENSGALT00000014996	ENSGALG00000009212	MND1	chr4:19356586-19395067	7.84987	19.9711	-1.34717	5e-05	0.000188723
ENSGALT00000044551	ENSGALG00000026891	NINJ1	chr12:6600513-6618168	14.724	9.09366	0.695235	5e-05	0.000188723
ENSGALT00000017295	ENSGALG00000010629	ZCCHC11	chr8:23298894-23332482	24.372	12.9194	0.915693	5e-05	0.000188723
ENSGALT00000017294	ENSGALG00000010628	ACSL1	chr4:38883036-38919985	72.562	49.3299	0.556751	5e-05	0.000188723
ENSGALT00000017291	ENSGALG00000010627	PRPF38A	chr8:23292171-23296086	55.9442	41.7403	0.422548	0.00055	0.00172976
ENSGALT00000023960	ENSGALG00000014843	TPD52L1	chr3:59527858-59580356	1.24584	0.852024	0.548159	0.01945	0.0411796
ENSGALT00000044164	ENSGALG00000029157	MBNL3	chr4:3468510-3527002	27.4847	20.5173	0.421788	0.0007	0.00214594
ENSGALT00000025029	ENSGALG00000015524	VCPIP1	chr2:114881198-114894526	24.5751	15.1841	0.694636	5e-05	0.000188723
ENSGALT00000016972	ENSGALG00000010422	FEZ1	chr24:121486-131479	17.6978	57.3676	-1.69666	5e-05	0.000188723
ENSGALT00000010930	ENSGALG00000021104	SLC22A4	chr13:16146828-16184900	0.637227	1.51602	-1.25041	0.0004	0.00129296
ENSGALT00000003775	ENSGALG00000002397	PSPH	chr19:4870121-4880847	159.651	109.092	0.549373	5e-05	0.000188723
ENSGALT00000003776	ENSGALG00000002398	VPRBP	chr12:2221687-2270861	24.9202	17.1787	0.5367	5e-05	0.000188723
ENSGALT00000020050	ENSGALG00000012273	SOS2	chr5:57612587-57647290	14.592	6.43302	1.18161	5e-05	0.000188723
ENSGALT00000014508	ENSGALG00000008926	CADPS2	chr1:22359459-22601087	1.15985	0.414776	1.48354	5e-05	0.000188723
ENSGALT00000028221	ENSGALG00000017524	DOHH	chr28:1086889-1089949	55.1843	41.464	0.4124	0.0004	0.00129296
ENSGALT00000014501	ENSGALG00000008920	NDOR1	chr17:951104-967412	6.73445	4.55442	0.564293	0.00085	0.00255275
ENSGALT00000024229	ENSGALG00000015023	STK32B	chr4:78489518-78638969	0.798718	0.322899	1.3066	5e-05	0.000188723
ENSGALT00000014015	ENSGALG00000008606	NDUFS1	chr7:12077168-12090936	93.0545	115.396	-0.310443	0.0021	0.0057535
ENSGALT00000024226	ENSGALG00000015022	FYN	chr3:65391999-65429033	62.2142	36.3832	0.773971	5e-05	0.000188723
ENSGALT00000015137	ENSGALG00000009300	NUMB	chr5:25492779-25585952	45.6118	21.9905	1.05253	5e-05	0.000188723
ENSGALT00000011599	ENSGALG00000007161	LRRK2	chr1:14805856-14871215	10.9878	6.57862	0.740041	5e-05	0.000188723
ENSGALT00000006699	ENSGALG00000004213	ABL2	chr8:6201089-6218689	9.8474	8.11406	0.27932	0.02195	0.0457874
ENSGALT00000006691	ENSGALG00000004205	SOAT1	chr8:6145934-6172666	41.8977	20.3381	1.04269	5e-05	0.000188723
ENSGALT00000043184	ENSGALG00000027769	CLCF1	AADN03016562.1:1196-2789	2.87067	1.16373	1.30263	0.0017	0.00476361
ENSGALT00000006695	ENSGALG00000004209	ELFN1	chr14:2736009-2738694	7.19175	3.18145	1.17666	5e-05	0.000188723
ENSGALT00000012820	ENSGALG00000007895	LDLRAD3	chr5:18566513-18666428	8.38395	11.9709	-0.513829	0.0022	0.00599468
ENSGALT00000004696	ENSGALG00000002969	MAU2	chr28:3229918-3288498	26.5773	17.3283	0.617063	5e-05	0.000188723
ENSGALT00000004699	ENSGALG00000002971	NSD1	chr13:9540037-9588985	11.7927	9.05966	0.38037	0.0004	0.00129296
ENSGALT00000014170	ENSGALG00000008708	ESF1	chr3:4440834-4461503	20.118	13.9862	0.524489	5e-05	0.000188723
ENSGALT00000005344	ENSGALG00000003381	HERC1	chr10:3433413-3528542	42.8153	35.7712	0.259329	0.008	0.0189195
ENSGALT00000045335	ENSGALG00000006382	PTPRJ	chr5:12238925-12267404	6.49153	5.14577	0.335171	0.01495	0.0326944
ENSGALT00000010791	ENSGALG00000006672	LARP4B	chr2:10249041-10281209	83.9407	35.9989	1.22142	5e-05	0.000188723
ENSGALT00000029664	ENSGALG00000018778	SLC48A1	AADN03011267.1:3769-5004	4.14963	7.58739	-0.870622	0.00165	0.00463897
ENSGALT00000018246	ENSGALG00000011191	EML1	chr5:48159647-48241305	16.8526	21.8983	-0.377841	0.00035	0.0011447
ENSGALT00000010072	ENSGALG00000006231	SERGEF	chr5:11597390-11834490	2.56009	5.53429	-1.11221	0.0001	0.000360792
ENSGALT00000007275	ENSGALG00000004570	NCOA3	chr20:6203700-6257441	32.1256	49.2039	-0.615048	5e-05	0.000188723
ENSGALT00000007277	ENSGALG00000004571	PPP1CC	chr15:5994098-6009307	177.786	89.0301	0.997777	5e-05	0.000188723
ENSGALT00000024292	ENSGALG00000015058	PTPRD	chrZ:28643719-28915973	5.44603	12.0538	-1.14621	5e-05	0.000188723
ENSGALT00000019595	ENSGALG00000012007	ST13	chr1:49763851-49783636	171.105	146.513	0.223849	0.0217	0.0453253
ENSGALT00000031736	ENSGALG00000014870	HSF2	chr3:60779760-60800976	59.1993	41.5225	0.511686	5e-05	0.000188723
ENSGALT00000007313	ENSGALG00000004596	AR	chr4:429899-473927	2.65526	5.22625	-0.976923	5e-05	0.000188723
ENSGALT00000044548	ENSGALG00000026822	WDR81	chr19:5380567-5392264	27.5459	18.0222	0.61206	5e-05	0.000188723
ENSGALT00000045782	ENSGALG00000025972	SELM	chr15:9991441-10000294	41.0102	66.3027	-0.693087	5e-05	0.000188723
ENSGALT00000002999	ENSGALG00000001937	HEXA	chr10:1119691-1128948	9.63312	17.7296	-0.880087	5e-05	0.000188723
ENSGALT00000026481	ENSGALG00000016417	DSCC1	chr2:136256810-136267623	1.62187	6.75909	-2.05917	5e-05	0.000188723
ENSGALT00000026486	ENSGALG00000016419	ASAP2	chr3:95690441-95751830	11.6352	6.37578	0.867828	5e-05	0.000188723
ENSGALT00000021732	ENSGALG00000013306	DAGLA	chr5:301439-355869	4.94147	2.14701	1.20261	5e-05	0.000188723
ENSGALT00000037642	ENSGALG00000011574	PIK3R4	chr2:42194623-42206589	22.0096	14.7676	0.575693	5e-05	0.000188723
ENSGALT00000037643	ENSGALG00000010616	PTPN21	chr5:42358814-42375595	48.2438	18.2243	1.40448	5e-05	0.000188723
ENSGALT00000016022	ENSGALG00000009855	TBC1D9	chr4:29177048-29219333	8.19049	12.8175	-0.646088	5e-05	0.000188723
ENSGALT00000016025	ENSGALG00000009856	GNS	chr1:33732560-33753110	34.6134	43.7663	-0.338488	0.0005	0.00158504
ENSGALT00000012226	ENSGALG00000007561	CLCN7	chr14:12286741-12303716	13.8784	7.4873	0.890325	5e-05	0.000188723
ENSGALT00000012220	ENSGALG00000007557	KIAA0226	chr9:14483175-14504166	6.19177	3.54578	0.80425	5e-05	0.000188723
ENSGALT00000014777	ENSGALG00000009082	ADCK3	chr3:11801156-11822257	21.6707	107.266	-2.30737	5e-05	0.000188723
ENSGALT00000014776	ENSGALG00000009081	ZNF106	chr5:24964877-24999878	19.8412	26.4962	-0.41729	5e-05	0.000188723
ENSGALT00000044913	ENSGALG00000026363	FIGNL1	chr2:80702707-80706756	2.46474	8.69171	-1.8182	5e-05	0.000188723
ENSGALT00000003168	ENSGALG00000002038	DENND2C	chr26:3814480-3828825	27.8406	16.455	0.758662	5e-05	0.000188723
ENSGALT00000013172	ENSGALG00000008115	ATXN7L1	chr1:13831429-13898855	15.5672	5.60093	1.47477	5e-05	0.000188723
ENSGALT00000013177	ENSGALG00000008118	RFTN2	chr7:9753088-9778093	69.73	41.0309	0.765069	5e-05	0.000188723
ENSGALT00000013175	ENSGALG00000008117	MTIF2	chr3:34593-46349	13.3579	26.0702	-0.964707	5e-05	0.000188723
ENSGALT00000018940	ENSGALG00000011603	MRPL3	chr2:42466007-42494300	74.6737	93.7765	-0.328625	0.00185	0.00513326
ENSGALT00000043729	ENSGALG00000008163	PSME4	chr3:2876837-2941783	19.413	10.6843	0.861533	5e-05	0.000188723
ENSGALT00000031766	ENSGALG00000013971	SGK1	chr3:55463038-55468606	41.2805	34.8969	0.24236	0.0215	0.044956
ENSGALT00000025908	ENSGALG00000016078	ZFPM2	chr2:130076853-130385801	4.19833	1.6534	1.34438	5e-05	0.000188723
ENSGALT00000017082	ENSGALG00000010490	DPYSL4	chr6:34398116-34408511	0.406565	1.49624	-1.87979	5e-05	0.000188723
ENSGALT00000005643	ENSGALG00000003563	YARS	chr23:5216608-5221415	203.691	113.82	0.839625	5e-05	0.000188723
ENSGALT00000005647	ENSGALG00000003566	SMURF2	chr18:6886921-6916604	97.1608	72.3201	0.425977	5e-05	0.000188723
ENSGALT00000022955	ENSGALG00000014192	ATP10D	chr4:66374738-66404130	0.798414	2.19762	-1.46073	5e-05	0.000188723
ENSGALT00000022959	ENSGALG00000014194	SAMM50	chr1:69242346-69263940	16.2914	21.9339	-0.429051	5e-05	0.000188723
ENSGALT00000013501	ENSGALG00000008292	LRP4	chr5:22607036-22687521	9.26077	6.47429	0.51641	5e-05	0.000188723
ENSGALT00000013506	ENSGALG00000008294	ITPR1	chr12:18391289-18538450	20.6104	28.015	-0.442826	5e-05	0.000188723
ENSGALT00000039637	ENSGALG00000008839	ATP11B	chr9:15908774-16005533	67.3069	87.9933	-0.386639	5e-05	0.000188723
ENSGALT00000009310	ENSGALG00000005796	XBP1	chr15:7713030-7716156	592.323	227.799	1.37862	5e-05	0.000188723
ENSGALT00000006738	ENSGALG00000014371	LGALS8	chr3:37061028-37073707	25.8027	18.1383	0.50848	5e-05	0.000188723
ENSGALT00000009318	ENSGALG00000005803	ZNRF3	chr15:7788956-7795744	6.42957	4.96362	0.373331	0.01105	0.0251144
ENSGALT00000002347	ENSGALG00000001544	ADAMTS10	chr28:1745351-1791963	1.77435	6.14469	-1.79205	5e-05	0.000188723
ENSGALT00000002340	ENSGALG00000001540	SF3A3	chr23:3472846-3479739	86.0003	71.7604	0.261153	0.01135	0.0257032
ENSGALT00000002349	ENSGALG00000001545	RAB40B	chr18:3340421-3363541	8.72454	1.58109	2.46416	5e-05	0.000188723
ENSGALT00000023197	ENSGALG00000014361	MAN1A2	chr1:75959048-76094867	23.5383	28.9249	-0.297303	0.0047	0.011809
ENSGALT00000023194	ENSGALG00000014359	TBC1D19	chr4:72753286-72801383	2.80586	5.52618	-0.977838	5e-05	0.000188723
ENSGALT00000036237	ENSGALG00000006910	IMPDH2	chr12:11614723-11624716	87.2308	111.156	-0.349674	0.00155	0.00438548
ENSGALT00000036231	ENSGALG00000007302	ATXN7	chr12:13535650-13592553	11.7799	3.99232	1.56103	5e-05	0.000188723
ENSGALT00000004590	ENSGALG00000002909	CTGF	chr3:56638963-56641934	114.233	441.698	-1.95107	5e-05	0.000188723
ENSGALT00000004598	ENSGALG00000002913	BRI3BP	chr15:4485384-4486456	85.3182	149.367	-0.807941	5e-05	0.000188723
ENSGALT00000024777	ENSGALG00000015353	BBX	chr1:86605194-86726706	29.0826	19.4053	0.583703	5e-05	0.000188723
ENSGALT00000043839	ENSGALG00000028354	METRNL	chr18:3059723-3076510	9.51063	43.3038	-2.18688	5e-05	0.000188723
ENSGALT00000023982	ENSGALG00000014862	HMGCS1	chrZ:13514300-13524158	134.508	482.592	-1.84311	5e-05	0.000188723
ENSGALT00000023770	ENSGALG00000014740	IPO11	chrZ:19348932-19422172	25.6024	30.7228	-0.26303	0.0126	0.0281505
ENSGALT00000008045	ENSGALG00000005027	DHX30	chr2:708804-733943	36.5198	22.15	0.721369	5e-05	0.000188723
ENSGALT00000016436	ENSGALG00000010107	FHDC1	chr4:33376763-33407904	5.07408	2.17941	1.21921	5e-05	0.000188723
ENSGALT00000026100	ENSGALG00000016191	PKNOX1	chr1:108960139-108987823	19.7477	15.5306	0.346574	0.0026	0.00695033
ENSGALT00000015273	ENSGALG00000008676	RRBP1	chr3:14871337-14889265	136.918	100.986	0.439157	5e-05	0.000188723
ENSGALT00000015270	ENSGALG00000009373	CTSO	chr4:20356528-20364123	7.66302	15.5664	-1.02245	5e-05	0.000188723
ENSGALT00000016841	ENSGALG00000010344	DHX36	chr9:22652323-22670920	44.6538	28.9502	0.62521	5e-05	0.000188723
ENSGALT00000015276	ENSGALG00000009379	SEC62	chr9:19344397-19360094	91.4631	43.4973	1.07226	5e-05	0.000188723
ENSGALT00000016908	ENSGALG00000010379	SNCA	chr4:34818547-34885635	0.488197	0.924792	-0.921665	0.0173	0.0371805
ENSGALT00000002314	ENSGALG00000001522	PHF20	chr20:875508-927530	45.3655	28.3106	0.680253	5e-05	0.000188723
ENSGALT00000045371	ENSGALG00000026077	ALDOC	chr19:5734739-5737598	630.981	875.513	-0.472534	5e-05	0.000188723
ENSGALT00000016438	ENSGALG00000010108	C4orf33	chr4:33468126-33470991	5.47	9.49245	-0.79524	0.00045	0.00143933
ENSGALT00000018503	ENSGALG00000011339	IGFBP7	chr4:48581285-48621169	5.21287	16.583	-1.66955	0.0162	0.0350974
ENSGALT00000026810	ENSGALG00000016611	WWC3	chr1:124275049-124368791	54.5192	19.3048	1.49781	5e-05	0.000188723
ENSGALT00000012036	ENSGALG00000007437	DPP8	chr10:17518746-17539501	20.575	17.2412	0.255037	0.0171	0.0368003
ENSGALT00000034894	ENSGALG00000001434	STOM	chr17:8422955-8430634	39.5619	28.9088	0.452607	5e-05	0.000188723
ENSGALT00000012861	ENSGALG00000007920	PRR5L	chr5:18727686-18766719	5.82079	3.01922	0.94704	5e-05	0.000188723
ENSGALT00000016572	ENSGALG00000010195	PLK4	chr4:33788158-33802241	14.534	8.15932	0.832913	5e-05	0.000188723
ENSGALT00000000450	ENSGALG00000000336	PPP1R12B	chr26:669755-753658	3.00276	6.05693	-1.0123	5e-05	0.000188723
ENSGALT00000020366	ENSGALG00000012462	kif5c	chr7:34274370-34333241	29.6403	34.967	-0.238433	0.0234	0.0483392
ENSGALT00000025747	ENSGALG00000015977	SMOX	chr4:87924321-87944779	20.5568	10.9943	0.902858	5e-05	0.000188723
ENSGALT00000010687	ENSGALG00000006622	FRA10AC1	chr6:19877995-19929945	26.4585	19.5027	0.440059	0.00115	0.0033547
ENSGALT00000025290	ENSGALG00000015678	PEX2	chr2:119193464-119216508	31.8191	25.7769	0.303815	0.00585	0.0143284
ENSGALT00000027677	ENSGALG00000017133	N6AMT2	chr1:178039373-178062911	5.53951	17.1307	-1.62875	5e-05	0.000188723
ENSGALT00000013344	ENSGALG00000008193	RELN	chr1:12865260-13129087	0.388302	0.680551	-0.809522	5e-05	0.000188723
ENSGALT00000013347	ENSGALG00000008195	NPHP1	chr3:2959484-3021472	21.3012	37.1817	-0.803657	0.0127	0.0283384
ENSGALT00000002508	ENSGALG00000001642	GLT8D1	chr12:738123-743596	18.9108	39.3402	-1.05679	5e-05	0.000188723
ENSGALT00000017509	ENSGALG00000010766	ATXN3	chr5:43832918-43844552	70.8639	45.3336	0.644471	5e-05	0.000188723
ENSGALT00000002505	ENSGALG00000001640	RNF122	chr22:1603362-1619730	14.2494	27.973	-0.973129	5e-05	0.000188723
ENSGALT00000002504	ENSGALG00000001639	MTF1	chr23:3502046-3514489	37.5544	13.6385	1.4613	5e-05	0.000188723
ENSGALT00000017501	ENSGALG00000010762	OPN3	chr3:35153718-35169061	0.343167	0.840298	-1.29199	0.01095	0.024924
ENSGALT00000043300	ENSGALG00000026443	RNF44	chr13:9707363-9710371	3.21648	1.23568	1.38018	5e-05	0.000188723
ENSGALT00000007108	ENSGALG00000004466	CRAT	chr17:5496165-5505914	10.8417	13.9611	-0.364823	0.0059	0.0144421
ENSGALT00000037786	ENSGALG00000012484	RIF1	chr7:34645143-34673334	23.5918	29.3259	-0.313889	0.00175	0.00488559
ENSGALT00000010124	ENSGALG00000006264	KMT2C	chr2:6528610-6717633	11.1532	8.18791	0.445892	5e-05	0.000188723
ENSGALT00000041035	ENSGALG00000002704	AFAP1L1	chr13:7864572-7883261	1.30104	3.34755	-1.36344	5e-05	0.000188723
ENSGALT00000023948	ENSGALG00000014836	LPIN2	chr2:100654003-100689646	14.7967	10.4986	0.495079	0.0001	0.000360792
ENSGALT00000006907	ENSGALG00000004333	ABCA5	chr18:8232455-8254284	2.00854	3.51253	-0.806365	5e-05	0.000188723
ENSGALT00000014698	ENSGALG00000009032	PIF1	chr8:18504654-18513032	1.74076	1.06851	0.704117	0.00075	0.00228414
ENSGALT00000014694	ENSGALG00000020788	CCDC141	chr7:14582882-14641810	0.375367	1.13546	-1.59691	5e-05	0.000188723
ENSGALT00000037876	ENSGALG00000012178	PDGFB	chr1:50582286-50594411	3.33303	1.63932	1.02374	0.00045	0.00143933
ENSGALT00000014520	ENSGALG00000008934	PIK3CA	chr9:17020758-17042366	50.6387	27.1455	0.899528	5e-05	0.000188723
ENSGALT00000014523	ENSGALG00000008937	PPP1R21	chr3:8840216-8867331	18.9185	15.1013	0.325131	0.0035	0.00905951
ENSGALT00000011828	ENSGALG00000007308	RAB35	chr15:9484623-9499978	17.841	13.2589	0.428241	0.00025	0.000841166
ENSGALT00000003754	ENSGALG00000002375	NOTCH1	chr17:7809849-7842342	6.0572	4.09146	0.566034	5e-05	0.000188723
ENSGALT00000004909	ENSGALG00000003109	PINK1	chr21:4897970-4906221	10.075	6.12106	0.718923	5e-05	0.000188723
ENSGALT00000000212	ENSGALG00000000156	BRD2	chr16:79574-96270	44.1009	22.3896	0.977981	5e-05	0.000188723
ENSGALT00000025965	ENSGALG00000016116	EXT1	chr2:135082710-135111966	45.382	34.3296	0.402667	0.0002	0.000685932
ENSGALT00000006033	ENSGALG00000003803	DAB2	chrZ:12205814-12230277	3.83886	6.41362	-0.740461	5e-05	0.000188723
ENSGALT00000039041	ENSGALG00000023521	ADRA2A	chr6:25774428-25775712	0.662498	1.32079	-0.995408	0.00565	0.0138989
ENSGALT00000039049	ENSGALG00000005530	VEZF1	chr19:8721730-8728143	13.885	9.80262	0.502285	0.0003	0.000995718
ENSGALT00000042662	ENSGALG00000026858	BTG2	chr26:5157230-5161261	56.412	27.8509	1.01828	5e-05	0.000188723
ENSGALT00000042664	ENSGALG00000028946	CSRP2	chr1:38160284-38171384	174.423	328.162	-0.911816	5e-05	0.000188723
ENSGALT00000042666	ENSGALG00000026181	STRIP2	chr1:710116-727850	0.356854	0.783048	-1.13376	5e-05	0.000188723
ENSGALT00000024710	ENSGALG00000015308	SEC63	chr3:66978000-67033488	93.7692	65.8741	0.509403	5e-05	0.000188723
ENSGALT00000024247	ENSGALG00000015034	ANKRD29	chr2:102746739-102769955	4.94818	3.2345	0.613353	0.00855	0.0200363
ENSGALT00000013972	ENSGALG00000008581	DUSP5	chr6:25517713-25527369	11.0844	2.75483	2.00849	5e-05	0.000188723
ENSGALT00000013975	ENSGALG00000008582	ADAM23	chr7:11905255-12015748	5.78813	13.9338	-1.26742	5e-05	0.000188723
ENSGALT00000010330	ENSGALG00000006399	MESDC1	chr10:11717024-11718092	53.9008	23.3455	1.20716	5e-05	0.000188723
ENSGALT00000010333	ENSGALG00000006401	OSBPL5	chr5:12379086-12437855	57.9785	44.6755	0.376032	0.00015	0.000526317
ENSGALT00000010339	ENSGALG00000006404	DDX46	chr13:15011685-15029499	44.5114	36.9256	0.269554	0.01015	0.023309
ENSGALT00000043027	ENSGALG00000025887	ATF3	chr3:21184775-21188556	219.037	35.911	2.60868	5e-05	0.000188723
ENSGALT00000009500	ENSGALG00000005906	SQSTM1	chr13:12782158-12786548	140.788	38.7835	1.86001	5e-05	0.000188723
ENSGALT00000044335	ENSGALG00000027156	PSMA7	chr20:8069806-8102586	72.5782	102.45	-0.497314	5e-05	0.000188723
ENSGALT00000009059	ENSGALG00000005647	ABCD3	chr8:12494520-12520891	37.0028	30.0441	0.300552	0.0035	0.00905951
ENSGALT00000022165	ENSGALG00000013624	FAM65B	chr2:90153585-90209672	10.5547	31.6369	-1.58372	5e-05	0.000188723
ENSGALT00000022162	ENSGALG00000013621	ATP6V1H	chr2:109964966-109989152	51.8911	25.4717	1.02659	5e-05	0.000188723
ENSGALT00000008901	ENSGALG00000005549	CUEDC1	chr19:8743458-8748278	3.53068	5.67501	-0.684677	0.00095	0.00282283
ENSGALT00000005367	ENSGALG00000003396	NFATC3	chr11:2799113-2841716	31.1447	16.0764	0.954044	5e-05	0.000188723
ENSGALT00000018261	ENSGALG00000011200	THBS2	chr3:40680693-40713177	147.506	367.419	-1.31666	5e-05	0.000188723
ENSGALT00000007298	ENSGALG00000004587	RC3H1	chr8:7324975-7355098	30.1968	22.4947	0.424808	5e-05	0.000188723
ENSGALT00000045398	ENSGALG00000007082	CREM	chr2:12930881-12960732	54.3053	8.26227	2.71648	5e-05	0.000188723
ENSGALT00000022384	ENSGALG00000013784	CDT1	chr11:17932050-17935844	2.90602	7.02886	-1.27425	5e-05	0.000188723
ENSGALT00000023388	ENSGALG00000022926	GPR162	chr1:76707977-76712482	2.43612	6.4616	-1.40731	5e-05	0.000188723
ENSGALT00000018199	ENSGALG00000011164	CHN2	chr2:34129767-34292862	134.648	45.4882	1.56563	5e-05	0.000188723
ENSGALT00000026717	ENSGALG00000016557	BMX	chr1:121345927-121381315	1.38689	0.595703	1.21919	0.018	0.0384789
ENSGALT00000019023	ENSGALG00000011642	ANKRD17	chr4:50153706-50226185	33.744	21.5776	0.645094	5e-05	0.000188723
ENSGALT00000021849	ENSGALG00000013397	EXOC3	chr2:88911151-88929189	52.9432	30.2817	0.806001	5e-05	0.000188723
ENSGALT00000008671	ENSGALG00000005398	HAGH	chr14:6034217-6042404	15.5898	28.3488	-0.862686	5e-05	0.000188723
ENSGALT00000043640	ENSGALG00000025864	WTIP	chr11:10526663-10597453	13.1198	6.16255	1.09014	5e-05	0.000188723
ENSGALT00000008674	ENSGALG00000005400	CACNA2D3	chr12:7310502-7722064	0.48045	0.949265	-0.982424	5e-05	0.000188723
ENSGALT00000018997	ENSGALG00000026493	RALB	chr7:25039351-25049178	24.1668	36.8942	-0.610372	5e-05	0.000188723
ENSGALT00000015463	ENSGALG00000009500	CCDC132	chr2:23077766-23147847	53.71	19.5101	1.46097	5e-05	0.000188723
ENSGALT00000015469	ENSGALG00000009503	RAB3GAP2	chr3:18087481-18152718	44.7583	26.5971	0.750886	5e-05	0.000188723
ENSGALT00000000864	ENSGALG00000000611	PPP1R15B	chr26:1725756-1731836	89.1465	21.9161	2.02418	5e-05	0.000188723
ENSGALT00000000862	ENSGALG00000000610	CAMTA1	chr21:317577-475591	2.63076	1.08558	1.27701	5e-05	0.000188723
ENSGALT00000033786	ENSGALG00000021021	ARL4C	chr7:5654087-5654666	56.7629	31.4218	0.853181	5e-05	0.000188723
ENSGALT00000003103	ENSGALG00000001995	LIMS2	chr9:884375-907393	142.426	118.92	0.260225	0.00895	0.0208454
ENSGALT00000014757	ENSGALG00000009068	ITPKB	chr3:11880209-11928026	11.392	8.23112	0.468866	0.0002	0.000685932
ENSGALT00000014752	ENSGALG00000009064	FZD1	chr2:22261020-22263332	38.9686	115.136	-1.56296	5e-05	0.000188723
ENSGALT00000034317	ENSGALG00000021285	UNG	chr15:6645126-6648572	3.00347	10.1822	-1.76135	5e-05	0.000188723
ENSGALT00000019716	ENSGALG00000012069	EPDR1	chr2:46706838-46735913	41.3595	31.8865	0.375274	0.00035	0.0011447
ENSGALT00000017319	ENSGALG00000010646	STOX2	chr4:39065321-39190579	14.4355	10.4175	0.470617	5e-05	0.000188723
ENSGALT00000021158	ENSGALG00000012969	DDX11	chr1:60060401-60079772	3.40671	6.45328	-0.921654	5e-05	0.000188723
ENSGALT00000021152	ENSGALG00000012966	ZBTB2	chr3:48152262-48155972	59.2353	27.8999	1.08619	5e-05	0.000188723
ENSGALT00000038039	ENSGALG00000010870	JUN	chr8:25267212-25268157	115.464	32.0741	1.84797	5e-05	0.000188723
ENSGALT00000046004	ENSGALG00000027213	ALX1	chr1:41746968-41769781	0.0655964	0.578941	-3.14173	5e-05	0.000188723
ENSGALT00000010835	ENSGALG00000006703	GTPBP4	chr2:10356113-10367015	124.192	75.7102	0.714014	5e-05	0.000188723
ENSGALT00000020159	ENSGALG00000012336	STXBP5	chr3:46388674-46489008	25.5791	21.1703	0.27292	0.0097	0.0223991
ENSGALT00000025388	ENSGALG00000015744	TPD52	chr2:120668872-120704236	36.8232	55.5617	-0.593476	5e-05	0.000188723
ENSGALT00000043880	ENSGALG00000027714	ATG10	chrZ:63193920-63278297	2.64653	7.10475	-1.42468	5e-05	0.000188723
ENSGALT00000007849	ENSGALG00000004907	KCTD15	chr11:10168413-10216329	7.7635	16.9995	-1.13071	5e-05	0.000188723
ENSGALT00000005994	ENSGALG00000003778	TMEM38A	chr28:4047182-4053420	9.3335	16.3152	-0.805726	5e-05	0.000188723
ENSGALT00000005993	ENSGALG00000003777	NELL1	chr5:2243249-2526700	2.97418	8.43149	-1.5033	5e-05	0.000188723
ENSGALT00000005992	ENSGALG00000003776	PRRC2B	chr17:6185874-6217198	48.6603	32.1442	0.598187	5e-05	0.000188723
ENSGALT00000023426	ENSGALG00000014514	CC2D2A	chr4:76269627-76314319	2.59688	7.06433	-1.44377	5e-05	0.000188723
ENSGALT00000005629	ENSGALG00000003557	PAOX	chr6:8915253-8927456	2.04769	5.84891	-1.51417	5e-05	0.000188723
ENSGALT00000024345	ENSGALG00000015093	IMPACT	chr2:103033303-103051363	11.4735	8.40935	0.448242	0.0057	0.014008
ENSGALT00000024432	ENSGALG00000015141	GDA	chrZ:35536009-35564814	0.790305	0.545194	0.535639	0.0131	0.0291173
ENSGALT00000013568	ENSGALG00000008336	MAN2A2	chr10:19578918-19586601	2.01556	3.08519	-0.614183	5e-05	0.000188723
ENSGALT00000024341	ENSGALG00000015090	PLIN2	chrZ:33468262-33476023	81.6701	50.7548	0.686263	5e-05	0.000188723
ENSGALT00000009993	ENSGALG00000006193	TXNRD3	chr12:10366875-10387808	105.363	61.6795	0.772498	5e-05	0.000188723
ENSGALT00000045382	ENSGALG00000026390	BAHD1	chr5:851697-867344	19.5278	10.3154	0.920729	5e-05	0.000188723
ENSGALT00000039254	ENSGALG00000003197	RPL7A	chr17:6866151-6869274	2028	2481.48	-0.291142	0.00455	0.0114722
ENSGALT00000031370	ENSGALG00000019751	MICAL1	chr26:16130-27205	1.39364	4.32308	-1.63321	5e-05	0.000188723
ENSGALT00000023178	ENSGALG00000014349	PCDH7	chr4:71188249-71439793	12.1856	7.20947	0.757208	5e-05	0.000188723
ENSGALT00000023171	ENSGALG00000014343	ARAP2	chr4:69799892-69923066	4.56634	3.60106	0.342614	0.0088	0.0205433
ENSGALT00000024387	ENSGALG00000015115	MAMDC2	chrZ:34741070-34806237	3.24455	7.18173	-1.14631	5e-05	0.000188723
ENSGALT00000023176	ENSGALG00000014347	PARP11	chr1:74805579-74818341	2.52171	3.93984	-0.643735	0.0013	0.00374641
ENSGALT00000036256	ENSGALG00000005678	FLNB	chr12:8851101-8917084	102.08	213.407	-1.06391	5e-05	0.000188723
ENSGALT00000036257	ENSGALG00000005670	SLMAP	chr12:8746152-8821988	31.7564	57.7421	-0.862575	5e-05	0.000188723
ENSGALT00000044647	ENSGALG00000025751	NMRK2	chr28:1455326-1459014	1.32059	4.48036	-1.76243	5e-05	0.000188723
ENSGALT00000043599	ENSGALG00000028043	PLCE1	chr6:19667554-19808707	15.149	12.4253	0.285936	0.00575	0.0141192
ENSGALT00000004573	ENSGALG00000002898	ALPK2	chrZ:767644-796574	0.225772	0.855744	-1.92231	5e-05	0.000188723
ENSGALT00000004577	ENSGALG00000002899	AACS	chr15:4444355-4481664	55.8361	221.881	-1.99052	5e-05	0.000188723
ENSGALT00000044648	ENSGALG00000010361	MBNL1	chr9:22845453-22874966	40.6754	24.5408	0.728971	5e-05	0.000188723
ENSGALT00000026845	ENSGALG00000016630	EXTL3	chr3:105599176-105650057	14.2118	18.1251	-0.350898	0.00095	0.00282283
ENSGALT00000009196	ENSGALG00000005727	SLC7A3	chr4:2408018-2413262	132.758	94.5446	0.489735	5e-05	0.000188723
ENSGALT00000005530	ENSGALG00000003495	ALDH9A1	chr8:5461869-5468336	14.3404	40.8293	-1.50952	5e-05	0.000188723
ENSGALT00000045313	ENSGALG00000026531	CHST14	chr5:873372-875881	23.2386	41.0801	-0.821916	5e-05	0.000188723
ENSGALT00000020881	ENSGALG00000012798	SSR1	chr2:64710799-64720473	950.324	741.97	0.357058	0.00045	0.00143933
ENSGALT00000003921	ENSGALG00000002488	PAIP2	chr13:1813946-1819364	120.763	93.811	0.364354	0.00025	0.000841166
ENSGALT00000008249	ENSGALG00000005138	KCTD10	chr15:6729327-6739015	56.6546	75.3501	-0.411416	0.0001	0.000360792
ENSGALT00000018521	ENSGALG00000011351	HSP90AA1	chr5:49388165-49393962	2253.2	595.969	1.91867	5e-05	0.000188723
ENSGALT00000018131	ENSGALG00000011123	TAX1BP1	chr2:33446115-33496509	136.859	74.2227	0.882761	5e-05	0.000188723
ENSGALT00000027658	ENSGALG00000017120	SACS	chr1:176842565-176900914	82.3694	56.7832	0.536644	5e-05	0.000188723
ENSGALT00000022449	ENSGALG00000013834	CCDC28A	chr3:53463443-53467729	4.73601	12.5398	-1.40477	5e-05	0.000188723
ENSGALT00000000472	ENSGALG00000000352	TIMM44	chr28:488177-508996	34.8019	21.0349	0.726381	5e-05	0.000188723
ENSGALT00000026387	ENSGALG00000016357	PRDX4	chr1:117791217-117799735	346.232	418.772	-0.274426	0.00465	0.0116998
ENSGALT00000026389	ENSGALG00000016358	PTCHD1	chr1:117874035-117893768	7.37098	4.64603	0.665859	5e-05	0.000188723
ENSGALT00000010703	ENSGALG00000006627	UPB1	chr15:8443781-8457772	0.470292	1.0554	-1.16616	0.0017	0.00476361
ENSGALT00000038176	ENSGALG00000023256	RNF8	chr3:29544888-29574363	24.3493	16.5644	0.555795	5e-05	0.000188723
ENSGALT00000013363	ENSGALG00000008206	TESC	chr15:11340778-11343535	0.807667	1.63382	-1.01642	0.0122	0.0273763
ENSGALT00000013361	ENSGALG00000008204	FEM1C	chrZ:78721888-78735286	6.25262	8.4251	-0.430232	0.00345	0.00894359
ENSGALT00000019920	ENSGALG00000012199	WDHD1	chr5:56186424-56224761	3.34472	7.06893	-1.07961	5e-05	0.000188723
ENSGALT00000019926	ENSGALG00000012203	SAMD4A	chr5:56257303-56323004	21.2808	8.46128	1.33061	5e-05	0.000188723
ENSGALT00000013365	ENSGALG00000008208	CASC4	chr10:19265372-19502893	44.7567	62.0237	-0.470715	0.0149	0.0325915
ENSGALT00000021387	ENSGALG00000013100	GRB10	chr2:80801705-80940693	44.9304	31.9401	0.492322	5e-05	0.000188723
ENSGALT00000015077	ENSGALG00000009266	FGA	chr4:19793619-19800505	0.222207	1.99965	-3.16977	5e-05	0.000188723
ENSGALT00000038170	ENSGALG00000011682	CNOT4	chr1:47632991-47703136	4.06853	2.17006	0.90677	5e-05	0.000188723
ENSGALT00000016977	ENSGALG00000010426	ZNF318	chr3:30366352-30390590	9.8561	7.47151	0.399617	0.00035	0.0011447
ENSGALT00000015871	ENSGALG00000009754	HK2	JH376259.1:20-21519	58.2348	27.2079	1.09786	5e-05	0.000188723
ENSGALT00000015789	ENSGALG00000009699	CCNL1	chr9:22236548-22248075	58.1529	20.2795	1.51983	5e-05	0.000188723
ENSGALT00000002237	ENSGALG00000001475	STMN1	chr23:3198616-3201919	260.448	593.014	-1.18707	5e-05	0.000188723
ENSGALT00000015872	ENSGALG00000009755	LRIG3	chr1:31675730-31723743	13.1314	5.59281	1.23137	5e-05	0.000188723
ENSGALT00000005515	ENSGALG00000003487	RAB8B	chr10:3618217-3639760	108.448	85.3323	0.345841	0.00285	0.00753368
ENSGALT00000026520	ENSGALG00000016439	GRHL1	chr3:96021130-96056953	3.20606	1.61569	0.988654	5e-05	0.000188723
ENSGALT00000026523	ENSGALG00000016440	KLF11	chr3:96059085-96063958	20.0378	8.62135	1.21674	5e-05	0.000188723
ENSGALT00000026525	ENSGALG00000016442	RRM2	chr3:96087198-96092245	15.1589	102.749	-2.76088	5e-05	0.000188723
ENSGALT00000026527	ENSGALG00000016444	ODC1	chr3:96350212-96356450	153.359	63.2036	1.27884	5e-05	0.000188723
ENSGALT00000007124	ENSGALG00000004474	PLEKHF1	chr11:7859153-7860637	36.9242	25.7492	0.520041	5e-05	0.000188723
ENSGALT00000032629	ENSGALG00000009320	PSEN1	chr5:25657617-25675628	24.6655	30.5801	-0.310101	0.0104	0.0238205
ENSGALT00000011201	ENSGALG00000006912	CPEB3	chr6:20399920-20475228	13.6719	4.0632	1.75053	5e-05	0.000188723
ENSGALT00000015877	ENSGALG00000009758	SLC7A11	chr4:28376867-28434696	34.2983	22.7318	0.593425	5e-05	0.000188723
ENSGALT00000023926	ENSGALG00000014819	JMY	chrZ:22209304-22263417	41.8593	14.7418	1.50564	5e-05	0.000188723
ENSGALT00000016528	ENSGALG00000010164	SMARCA2	chrZ:26195619-26294557	37.7378	30.7696	0.294506	0.00395	0.010104
ENSGALT00000039093	ENSGALG00000009654	MLF1	chr9:21936182-21948704	21.443	15.7085	0.448961	0.00295	0.00777312
ENSGALT00000045618	ENSGALG00000026360	SOWAHC	chr1:136196811-136198516	13.92	6.78162	1.03746	5e-05	0.000188723
ENSGALT00000017127	ENSGALG00000027255	NRXN3	chr5:39495832-39699894	3.98265	6.31	-0.663912	0.0034	0.00882681
ENSGALT00000010668	ENSGALG00000006609	EPHB1	chr9:3230462-3257134	11.5675	9.03497	0.356484	0.0037	0.00952519
ENSGALT00000006521	ENSGALG00000004098	STK4	chr20:5529248-5569433	51.8785	38.6448	0.424862	5e-05	0.000188723
ENSGALT00000012577	ENSGALG00000007757	CSTF1	chr20:12356764-12364056	22.5599	16.7499	0.429611	0.00025	0.000841166
ENSGALT00000003712	ENSGALG00000002352	OAZ2	chr10:638488-648157	29.0555	83.216	-1.51805	5e-05	0.000188723
ENSGALT00000010664	ENSGALG00000006606	KIAA1324L	chr1:7422960-7518502	0.709479	1.0475	-0.562118	0.001	0.00295897
ENSGALT00000015303	ENSGALG00000009393	CAV1	chr1:24999076-25013429	39.0452	77.6288	-0.991449	5e-05	0.000188723
ENSGALT00000004968	ENSGALG00000003143	ZC3H7A	chr14:864325-886393	38.4066	28.3075	0.440171	5e-05	0.000188723
ENSGALT00000024233	ENSGALG00000015026	TRAF3IP2	chr3:65438149-65463769	1.17798	2.29254	-0.960629	5e-05	0.000188723
ENSGALT00000025883	ENSGALG00000016066	ATP6V1C1	chr2:129067814-129088928	60.7254	37.9989	0.676342	5e-05	0.000188723
ENSGALT00000013953	ENSGALG00000008567	PACS1	chr3:4265024-4281029	16.4238	9.66254	0.765312	5e-05	0.000188723
ENSGALT00000010319	ENSGALG00000006390	CRKL	chr15:8263817-8276769	20.0837	9.58856	1.06664	5e-05	0.000188723
ENSGALT00000010312	ENSGALG00000006385	UBXN7	chr9:4225112-4241351	18.7873	14.1415	0.40982	0.002	0.00550525
ENSGALT00000010317	ENSGALG00000006388	IL16	chr10:11600709-11632184	29.1772	2.99824	3.28265	5e-05	0.000188723
ENSGALT00000042760	ENSGALG00000028115	SFN	chr23:1791212-1792001	1.92326	3.80894	-0.985838	0.00155	0.00438548
ENSGALT00000007729	ENSGALG00000004842	NT5M	chr14:4751171-4754805	1.77857	4.29658	-1.27247	0.0004	0.00129296
ENSGALT00000044863	ENSGALG00000027311	NGFR	chr27:3204182-3219385	0.253592	0.823421	-1.69912	5e-05	0.000188723
ENSGALT00000009079	ENSGALG00000005658	FOXO4	chr4:2387396-2401034	24.1456	9.62847	1.32638	5e-05	0.000188723
ENSGALT00000004384	ENSGALG00000002777	ACAA2	chrZ:985734-998068	56.0215	104.381	-0.897801	5e-05	0.000188723
ENSGALT00000022632	ENSGALG00000013962	HBS1L	chr3:55036624-55101252	74.6786	27.6535	1.43323	5e-05	0.000188723
ENSGALT00000005385	ENSGALG00000003404	TFEB	chr26:4960036-4974337	7.16495	5.20486	0.461098	0.0007	0.00214594
ENSGALT00000001607	ENSGALG00000001073	NR6A1	chr17:9453952-9475017	5.09135	3.95585	0.36406	0.0186	0.039602
ENSGALT00000011621	ENSGALG00000007178	FADS2	chr5:16094680-16111781	28.9051	158.592	-2.45592	5e-05	0.000188723
ENSGALT00000010782	ENSGALG00000006665	GALNT6	LGE22C19W28_E50C23:883278-902735	1.2277	0.298279	2.04122	5e-05	0.000188723
ENSGALT00000025946	ENSGALG00000016105	DYSF	chr4:90155203-90212244	3.44153	4.40651	-0.356587	0.00265	0.00706197
ENSGALT00000037609	ENSGALG00000015691	SMC2	chrZ:66288452-66312320	43.7158	54.0846	-0.307061	0.00275	0.00730095
ENSGALT00000038354	ENSGALG00000010356	RAD54L	chr8:20471190-20498624	3.33194	7.10211	-1.09188	5e-05	0.000188723
ENSGALT00000011145	ENSGALG00000006880	SLC38A10	chr18:9506259-9535287	31.9647	70.7279	-1.1458	5e-05	0.000188723
ENSGALT00000024840	ENSGALG00000015399	FUT10	chrZ:53681703-53692915	0.474229	1.92575	-2.02177	5e-05	0.000188723
ENSGALT00000024849	ENSGALG00000015405	PREP	chr3:68127683-68220253	54.7276	71.988	-0.395488	0.0001	0.000360792
ENSGALT00000032813	ENSGALG00000015167	PRUNE2	chrZ:37257628-37355651	1.62869	2.74026	-0.750597	5e-05	0.000188723
ENSGALT00000032767	ENSGALG00000017675	NDUFS8	chr5:199551-201194	51.832	75.3189	-0.539168	5e-05	0.000188723
ENSGALT00000044365	ENSGALG00000027275	PPP1R3B	chr4:48960038-48966650	4.52542	7.97391	-0.817237	5e-05	0.000188723
ENSGALT00000043663	ENSGALG00000026178	RBBP6	chr14:6760519-6781809	22.1062	13.9473	0.664463	5e-05	0.000188723
ENSGALT00000006891	ENSGALG00000004323	RASAL2	chr8:6430856-6533346	10.4513	5.34834	0.966526	5e-05	0.000188723
ENSGALT00000014474	ENSGALG00000008901	PTGFR	chr8:17636432-17656088	3.2593	6.14186	-0.914112	5e-05	0.000188723
ENSGALT00000043275	ENSGALG00000028847	ZC3H3	chr2:148245436-148402417	17.4094	10.0366	0.794598	5e-05	0.000188723
ENSGALT00000021795	ENSGALG00000013356	IKBKE	chr26:2417504-2427240	0.445493	1.36104	-1.61124	5e-05	0.000188723
ENSGALT00000034558	ENSGALG00000004237	PRKAR1A	chr18:8136003-8149977	232.611	166.339	0.483798	5e-05	0.000188723
ENSGALT00000021177	ENSGALG00000012978	CDYL2	chr11:14761129-14784372	15.8524	10.1346	0.645414	5e-05	0.000188723
ENSGALT00000026539	ENSGALG00000016448	KCNF1	chr3:96578937-96581015	0.852847	0.489606	0.800667	0.01195	0.0268735
ENSGALT00000044673	ENSGALG00000026968	CDC42EP1	chr1:51065195-51067106	27.06	16.0343	0.755005	5e-05	0.000188723
ENSGALT00000020610	ENSGALG00000012626	RECK	chr2:56078970-56141411	31.4762	40.0353	-0.347013	0.0012	0.00348527
ENSGALT00000007734	ENSGALG00000004844	SEMA6D	chr10:9402525-9419492	3.86996	7.7168	-0.995685	5e-05	0.000188723
ENSGALT00000044646	ENSGALG00000026941	EVA1A	chr3:110190487-110259846	18.1814	5.29799	1.77895	5e-05	0.000188723
ENSGALT00000020347	ENSGALG00000012447	TNS3	chr2:55148544-55369299	25.0272	43.1502	-0.785874	5e-05	0.000188723
ENSGALT00000010812	ENSGALG00000006689	ABHD2	chr10:12480720-12504608	46.7477	17.3482	1.43011	5e-05	0.000188723
ENSGALT00000010813	ENSGALG00000006690	ECHDC3	chr1:6030819-6035332	5.5182	14.2821	-1.37194	5e-05	0.000188723
ENSGALT00000020174	ENSGALG00000012348	MCM6	chr7:30167977-30181239	13.3839	33.898	-1.3407	5e-05	0.000188723
ENSGALT00000020177	ENSGALG00000012351	STK17A	chr2:52094037-52119044	3.06098	5.60742	-0.873343	5e-05	0.000188723
ENSGALT00000015869	ENSGALG00000009752	C1GALT1	chr2:24823338-24831591	55.3213	37.9446	0.543941	5e-05	0.000188723
ENSGALT00000044856	ENSGALG00000028678	CNNM4	JH375561.1:42147-49075	7.92549	3.21351	1.30235	5e-05	0.000188723
ENSGALT00000005973	ENSGALG00000003764	POLB	chr22:2742804-2750654	119.078	73.3805	0.698435	5e-05	0.000188723
ENSGALT00000005601	ENSGALG00000003539	KIAA1522	chr23:5208686-5215113	1.26672	0.669358	0.920252	0.0003	0.000995718
ENSGALT00000002382	ENSGALG00000001567	NT5DC2	chr12:590127-663481	26.2843	47.2951	-0.847488	5e-05	0.000188723
ENSGALT00000002385	ENSGALG00000001569	RHOC	chr26:3492791-3497763	38.3448	25.6392	0.58068	5e-05	0.000188723
ENSGALT00000013546	ENSGALG00000008322	PTPN12	chr1:12381898-12422097	65.4148	24.4397	1.42039	5e-05	0.000188723
ENSGALT00000013545	ENSGALG00000008321	RNPEPL1	chr9:15188622-15199988	3.31898	2.3476	0.499555	0.00835	0.0196347
ENSGALT00000013543	ENSGALG00000008320	EDEM1	chr12:18607558-18617567	74.2899	39.464	0.912629	5e-05	0.000188723
ENSGALT00000006773	ENSGALG00000004259	BLMH	chr19:6224040-6239403	99.1506	137.588	-0.472665	5e-05	0.000188723
ENSGALT00000006770	ENSGALG00000004256	DHRS3	chr21:5316085-5340991	10.6485	18.8607	-0.824734	5e-05	0.000188723
ENSGALT00000006771	ENSGALG00000004257	TSPAN15	chr6:10506235-10517767	2.35694	0.527161	2.1606	5e-05	0.000188723
ENSGALT00000015343	ENSGALG00000009422	RGS10	chr6:29572854-29771556	13.8944	29.3271	-1.07773	0.00075	0.00228414
ENSGALT00000043007	ENSGALG00000026380	UBE2C	chr20:10853788-10854730	75.3531	42.5044	0.826054	5e-05	0.000188723
ENSGALT00000016607	ENSGALG00000010214	JADE1	chr4:34002113-34039693	27.3084	9.036	1.59559	5e-05	0.000188723
ENSGALT00000007462	ENSGALG00000004684	IPPK	chr12:3309394-3331363	28.2058	12.0808	1.22328	5e-05	0.000188723
ENSGALT00000043006	ENSGALG00000027761	TNFAIP8	chrZ:71438141-71475216	3.64443	5.88988	-0.692546	5e-05	0.000188723
ENSGALT00000007466	ENSGALG00000004686	IVD	chr5:797510-813243	15.9008	13.1416	0.274957	0.0203	0.0427174
ENSGALT00000025680	ENSGALG00000015933	PAXBP1	chr1:104478100-104503622	41.0322	28.5956	0.520962	5e-05	0.000188723
ENSGALT00000023483	ENSGALG00000014559	MEF2D	chr25:577826-603090	2.38204	0.95462	1.3192	0.003	0.00789134
ENSGALT00000023154	ENSGALG00000014329	FOXJ2	chr1:75249234-75287526	30.3866	16.4838	0.882392	5e-05	0.000188723
ENSGALT00000020285	ENSGALG00000012412	MTHFD1L	chr3:47933231-48068830	38.9245	65.2901	-0.746187	5e-05	0.000188723
ENSGALT00000004557	ENSGALG00000002891	ACADL	chr7:2715470-2729321	45.7768	87.1758	-0.929311	5e-05	0.000188723
ENSGALT00000027810	ENSGALG00000017204	SESN3	chr1:184678726-184693135	5.45253	13.6983	-1.329	5e-05	0.000188723
ENSGALT00000027819	ENSGALG00000017211	MRE11A	chr1:184881192-184902136	8.54887	13.2594	-0.633209	5e-05	0.000188723
ENSGALT00000000026	ENSGALG00000000019	AAK1	chr22:28101-82483	19.6806	15.6904	0.326892	0.0046	0.0115858
ENSGALT00000024100	ENSGALG00000014940	ZUFSP	chr3:63207177-63213934	8.92761	6.42338	0.474941	0.00065	0.00200771
ENSGALT00000004733	ENSGALG00000002990	PRELID1	chr13:9529863-9531663	249.269	401.403	-0.687349	5e-05	0.000188723
ENSGALT00000004734	ENSGALG00000002991	ARID5B	chr6:7726201-7822139	30.9588	24.9386	0.311968	0.00355	0.00918359
ENSGALT00000013684	ENSGALG00000008400	TWSG1	chr2:98442913-98458821	69.0075	85.3634	-0.306865	0.00395	0.010104
ENSGALT00000013685	ENSGALG00000008401	ASB13	chr1:1068472-1076747	0.944185	1.85335	-0.972994	0.007	0.0168143
ENSGALT00000022281	ENSGALG00000013702	NPEPPS	JH375221.1:4333-26222	69.9411	54.481	0.360387	0.0002	0.000685932
ENSGALT00000016602	ENSGALG00000010209	PGRMC2	chr4:33880611-33891275	49.1727	29.6636	0.729161	5e-05	0.000188723
ENSGALT00000022289	ENSGALG00000013708	CYB5A	chr2:91938566-91949880	51.6456	89.8394	-0.798703	5e-05	0.000188723
ENSGALT00000045334	ENSGALG00000028048	PTN	chr1:57819051-57871230	9.97787	24.0458	-1.26898	5e-05	0.000188723
ENSGALT00000013866	ENSGALG00000008513	C1GALT1C1	chr4:16343008-16344697	33.4353	22.0738	0.599042	5e-05	0.000188723
ENSGALT00000045484	ENSGALG00000026313	RND3	chr7:34511198-34526274	30.6834	54.5932	-0.831262	5e-05	0.000188723
ENSGALT00000020823	ENSGALG00000012761	DRAM1	chr1:55643575-55658917	2.14254	0.633692	1.75747	5e-05	0.000188723
ENSGALT00000020821	ENSGALG00000012759	NUP37	chr1:55569413-55593570	65.695	83.7026	-0.349488	0.0009	0.00268716
ENSGALT00000020399	ENSGALG00000012486	KCTD17	chr1:51336789-51344019	0.192117	1.63366	-3.08805	0.00015	0.000526317
ENSGALT00000013939	ENSGALG00000008557	ARL5B	chr2:18960947-18977002	100.69	72.5684	0.472509	5e-05	0.000188723
ENSGALT00000002894	ENSGALG00000001864	C9orf72	chrZ:68538793-68553327	9.52449	6.16852	0.626717	5e-05	0.000188723
ENSGALT00000044504	ENSGALG00000028423	HS2ST1	chr8:14771325-14843445	25.0079	30.7713	-0.299202	0.00355	0.00918359
ENSGALT00000009713	ENSGALG00000006033	GORASP1	chr2:5257024-5263754	46.4551	33.6063	0.467106	5e-05	0.000188723
ENSGALT00000007552	ENSGALG00000004740	TMOD2	chr10:8537028-8567174	7.72826	5.54067	0.480083	0.00035	0.0011447
ENSGALT00000015275	ENSGALG00000009378	PDGFC	chr4:20652980-20768790	13.6892	9.63152	0.507202	0.00035	0.0011447
ENSGALT00000014903	ENSGALG00000009152	ATRNL1	chr6:27680833-28014799	5.70925	13.1873	-1.20778	5e-05	0.000188723
ENSGALT00000013309	ENSGALG00000008179	NT5C2	chr6:23043684-23098818	11.4155	23.744	-1.05658	5e-05	0.000188723
ENSGALT00000044087	ENSGALG00000025915	ARRDC3	chrZ:59156359-59170693	15.202	9.08636	0.742483	5e-05	0.000188723
ENSGALT00000005233	ENSGALG00000003303	IDH3A	chr10:3278741-3288427	85.4993	115.053	-0.428309	5e-05	0.000188723
ENSGALT00000001810	ENSGALG00000001194	CIAPIN1	chr11:572668-578646	151.702	83.6523	0.85876	5e-05	0.000188723
ENSGALT00000010570	ENSGALG00000006542	ESYT2	chr2:9467166-9532244	105.551	84.6974	0.317551	0.0017	0.00476361
ENSGALT00000007146	ENSGALG00000004487	PAPPA2	chr8:6756097-6827450	2.31888	1.03632	1.16196	5e-05	0.000188723
ENSGALT00000007145	ENSGALG00000004486	ZCCHC8	chr15:5878061-5890088	17.1882	11.3547	0.598129	5e-05	0.000188723
ENSGALT00000043862	ENSGALG00000028530	PRKACB	chr8:15584074-15620490	31.7033	25.9178	0.290689	0.00445	0.0112455
ENSGALT00000028034	ENSGALG00000017350	RRM1	chr1:193761014-193781202	12.9689	35.7989	-1.46486	5e-05	0.000188723
ENSGALT00000011195	ENSGALG00000006908	DLG1	chr9:11959072-12089444	35.1668	23.9601	0.55358	5e-05	0.000188723
ENSGALT00000033354	ENSGALG00000006038	TGFBR3	chr8:13289999-13400096	19.2933	28.325	-0.553973	5e-05	0.000188723
ENSGALT00000000926	ENSGALG00000000652	ACOT7	chr21:604536-626571	36.2029	19.5258	0.890722	5e-05	0.000188723
ENSGALT00000026501	ENSGALG00000016428	Enpp2	chr2:136104591-136163574	1.37231	2.87041	-1.06465	5e-05	0.000188723
ENSGALT00000030996	ENSGALG00000022909	PTPN3	chr2:84632424-84785709	8.98336	2.55635	1.81317	5e-05	0.000188723
ENSGALT00000011224	ENSGALG00000006928	DALRD3	chr12:11632153-11639074	14.1602	7.33302	0.949364	5e-05	0.000188723
ENSGALT00000043593	ENSGALG00000027655	TRABD2B	chr8:21100765-21356721	3.78478	4.68397	-0.307524	0.0161	0.0349198
ENSGALT00000043592	ENSGALG00000026674	CIB2	chr10:3289485-3325743	1.89522	2.52218	-0.412304	0.00485	0.0121468
ENSGALT00000023900	ENSGALG00000014804	THBS4	chrZ:21874359-21912694	7.66668	16.9707	-1.14637	5e-05	0.000188723
ENSGALT00000023902	ENSGALG00000014805	NAA50	chr1:78646901-78669379	90.6611	123.05	-0.440691	5e-05	0.000188723
ENSGALT00000012431	ENSGALG00000007669	EGR1	chr13:17704809-17707611	8.20392	12.4527	-0.602075	5e-05	0.000188723
ENSGALT00000016725	ENSGALG00000010282	TMEM63B	chr3:29695217-29732173	107.501	46.7308	1.2019	5e-05	0.000188723
ENSGALT00000019620	ENSGALG00000012023	DACT1	chr5:54991343-55000030	19.8416	55.7321	-1.48998	5e-05	0.000188723
ENSGALT00000016727	ENSGALG00000010283	GTF2E2	chr4:34158440-34182800	15.7538	22.8828	-0.538568	5e-05	0.000188723
ENSGALT00000040737	ENSGALG00000024120	VANGL2	chr25:1203874-1214181	3.32059	5.05001	-0.604846	0.0008	0.00241807
ENSGALT00000025882	ENSGALG00000016065	BRWD1	chr1:107308337-107359063	29.6946	16.3652	0.859571	5e-05	0.000188723
ENSGALT00000004947	ENSGALG00000003129	RAB11FIP1	chr22:2219555-2228649	4.22182	3.36388	0.327736	0.02225	0.0463243
ENSGALT00000004945	ENSGALG00000003128	EDEM2	chr20:2895437-2907575	4.57455	2.94651	0.634625	5e-05	0.000188723
ENSGALT00000012888	ENSGALG00000007932	TRAF6	chr5:18776382-18793694	20.3528	6.31945	1.68736	5e-05	0.000188723
ENSGALT00000040584	ENSGALG00000001076	LIMK1	chr19:805472-814681	3.50572	1.30249	1.42844	5e-05	0.000188723
ENSGALT00000029195	ENSGALG00000011635	TFCP2L1	chr7:25539596-25568408	0.842462	4.25572	-2.33672	5e-05	0.000188723
ENSGALT00000030196	ENSGALG00000016890	MBNL2	chr1:144576578-144648440	10.73	2.83822	1.91859	5e-05	0.000188723
ENSGALT00000009279	ENSGALG00000005777	STK25	chr9:4571483-4586873	52.5225	70.7134	-0.429049	5e-05	0.000188723
ENSGALT00000020613	ENSGALG00000012627	Cdc14B	chrZ:42073964-42120172	14.9877	10.4281	0.5233	0.00045	0.00143933
ENSGALT00000009271	ENSGALG00000005772	BOK	chr9:4595628-4607031	4.71639	16.2627	-1.78582	5e-05	0.000188723
ENSGALT00000005018	ENSGALG00000003168	MTMR12	chrZ:9567396-9601423	17.7189	6.18147	1.51927	5e-05	0.000188723
ENSGALT00000005016	ENSGALG00000003166	REXO4	chr17:6890464-6906262	20.7301	16.853	0.298715	0.0113	0.0256056
ENSGALT00000005015	ENSGALG00000003165	CCDC6	chr6:8534857-8570007	24.925	18.0629	0.464565	0.0007	0.00214594
ENSGALT00000001256	ENSGALG00000000857	NMT1	chr27:1335386-1500256	30.6905	49.8905	-0.700973	0.00015	0.000526317
ENSGALT00000013683	ENSGALG00000008399	ANKRD12	chr2:98462086-98504384	7.14004	2.50518	1.51102	5e-05	0.000188723
ENSGALT00000010375	ENSGALG00000006427	CARS	chr5:12453648-12484691	59.3465	34.0371	0.802056	5e-05	0.000188723
ENSGALT00000010376	ENSGALG00000006427	CARS	chr5:12453648-12484691	90.6058	56.9955	0.668756	5e-05	0.000188723
ENSGALT00000010371	ENSGALG00000006425	SLC6A6	chr12:10950981-10995867	38.6153	46.2644	-0.260731	0.01445	0.0317161
ENSGALT00000010372	ENSGALG00000006426	PAK2	chr9:4139320-4162444	63.7784	29.6136	1.10681	5e-05	0.000188723
ENSGALT00000010015	ENSGALG00000006205	GTF2B	chr8:14094683-14112336	91.4277	47.0074	0.959744	5e-05	0.000188723
ENSGALT00000009011	ENSGALG00000005616	ARSI	chr13:12503422-12507422	0.521359	2.51331	-2.26924	5e-05	0.000188723
ENSGALT00000036592	ENSGALG00000016751	TMEM131	chr1:131443218-131531601	28.274	20.2723	0.479965	5e-05	0.000188723
ENSGALT00000001660	ENSGALG00000001106	MEX3D	chr28:2403869-2405186	26.2809	9.19527	1.51505	5e-05	0.000188723
ENSGALT00000044288	ENSGALG00000029166	UBTD1	chr6:21867371-21868574	12.9849	6.74716	0.944487	5e-05	0.000188723
ENSGALT00000018451	ENSGALG00000011309	PLXNC1	chr1:44935662-45003163	3.86174	2.72467	0.503172	0.0003	0.000995718
ENSGALT00000036650	ENSGALG00000015782	ZFAND1	chr2:121279567-121285857	13.8687	8.5979	0.689777	5e-05	0.000188723
ENSGALT00000011427	ENSGALG00000007054	TBC1D16	chr18:9845356-9870528	4.32165	6.15565	-0.51033	5e-05	0.000188723
ENSGALT00000011424	ENSGALG00000007053	FAM43A	chr9:12291915-12293004	24.9622	58.4053	-1.22636	5e-05	0.000188723
ENSGALT00000018959	ENSGALG00000011609	ABTB2	chr5:17831848-17958154	6.90105	2.29739	1.58682	5e-05	0.000188723
ENSGALT00000027763	ENSGALG00000017183	MMP13	chr1:181647082-181654718	6.86017	12.5299	-0.869058	5e-05	0.000188723
ENSGALT00000040522	ENSGALG00000007839	NCAM1	chr24:5803420-5884198	8.72053	15.8443	-0.861477	5e-05	0.000188723
ENSGALT00000032744	ENSGALG00000004516	RAD51	chr5:950878-957935	17.8074	39.6382	-1.15442	5e-05	0.000188723
ENSGALT00000038499	ENSGALG00000023364	CDC42EP4	chr18:9283709-9291044	41.3505	20.2712	1.02848	5e-05	0.000188723
ENSGALT00000042959	ENSGALG00000015899	RIPK2	chr2:124047742-124066705	11.5812	6.10605	0.923469	5e-05	0.000188723
ENSGALT00000011769	ENSGALG00000007267	MVD	chr11:17895873-17898830	56.7931	133.897	-1.23734	5e-05	0.000188723
ENSGALT00000045297	ENSGALG00000028580	C15orf48	chr10:10168343-10171832	2.74049	11.1912	-2.02987	5e-05	0.000188723
ENSGALT00000015429	ENSGALG00000009477	PDCD10	chr9:20076831-20090571	153.519	98.6063	0.638664	5e-05	0.000188723
ENSGALT00000015426	ENSGALG00000009474	ACTN1	chr5:27492490-27573996	30.9145	55.4721	-0.84348	0.00185	0.00513326
ENSGALT00000015423	ENSGALG00000020249	RAPGEF2	chr4:21509901-21683609	41.9132	22.4073	0.903437	5e-05	0.000188723
ENSGALT00000019682	ENSGALG00000012050	TNRC6B	chr1:49977774-50105059	24.4812	14.0276	0.803407	5e-05	0.000188723
ENSGALT00000009951	ENSGALG00000006163	LARP4	LGE22C19W28_E50C23:218463-229189	48.5061	37.182	0.383562	0.00035	0.0011447
ENSGALT00000021996	ENSGALG00000013505	SYNE1	chr3:48447031-48720659	17.2647	8.86681	0.961333	5e-05	0.000188723
ENSGALT00000021998	ENSGALG00000013507	MSL1	chr27:4367402-4370640	9.24404	13.1541	-0.50892	0.00035	0.0011447
ENSGALT00000020836	ENSGALG00000012770	MAK	chr2:63302983-63336417	3.12478	6.00045	-0.941314	5e-05	0.000188723
ENSGALT00000043867	ENSGALG00000025858	LUZP1	chr23:1675244-1682832	28.21	14.4258	0.967552	5e-05	0.000188723
ENSGALT00000021199	ENSGALG00000012986	KDM5A	chr1:60371019-60416706	28.5383	16.8587	0.759409	5e-05	0.000188723
ENSGALT00000044280	ENSGALG00000027905	CSRNP1	chr2:5229743-5238803	61.6595	31.3381	0.976405	5e-05	0.000188723
ENSGALT00000013116	ENSGALG00000008081	PIK3CG	chr1:14213410-14241547	21.0148	8.56173	1.29543	5e-05	0.000188723
ENSGALT00000037765	ENSGALG00000012550	HMOX1	chr1:51949100-51955226	125.687	59.1472	1.08745	5e-05	0.000188723
ENSGALT00000017352	ENSGALG00000010665	FOXN3	chr5:42666772-42845899	18.879	15.2192	0.310893	0.01145	0.0259007
ENSGALT00000005832	ENSGALG00000003681	TOP1	chr20:5180401-5242581	27.8237	21.5248	0.370317	0.0098	0.0225996
ENSGALT00000002673	ENSGALG00000001741	NPTN	chr10:1688899-1714937	13.0789	20.3931	-0.640837	5e-05	0.000188723
ENSGALT00000018952	ENSGALG00000011605	EPB41L5	chr7:24931013-24973586	4.30686	9.73533	-1.17659	5e-05	0.000188723
ENSGALT00000005954	ENSGALG00000003750	PLCG1	chr20:5257491-5275237	4.13515	9.44193	-1.19114	5e-05	0.000188723
ENSGALT00000022477	ENSGALG00000013817	SPIRE1	chr2:96957729-97080567	7.17882	3.41712	1.07096	5e-05	0.000188723
ENSGALT00000027116	ENSGALG00000016795	TGFBRAP1	chr1:134450448-134476912	35.3762	13.2641	1.41525	5e-05	0.000188723
ENSGALT00000015848	ENSGALG00000009738	CTBP2	chr6:31682849-31806879	23.916	8.44445	1.5019	5e-05	0.000188723
ENSGALT00000015849	ENSGALG00000009739	AMIGO2	chr1:31191403-31200927	1.59098	2.55839	-0.685324	0.0021	0.0057535
ENSGALT00000016477	ENSGALG00000010131	BTBD9	chr3:28867770-28979903	28.9727	19.6589	0.559511	0.00105	0.0030907
ENSGALT00000006288	ENSGALG00000003943	PRKCA	chr18:7597893-7711163	3.55962	4.72496	-0.40858	0.00315	0.00823922
ENSGALT00000015841	ENSGALG00000009732	PCDH18	chr4:28118549-28128788	63.1161	28.617	1.14114	5e-05	0.000188723
ENSGALT00000018484	ENSGALG00000011329	MLLT4	chr3:41393867-41474285	24.0519	18.835	0.352738	0.0006	0.00186934
ENSGALT00000016472	ENSGALG00000010129	PLK3	chr8:19682158-19688303	17.731	3.46512	2.3553	5e-05	0.000188723
ENSGALT00000007883	ENSGALG00000004928	SSH1	chr15:6570786-6598063	20.582	11.1371	0.886008	5e-05	0.000188723
ENSGALT00000043026	ENSGALG00000005653	NFKB2	chr6:16488267-16493350	26.5992	12.4839	1.09131	5e-05	0.000188723
ENSGALT00000007886	ENSGALG00000004929	GID4	chr14:4986885-4993538	19.3584	10.7362	0.85047	5e-05	0.000188723
ENSGALT00000030073	ENSGALG00000017179	PDGFD	chr1:181229611-181286186	91.3738	118.952	-0.380524	0.0002	0.000685932
ENSGALT00000028340	ENSGALG00000014023	H2AFZ	chr4:59764349-59766622	286.506	420.833	-0.554683	5e-05	0.000188723
ENSGALT00000028346	ENSGALG00000017644	COTL1	chr11:16284724-16301412	41.3464	94.7131	-1.1958	5e-05	0.000188723
ENSGALT00000030973	ENSGALG00000013628	C6orf62	chr2:90230452-90237704	70.9485	37.0072	0.938965	5e-05	0.000188723
ENSGALT00000036925	ENSGALG00000016403	ID2	chr3:95424294-95426233	77.8419	108.183	-0.47485	5e-05	0.000188723
ENSGALT00000006026	ENSGALG00000003799	USP4	chr12:2803374-2832569	46.2789	30.371	0.607659	5e-05	0.000188723
ENSGALT00000024760	ENSGALG00000015342	CEP97	chr1:84752048-84768960	5.12884	3.32333	0.626003	5e-05	0.000188723
ENSGALT00000006759	ENSGALG00000004249	GRHL3	chr23:5643782-5679530	0.826489	1.44388	-0.804886	0.003	0.00789134
ENSGALT00000004533	ENSGALG00000002874	ZBTB38	chr9:9685764-9689489	6.06	7.68489	-0.342707	0.007	0.0168143
ENSGALT00000040399	ENSGALG00000023975	SLC25A39	chr27:2981838-2988185	13.4117	23.2724	-0.795124	5e-05	0.000188723
ENSGALT00000024128	ENSGALG00000014961	FAM26E	chr3:63251991-63273340	4.80809	6.2459	-0.377447	0.0023	0.00623173
ENSGALT00000026819	ENSGALG00000016617	NCOA1	chr3:105103874-105211518	2.62084	1.87585	0.482483	0.02145	0.0448725
ENSGALT00000005228	ENSGALG00000003299	WHSC1L1	chr22:2287985-2312218	32.7259	22.5823	0.535241	5e-05	0.000188723
ENSGALT00000008027	ENSGALG00000005012	-	chr12:5051629-5061707	41.0418	30.1666	0.444142	0.00015	0.000526317
ENSGALT00000008286	ENSGALG00000005160	VMP1	chr19:7310471-7366450	111.073	152.897	-0.461053	5e-05	0.000188723
ENSGALT00000043602	ENSGALG00000027998	GTF3C2	chr3:104206332-104213436	14.7933	9.81127	0.592433	5e-05	0.000188723
ENSGALT00000027690	ENSGALG00000017145	MPHOSPH8	chr1:178467722-178488014	5.80127	3.51077	0.724581	5e-05	0.000188723
ENSGALT00000018569	ENSGALG00000011384	RCOR1	chr5:49651288-49665372	30.5615	21.3271	0.519023	5e-05	0.000188723
ENSGALT00000015210	ENSGALG00000009340	TRIM63	chr23:3171701-3175771	2.76429	1.45209	0.928782	5e-05	0.000188723
ENSGALT00000009730	ENSGALG00000006041	BNC1	chr10:10797188-10815208	0.397672	4.5382	-3.51247	5e-05	0.000188723
ENSGALT00000007577	ENSGALG00000004754	OBSCN	chr2:2080438-2253956	1.7072	2.67804	-0.649545	5e-05	0.000188723
ENSGALT00000044004	ENSGALG00000028536	MPEG1	chr5:16208865-16211779	0.557242	0.881105	-0.661009	0.01255	0.0280557
ENSGALT00000039611	ENSGALG00000006035	PDE3B	chr5:9876941-9951911	14.0332	11.1366	0.333535	0.0042	0.0106755
ENSGALT00000044000	ENSGALG00000027678	SLC35G1	chr6:19821568-19832272	8.86153	2.88898	1.61699	5e-05	0.000188723
ENSGALT00000013327	ENSGALG00000008185	AOX1	chr7:10696197-10732631	8.48315	5.54402	0.613667	5e-05	0.000188723
ENSGALT00000019966	ENSGALG00000012225	CIRBP	chr28:2970821-2975230	350.518	446.468	-0.349068	0.0052	0.0129311
ENSGALT00000001830	ENSGALG00000001207	PLCH2	chr21:1471394-1504374	1.67729	0.44655	1.90923	5e-05	0.000188723
ENSGALT00000019753	ENSGALG00000012093	ELMO1	chr2:46963798-47228581	15.6271	11.9885	0.382399	0.0006	0.00186934
ENSGALT00000016744	ENSGALG00000010291	RBPMS	chr4:34187718-34191329	40.5285	27.915	0.537895	5e-05	0.000188723
ENSGALT00000011741	ENSGALG00000007253	IL1RAP	chr9:13337287-13367409	39.1534	30.5619	0.357403	0.00205	0.00563001
ENSGALT00000026565	ENSGALG00000016464	VSNL1	chr3:99739836-99814889	72.3139	18.2948	1.98284	5e-05	0.000188723
ENSGALT00000037892	ENSGALG00000012135	ATF4	chr1:50456692-50459626	557.383	381.418	0.547296	5e-05	0.000188723
ENSGALT00000023646	ENSGALG00000014674	CLSTN3	chr1:76885520-76900425	6.26137	12.2187	-0.964545	5e-05	0.000188723
ENSGALT00000045711	ENSGALG00000028284	PTX3	chr9:22173836-22221855	44.5109	420.508	-3.2399	5e-05	0.000188723
ENSGALT00000040944	ENSGALG00000003701	SGMS1	chr6:9220413-9298611	9.84837	4.75712	1.0498	5e-05	0.000188723
ENSGALT00000016293	ENSGALG00000010031	ARHGAP10	chr4:31431944-31559864	21.8306	14.6793	0.572568	5e-05	0.000188723
ENSGALT00000031062	ENSGALG00000012703	DTNBP1	chr2:61356226-61424112	3.79202	8.77346	-1.21018	5e-05	0.000188723
ENSGALT00000003081	ENSGALG00000001978	MED16	chr28:4717569-4726716	9.05513	11.8289	-0.385509	0.0018	0.00501294
ENSGALT00000043948	ENSGALG00000026366	TTN	chr7:14695976-14885623	13.2336	24.0942	-0.86448	5e-05	0.000188723
ENSGALT00000014581	ENSGALG00000008961	PTPRZ1	chr1:22669169-22806015	0.393407	0.63916	-0.700155	0.0019	0.00525661
ENSGALT00000017165	ENSGALG00000010547	YIPF4	chr3:31023155-31038448	36.8107	27.9214	0.398755	5e-05	0.000188723
ENSGALT00000035766	ENSGALG00000013370	Sema3F	chr12:3167483-3189340	0.549789	1.17908	-1.10072	0.00105	0.0030907
ENSGALT00000004220	ENSGALG00000002678	CSPG4	chr10:2203962-2222300	10.0339	13.4232	-0.419842	0.0001	0.000360792
ENSGALT00000034015	ENSGALG00000021135	HAPLN3	chr10:12534845-12538880	0.0962839	0.701321	-2.86471	0.00195	0.00538258
ENSGALT00000025863	ENSGALG00000016052	DSCR3	chr1:106439035-106457226	28.5616	18.4418	0.631093	5e-05	0.000188723
ENSGALT00000031003	ENSGALG00000013073	UPP1	chr2:79901607-79911905	7.94629	6.19314	0.359611	0.00615	0.0149768
ENSGALT00000010584	ENSGALG00000006555	IGF2	chr5:13148582-13163279	6.87524	17.3576	-1.33608	5e-05	0.000188723
ENSGALT00000008397	ENSGALG00000005226	MYOZ1	chr6:15579531-15591960	1.7198	6.92075	-2.00869	5e-05	0.000188723
ENSGALT00000010356	ENSGALG00000006417	SEC24A	chr13:15039100-15059788	63.1391	38.4514	0.715499	5e-05	0.000188723
ENSGALT00000010359	ENSGALG00000006418	PDPK1	chr14:7329855-7360340	58.9256	30.458	0.952075	5e-05	0.000188723
ENSGALT00000005039	ENSGALG00000003177	BRD8	chr13:9397203-9420637	18.6333	11.8029	0.658737	5e-05	0.000188723
ENSGALT00000009030	ENSGALG00000005629	RARA	AADN03013339.1:20-2177	32.5787	26.164	0.316348	0.01105	0.0251144
ENSGALT00000007760	ENSGALG00000004858	FICD	chr15:6496564-6498936	115.199	14.5968	2.98041	5e-05	0.000188723
ENSGALT00000009970	ENSGALG00000006175	DPEP1	chr11:18195279-18198549	0.62399	1.0702	-0.778287	0.01675	0.0361536
ENSGALT00000024806	ENSGALG00000015375	PLCXD2	chr1:87804274-87808822	1.52906	0.471607	1.69699	0.0002	0.000685932
ENSGALT00000001647	ENSGALG00000001099	ANKHD1	chr13:990191-1095980	28.5556	14.2401	1.00381	5e-05	0.000188723
ENSGALT00000038810	ENSGALG00000007287	ZFP91	chr5:16223258-16237931	26.6134	19.6377	0.438528	5e-05	0.000188723
ENSGALT00000011404	ENSGALG00000007040	ACAP2	chr9:12171477-12231009	67.1728	26.9847	1.31574	5e-05	0.000188723
ENSGALT00000011407	ENSGALG00000007041	HDX	chr4:8906960-8943986	16.3254	8.31962	0.972533	5e-05	0.000188723
ENSGALT00000011403	ENSGALG00000007040	ACAP2	chr9:12171477-12231009	10.5811	6.51622	0.699382	0.0006	0.00186934
ENSGALT00000023091	ENSGALG00000014277	RHOH	chr4:68611530-68612106	14.37	3.81769	1.91229	5e-05	0.000188723
ENSGALT00000008344	ENSGALG00000005195	OSBPL2	chr20:8140756-8168238	19.0435	25.3146	-0.410669	0.0006	0.00186934
ENSGALT00000004070	ENSGALG00000002583	PIK3CD	chr21:3470172-3492933	6.46409	4.60527	0.48916	5e-05	0.000188723
ENSGALT00000019519	ENSGALG00000011967	MAD2L1	chr4:53952131-53955591	24.5178	33.7113	-0.4594	0.0002	0.000685932
ENSGALT00000018603	ENSGALG00000011405	SLC4A7	chr2:39023044-39102309	65.8774	33.4288	0.978693	5e-05	0.000188723
ENSGALT00000005246	ENSGALG00000003311	FGFR1	chr22:2331114-2345392	24.1661	14.2138	0.765689	5e-05	0.000188723
ENSGALT00000000518	ENSGALG00000000378	SLC25A37	chr22:1178851-1187688	27.5974	11.2482	1.29484	5e-05	0.000188723
ENSGALT00000000519	ENSGALG00000000379	ITGB3	chr27:2302639-2319626	40.9705	20.4386	1.00329	5e-05	0.000188723
ENSGALT00000040026	ENSGALG00000002147	SIKE1	chr26:3872298-3876908	42.4343	84.5503	-0.994579	5e-05	0.000188723
ENSGALT00000000510	ENSGALG00000000377	HNRNPM	chr28:509128-534490	115.508	142.283	-0.300772	0.00265	0.00706197
ENSGALT00000021209	ENSGALG00000012992	WNK1	chr1:60573791-60671286	18.2253	10.4197	0.806634	5e-05	0.000188723
ENSGALT00000021201	ENSGALG00000012987	CCDC77	chr1:60421153-60432325	5.01383	8.03163	-0.679779	5e-05	0.000188723
ENSGALT00000018724	ENSGALG00000011487	SHROOM3	chr4:49156408-49291621	4.77287	9.9732	-1.0632	5e-05	0.000188723
ENSGALT00000029943	ENSGALG00000018976	LYSMD2	chr10:8581241-8590880	49.3821	26.1368	0.917905	5e-05	0.000188723
ENSGALT00000015156	ENSGALG00000009315	PAPLN	chr5:25589640-25615991	0.743014	0.212498	1.80594	5e-05	0.000188723
ENSGALT00000040292	ENSGALG00000023933	G0S2	chr26:3082073-3082959	32.7097	184.912	-2.49905	5e-05	0.000188723
ENSGALT00000037175	ENSGALG00000012888	PHLPP1	chr2:68065224-68124817	14.9473	12.3686	0.273201	0.01725	0.0370927
ENSGALT00000016171	ENSGALG00000009946	HECTD1	chr5:33616117-33666611	113.806	74.2046	0.616998	5e-05	0.000188723
ENSGALT00000016174	ENSGALG00000009947	PLEKHH2	chr3:24491109-24545482	18.0791	6.68483	1.43536	5e-05	0.000188723
ENSGALT00000038914	ENSGALG00000002747	FASN	chr18:4886001-4935063	80.8755	121.828	-0.591066	5e-05	0.000188723
ENSGALT00000044634	ENSGALG00000012378	KATNA1	chr3:47446106-47459848	1.97309	0.652473	1.59647	0.013	0.0289239
ENSGALT00000017374	ENSGALG00000010680	TTC7B	chr5:43240581-43373750	6.86626	3.62761	0.920506	5e-05	0.000188723
ENSGALT00000005933	ENSGALG00000003739	SALL1	chr11:5418070-5433815	0.848357	1.16081	-0.452393	0.0099	0.0228007
ENSGALT00000002612	ENSGALG00000001700	MPI	chr10:1896928-1902577	10.6223	14.3119	-0.430124	0.0023	0.00623173
ENSGALT00000005939	ENSGALG00000003743	VPS37B	chr15:5226401-5237255	11.7999	15.4559	-0.389382	0.00335	0.00870816
ENSGALT00000001004	ENSGALG00000000708	NUCKS1	chr26:2205355-2211224	155.48	185.195	-0.252314	0.0141	0.0310381
ENSGALT00000001009	ENSGALG00000000713	ZFHX3	chr11:18936950-19031832	1.65545	2.21759	-0.421766	0.00155	0.00438548
ENSGALT00000043800	ENSGALG00000025788	CACNB1	chr27:4109822-4114573	1.5092	2.8385	-0.911343	0.00025	0.000841166
ENSGALT00000037596	ENSGALG00000010806	RIN3	chr5:44022268-44067232	8.60054	6.63807	0.373662	0.00285	0.00753368
ENSGALT00000038256	ENSGALG00000011504	TMPO	chr1:46488736-46510905	48.6372	67.9351	-0.482097	5e-05	0.000188723
ENSGALT00000038252	ENSGALG00000010642	IRF2	chr4:38987653-39011877	45.9893	18.2635	1.33233	5e-05	0.000188723
ENSGALT00000037978	ENSGALG00000011708	MYLK	chr7:26674969-26859021	0.485001	2.26064	-2.22067	0.00265	0.00706197
ENSGALT00000003692	ENSGALG00000002342	GPC1	chr9:2207168-2371382	19.898	29.6072	-0.573324	5e-05	0.000188723
ENSGALT00000003696	ENSGALG00000002345	ATG12	chrZ:72756344-72758979	44.2396	25.0032	0.823227	5e-05	0.000188723
ENSGALT00000003944	ENSGALG00000002501	VKORC1L1	chr19:4905636-4915760	112.675	39.2102	1.52287	5e-05	0.000188723
ENSGALT00000043364	ENSGALG00000028143	GADD45B	JH376255.1:36-5193	79.4415	132.724	-0.740459	5e-05	0.000188723
ENSGALT00000003698	ENSGALG00000002346	CLSPN	chr23:4176482-4190009	6.08627	7.71125	-0.341408	0.0042	0.0106755
ENSGALT00000003699	ENSGALG00000002347	C3orf58	chr9:10395858-10407198	13.8637	23.7967	-0.779446	5e-05	0.000188723
ENSGALT00000025326	ENSGALG00000015704	TXN	chrZ:66343848-66349205	1737.09	3446.86	-0.98861	5e-05	0.000188723
ENSGALT00000038663	ENSGALG00000009321	WIPF1	chr7:16313905-16361739	7.28019	4.75365	0.614939	5e-05	0.000188723
ENSGALT00000000352	ENSGALG00000000270	THRA	chr27:4342651-4348356	6.99649	12.272	-0.810662	5e-05	0.000188723
ENSGALT00000020577	ENSGALG00000012601	GOLM1	chrZ:40626023-40660180	12.7008	17.8198	-0.488561	0.00045	0.00143933
ENSGALT00000024328	ENSGALG00000015081	ACER2	chrZ:33603059-33620943	1.11933	1.96435	-0.811419	0.00505	0.0125953
ENSGALT00000024497	ENSGALG00000015181	GAREM	chr2:106104444-106201400	11.2727	5.25731	1.10043	5e-05	0.000188723
ENSGALT00000023444	ENSGALG00000014528	ENO2	chr1:76766962-76776197	33.6327	15.9426	1.07698	5e-05	0.000188723
ENSGALT00000003527	ENSGALG00000021631	AGO3	chr23:4111970-4133770	61.0404	27.0306	1.17517	5e-05	0.000188723
ENSGALT00000003529	ENSGALG00000002249	AGO1	chr23:4139609-4151896	22.1814	33.566	-0.597647	5e-05	0.000188723
ENSGALT00000004513	ENSGALG00000002859	RAC3	chr18:4963074-4967236	22.672	45.853	-1.01611	5e-05	0.000188723
ENSGALT00000005208	ENSGALG00000003290	PRRC2C	chr8:4751507-4780729	62.2692	42.2512	0.559526	5e-05	0.000188723
ENSGALT00000016515	ENSGALG00000010158	KANK1	chrZ:25704767-25796933	3.67713	7.11467	-0.952217	5e-05	0.000188723
ENSGALT00000009608	ENSGALG00000005976	TCEA2	chr20:9699116-9715280	19.0549	30.7659	-0.691171	5e-05	0.000188723
ENSGALT00000005202	ENSGALG00000003287	TMEM39B	chr23:5056073-5062103	9.64896	6.70945	0.52418	0.00055	0.00172976
ENSGALT00000005205	ENSGALG00000003289	CHUK	chr6:8827167-8850022	46.3063	32.7842	0.498208	5e-05	0.000188723
ENSGALT00000036946	ENSGALG00000022887	KBTBD11	chr3:90436442-90438227	5.07048	7.31926	-0.529576	0.00115	0.0033547
ENSGALT00000017356	ENSGALG00000010668	WWC2	chr4:39331593-39416540	35.5793	27.1312	0.391088	0.00015	0.000526317
ENSGALT00000007674	ENSGALG00000004805	DMXL2	chr10:8763458-8813670	4.79279	5.77969	-0.270129	0.0158	0.0343343
ENSGALT00000030504	ENSGALG00000014342	TEAD4	chr1:74983935-75063854	2.34116	4.08559	-0.803319	0.0027	0.00717933
ENSGALT00000020544	ENSGALG00000012577	FRMD3	chrZ:39667817-39812156	3.26549	6.57083	-1.00878	5e-05	0.000188723
ENSGALT00000020798	ENSGALG00000012744	TMEM170B	chr2:63035619-63055532	18.289	42.9467	-1.23158	5e-05	0.000188723
ENSGALT00000023912	ENSGALG00000014811	SMCHD1	chr2:100752804-100824217	31.5474	18.1658	0.796293	5e-05	0.000188723
ENSGALT00000011955	ENSGALG00000007392	ADAMTS9	chr12:13713808-13779455	1.36903	4.75118	-1.79513	5e-05	0.000188723
ENSGALT00000017350	ENSGALG00000010664	KIF26B	chr3:33669292-33956337	2.57843	4.63224	-0.845218	5e-05	0.000188723
ENSGALT00000027361	ENSGALG00000016925	TBC1D4	chr1:154275639-154383017	3.12401	5.05155	-0.693328	5e-05	0.000188723
ENSGALT00000020869	ENSGALG00000012790	DSP	chr2:64611441-64640267	2.14334	2.91716	-0.444706	0.00065	0.00200771
ENSGALT00000017359	ENSGALG00000010669	TDP1	chr5:42892401-42988286	1.30271	4.46489	-1.77711	5e-05	0.000188723
ENSGALT00000039537	ENSGALG00000008837	PELI1	chr3:9521291-9539167	75.3974	21.23	1.82841	5e-05	0.000188723
ENSGALT00000005165	ENSGALG00000003262	VAMP4	chr8:4694855-4707280	27.9292	20.4171	0.451995	0.0002	0.000685932
ENSGALT00000022420	ENSGALG00000013814	IMPA2	chr2:97173754-97193841	8.16426	23.7661	-1.54151	5e-05	0.000188723
ENSGALT00000002857	ENSGALG00000001845	PHTF1	chr26:3660355-3671381	7.67959	18.1624	-1.24185	5e-05	0.000188723
ENSGALT00000022425	ENSGALG00000013818	CITED2	chr3:53248976-53250435	3.37071	1.78457	0.917471	0.0014	0.00400276
ENSGALT00000003987	ENSGALG00000002531	SF3B3	chr11:1714128-1742698	98.704	80.4934	0.294238	0.0036	0.00929837
ENSGALT00000007519	ENSGALG00000004722	ASPN	chr12:3333635-3452411	16.7011	41.3202	-1.3069	5e-05	0.000188723
ENSGALT00000015091	ENSGALG00000009276	LRAT	chr4:19868513-19870899	1.46773	0.676335	1.11778	5e-05	0.000188723
ENSGALT00000015096	ENSGALG00000009279	SFMBT2	chr1:3825401-3921158	6.6622	5.09412	0.387166	0.00715	0.017133
ENSGALT00000044023	ENSGALG00000028200	DPYSL5	AADN03026785.1:20-1534	0.66226	2.51428	-1.92468	5e-05	0.000188723
ENSGALT00000019725	ENSGALG00000012074	ALPK1	chr4:56742549-56768092	0.615312	0.364048	0.757188	0.0078	0.0185015
ENSGALT00000014942	ENSGALG00000009172	OSBPL6	chr7:14935827-14977668	17.4853	10.0193	0.803367	5e-05	0.000188723
ENSGALT00000019723	ENSGALG00000012073	SFRP4	chr2:46736953-46746402	4.51514	6.52082	-0.530285	0.00105	0.0030907
ENSGALT00000026098	ENSGALG00000016190	TRAPPC9	chr2:144912525-145215904	6.7701	15.1644	-1.16343	5e-05	0.000188723
ENSGALT00000002244	ENSGALG00000006785	IRF1	chr13:16213205-16217341	11.7295	5.51722	1.08813	5e-05	0.000188723
ENSGALT00000026092	ENSGALG00000016189	AGO2	chr2:145239341-145282979	13.6421	8.68047	0.652225	5e-05	0.000188723
ENSGALT00000024496	ENSGALG00000015180	PSAT1	chrZ:37821950-37840565	130.797	101.826	0.361225	0.0002	0.000685932
ENSGALT00000026230	ENSGALG00000016267	PHF3	chr3:84989885-85028060	74.8442	31.3768	1.25419	5e-05	0.000188723
ENSGALT00000026237	ENSGALG00000016271	PTP4A1	chr3:85052533-85067541	115.273	71.8112	0.682775	5e-05	0.000188723
ENSGALT00000037701	ENSGALG00000012036	CAMK2D	chr4:56144607-56305629	94.1426	57.1512	0.720064	0.0007	0.00214594
ENSGALT00000037707	ENSGALG00000010346	TGFB3	chr5:37739713-37747666	172.592	651.543	-1.91649	5e-05	0.000188723
ENSGALT00000038068	ENSGALG00000011566	GYPC	chr7:23526352-23552998	137.773	80.4157	0.776743	5e-05	0.000188723
ENSGALT00000022638	ENSGALG00000013967	NUDT5	chr1:6184286-6193751	1.7239	5.33672	-1.63027	5e-05	0.000188723
ENSGALT00000003322	ENSGALG00000002125	TMOD1	chrZ:70616134-70631808	2.15674	9.8627	-2.19313	5e-05	0.000188723
ENSGALT00000033467	ENSGALG00000020869	FAM126B	chr7:10845339-10870844	9.6726	5.89026	0.715573	5e-05	0.000188723
ENSGALT00000008401	ENSGALG00000005229	DPH5	chr8:10666246-10684195	7.33217	13.4885	-0.879419	5e-05	0.000188723
ENSGALT00000008407	ENSGALG00000005232	USP54	chr6:15645286-15696643	6.88021	8.28186	-0.267502	0.01765	0.0378433
ENSGALT00000003324	ENSGALG00000002127	LSM10	chr23:3987206-3988233	1.34343	3.90209	-1.53833	0.0003	0.000995718
ENSGALT00000024539	ENSGALG00000015208	ROR2	chrZ:44325333-44479158	5.00484	7.02255	-0.488672	5e-05	0.000188723
ENSGALT00000012473	ENSGALG00000007697	MGEA5	chr6:22218752-22241000	94.0427	35.2829	1.41435	5e-05	0.000188723
ENSGALT00000012477	ENSGALG00000007700	CTTN	chr5:17194490-17214839	225.288	104.424	1.10932	5e-05	0.000188723
ENSGALT00000037566	ENSGALG00000023066	DNAJA1	chrZ:70417888-70424546	216.182	68.2485	1.66338	5e-05	0.000188723
ENSGALT00000014615	ENSGALG00000008985	SRI	chr2:20865805-20874342	57.2246	76.1214	-0.411666	0.00045	0.00143933
ENSGALT00000002942	ENSGALG00000001903	MAP1LC3A	chr20:1601527-1862123	79.1621	29.3887	1.42955	0.0015	0.00425862
ENSGALT00000016542	ENSGALG00000010175	HSP90AB1	chr3:29630921-29636756	149.079	319.862	-1.10137	5e-05	0.000188723
ENSGALT00000011263	ENSGALG00000006950	LIMK2	chr15:9053434-9084147	10.7576	14.2821	-0.408857	0.00085	0.00255275
ENSGALT00000025446	ENSGALG00000015779	PM20D2	chr3:75200803-75217332	10.5074	14.0965	-0.423931	0.0002	0.000685932
ENSGALT00000011268	ENSGALG00000006955	CCNJ	chr6:20586642-20593197	7.11968	4.34074	0.713873	0.0002	0.000685932
ENSGALT00000003062	ENSGALG00000001971	UBE2O	chr18:4353781-4401144	18.845	15.4229	0.289112	0.008	0.0189195
ENSGALT00000003064	ENSGALG00000001972	PRPF38B	chr8:1242819-1250448	57.6862	23.0265	1.32493	5e-05	0.000188723
ENSGALT00000043264	ENSGALG00000027786	SOCS3	chr18:10116717-10117433	4.37527	10.5448	-1.26908	5e-05	0.000188723
ENSGALT00000041266	ENSGALG00000024391	CACTIN	chr28:1036060-1041471	37.3308	26.0405	0.51961	5e-05	0.000188723
ENSGALT00000019893	ENSGALG00000012183	NPTXR	chr1:50627426-50649375	1.37155	2.50512	-0.869073	5e-05	0.000188723
ENSGALT00000019676	ENSGALG00000012046	ARPP21	chr2:46033521-46131223	2.15004	3.9953	-0.893937	5e-05	0.000188723
ENSGALT00000037951	ENSGALG00000011404	HOPX	chr4:48685348-48688644	13.4086	4.35373	1.62284	5e-05	0.000188723
ENSGALT00000021019	ENSGALG00000012889	ZCCHC2	chr2:68221923-68265700	14.9917	7.39307	1.01992	5e-05	0.000188723
ENSGALT00000025842	ENSGALG00000016041	RNF19A	chr2:128216565-128236212	58.9768	32.4339	0.862645	5e-05	0.000188723
ENSGALT00000025841	ENSGALG00000016040	MORC3	chr1:106011588-106039528	46.8529	32.1562	0.543041	5e-05	0.000188723
ENSGALT00000025844	ENSGALG00000016042	CHAF1B	chr1:106039839-106057388	5.88478	16.0247	-1.44524	5e-05	0.000188723
ENSGALT00000017146	ENSGALG00000010533	ELAVL4	chr8:22464842-22521965	2.13975	3.16832	-0.566274	0.0116	0.0261974
ENSGALT00000034280	ENSGALG00000004984	SECISBP2L	chr10:9903129-9916714	90.8708	47.6279	0.932011	5e-05	0.000188723
ENSGALT00000017148	ENSGALG00000010535	SGMS2	chr4:37429510-37456007	48.2956	20.7226	1.22069	5e-05	0.000188723
ENSGALT00000013703	ENSGALG00000008413	PPP4R1	chr2:98346337-98404464	61.6108	37.327	0.722961	5e-05	0.000188723
ENSGALT00000038732	ENSGALG00000009495	FGFR2	chr6:30411292-30490016	7.01415	16.0843	-1.19731	5e-05	0.000188723
ENSGALT00000005056	ENSGALG00000003187	SURF1	chr17:6869497-6873120	5.25708	13.543	-1.36522	5e-05	0.000188723
ENSGALT00000024790	ENSGALG00000015360	KIAA1524	chr1:86946002-86980110	17.1917	25.9737	-0.595339	5e-05	0.000188723
ENSGALT00000036884	ENSGALG00000016462	MYCN	chr3:98778413-98780948	36.8575	9.43068	1.96653	5e-05	0.000188723
ENSGALT00000009580	ENSGALG00000005957	SLC6A14	chr4:3020969-3034217	0.640819	2.07159	-1.69275	5e-05	0.000188723
ENSGALT00000020213	ENSGALG00000012380	SPOPL	chr7:30896071-30910605	89.7577	31.7414	1.49967	5e-05	0.000188723
ENSGALT00000019695	ENSGALG00000012057	TRANK1	chr2:46537530-46576714	17.223	8.91446	0.950118	5e-05	0.000188723
ENSGALT00000004898	ENSGALG00000003101	PROSC	chr22:2189694-2193856	27.575	42.0222	-0.607788	5e-05	0.000188723
ENSGALT00000022653	ENSGALG00000013980	SLC2A12	chr3:55492474-55523798	0.138768	1.39424	-3.32873	5e-05	0.000188723
ENSGALT00000000162	ENSGALG00000000113	ZMAT3	chr9:17052617-17062023	8.92183	6.42322	0.474043	0.0015	0.00425862
ENSGALT00000038834	ENSGALG00000009523	CNTN1	chr1:28777010-28942648	8.69934	1.99465	2.12477	5e-05	0.000188723
ENSGALT00000011469	ENSGALG00000007079	PAPPA	chr17:3040969-3209266	1.42233	4.11856	-1.53388	5e-05	0.000188723
ENSGALT00000011460	ENSGALG00000007075	ATP13A3	chr9:12339537-12370305	64.474	39.8268	0.694978	5e-05	0.000188723
ENSGALT00000011725	ENSGALG00000007246	ELMO2	chr20:11076801-11090032	34.6882	66.3762	-0.936219	5e-05	0.000188723
ENSGALT00000008360	ENSGALG00000005206	ACSL3	chr9:7564062-7589134	42.2929	53.0482	-0.326886	0.0016	0.00451034
ENSGALT00000003846	ENSGALG00000002439	BDP1	chrZ:72869763-72888075	20.9291	16.3069	0.360024	0.0028	0.00741646
ENSGALT00000006837	ENSGALG00000004294	CGNL1	chr10:6816943-6857906	7.30337	5.35985	0.446369	0.0002	0.000685932
ENSGALT00000019534	ENSGALG00000011975	FBXL2	chr2:45172949-45209528	3.23796	5.71028	-0.818477	5e-05	0.000188723
ENSGALT00000045251	ENSGALG00000016834	MCF2L	chr1:136949338-137097962	2.05038	0.487763	2.07164	5e-05	0.000188723
ENSGALT00000012281	ENSGALG00000007595	LRCH3	chr9:14526002-14571546	12.9096	10.36	0.317432	0.01135	0.0257032
ENSGALT00000027550	ENSGALG00000017053	SPG20	chr1:171922101-171931316	29.6688	23.5657	0.332258	0.00405	0.0103313
ENSGALT00000027060	ENSGALG00000016759	MITD1	chr1:131862890-131866666	4.08277	6.54511	-0.680868	5e-05	0.000188723
ENSGALT00000019392	ENSGALG00000011886	EXOSC7	chr2:43691239-43710727	50.3253	41.4859	0.278662	0.01255	0.0280557
ENSGALT00000026837	ENSGALG00000016627	FZD3	chr3:105466096-105513573	1.55566	3.31908	-1.09326	5e-05	0.000188723
ENSGALT00000015176	ENSGALG00000009348	AKAP9	chr2:22520593-22619765	42.0634	28.5475	0.5592	5e-05	0.000188723
ENSGALT00000005871	ENSGALG00000003705	VPS13C	chr10:3952463-4034731	9.97804	15.1243	-0.600042	5e-05	0.000188723
ENSGALT00000016159	ENSGALG00000009939	SPOP	chr27:3147716-3159497	51.3839	31.7299	0.695472	5e-05	0.000188723
ENSGALT00000020338	ENSGALG00000012439	IGFBP3	chr2:55011806-55031149	1.9269	4.69993	-1.28636	5e-05	0.000188723
ENSGALT00000013388	ENSGALG00000008226	NIF3L1	chr7:10813175-10818087	15.5914	22.285	-0.515324	5e-05	0.000188723
ENSGALT00000005919	ENSGALG00000003731	FBXO42	chr21:4331103-4371111	4.47236	2.46928	0.856946	5e-05	0.000188723
ENSGALT00000002638	ENSGALG00000001720	-	chr12:810172-836331	50.2651	30.3857	0.726165	5e-05	0.000188723
ENSGALT00000001029	ENSGALG00000000726	ELAVL1	chr28:932571-950125	65.1502	98.3447	-0.594077	5e-05	0.000188723
ENSGALT00000023884	ENSGALG00000014795	TGIF1	chr2:100479329-100487584	89.1818	26.2862	1.76244	5e-05	0.000188723
ENSGALT00000023888	ENSGALG00000014798	SERINC5	chrZ:21828576-21865413	33.3835	20.3621	0.713251	5e-05	0.000188723
ENSGALT00000026450	ENSGALG00000016400	RSAD2	chr3:94589238-94594293	3.67404	0.182516	4.33127	0.0026	0.00695033
ENSGALT00000023136	ENSGALG00000014312	LIAS	chr4:68887573-68898533	7.01249	9.20299	-0.392177	0.01975	0.0417335
ENSGALT00000025309	ENSGALG00000015693	USP25	chr1:97936528-98030131	19.4482	8.25126	1.23695	5e-05	0.000188723
ENSGALT00000025300	ENSGALG00000015687	ZFYVE28	chr4:82209991-82350777	4.84116	2.4572	0.978338	5e-05	0.000188723
ENSGALT00000035893	ENSGALG00000013295	BRD4	JH376279.1:3150-29599	4.579	2.01713	1.18273	5e-05	0.000188723
ENSGALT00000014420	ENSGALG00000008875	PLCB1	chr3:13593274-13906402	10.7672	7.11362	0.597986	5e-05	0.000188723
ENSGALT00000015333	ENSGALG00000009414	FAM198B	chr4:21221106-21234597	11.4982	25.6359	-1.15675	5e-05	0.000188723
ENSGALT00000044202	ENSGALG00000026298	SERTAD2	chr3:9699423-9700374	9.30961	4.99815	0.897325	5e-05	0.000188723
ENSGALT00000000374	ENSGALG00000000285	DPAGT1	chr24:27287-31762	22.3288	29.9921	-0.425675	0.00075	0.00228414
ENSGALT00000038643	ENSGALG00000023401	ZRANB1	chr6:31682849-31806879	39.2298	20.7935	0.915816	5e-05	0.000188723
ENSGALT00000003543	ENSGALG00000002260	CISH	chr12:1831237-1832110	15.5433	26.9023	-0.791441	5e-05	0.000188723
ENSGALT00000009913	ENSGALG00000006140	GGA2	chr14:6916534-6925750	1.46521	2.36516	-0.690825	0.00145	0.00412929
ENSGALT00000025692	ENSGALG00000015943	PDP1	chr2:125683594-125690722	82.3532	34.9298	1.23737	5e-05	0.000188723
ENSGALT00000033133	ENSGALG00000008542	ADD3	chr6:25264734-25352280	38.062	46.0688	-0.275437	0.0221	0.0460442
ENSGALT00000005264	ENSGALG00000003324	PRRX1	chr8:4818201-4849737	34.8289	55.4022	-0.669657	5e-05	0.000188723
ENSGALT00000005261	ENSGALG00000003322	TBC1D2B	chr10:3342426-3363912	64.5754	48.0593	0.426171	5e-05	0.000188723
ENSGALT00000000089	ENSGALG00000000065	PSMA5	JH375456.1:1241-9450	40.7172	60.4548	-0.570218	5e-05	0.000188723
ENSGALT00000013924	ENSGALG00000008547	ZBED4	chr1:18627243-18631694	36.666	28.3156	0.372846	0.00025	0.000841166
ENSGALT00000027300	ENSGALG00000016894	DNAJC3	chr1:145184465-145216297	135.003	70.9103	0.928927	5e-05	0.000188723
ENSGALT00000027309	ENSGALG00000016896	ABCC4	chr1:145358359-145506681	36.2685	28.625	0.341443	0.00075	0.00228414
ENSGALT00000043904	ENSGALG00000027027	FBXL7	chr2:75816853-75986888	10.6159	7.26203	0.547779	5e-05	0.000188723
ENSGALT00000024162	ENSGALG00000014978	IQGAP2	chrZ:23321200-23436518	19.4352	29.7034	-0.611955	5e-05	0.000188723
ENSGALT00000035085	ENSGALG00000004582	MYL2	chr15:6028492-6032632	0.465773	2.03295	-2.12588	0.00065	0.00200771
ENSGALT00000007686	ENSGALG00000004814	RHPN2	chr11:9467603-9488757	11.1949	4.97574	1.16985	5e-05	0.000188723
ENSGALT00000007683	ENSGALG00000004812	FAM129A	chr8:7933907-7992849	7.01828	22.3459	-1.67082	5e-05	0.000188723
ENSGALT00000007530	ENSGALG00000004728	RGL1	chr8:7641618-7708062	29.7682	42.8304	-0.524863	5e-05	0.000188723
ENSGALT00000019842	ENSGALG00000012148	ATG14	chr5:56069689-56086085	8.52854	5.08308	0.746595	5e-05	0.000188723
ENSGALT00000041238	ENSGALG00000002302	YEATS2	chr9:2118566-2160894	16.7173	12.1987	0.454607	5e-05	0.000188723
ENSGALT00000039676	ENSGALG00000023725	IER5	chr8:5783146-5783434	75.8176	50.423	0.588452	0.01275	0.0284287
ENSGALT00000001567	ENSGALG00000001046	DLGAP4	chr20:378825-442619	21.6345	25.9602	-0.262972	0.01435	0.0315153
ENSGALT00000044810	ENSGALG00000026983	CHRD	chr9:15406843-15413438	2.00057	2.75288	-0.460532	0.00625	0.0151937
ENSGALT00000022945	ENSGALG00000014189	SULT4A1	chr1:69162383-69195805	7.22652	5.56547	0.376797	0.008	0.0189195
ENSGALT00000021880	ENSGALG00000013414	PDLIM3	chr4:60671424-60692637	19.3858	27.2168	-0.489494	0.0001	0.000360792
ENSGALT00000008796	ENSGALG00000005476	PTH1R	chr2:3560823-3688454	1.81118	7.95361	-2.13468	5e-05	0.000188723
ENSGALT00000000963	ENSGALG00000000681	PAK1	chr1:192266739-192313761	6.06883	13.322	-1.13432	5e-05	0.000188723
ENSGALT00000019258	ENSGALG00000011800	KIAA1467	chr1:48121704-48142084	5.61141	3.35175	0.743447	5e-05	0.000188723
ENSGALT00000016708	ENSGALG00000010273	PPP2CB	chr4:34074451-34086885	168.019	131.513	0.353415	0.0006	0.00186934
ENSGALT00000003045	ENSGALG00000001964	INPP5E	chr17:7875219-7883711	19.8865	25.459	-0.356386	0.001	0.00295897
ENSGALT00000012496	ENSGALG00000007712	MYO1B	chr7:7514673-7600060	94.2582	49.5987	0.926315	5e-05	0.000188723
ENSGALT00000015612	ENSGALG00000009583	GORASP2	chr7:17668959-17675340	202.384	95.1387	1.08899	5e-05	0.000188723
ENSGALT00000045912	ENSGALG00000026166	VDR	JH375554.1:96207-126586	1.97687	1.23404	0.679827	0.0019	0.00525661
ENSGALT00000011105	ENSGALG00000006860	KIF3A	chr13:16281839-16300748	25.7377	18.8008	0.453087	5e-05	0.000188723
ENSGALT00000040987	ENSGALG00000003526	TUBGCP2	chr6:8879502-8904146	16.2547	25.1512	-0.629769	5e-05	0.000188723
ENSGALT00000040028	ENSGALG00000002139	CSDE1	chr26:3855615-3868344	220.415	270.538	-0.295611	0.00285	0.00753368
ENSGALT00000016100	ENSGALG00000009900	PRKD1	chr5:33101815-33216460	32.9053	11.9845	1.45715	5e-05	0.000188723
ENSGALT00000040725	ENSGALG00000014388	GPATCH8	chr27:1526870-1550131	12.1218	7.13322	0.764978	5e-05	0.000188723
ENSGALT00000014386	ENSGALG00000008855	UGP2	chr3:9438435-9460691	51.7306	79.2678	-0.615719	5e-05	0.000188723
ENSGALT00000027593	ENSGALG00000017082	HMGB1	chr1:174411694-174418072	124.221	226.653	-0.86758	5e-05	0.000188723
ENSGALT00000015940	ENSGALG00000009799	MEIS2	chr5:30506654-30675196	6.02746	12.8848	-1.09605	5e-05	0.000188723
ENSGALT00000015947	ENSGALG00000009805	PPM1H	chr1:33048413-33176231	3.55328	1.23958	1.5193	5e-05	0.000188723
ENSGALT00000017618	ENSGALG00000010838	ERO1LB	chr3:37097635-37134158	45.2585	16.8852	1.42243	5e-05	0.000188723
ENSGALT00000025117	ENSGALG00000015576	ZFYVE16	chrZ:63942299-63964181	9.37129	11.8992	-0.344541	0.00275	0.00730095
ENSGALT00000044409	ENSGALG00000009492	DNAJB9	chr1:28382859-28392521	106.385	18.5996	2.51595	5e-05	0.000188723
ENSGALT00000017616	ENSGALG00000010836	AHR	chr2:28893078-28948048	66.1413	40.7418	0.699041	5e-05	0.000188723
ENSGALT00000002792	ENSGALG00000001807	CUX1	chr19:3879652-4085026	27.1569	19.5606	0.473373	5e-05	0.000188723
ENSGALT00000013720	ENSGALG00000008423	SLC4A8	LGE22C19W28_E50C23:850508-867646	0.502506	0.857213	-0.770512	0.0003	0.000995718
ENSGALT00000013622	ENSGALG00000008367	MDK	chr5:22947433-22948426	273.008	763.926	-1.48449	5e-05	0.000188723
ENSGALT00000013623	ENSGALG00000008368	RAD18	chr12:19282100-19316352	18.8217	23.2748	-0.306374	0.0125	0.0279594
ENSGALT00000010390	ENSGALG00000006439	ARHGEF6	chr4:4354213-4383568	11.7146	14.4971	-0.307461	0.01205	0.0270751
ENSGALT00000006474	ENSGALG00000004071	NETO2	chr11:7152633-7168824	5.2742	3.22088	0.711499	0.00015	0.000526317
ENSGALT00000020670	ENSGALG00000012663	ALDH5A1	chr2:57896209-57908296	14.4753	20.1499	-0.477178	5e-05	0.000188723
ENSGALT00000030754	ENSGALG00000006628	DMTF1	chr1:7361807-7390379	13.7821	7.24416	0.927902	5e-05	0.000188723
ENSGALT00000011440	ENSGALG00000007063	CBX4	chr18:9885035-9886813	16.8985	7.45383	1.18084	5e-05	0.000188723
ENSGALT00000011913	ENSGALG00000007366	RBFOX1	chr14:10846836-11212402	0.948462	1.45186	-0.614239	0.0022	0.00599468
ENSGALT00000036484	ENSGALG00000016997	RB1	chr1:168050088-168127185	15.6073	11.2166	0.476585	0.00045	0.00143933
ENSGALT00000008160	ENSGALG00000005089	DEAF1	chr5:543851-569342	2.95712	1.37113	1.10882	5e-05	0.000188723
ENSGALT00000012930	ENSGALG00000007961	ARMC7	chr18:10926917-10928263	5.60641	9.25961	-0.723873	0.0042	0.0106755
ENSGALT00000012935	ENSGALG00000007966	PGAP1	chr7:9526581-9556861	6.79389	14.5381	-1.09753	5e-05	0.000188723
ENSGALT00000012934	ENSGALG00000007965	HN1	chr18:10931325-10941487	136.589	363.832	-1.41343	5e-05	0.000188723
ENSGALT00000017913	ENSGALG00000011000	TARBP1	chr3:37768928-37804496	7.40491	18.3883	-1.31223	5e-05	0.000188723
ENSGALT00000004306	ENSGALG00000002728	SLC16A3	chr18:4840924-4844689	83.4669	60.7405	0.458545	5e-05	0.000188723
ENSGALT00000014392	ENSGALG00000008860	LONRF3	chr4:16653840-16667844	28.8057	9.19153	1.64798	5e-05	0.000188723
ENSGALT00000014390	ENSGALG00000008858	MDH1	chr3:9406398-9417141	112.114	171.052	-0.609471	5e-05	0.000188723
ENSGALT00000000141	ENSGALG00000000102	UBE2T	chr26:1081067-1087325	10.0976	21.1817	-1.06881	5e-05	0.000188723
ENSGALT00000045114	ENSGALG00000027350	CCDC71L	chr1:14180470-14180770	65.5482	28.7856	1.18721	5e-05	0.000188723
ENSGALT00000045237	ENSGALG00000026836	COL16A1	chr23:4921630-4939423	13.2741	19.4816	-0.553504	5e-05	0.000188723
ENSGALT00000011704	ENSGALG00000007234	CLCN5	chr4:9520811-9562929	13.4501	9.42938	0.512386	5e-05	0.000188723
ENSGALT00000042931	ENSGALG00000028714	MARS	JH376078.1:6836-13037	63.7291	46.8998	0.44237	5e-05	0.000188723
ENSGALT00000042938	ENSGALG00000012705	GMPR	chr2:61611281-61643300	1.07034	7.66002	-2.83928	0.00055	0.00172976
ENSGALT00000042939	ENSGALG00000028365	TCF4	chrZ:20-138234	1.48856	0.966889	0.622496	0.0016	0.00451034
ENSGALT00000018170	ENSGALG00000011141	ITGB6	chr7:21293507-21321944	3.31145	1.94266	0.769428	0.0001	0.000360792
ENSGALT00000000559	ENSGALG00000000410	TLK2	chr27:2357454-2399073	26.7265	12.2374	1.12698	5e-05	0.000188723
ENSGALT00000017488	ENSGALG00000010750	SAP30	chr4:42754694-42760373	35.9365	21.6998	0.727772	5e-05	0.000188723
ENSGALT00000018649	ENSGALG00000011435	ELK3	chr1:45621782-45655886	70.9591	25.4828	1.47746	5e-05	0.000188723
ENSGALT00000015379	ENSGALG00000009448	IFRD1	chr1:26854960-26865547	399.479	162.859	1.2945	5e-05	0.000188723
ENSGALT00000015373	ENSGALG00000009443	TMEM168	chr1:26746467-26766742	14.5157	10.5805	0.456196	0.0002	0.000685932
ENSGALT00000015375	ENSGALG00000009445	INPP5F	chr6:29851878-29905383	33.9185	9.94	1.77075	5e-05	0.000188723
ENSGALT00000021712	ENSGALG00000013297	BBOX1	chr5:3526416-3559728	13.6751	20.9212	-0.613417	0.0002	0.000685932
ENSGALT00000027534	ENSGALG00000017041	FREM2	chr1:170636417-170751330	1.27856	3.10461	-1.2799	5e-05	0.000188723
ENSGALT00000020801	ENSGALG00000012747	NEDD9	chr2:63118524-63218915	24.4547	86.0502	-1.81507	5e-05	0.000188723
ENSGALT00000039801	ENSGALG00000007307	USP7	chr14:9934514-9974931	44.7676	27.333	0.711812	5e-05	0.000188723
ENSGALT00000010479	ENSGALG00000006482	FAH	chr10:12059479-12070953	7.81391	13.8132	-0.821936	5e-05	0.000188723
ENSGALT00000044182	ENSGALG00000027397	DUSP22	chr2:66490039-66529407	37.2427	48.099	-0.369047	0.00015	0.000526317
ENSGALT00000044189	ENSGALG00000028618	TRAPPC5	JH375751.1:4834-5398	50.3228	62.6235	-0.315491	0.02065	0.043372
ENSGALT00000017840	ENSGALG00000010961	IGF2BP3	chr2:31286665-31393727	42.3081	32.8146	0.366597	0.0003	0.000995718
ENSGALT00000005897	ENSGALG00000003716	GDNF	chrZ:11585812-11602028	4.86992	0.543661	3.16312	0.00025	0.000841166
ENSGALT00000019110	ENSGALG00000011689	PDIA5	chr7:26336030-26417103	33.4575	76.2209	-1.18786	5e-05	0.000188723
ENSGALT00000003725	ENSGALG00000002363	HSPA9	chr13:2134784-2156387	436.338	259.513	0.749641	5e-05	0.000188723
ENSGALT00000013922	ENSGALG00000008546	FGD5	chr12:19771124-19859849	3.4898	4.5459	-0.381423	0.00235	0.00635099
ENSGALT00000022519	ENSGALG00000013889	RNMT	chr2:96468712-96481814	78.9482	38.916	1.02054	5e-05	0.000188723
ENSGALT00000002246	ENSGALG00000001482	GIGYF2	chr9:491532-565181	28.3741	17.411	0.704572	5e-05	0.000188723
ENSGALT00000032987	ENSGALG00000009712	FAM175B	chr6:31682849-31806879	21.5197	12.916	0.736498	0.0016	0.00451034
ENSGALT00000037939	ENSGALG00000010697	SEMA4D	chrZ:43446315-43483379	5.35037	4.06675	0.395762	0.00765	0.0181922
ENSGALT00000037249	ENSGALG00000015410	BVES	chr3:68268128-68295765	2.54848	5.11316	-1.00458	5e-05	0.000188723
ENSGALT00000015663	ENSGALG00000009611	EIF2AK4	chr5:28753087-28787177	16.8187	20.1148	-0.258193	0.01225	0.0274705
ENSGALT00000025330	ENSGALG00000015706	LETM1	chr4:82881865-82908488	86.6749	52.462	0.724341	5e-05	0.000188723
ENSGALT00000019982	ENSGALG00000012237	POLE2	chr5:57501918-57521788	17.2538	37.6763	-1.12674	5e-05	0.000188723
ENSGALT00000025333	ENSGALG00000015709	TACC3	chr4:83450303-83469111	165.144	81.4157	1.02034	5e-05	0.000188723
ENSGALT00000006269	ENSGALG00000003936	PPT1	chr23:5513920-5518574	26.8045	44.2388	-0.722837	5e-05	0.000188723
ENSGALT00000006265	ENSGALG00000003932	SDC4	chr20:5472059-5486605	40.5128	63.2784	-0.643335	5e-05	0.000188723
ENSGALT00000025366	ENSGALG00000015729	LPAR1	chrZ:66635457-66700595	11.63	18.4819	-0.668258	5e-05	0.000188723
ENSGALT00000031983	ENSGALG00000008605	KLC2	chr3:4299438-4314233	24.2043	33.7369	-0.479064	5e-05	0.000188723
ENSGALT00000000317	ENSGALG00000000238	MVP	chr28:12809-22585	21.1237	26.8519	-0.346162	0.0017	0.00476361
ENSGALT00000000310	ENSGALG00000000231	BNIP3L	chr22:524084-537224	62.9704	91.2488	-0.535133	5e-05	0.000188723
ENSGALT00000005796	ENSGALG00000003658	DHX35	chr20:4170738-4197326	18.3685	8.29697	1.14657	5e-05	0.000188723
ENSGALT00000040669	ENSGALG00000000468	RCC2	chr21:122144-128570	32.0804	55.8453	-0.799744	5e-05	0.000188723
ENSGALT00000023630	ENSGALG00000027294	NR2F6	JH375547.1:158-2185	23.6415	37.1781	-0.653133	5e-05	0.000188723
ENSGALT00000023259	ENSGALG00000014395	DHX15	chr4:73318069-73361220	106.461	62.1492	0.776513	5e-05	0.000188723
ENSGALT00000006045	ENSGALG00000003812	UBE2F	chr7:4527553-4590262	32.6296	41.845	-0.358873	0.00195	0.00538258
ENSGALT00000012723	ENSGALG00000007839	NCAM1	chr24:5803420-5884198	5.28313	12.1499	-1.20148	5e-05	0.000188723
ENSGALT00000022808	ENSGALG00000014085	TM7SF3	chr1:68151530-68176574	18.7435	12.5833	0.574883	0.00025	0.000841166
ENSGALT00000010275	ENSGALG00000006357	XPC	chr12:10776978-10787331	9.05133	6.73368	0.426736	0.0004	0.00129296
ENSGALT00000010276	ENSGALG00000006358	TMEM86A	chr5:12020967-12057937	8.04318	2.33292	1.78563	5e-05	0.000188723
ENSGALT00000039577	ENSGALG00000023691	ENTPD7	chr6:21651670-21655392	20.4313	5.41776	1.91501	5e-05	0.000188723
ENSGALT00000039572	ENSGALG00000006147	NUCB2	chr5:11142128-11231516	361.754	169.977	1.08967	5e-05	0.000188723
ENSGALT00000045281	ENSGALG00000009850	NOVA1	chr5:32087429-32252521	10.4591	8.40391	0.315626	0.0103	0.0236206
ENSGALT00000027329	ENSGALG00000016908	PCDH9	chr1:158269099-158272198	18.9353	33.0801	-0.804883	5e-05	0.000188723
ENSGALT00000022200	ENSGALG00000013651	RNF217	chr3:59606825-59662599	11.0909	7.95001	0.480353	0.00175	0.00488559
ENSGALT00000027327	ENSGALG00000016906	SPRY2	chr1:151896141-151897919	113.993	23.2527	2.29347	5e-05	0.000188723
ENSGALT00000002214	ENSGALG00000001459	TNNC1	chr12:538818-544257	38.2281	91.4302	-1.25804	5e-05	0.000188723
ENSGALT00000005240	ENSGALG00000003307	TMED2	chr15:4948664-4954617	507.397	319.244	0.668455	5e-05	0.000188723
ENSGALT00000024183	ENSGALG00000014995	PGM5	chrZ:25374949-25442564	1.84259	4.47257	-1.27937	5e-05	0.000188723
ENSGALT00000001402	ENSGALG00000000950	MVB12B	chr17:9963552-10012275	4.85374	9.08943	-0.905094	5e-05	0.000188723
ENSGALT00000010641	ENSGALG00000006591	TNNI2	chr5:13473897-13476632	77.6616	279.292	-1.8465	5e-05	0.000188723
ENSGALT00000044192	ENSGALG00000025919	BAMBI	chr2:15230157-15236740	3.38755	4.3276	-0.353324	0.0135	0.0299064
ENSGALT00000004117	ENSGALG00000002615	DEF6	chr26:4050272-4061671	8.16207	11.5449	-0.500245	5e-05	0.000188723
ENSGALT00000024687	ENSGALG00000015297	FOXO3	chr3:66702482-66716393	20.6614	34.3249	-0.732314	5e-05	0.000188723
ENSGALT00000018092	ENSGALG00000011106	GALNT2	chr3:39542263-39630276	76.2227	61.0018	0.321369	0.0015	0.00425862
ENSGALT00000001897	ENSGALG00000001250	APLP2	chr24:1437733-1460236	146.752	180.277	-0.296834	0.00405	0.0103313
ENSGALT00000001892	ENSGALG00000001246	PPARGC1B	chr13:7721192-7730501	0.558251	0.16611	1.74878	0.00035	0.0011447
ENSGALT00000026054	ENSGALG00000016167	DENND3	chr2:145578789-145615737	7.50565	5.64803	0.410231	0.00125	0.00361776
ENSGALT00000012122	ENSGALG00000007500	DENND4A	chr10:17584575-17628407	21.2337	13.5388	0.64926	5e-05	0.000188723
ENSGALT00000024193	ENSGALG00000015001	LAMA4	chr3:65122173-65221853	0.559611	2.00272	-1.83947	5e-05	0.000188723
ENSGALT00000015583	ENSGALG00000009567	TLL1	chr4:23520462-23656666	7.08346	10.6131	-0.583318	5e-05	0.000188723
ENSGALT00000014982	ENSGALG00000009201	CCNF	chr14:14266618-14277925	9.86087	16.0892	-0.706305	5e-05	0.000188723
ENSGALT00000014983	ENSGALG00000009202	RBM45	chr7:15031726-15042794	19.067	34.5021	-0.85561	5e-05	0.000188723
ENSGALT00000019273	ENSGALG00000011810	LZTFL1	chr2:43381971-43391846	12.398	21.5723	-0.799079	5e-05	0.000188723
ENSGALT00000000942	ENSGALG00000000667	EDN2	chr23:950278-955659	2.64355	8.12266	-1.61947	5e-05	0.000188723
ENSGALT00000000947	ENSGALG00000000671	NFAT5	chr11:18415929-18474957	34.1939	18.6413	0.875239	5e-05	0.000188723
ENSGALT00000027657	ENSGALG00000017119	TNFRSF19	chr1:176744135-176784712	6.0264	14.0624	-1.22247	5e-05	0.000188723
ENSGALT00000000945	ENSGALG00000000669	ETV3	chr25:360321-367218	50.7652	27.2679	0.896636	5e-05	0.000188723
ENSGALT00000008449	ENSGALG00000005263	SOX8	chr14:5739427-5742818	1.68877	2.50999	-0.571702	0.0135	0.0299064
ENSGALT00000016720	ENSGALG00000010281	WRN	chr4:34117043-34158141	10.395	8.42155	0.303735	0.00995	0.0229052
ENSGALT00000008447	ENSGALG00000005261	TK2	chr11:10906479-10917656	52.171	26.5371	0.975236	5e-05	0.000188723
ENSGALT00000008440	ENSGALG00000005256	EPHA4	chr9:7111078-7201192	18.7721	14.5917	0.36344	0.00085	0.00255275
ENSGALT00000003027	ENSGALG00000001957	ITCH	chr20:1601527-1862123	25.6917	12.2392	1.0698	0.001	0.00295897
ENSGALT00000023987	ENSGALG00000014866	FABP7	chr3:60674293-60677648	44.9381	255.732	-2.50862	5e-05	0.000188723
ENSGALT00000015635	ENSGALG00000009595	TWF1	chr1:30035148-30044630	10.2512	13.9684	-0.446376	0.00165	0.00463897
ENSGALT00000003614	ENSGALG00000002298	COL8A2	chr23:4083730-4089688	10.9776	22.0394	-1.00552	5e-05	0.000188723
ENSGALT00000021580	ENSGALG00000013210	C2CD5	chr1:66601205-66718963	27.729	13.3999	1.04917	5e-05	0.000188723
ENSGALT00000021722	ENSGALG00000013303	SLC27A1	JH376279.1:51665-61348	1.1813	2.4018	-1.02375	5e-05	0.000188723
ENSGALT00000030979	ENSGALG00000013441	INVS	chr2:89126844-89261506	14.274	5.55042	1.36272	5e-05	0.000188723
ENSGALT00000021058	ENSGALG00000017153	RDX	chr1:178853528-178888410	218.489	308.366	-0.49708	5e-05	0.000188723
ENSGALT00000003796	ENSGALG00000002412	GBA2	chrZ:8984956-8994814	10.892	14.0085	-0.363037	0.002	0.00550525
ENSGALT00000019854	ENSGALG00000027665	SYNGR1	chr1:50534582-50544913	5.41208	9.63646	-0.832321	5e-05	0.000188723
ENSGALT00000015969	ENSGALG00000009821	NENF	chr3:21266781-21271184	18.872	36.3993	-0.947663	5e-05	0.000188723
ENSGALT00000025777	ENSGALG00000015998	PTDSS1	chr2:126616010-126645632	25.9263	18.1905	0.511232	5e-05	0.000188723
ENSGALT00000025800	ENSGALG00000016014	RCAN1	chr1:105292500-105299313	433.883	70.1116	2.62958	5e-05	0.000188723
ENSGALT00000017677	ENSGALG00000010875	ITGB8	chr2:30127825-30156294	11.1365	8.37004	0.411987	0.00175	0.00488559
ENSGALT00000019698	ENSGALG00000012059	OSBPL11	chr7:27651553-27683122	46.5044	29.5458	0.654415	5e-05	0.000188723
ENSGALT00000013746	ENSGALG00000008437	NET1	chr1:1088059-1099472	42.2751	63.985	-0.597926	5e-05	0.000188723
ENSGALT00000002774	ENSGALG00000001798	BBS4	chr10:1200432-1219254	1.0529	4.05674	-1.94596	5e-05	0.000188723
ENSGALT00000013608	ENSGALG00000008357	TPCN1	chr15:12591776-12644802	7.55848	10.4618	-0.468964	5e-05	0.000188723
ENSGALT00000009895	ENSGALG00000006132	MOSPD1	chr4:4077087-4091276	79.2049	47.2186	0.746235	5e-05	0.000188723
ENSGALT00000023246	ENSGALG00000014386	SEPSECS	chr4:73142030-73165468	4.91957	9.58476	-0.962211	5e-05	0.000188723
ENSGALT00000046022	ENSGALG00000028861	GAMT	chr28:3068476-3070155	0.498414	1.37275	-1.46165	0.01795	0.0383831
ENSGALT00000044814	ENSGALG00000028227	SLC25A20	chr12:11684960-11699316	10.7334	18.5324	-0.787943	5e-05	0.000188723
ENSGALT00000036512	ENSGALG00000016912	EDNRB	chr1:153125272-153143030	1.2779	0.941279	0.44108	0.0157	0.0341436
ENSGALT00000014572	ENSGALG00000008961	PTPRZ1	chr1:22669169-22806015	0.719684	1.22501	-0.767357	0.00175	0.00488559
ENSGALT00000011935	ENSGALG00000007380	ARHGAP26	chr13:16744796-16844189	6.36267	8.18404	-0.363179	0.0095	0.0219828
ENSGALT00000011938	ENSGALG00000007383	HSPB8	chr15:9720473-9724236	25.9336	17.1436	0.597157	5e-05	0.000188723
ENSGALT00000022479	ENSGALG00000013858	CEP76	chr2:96940792-96955365	5.19764	8.05964	-0.632859	5e-05	0.000188723
ENSGALT00000008145	ENSGALG00000005079	VCL	chr6:14961439-14990291	142.035	189.112	-0.412996	5e-05	0.000188723
ENSGALT00000007553	ENSGALG00000004741	EPHB2	chr21:5941758-6038880	23.2135	35.5944	-0.616685	5e-05	0.000188723
ENSGALT00000044887	ENSGALG00000026426	OTUD1	chr2:17237192-17240043	34.1772	4.35447	2.97246	5e-05	0.000188723
ENSGALT00000025637	ENSGALG00000015907	SYNJ1	chr1:104415308-104474877	4.89205	2.59933	0.912298	5e-05	0.000188723
ENSGALT00000004326	ENSGALG00000002745	GLG1	chr11:1793607-1828218	42.8548	50.5429	-0.238052	0.0173	0.0371805
ENSGALT00000014370	ENSGALG00000008842	PIKFYVE	chr7:13314357-13372522	8.94588	6.68381	0.420553	0.00045	0.00143933
ENSGALT00000008851	ENSGALG00000005517	KIF9	chr2:3930887-3953861	0.617634	1.40027	-1.18088	5e-05	0.000188723
ENSGALT00000006871	ENSGALG00000004334	MYLK3	chr11:7284404-7304607	2.60787	1.76026	0.567077	0.00375	0.00964276
ENSGALT00000026698	ENSGALG00000016546	RBBP7	chr1:120801402-120809635	11.4549	27.1129	-1.24302	5e-05	0.000188723
ENSGALT00000035832	ENSGALG00000013511	ANKRA2	chrZ:24576662-24584018	17.1793	11.4642	0.583532	0.0023	0.00623173
ENSGALT00000012883	ENSGALG00000007930	MAP2K5	chr10:18440728-18553284	7.64572	11.2724	-0.560069	5e-05	0.000188723
ENSGALT00000022562	ENSGALG00000013907	KDR	chr4:64794086-64824189	0.708767	0.236381	1.5842	5e-05	0.000188723
ENSGALT00000015358	ENSGALG00000009433	BAG3	chr6:29813246-29832893	68.8644	15.4396	2.15712	5e-05	0.000188723
ENSGALT00000009633	ENSGALG00000005990	MGLL	chr12:9598735-9655915	0.841651	1.94267	-1.20675	5e-05	0.000188723
ENSGALT00000045278	ENSGALG00000027035	RPL21	chr1:175570305-175577090	371.875	448.329	-0.269742	0.0066	0.0159541
ENSGALT00000021912	ENSGALG00000013437	GAN	chr11:14938774-14962095	16.3807	12.432	0.397941	0.00185	0.00513326
ENSGALT00000021261	ENSGALG00000013022	CACNA1C	chr1:61319414-61742926	8.39102	6.84205	0.294418	0.0097	0.0223991
ENSGALT00000018662	ENSGALG00000011444	MFHAS1	chr4:48903605-48923701	16.8724	10.8735	0.633848	5e-05	0.000188723
ENSGALT00000010452	ENSGALG00000006471	SLCO2A1	chr9:4063858-4088360	0.67226	0.379117	0.826376	0.0187	0.0397807
ENSGALT00000013107	ENSGALG00000008074	AMMECR1	chr4:13580718-13646154	29.1458	21.0785	0.467517	0.0016	0.00451034
ENSGALT00000019136	ENSGALG00000011708	MYLK	chr7:26674969-26859021	11.1133	46.0643	-2.05136	5e-05	0.000188723
ENSGALT00000019131	ENSGALG00000011704	PTPLB	chr7:26653370-26673051	7.11747	14.7189	-1.04823	5e-05	0.000188723
ENSGALT00000013192	ENSGALG00000008128	MOB4	chr7:9738918-9748611	96.125	75.0574	0.356918	0.0005	0.00158504
ENSGALT00000044375	ENSGALG00000027969	RSF1	chr1:192132252-192184923	19.9084	11.8951	0.743005	5e-05	0.000188723
ENSGALT00000026641	ENSGALG00000016512	NRBP1	chr3:104059885-104085090	49.1448	25.162	0.965793	5e-05	0.000188723
ENSGALT00000009540	ENSGALG00000005930	PLS3	chr4:2928841-2973294	187.516	232.87	-0.312514	0.0014	0.00400276
ENSGALT00000019713	ENSGALG00000012067	LMLN	chr7:27709432-27719636	7.76071	5.14152	0.593995	0.0001	0.000360792
ENSGALT00000037261	ENSGALG00000015345	AIM1	chr3:67545633-67588418	1.8012	1.25477	0.521535	0.0019	0.00525661
ENSGALT00000003431	ENSGALG00000002193	ARHGEF4	chr9:1798574-1837534	2.50346	7.06068	-1.49588	5e-05	0.000188723
ENSGALT00000006404	ENSGALG00000004021	AXIN2	chr18:7895217-7917904	4.66848	6.04795	-0.373493	0.004	0.0102149
ENSGALT00000043107	ENSGALG00000026159	PDLIM7	chr13:9489573-9506020	16.2137	36.0204	-1.1516	5e-05	0.000188723
ENSGALT00000011323	ENSGALG00000006992	MMP9	chr20:10917367-10921453	5.40504	9.99097	-0.886319	5e-05	0.000188723
ENSGALT00000016111	ENSGALG00000009906	UBR2	chr3:22320327-22374070	40.3291	17.0573	1.24143	5e-05	0.000188723
ENSGALT00000003951	ENSGALG00000002506	SPSB1	chr21:3318032-3349182	46.808	35.3781	0.403898	0.00015	0.000526317
ENSGALT00000043109	ENSGALG00000028871	SLC38A3	chr12:3204933-3208668	0.258916	0.898742	-1.79542	0.0004	0.00129296
ENSGALT00000029893	ENSGALG00000018946	LMOD3	chr12:15318581-15323735	0.671445	1.45235	-1.11305	0.00035	0.0011447
ENSGALT00000008234	ENSGALG00000005126	DHX40	chr19:7262867-7276766	11.0668	20.253	-0.871891	5e-05	0.000188723
ENSGALT00000006207	ENSGALG00000003907	N4BP1	chr11:6773328-6790051	29.8846	18.6918	0.676999	5e-05	0.000188723
ENSGALT00000012746	ENSGALG00000007849	CD44	chr5:18248883-18303314	53.6764	26.3046	1.02897	5e-05	0.000188723
ENSGALT00000000334	ENSGALG00000000255	MAN2A1	chrZ:46975526-47094809	19.933	24.5238	-0.299024	0.00345	0.00894359
ENSGALT00000027871	ENSGALG00000017241	TMEM135	chr1:187754813-187921142	15.0717	17.9406	-0.251385	0.0236	0.0486824
ENSGALT00000009957	ENSGALG00000006167	LRRC8B	chr8:14043575-14049586	3.57002	11.6216	-1.70281	5e-05	0.000188723
ENSGALT00000003581	ENSGALG00000002280	MFSD6	chr7:98958-116425	15.1122	6.83005	1.14574	5e-05	0.000188723
ENSGALT00000026863	ENSGALG00000016639	KIF13B	chr3:105851265-105973615	5.50529	7.82533	-0.507332	5e-05	0.000188723
ENSGALT00000020734	ENSGALG00000012699	MCUR1	chr2:60679823-60694392	20.6543	11.9221	0.792802	5e-05	0.000188723
ENSGALT00000022828	ENSGALG00000014103	FRYL	chr4:65919830-66048744	21.3251	10.9516	0.96141	5e-05	0.000188723
ENSGALT00000023421	ENSGALG00000014510	FBXL5	chr4:76205539-76267080	45.5429	23.9494	0.927235	5e-05	0.000188723
ENSGALT00000010215	ENSGALG00000006319	TGFBI	chr13:14295425-14509385	260.5	834.194	-1.6791	5e-05	0.000188723
ENSGALT00000044949	ENSGALG00000013457	PLEKHO1	chr25:64083-79924	5.38358	2.21185	1.28331	0.0126	0.0281505
ENSGALT00000016704	ENSGALG00000010270	AREL1	chr5:37286002-37304516	11.6491	8.70539	0.420238	5e-05	0.000188723
ENSGALT00000019935	ENSGALG00000012209	LSM5	chr2:48697352-48702140	23.2838	44.4039	-0.931361	5e-05	0.000188723
ENSGALT00000008118	ENSGALG00000005063	ST6GALNAC4	chr17:4870176-4871635	7.46615	15.8465	-1.08573	5e-05	0.000188723
ENSGALT00000005513	ENSGALG00000003485	CCND3	chr26:5065131-5077551	7.46816	11.734	-0.651865	5e-05	0.000188723
ENSGALT00000002235	ENSGALG00000001473	MIB2	chr21:2046500-2069501	6.54347	13.1838	-1.01064	5e-05	0.000188723
ENSGALT00000004178	ENSGALG00000002651	ST3GAL2	chr11:1768864-1771005	41.1857	32.5836	0.337996	0.00715	0.017133
ENSGALT00000004175	ENSGALG00000002649	UBE4B	chr21:3595755-3630094	36.1601	22.7	0.671707	5e-05	0.000188723
ENSGALT00000004172	ENSGALG00000002646	FAM171B	chr7:1259820-1290809	3.18986	8.03486	-1.33278	5e-05	0.000188723
ENSGALT00000038797	ENSGALG00000006181	NUB1	chr2:6187455-6200306	42.2857	32.8403	0.364703	0.00115	0.0033547
ENSGALT00000019464	ENSGALG00000011934	DESI1	chr1:49429016-49440222	26.887	36.1974	-0.428975	0.0003	0.000995718
ENSGALT00000018879	ENSGALG00000011573	MOB1B	chr4:49526568-49541356	36.5387	19.0132	0.942423	5e-05	0.000188723
ENSGALT00000018872	ENSGALG00000011570	ILF2	chr25:684601-690337	68.3733	104.056	-0.605856	5e-05	0.000188723
ENSGALT00000018870	ENSGALG00000011569	SCYL2	chr1:47072483-47103440	39.8868	24.4753	0.704587	5e-05	0.000188723
ENSGALT00000040260	ENSGALG00000002216	NEK7	chr8:2165460-2255373	28.9725	24.2106	0.259048	0.02015	0.0424499
ENSGALT00000022483	ENSGALG00000013861	TNFAIP3	chr3:53854459-53873283	3.0767	1.40634	1.12944	5e-05	0.000188723
ENSGALT00000001015	ENSGALG00000000719	RPL22	chr21:639975-642223	2120.03	2812.21	-0.407616	5e-05	0.000188723
ENSGALT00000017169	ENSGALG00000010551	CDC42EP3	chr3:31128988-31129744	46.2798	69.513	-0.586901	5e-05	0.000188723
ENSGALT00000006991	ENSGALG00000004384	SLC19A1	chr7:6650611-6686568	29.9214	53.0746	-0.826845	5e-05	0.000188723
ENSGALT00000008467	ENSGALG00000005280	DBT	chr8:10851932-10864943	15.0379	20.1392	-0.421406	0.0006	0.00186934
ENSGALT00000012100	ENSGALG00000007484	GOT1	chr6:21685680-21689250	107.581	62.949	0.773172	5e-05	0.000188723
ENSGALT00000026255	ENSGALG00000016284	TAB3	chr1:115105078-115142204	8.75585	4.67361	0.905709	5e-05	0.000188723
ENSGALT00000015856	ENSGALG00000009744	FAM98B	chr5:29981574-29990845	11.6868	7.81878	0.579867	5e-05	0.000188723
ENSGALT00000003009	ENSGALG00000001944	TBC1D2	chrZ:70350907-70372823	5.21822	3.87114	0.430801	0.00025	0.000841166
ENSGALT00000003002	ENSGALG00000001939	HIPK1	chr26:3719014-3738838	34.1961	16.761	1.02872	5e-05	0.000188723
ENSGALT00000045388	ENSGALG00000028470	GSR	chr4:34063267-34073559	3.63757	7.04498	-0.953619	5e-05	0.000188723
ENSGALT00000024132	ENSGALG00000014964	NT5DC1	chr3:63337143-63456951	7.3842	15.3961	-1.06005	5e-05	0.000188723
ENSGALT00000012394	ENSGALG00000007652	SUCLG2	chr12:14723943-14825897	17.7387	29.3916	-0.728504	5e-05	0.000188723
ENSGALT00000027709	ENSGALG00000017156	DDX10	chr1:179240809-179405347	14.2956	10.1455	0.494739	5e-05	0.000188723
ENSGALT00000025927	ENSGALG00000016092	RAB11FIP5	chr4:89260771-89283484	0.835924	1.33934	-0.680082	0.0012	0.00348527
ENSGALT00000020886	ENSGALG00000012802	F13A1	chr2:65105831-65167267	0.511475	2.28218	-2.15768	0.0001	0.000360792
ENSGALT00000002433	ENSGALG00000001603	NARF	chr18:3453716-3468178	12.8757	20.5611	-0.675265	5e-05	0.000188723
ENSGALT00000017475	ENSGALG00000010738	TC2N	chr5:43694394-43711430	0.648659	1.27107	-0.970509	5e-05	0.000188723
ENSGALT00000043238	ENSGALG00000027615	LACTB2	chr2:116455966-116473097	16.1796	7.83667	1.04586	5e-05	0.000188723
ENSGALT00000016302	ENSGALG00000010035	NR3C2	chr4:31566744-31763750	10.5033	5.90498	0.830837	5e-05	0.000188723
ENSGALT00000016303	ENSGALG00000010036	FOSL2	chr3:26737452-26743407	181.235	87.631	1.04835	5e-05	0.000188723
ENSGALT00000016309	ENSGALG00000010040	DCLK2	chr4:32207745-32286859	2.64556	3.63184	-0.457127	0.00065	0.00200771
ENSGALT00000018074	ENSGALG00000011094	PDE4B	chr8:27415315-27426443	19.3279	8.11229	1.25251	5e-05	0.000188723
ENSGALT00000044444	ENSGALG00000026465	TMEM100	chr18:5982377-5988344	1.20658	2.00389	-0.731883	0.0051	0.0127072
ENSGALT00000046173	ENSGALG00000007679	MITF	chr12:15468611-15557117	26.2558	6.88758	1.93057	5e-05	0.000188723
ENSGALT00000046174	ENSGALG00000001870	CCSER2	chr6:262484-518973	24.4303	15.0056	0.703168	0.0138	0.0304771
ENSGALT00000006436	ENSGALG00000004044	CSRP3	chr5:1699236-1709220	17.9497	13.9865	0.359928	0.00975	0.0225006
ENSGALT00000029461	ENSGALG00000018639	Smad7a	chrZ:1242943-1267970	2.97969	1.7125	0.799056	0.00025	0.000841166
ENSGALT00000025759	ENSGALG00000015984	INTS8	chr2:126126451-126161848	17.9641	26.4096	-0.555941	5e-05	0.000188723
ENSGALT00000024086	ENSGALG00000014933	HEXB	chrZ:24084172-24099681	6.78525	13.5066	-0.993185	5e-05	0.000188723
ENSGALT00000024089	ENSGALG00000014935	GREB1L	chr2:101998424-102069513	9.28848	7.24621	0.358216	0.00125	0.00361776
ENSGALT00000025131	ENSGALG00000015574	SLCO5A1	chr2:116069827-116132391	8.30228	3.65433	1.1839	5e-05	0.000188723
ENSGALT00000014236	ENSGALG00000008747	ITGA8	chr2:20218012-20318200	10.7593	60.3583	-2.48797	5e-05	0.000188723
ENSGALT00000038545	ENSGALG00000007095	CUL2	chr2:12972706-13022987	20.9511	14.8624	0.495357	0.0004	0.00129296
ENSGALT00000000423	ENSGALG00000000317	NEFM	chr22:953201-957709	0.270816	0.680589	-1.32947	0.0001	0.000360792
ENSGALT00000038897	ENSGALG00000004887	SART3	chr15:6500744-6514750	29.1246	18.9436	0.620525	5e-05	0.000188723
ENSGALT00000011485	ENSGALG00000007093	CYTH1	chr18:10062345-10070304	39.9932	18.5848	1.10564	5e-05	0.000188723
ENSGALT00000005162	ENSGALG00000003260	UTP6	chr18:6542063-6556069	45.6358	31.6832	0.526446	5e-05	0.000188723
ENSGALT00000005163	ENSGALG00000003261	PTRF	chr27:4913995-4926852	66.0455	173.377	-1.39238	5e-05	0.000188723
ENSGALT00000008121	ENSGALG00000005065	PLA2G4A	chr8:9703364-9767904	30.4435	35.6986	-0.229735	0.02395	0.0493244
ENSGALT00000005168	ENSGALG00000003265	PTP4A2	chr23:5014682-5024189	96.9999	123.957	-0.35378	0.0006	0.00186934
ENSGALT00000023364	ENSGALG00000014471	CAT	chr5:17973920-17995154	7.22956	13.117	-0.85946	5e-05	0.000188723
ENSGALT00000008128	ENSGALG00000005071	MPP1	chr4:2104398-2118953	8.56614	17.9232	-1.06511	5e-05	0.000188723
ENSGALT00000024886	ENSGALG00000015428	PSD3	chrZ:54399163-54519945	3.80483	8.66606	-1.18754	5e-05	0.000188723
ENSGALT00000038254	ENSGALG00000015080	SLC24A2	chrZ:33647848-33748971	0.708547	2.33433	-1.72007	5e-05	0.000188723
ENSGALT00000026469	ENSGALG00000016411	col14A1	chr2:136370295-136490384	16.6673	31.3464	-0.911282	5e-05	0.000188723
ENSGALT00000037626	ENSGALG00000023083	KIAA1958	chrZ:65783773-65806806	0.686084	1.58651	-1.2094	5e-05	0.000188723
ENSGALT00000027284	ENSGALG00000016885	STK24	chr1:144093564-144148617	24.7034	9.93017	1.31482	5e-05	0.000188723
ENSGALT00000026528	ENSGALG00000016445	NOL10	chr3:96431380-96474400	42.3305	34.5712	0.292127	0.00655	0.0158401
ENSGALT00000008699	ENSGALG00000005416	TTC39B	chrZ:31692555-31762978	4.17519	2.44707	0.770789	0.0001	0.000360792
ENSGALT00000008873	ENSGALG00000005533	ZMYM3	chr4:2271062-2292421	1.93377	2.51545	-0.379399	0.01115	0.025312
ENSGALT00000008694	ENSGALG00000005414	MSRB1	chr14:6111271-6113607	32.1271	38.8126	-0.272734	0.0185	0.0394154
ENSGALT00000006852	ENSGALG00000004300	PTDSS2	chr5:1496985-1534286	16.1169	31.4793	-0.965831	5e-05	0.000188723
ENSGALT00000036793	ENSGALG00000016531	ASXL2	chr3:104272170-104504133	7.33062	3.43688	1.09284	0.0002	0.000685932
ENSGALT00000036791	ENSGALG00000016535	RAB10	chr3:104556701-104571975	222.998	165.002	0.434551	5e-05	0.000188723
ENSGALT00000027566	ENSGALG00000017065	STARD13	chr1:173241711-173493625	37.725	46.7692	-0.31004	0.002	0.00550525
ENSGALT00000027018	ENSGALG00000016739	HERC2	chr1:129860462-129965042	37.6003	30.3004	0.311407	0.0017	0.00476361
ENSGALT00000009616	ENSGALG00000005979	OXSR1	chr2:4823971-4916752	30.9694	22.6696	0.450086	5e-05	0.000188723
ENSGALT00000007457	ENSGALG00000004679	AKAP10	chr19:6777872-6791431	34.6181	19.7384	0.81052	5e-05	0.000188723
ENSGALT00000044208	ENSGALG00000026250	DOK2	chr22:1376679-1381157	9.67016	4.6214	1.06521	5e-05	0.000188723
ENSGALT00000010502	ENSGALG00000006500	NDE1	chr14:7542920-7555025	349.63	117.22	1.57661	5e-05	0.000188723
ENSGALT00000019339	ENSGALG00000011854	UBN2	chr1:48916532-48964180	14.4121	6.20904	1.21484	5e-05	0.000188723
ENSGALT00000045837	ENSGALG00000016890	MBNL2	chr1:144576578-144648440	26.1591	8.04228	1.70163	5e-05	0.000188723
ENSGALT00000015028	ENSGALG00000009233	LIN9	chr3:16404584-16432600	22.2421	8.61678	1.36807	5e-05	0.000188723
ENSGALT00000007067	ENSGALG00000004442	PPA1	chr6:11077456-11085762	134.647	233.167	-0.792186	5e-05	0.000188723
ENSGALT00000007061	ENSGALG00000004437	LHFPL2	chrZ:22561932-22574213	64.6093	23.289	1.47209	5e-05	0.000188723
ENSGALT00000007069	ENSGALG00000004444	SHCBP1	chr11:7351097-7365112	5.84161	7.43536	-0.348036	0.0174	0.0373702
ENSGALT00000019157	ENSGALG00000011724	WDR91	chr1:47762313-47777315	14.5017	18.2432	-0.331136	0.004	0.0102149
ENSGALT00000035915	ENSGALG00000022337	DBNL	JH376331.1:95242-105249	20.6497	41.3519	-1.00183	5e-05	0.000188723
ENSGALT00000021930	ENSGALG00000013452	ERP44	chr2:89281795-89309358	100.218	79.0193	0.342861	0.00045	0.00143933
ENSGALT00000021937	ENSGALG00000013457	PLEKHO1	chr25:64083-79924	19.2076	14.9063	0.365751	0.00155	0.00438548
ENSGALT00000016682	ENSGALG00000010256	TIPARP	chr9:22313992-22346827	56.973	47.7285	0.255427	0.0115	0.0259979
ENSGALT00000026624	ENSGALG00000016504	ITSN2	chr3:103895601-103938672	10.3852	6.22553	0.738256	5e-05	0.000188723
ENSGALT00000044368	ENSGALG00000026613	S100A4	chr25:727118-727862	163.461	275.965	-0.755536	5e-05	0.000188723
ENSGALT00000016469	ENSGALG00000010127	GLO1	chr3:28858537-28865172	70.0867	154.623	-1.14154	5e-05	0.000188723
ENSGALT00000016462	ENSGALG00000010120	KIF2C	chr8:19636537-19661258	10.0027	8.12482	0.299979	0.00715	0.017133
ENSGALT00000016460	ENSGALG00000010119	CDKL2	chr4:33473905-33509289	2.99363	1.50005	0.996882	0.00085	0.00255275
ENSGALT00000016464	ENSGALG00000010122	SH2D4A	chr4:33513177-33525476	1.44918	0.704173	1.04124	0.0002	0.000685932
ENSGALT00000043490	ENSGALG00000026824	SNTA1	chr20:2580099-2587930	11.6135	8.80736	0.399016	0.00535	0.0132442
ENSGALT00000012379	ENSGALG00000007649	TIPIN	chr10:17954713-17962115	52.7523	40.9244	0.366271	0.0013	0.00374641
ENSGALT00000043498	ENSGALG00000028131	GINS2	chr11:17098226-17103112	4.6164	7.27921	-0.657015	0.0001	0.000360792
ENSGALT00000024332	ENSGALG00000015083	DENND4C	chrZ:33515738-33587379	9.43614	6.00084	0.653032	5e-05	0.000188723
ENSGALT00000017222	ENSGALG00000010582	PPA2	chr4:38190033-38225681	37.8359	63.1652	-0.739375	5e-05	0.000188723
ENSGALT00000017221	ENSGALG00000010581	SEL1L	chr5:40218336-40245761	403.025	84.5592	2.25284	5e-05	0.000188723
ENSGALT00000006223	ENSGALG00000003910	UBR4	chr21:4588700-4653161	54.4675	37.5196	0.537749	5e-05	0.000188723
ENSGALT00000025689	ENSGALG00000015940	TMEM67	chr2:125632567-125659384	3.83068	7.63477	-0.994984	5e-05	0.000188723
ENSGALT00000043760	ENSGALG00000029150	AK1	chr17:4877409-4880796	8.25015	21.1965	-1.36133	5e-05	0.000188723
ENSGALT00000031147	ENSGALG00000011510	ABHD5	chr2:41434127-41462705	29.7055	8.23625	1.85067	5e-05	0.000188723
ENSGALT00000006037	ENSGALG00000003805	PRKG1	chr6:9373494-9764290	40.5906	32.1552	0.336091	0.0008	0.00241807
ENSGALT00000006036	ENSGALG00000003804	ALDH4A1	chr21:4543829-4553081	3.04411	4.34185	-0.512292	0.00045	0.00143933
ENSGALT00000015328	ENSGALG00000009409	MYNN	chr9:19420352-19427241	32.5625	16.0169	1.02362	5e-05	0.000188723
ENSGALT00000046050	ENSGALG00000028601	ZBED1	chr1:128042956-128045044	16.7102	6.15787	1.44022	5e-05	0.000188723
ENSGALT00000039127	ENSGALG00000006902	ZNF335	chr20:10900408-10909059	29.8017	13.137	1.18176	5e-05	0.000188723
ENSGALT00000039123	ENSGALG00000023542	ALPL	chr21:6592681-6597680	0.767982	2.78948	-1.86085	5e-05	0.000188723
ENSGALT00000010946	ENSGALG00000006766	DEPDC5	chr15:8849197-8892315	18.3327	9.31003	0.977559	5e-05	0.000188723
ENSGALT00000002022	ENSGALG00000001328	BSG	chr28:2617592-2628605	170.274	294.424	-0.790036	5e-05	0.000188723
ENSGALT00000010949	ENSGALG00000029077	CBL	chr24:4220400-4247736	9.53785	3.17588	1.58651	5e-05	0.000188723
ENSGALT00000037542	ENSGALG00000011972	CRTAP	chr2:45056086-45077469	134.242	204.876	-0.609909	5e-05	0.000188723
ENSGALT00000033559	ENSGALG00000022874	RAB31	chr2:98272960-98304970	71.4369	29.8603	1.25844	5e-05	0.000188723
ENSGALT00000005757	ENSGALG00000003634	PTEN	chr6:9082435-9126545	137.653	111.499	0.304008	0.0021	0.0057535
ENSGALT00000036491	ENSGALG00000016972	NUFIP1	chr1:166904654-166942984	43.4024	26.5303	0.710134	5e-05	0.000188723
ENSGALT00000044922	ENSGALG00000012946	FAM60A	chr1:59691563-59701587	40.905	29.3697	0.477949	0.0031	0.00812274
ENSGALT00000009422	ENSGALG00000005860	ACAA1	chr2:4697287-4705362	8.9729	17.0308	-0.924502	5e-05	0.000188723
ENSGALT00000020572	ENSGALG00000012598	NAA35	chrZ:40593877-40620384	25.566	20.462	0.321279	0.0039	0.00998985
ENSGALT00000004485	ENSGALG00000002844	RCN2	chr10:2694913-2706666	89.7801	127.592	-0.507075	5e-05	0.000188723
ENSGALT00000004480	ENSGALG00000002839	SEC11C	chrZ:899399-904532	198.267	44.9222	2.14195	5e-05	0.000188723
ENSGALT00000001449	ENSGALG00000000981	GMEB1	chr23:2197975-2208130	7.95616	4.6606	0.771558	5e-05	0.000188723
ENSGALT00000005285	ENSGALG00000003340	GBGT1	chr17:6830388-6837593	0.668555	2.8764	-2.10515	5e-05	0.000188723
ENSGALT00000001443	ENSGALG00000000977	MAPKAP1	chr17:9641159-9725867	37.1982	27.3547	0.443445	5e-05	0.000188723
ENSGALT00000036672	ENSGALG00000016223	MAOB	chr1:110555373-110609289	1.4119	3.35153	-1.24718	5e-05	0.000188723
ENSGALT00000024657	ENSGALG00000015275	NIT2	chr1:84256503-84262957	2.42775	6.89364	-1.50565	5e-05	0.000188723
ENSGALT00000001503	ENSGALG00000001020	KIFC3	chr11:479414-487619	11.9361	8.02801	0.572219	5e-05	0.000188723
ENSGALT00000022716	ENSGALG00000026713	H2AFV	AADN03025107.1:533-4102	292.844	481.557	-0.717571	5e-05	0.000188723
ENSGALT00000022719	ENSGALG00000014026	DNAJB14	chr4:59740222-59763189	68.776	51.2353	0.424766	0.00025	0.000841166
ENSGALT00000011543	ENSGALG00000007126	AFF4	chr13:16456853-16493203	39.3424	17.2265	1.19146	5e-05	0.000188723
ENSGALT00000011542	ENSGALG00000007125	PARD3	chr2:13068735-13498548	24.409	20.2203	0.27161	0.01905	0.0404345
ENSGALT00000011547	ENSGALG00000007127	FADS1	chr5:16078378-16087971	16.7288	49.8042	-1.57394	5e-05	0.000188723
ENSGALT00000026015	ENSGALG00000016147	ZBTB21	chr1:108510282-108513456	15.6598	5.71791	1.45351	5e-05	0.000188723
ENSGALT00000003142	ENSGALG00000002018	CAPN15	chr14:13435468-13447895	11.8228	8.06277	0.552226	5e-05	0.000188723
ENSGALT00000004623	ENSGALG00000002929	TRIP12	chr9:9533375-9578184	79.6809	64.9214	0.29554	0.0022	0.00599468
ENSGALT00000004153	ENSGALG00000002637	RBP7	chr21:3590984-3592942	3.54283	1.91635	0.886542	0.0086	0.0201366
ENSGALT00000042696	ENSGALG00000026262	PMP22	chr18:2287598-2301514	61.2578	74.402	-0.280447	0.00625	0.0151937
ENSGALT00000007763	ENSGALG00000004859	ZNFX1	chr20:7062872-7075426	23.1829	3.81907	2.60176	5e-05	0.000188723
ENSGALT00000018147	ENSGALG00000011133	LIN54	chr4:45713828-45734020	10.1402	4.34083	1.22404	5e-05	0.000188723
ENSGALT00000046049	ENSGALG00000025884	NABP1	chr7:7640532-7649401	62.7195	27.6654	1.18083	5e-05	0.000188723
ENSGALT00000000908	ENSGALG00000000636	MDM4	chr26:1759928-1772232	72.3884	35.441	1.03034	5e-05	0.000188723
ENSGALT00000000671	ENSGALG00000000490	LONP1	chr28:678762-694768	76.0531	64.8339	0.23026	0.0221	0.0460442
ENSGALT00000000901	ENSGALG00000000634	KLHL21	chr21:561500-569683	29.7471	19.2645	0.626806	5e-05	0.000188723
ENSGALT00000021894	ENSGALG00000013424	TULP3	chr1:75073038-75091860	97.5677	33.7265	1.53252	5e-05	0.000188723
ENSGALT00000021548	ENSGALG00000013188	AIP	chr5:75100-77306	15.6163	20.0175	-0.358213	0.00495	0.0123743
ENSGALT00000000909	ENSGALG00000000637	ZBTB48	chr21:570091-576557	22.0938	6.40206	1.78703	5e-05	0.000188723
ENSGALT00000021542	ENSGALG00000013185	PITPNM1	chr5:77510-85880	6.54039	3.85382	0.763087	5e-05	0.000188723
ENSGALT00000025075	ENSGALG00000015553	ARFGEF1	chr2:115082741-115166719	28.1401	16.0602	0.809135	5e-05	0.000188723
ENSGALT00000022168	ENSGALG00000013625	IPCEF1	chr3:49358075-49417141	0.881081	0.385685	1.19185	0.0021	0.0057535
ENSGALT00000027725	ENSGALG00000017165	CUL5	chr1:179606745-179632201	29.4893	20.3808	0.532983	5e-05	0.000188723
ENSGALT00000019817	ENSGALG00000012129	CCDC93	chr7:28380248-28412570	32.9078	24.036	0.453236	5e-05	0.000188723
ENSGALT00000019819	ENSGALG00000012131	ELOVL6	chr4:57576631-57597173	57.0717	93.8462	-0.717521	5e-05	0.000188723
ENSGALT00000016090	ENSGALG00000009896	TRERF1	chr3:22205134-22277469	6.20234	4.65062	0.415392	0.00215	0.00587424
ENSGALT00000016095	ENSGALG00000009898	GAB1	chr4:30005288-30054123	16.1277	9.44934	0.771255	5e-05	0.000188723
ENSGALT00000039331	ENSGALG00000023626	NTN1	chr18:2020995-2066954	2.9282	10.3058	-1.81537	5e-05	0.000188723
ENSGALT00000033975	ENSGALG00000006871	SLCO3A1	chr10:13838314-13953221	8.1049	6.72678	0.268877	0.01855	0.0395106
ENSGALT00000039957	ENSGALG00000005353	FAR1	chr5:6894685-6919202	70.2044	45.0225	0.640913	5e-05	0.000188723
ENSGALT00000017414	ENSGALG00000010705	ZBTB18	chr3:34233894-34271885	6.15643	3.37429	0.867511	5e-05	0.000188723
ENSGALT00000017413	ENSGALG00000010704	GLCCI1	chr2:25020978-25072705	23.6622	6.33983	1.90006	5e-05	0.000188723
ENSGALT00000044681	ENSGALG00000028140	CNTFR	chrZ:7993513-8162224	1.23673	2.05436	-0.732153	0.00865	0.0202451
ENSGALT00000002733	ENSGALG00000001777	MFSD11	chr18:4201079-4214275	54.5221	45.9952	0.24536	0.02345	0.0484223
ENSGALT00000029152	ENSGALG00000000905	PSMB4	chr25:2086671-2089191	249.395	293.02	-0.232567	0.02095	0.0439338
ENSGALT00000013781	ENSGALG00000008457	RIN2	chr3:4049967-4113542	39.2367	9.62555	2.02727	5e-05	0.000188723
ENSGALT00000021898	ENSGALG00000013427	SORBS2	chr4:60705450-60848345	0.682995	1.19237	-0.803882	5e-05	0.000188723
ENSGALT00000016329	ENSGALG00000010048	SUPT7L	chr3:27156950-27171708	10.5335	7.73849	0.444861	0.005	0.0124853
ENSGALT00000008976	ENSGALG00000005595	HPS4	chr15:7144827-7156452	10.0099	6.85472	0.546259	0.0001	0.000360792
ENSGALT00000037692	ENSGALG00000011439	RBMS3	chr2:39840169-40183497	52.1706	35.5936	0.551621	5e-05	0.000188723
ENSGALT00000044694	ENSGALG00000028442	CDK5	AADN03022870.1:468-2348	7.06756	4.3796	0.690412	0.00025	0.000841166
ENSGALT00000020444	ENSGALG00000012515	TPPP	chr2:55706729-55755519	1.84574	3.59906	-0.963425	5e-05	0.000188723
ENSGALT00000001298	ENSGALG00000000884	CXXC5	chr13:496479-503150	9.4457	18.6423	-0.980853	5e-05	0.000188723
ENSGALT00000001292	ENSGALG00000000878	KIF18B	chr27:1315854-1323798	5.01255	2.53149	0.985558	5e-05	0.000188723
ENSGALT00000046191	ENSGALG00000028587	TMX4	chr3:13968157-13993904	47.5835	38.1237	0.319772	0.00115	0.0033547
ENSGALT00000001297	ENSGALG00000000883	MAPKAPK2	chr26:2476911-2498502	15.915	11.0559	0.525566	5e-05	0.000188723
ENSGALT00000025731	ENSGALG00000015969	FAM135A	chr3:82085758-82150209	25.2183	16.9468	0.573456	5e-05	0.000188723
ENSGALT00000014784	ENSGALG00000009086	EHD3	chr3:7599402-7624579	247.536	202.353	0.290765	0.00285	0.00753368
ENSGALT00000034903	ENSGALG00000001314	PTGS1	chr17:8766106-8769922	1.84449	4.88775	-1.40595	5e-05	0.000188723
ENSGALT00000038526	ENSGALG00000007125	PARD3	chr2:13068735-13498548	7.60192	4.73461	0.683117	0.007	0.0168143
ENSGALT00000038529	ENSGALG00000008078	FUT8	chr5:21901388-21963072	18.6344	23.4015	-0.328638	0.00205	0.00563001
ENSGALT00000021945	ENSGALG00000013464	ANP32E	chr25:29850-41892	96.2936	143.48	-0.575334	5e-05	0.000188723
ENSGALT00000018703	ENSGALG00000011473	RPS6KA2	chr3:41958445-42114412	1.80578	1.08828	0.730575	0.0004	0.00129296
ENSGALT00000033579	ENSGALG00000008073	NF2	chr15:11060991-11101398	55.4414	75.614	-0.447689	5e-05	0.000188723
ENSGALT00000003423	ENSGALG00000002187	HSD17B4	chrZ:71370593-71426565	22.8151	33.148	-0.538933	5e-05	0.000188723
ENSGALT00000003422	ENSGALG00000002186	UNC45B	chr19:4463009-4471724	4.75803	15.1462	-1.67052	5e-05	0.000188723
ENSGALT00000006147	ENSGALG00000003862	LRRFIP1	chr7:4611640-4662295	18.2717	13.0101	0.489977	5e-05	0.000188723
ENSGALT00000003428	ENSGALG00000002192	PTPRC	chr8:2019147-2076592	15.9875	5.00008	1.67692	5e-05	0.000188723
ENSGALT00000014255	ENSGALG00000008763	SSX2IP	chr8:15399749-15414613	0.841325	0.50798	0.727893	0.0013	0.00374641
ENSGALT00000014333	ENSGALG00000008818	IDH1	chr7:13299093-13309416	84.6501	180.412	-1.09171	5e-05	0.000188723
ENSGALT00000032559	ENSGALG00000020415	IFT43	chr5:37756374-37800040	7.38328	10.6111	-0.523233	0.00505	0.0125953
ENSGALT00000005141	ENSGALG00000003251	DNAJA4	chr10:3237427-3243990	75.6596	23.7119	1.67391	5e-05	0.000188723
ENSGALT00000008109	ENSGALG00000005057	ADK	chr6:14667843-14924979	50.8731	65.9769	-0.375057	0.0009	0.00268716
ENSGALT00000008104	ENSGALG00000016781	MAP4K4	chr1:132936572-133084109	40.7449	25.3388	0.685273	5e-05	0.000188723
ENSGALT00000045126	ENSGALG00000027411	ANAPC15	AADN03013815.1:20-2356	12.7574	17.4165	-0.449112	0.0022	0.00599468
ENSGALT00000012955	ENSGALG00000007978	UBE2H	chr1:807181-849202	74.9093	43.2396	0.792792	5e-05	0.000188723
ENSGALT00000004366	ENSGALG00000002765	NBR1	chr27:5171676-5189435	67.4798	29.4069	1.1983	5e-05	0.000188723
ENSGALT00000004813	ENSGALG00000003043	BBS2	chr11:2119715-2134759	25.9916	12.7476	1.02781	5e-05	0.000188723
ENSGALT00000031460	ENSGALG00000000299	PKP1	chr26:807345-844130	0.676469	1.14188	-0.755313	0.0002	0.000685932
ENSGALT00000042991	ENSGALG00000028147	CTSK	chr25:1705616-1707797	126.256	150.965	-0.257864	0.0119	0.0267773
ENSGALT00000027267	ENSGALG00000016878	TM9SF2	chr1:143733210-143761072	174.902	116.139	0.590697	5e-05	0.000188723
ENSGALT00000008818	ENSGALG00000005492	NBEAL2	chr2:3841474-3864815	1.39749	0.71619	0.964419	5e-05	0.000188723
ENSGALT00000020969	ENSGALG00000012857	DENND2A	chr1:56983737-57021332	13.9151	27.1176	-0.962583	5e-05	0.000188723
ENSGALT00000027004	ENSGALG00000016734	SLC9A7	chr1:129620478-129659911	19.3995	9.60081	1.01479	5e-05	0.000188723
ENSGALT00000022522	ENSGALG00000013892	MAP3K5	chr3:54290127-54341428	60.0159	32.7176	0.875279	5e-05	0.000188723
ENSGALT00000018443	ENSGALG00000011305	SRSF11	chr8:27913699-27925763	70.2952	56.5909	0.312857	0.0035	0.00905951
ENSGALT00000015319	ENSGALG00000009404	DISP1	chr3:17227566-17286101	7.94493	3.59445	1.14426	5e-05	0.000188723
ENSGALT00000007439	ENSGALG00000004669	ASPA	chr19:6701147-6709317	0.488791	0.852951	-0.803244	0.01295	0.0288169
ENSGALT00000020049	ENSGALG00000012272	TMEM184B	chr1:50807044-50830299	55.3956	43.9628	0.333488	0.0029	0.00765314
ENSGALT00000014809	ENSGALG00000009097	SNAP23	chr5:25000358-25015379	112.015	59.8006	0.905463	5e-05	0.000188723
ENSGALT00000014807	ENSGALG00000009096	MTM1	chr4:17701484-17741053	19.3399	12.937	0.58008	5e-05	0.000188723
ENSGALT00000036114	ENSGALG00000022539	ATP5B	LGE22C19W28_E50C23:954485-965125	422.49	508.355	-0.266921	0.0067	0.016173
ENSGALT00000010494	ENSGALG00000006494	GRAMD1B	chr24:2902287-3002638	1.27562	2.20388	-0.78885	5e-05	0.000188723
ENSGALT00000010490	ENSGALG00000006490	SCN3B	chr24:2884733-2891268	0.298537	0.997503	-1.74041	0.0002	0.000685932
ENSGALT00000010491	ENSGALG00000006491	ANKRD1	chr6:19193100-19202303	42.6635	83.264	-0.964691	5e-05	0.000188723
ENSGALT00000007047	ENSGALG00000004425	SCAMP1	chrZ:22581911-22618186	52.3122	29.5312	0.824906	5e-05	0.000188723
ENSGALT00000032966	ENSGALG00000020615	STK32C	chr6:34412707-34434522	0.164434	0.736574	-2.16332	0.00235	0.00635099
ENSGALT00000007043	ENSGALG00000004421	PIGB	chr10:7454664-7480656	20.9114	15.2746	0.453154	0.0031	0.00812274
ENSGALT00000021952	ENSGALG00000013468	TLR3	chr4:60925660-60939133	0.723294	0.224325	1.68899	0.0222	0.046231
ENSGALT00000016660	ENSGALG00000010246	OSBPL8	chr1:37960000-38014608	37.6011	55.7304	-0.56769	5e-05	0.000188723
ENSGALT00000003868	ENSGALG00000002452	AQP3	chrZ:7053681-7068826	0.260465	1.10104	-2.0797	5e-05	0.000188723
ENSGALT00000037229	ENSGALG00000012802	F13A1	chr2:65105831-65167267	0.843116	2.03282	-1.26968	5e-05	0.000188723
ENSGALT00000045614	ENSGALG00000026468	CHSY1	chr10:17041537-17094017	48.1504	37.4891	0.361076	0.00065	0.00200771
ENSGALT00000019179	ENSGALG00000011744	KALRN	chr7:27064564-27359838	5.119	8.3926	-0.713255	5e-05	0.000188723
ENSGALT00000011366	ENSGALG00000007025	CPNE8	chr1:15306093-15402789	33.1765	14.0299	1.24165	5e-05	0.000188723
ENSGALT00000027680	ENSGALG00000017135	CRYL1	chr1:178104768-178156860	1.43669	4.40121	-1.61515	5e-05	0.000188723
ENSGALT00000012318	ENSGALG00000007617	ANO1	chr5:17049567-17108690	4.52967	1.72124	1.39596	5e-05	0.000188723
ENSGALT00000023805	ENSGALG00000014758	ARHGAP28	chr2:99504539-99577762	11.4048	24.4466	-1.1	5e-05	0.000188723
ENSGALT00000018508	ENSGALG00000011342	FGD6	chr1:45245467-45308710	12.0097	6.54049	0.876731	5e-05	0.000188723
ENSGALT00000015678	ENSGALG00000009626	THBS1	chr5:28899074-28914708	162.318	930.613	-2.51936	5e-05	0.000188723
ENSGALT00000037476	ENSGALG00000012192	NT5C3A	chr2:48554439-48577945	4.33763	11.8666	-1.45193	0.0024	0.00647551
ENSGALT00000044036	ENSGALG00000026591	GNG12	chr8:27595439-27607341	15.0328	24.8956	-0.727774	5e-05	0.000188723
ENSGALT00000043485	ENSGALG00000027983	TNK2	chr9:14431461-14446450	13.6131	5.08038	1.42199	5e-05	0.000188723
ENSGALT00000021374	ENSGALG00000013092	STRAP	chr1:63250602-63259735	144.211	112.532	0.357847	0.0004	0.00129296
ENSGALT00000003637	ENSGALG00000002313	SLC38A7	chr11:1461222-1465272	3.56872	6.29544	-0.818899	5e-05	0.000188723
ENSGALT00000034751	ENSGALG00000001992	PKM	chr10:1071515-1106648	346.437	606.676	-0.808333	5e-05	0.000188723
ENSGALT00000007955	ENSGALG00000004960	FBN1	chr10:9669984-9805190	173.234	266.883	-0.623485	5e-05	0.000188723
ENSGALT00000007951	ENSGALG00000004959	IRS1	chr9:8726189-8728724	12.5201	7.2142	0.79533	5e-05	0.000188723
ENSGALT00000017207	ENSGALG00000010573	GSTCD	chr4:38057433-38119998	2.93523	5.63263	-0.940334	5e-05	0.000188723
ENSGALT00000031937	ENSGALG00000009796	RPS6KC1	chr3:20976410-21066009	6.96036	8.42245	-0.275078	0.0124	0.0277636
ENSGALT00000018575	ENSGALG00000011388	RABGGTB	chr8:28691553-28702612	100.692	64.5987	0.640367	5e-05	0.000188723
ENSGALT00000025614	ENSGALG00000015892	IRAK1BP1	chr3:79031907-79051664	2.26297	3.94725	-0.802628	0.0001	0.000360792
ENSGALT00000010969	ENSGALG00000006780	ARL6IP1	chr14:8314003-8320786	66.9315	87.1548	-0.380895	0.0004	0.00129296
ENSGALT00000043709	ENSGALG00000025933	ARL2BP	chr11:748821-756207	6.42708	13.1521	-1.03306	5e-05	0.000188723
ENSGALT00000025070	ENSGALG00000015551	GRIN3A	chrZ:64830089-64898868	0.607458	0.9004	-0.567781	0.00825	0.0194334
ENSGALT00000020773	ENSGALG00000012726	HSP90B1	chr1:54869422-54879269	1131.74	287.489	1.97697	5e-05	0.000188723
ENSGALT00000020778	ENSGALG00000012730	GFOD1	chr2:62220225-62283390	44.8193	10.0589	2.15564	5e-05	0.000188723
ENSGALT00000023534	ENSGALG00000014598	FNBP4	chr5:103356-113031	18.902	10.8463	0.801335	5e-05	0.000188723
ENSGALT00000001466	ENSGALG00000000993	GAPVD1	chr17:9604233-9626013	63.0922	23.4881	1.42553	5e-05	0.000188723
ENSGALT00000013430	ENSGALG00000008250	TBX3	chr15:12207813-12219746	1.9167	4.71253	-1.29788	5e-05	0.000188723
ENSGALT00000013435	ENSGALG00000008254	ANAPC1	chr3:3088749-3122490	16.8496	29.4566	-0.805876	5e-05	0.000188723
ENSGALT00000013438	ENSGALG00000008257	MERTK	chr3:3130274-3153422	14.9483	11.0228	0.439495	5e-05	0.000188723
ENSGALT00000007603	ENSGALG00000004767	ODF2	chr17:5110455-5128457	12.5608	16.1305	-0.360862	0.00155	0.00438548
ENSGALT00000020592	ENSGALG00000012613	FBP1	chrZ:41305319-41316628	0.727213	1.37981	-0.924017	0.0003	0.000995718
ENSGALT00000044909	ENSGALG00000028851	RAB8A	chr28:4190584-4194693	84.5458	52.2613	0.69399	5e-05	0.000188723
ENSGALT00000005408	ENSGALG00000003488	PTPRT	chr20:3189961-3615919	1.6595	2.79502	-0.752105	5e-05	0.000188723
ENSGALT00000005552	ENSGALG00000003510	UCK2	chr8:5490632-5505931	80.8814	58.7202	0.461951	5e-05	0.000188723
ENSGALT00000040572	ENSGALG00000024047	MYCL	chr23:5485392-5489141	2.86154	4.77128	-0.737584	5e-05	0.000188723
ENSGALT00000004939	ENSGALG00000003123	CNTNAP1	chr27:5003801-5012710	1.62929	2.23355	-0.455094	0.0083	0.0195326
ENSGALT00000040577	ENSGALG00000024049	RAB33A	chr4:1546275-1550460	1.2058	4.0617	-1.75209	5e-05	0.000188723
ENSGALT00000040578	ENSGALG00000003740	IKBKB	chr22:2720659-2732316	13.0294	17.0029	-0.384014	0.0013	0.00374641
ENSGALT00000011565	ENSGALG00000007141	LRRK1	chr10:16971771-17036545	5.7764	4.70199	0.296897	0.01455	0.0319089
ENSGALT00000011564	ENSGALG00000007140	NRP1	chr2:13816139-13922505	40.7789	60.2244	-0.562525	5e-05	0.000188723
ENSGALT00000008710	ENSGALG00000005423	GRHPR	chrZ:81471947-81477206	4.80896	11.9006	-1.30724	5e-05	0.000188723
ENSGALT00000008716	ENSGALG00000005426	FREM1	chrZ:31576517-31643574	0.483319	1.42064	-1.55549	5e-05	0.000188723
ENSGALT00000004933	ENSGALG00000003120	NCOR2	chr15:4589897-4719390	9.80298	6.64072	0.56188	5e-05	0.000188723
ENSGALT00000018839	ENSGALG00000011550	SH3BP5	chr2:42031975-42073412	15.3369	24.468	-0.673887	5e-05	0.000188723
ENSGALT00000004605	ENSGALG00000002917	NEDD4L	chrZ:612379-743436	19.67	12.3763	0.668418	5e-05	0.000188723
ENSGALT00000000735	ENSGALG00000000533	SRSF3	chr26:1527548-1533439	109.514	136.474	-0.317516	0.01025	0.0235132
ENSGALT00000000739	ENSGALG00000000535	ERRFI1	chr21:254220-257066	73.71	19.296	1.93356	5e-05	0.000188723
ENSGALT00000040107	ENSGALG00000023876	PRKCQ	chr1:3559594-3595000	11.5303	27.4564	-1.25171	5e-05	0.000188723
ENSGALT00000040104	ENSGALG00000012121	RCN1	chr5:5240085-5351600	81.4474	108.364	-0.411943	5e-05	0.000188723
ENSGALT00000003386	ENSGALG00000002162	ACO1	chrZ:70787482-70824265	13.179	22.0402	-0.741897	5e-05	0.000188723
ENSGALT00000003381	ENSGALG00000002159	ACOX1	chr18:4559815-4577808	14.7507	22.0774	-0.581783	5e-05	0.000188723
ENSGALT00000018161	ENSGALG00000011137	CREB5	chr2:33741965-33985846	13.4565	3.88864	1.79097	5e-05	0.000188723
ENSGALT00000012141	ENSGALG00000007510	CETN2	chr4:11242848-11246561	23.1865	139.554	-2.58946	5e-05	0.000188723
ENSGALT00000012144	ENSGALG00000007511	ITGB2	chr7:7175042-7186628	0.177024	0.734842	-2.05349	5e-05	0.000188723
ENSGALT00000019789	ENSGALG00000012116	EEPD1	chr2:47380408-47439944	16.0623	11.6056	0.468857	0.0001	0.000360792
ENSGALT00000021568	ENSGALG00000013203	ELP2	chr2:88410898-88447754	6.58141	3.41464	0.946665	5e-05	0.000188723
ENSGALT00000021569	ENSGALG00000013204	SOX5	chr1:66068226-66322847	4.42086	2.80044	0.658675	5e-05	0.000188723
ENSGALT00000031871	ENSGALG00000010709	AKT3	chr3:34322338-34455636	28.098	19.5671	0.522037	5e-05	0.000188723
ENSGALT00000021562	ENSGALG00000013200	GABBR2	chr2:87956517-88378890	0.932196	1.52535	-0.710434	0.00015	0.000526317
ENSGALT00000010770	ENSGALG00000006658	FANCI	chr10:12445138-12467989	6.61046	9.50343	-0.523699	5e-05	0.000188723
ENSGALT00000024880	ENSGALG00000015424	FAM110B	chr2:111602454-111603567	7.64548	10.7891	-0.496895	0.0032	0.00835284
ENSGALT00000001926	ENSGALG00000001263	GTF2IRD1	chr19:2703708-2738758	10.2305	7.28605	0.489671	0.0001	0.000360792
ENSGALT00000001925	ENSGALG00000021665	GTF2I	chr19:2645696-2698701	7.08518	10.6936	-0.593875	5e-05	0.000188723
ENSGALT00000017430	ENSGALG00000010713	SDCCAG8	chr3:34464086-34563969	13.2486	9.73871	0.444039	0.0006	0.00186934
ENSGALT00000017693	ENSGALG00000010885	BMP2K	chr4:44313411-44349074	16.4759	20.8601	-0.340386	0.00205	0.00563001
ENSGALT00000017692	ENSGALG00000010884	DDX24	chr5:44684679-44696942	54.8783	32.0638	0.775292	5e-05	0.000188723
ENSGALT00000002710	ENSGALG00000001766	RNF165	chrZ:2043607-2082907	6.96177	2.90455	1.26114	5e-05	0.000188723
ENSGALT00000026084	ENSGALG00000016186	PDE9A	chr1:108848246-108891187	4.30555	2.33007	0.885823	5e-05	0.000188723
ENSGALT00000044488	ENSGALG00000028248	MAX	AADN03016962.1:81-996	6.04328	3.17677	0.927772	0.0024	0.00647551
ENSGALT00000040705	ENSGALG00000004638	HEPH	chr4:277476-299260	4.52029	5.49027	-0.280462	0.02225	0.0463243
ENSGALT00000038190	ENSGALG00000010131	BTBD9	chr3:28867770-28979903	23.9378	17.1005	0.485251	0.00015	0.000526317
ENSGALT00000044485	ENSGALG00000001420	RALGAPB	chr20:731977-793938	5.55604	4.07657	0.446701	0.0055	0.0135771
ENSGALT00000025241	ENSGALG00000015655	PALM2	chrZ:65239372-65593260	1.4447	3.19984	-1.14723	5e-05	0.000188723
ENSGALT00000025242	ENSGALG00000015656	AKAP2	chrZ:65644354-65663759	24.6521	18.9899	0.37648	0.0002	0.000685932
ENSGALT00000025711	ENSGALG00000015954	GEM	chr2:125802914-125811572	97.0435	20.5792	2.23745	5e-05	0.000188723
ENSGALT00000018721	ENSGALG00000011484	CMTM8	chr2:40941975-40978338	2.07701	5.70542	-1.45782	5e-05	0.000188723
ENSGALT00000026229	ENSGALG00000016266	PRRG1	chr1:112615866-112642114	12.4971	18.3435	-0.553675	0.0005	0.00158504
ENSGALT00000014275	ENSGALG00000008778	SPRED2	chr3:9931279-9952997	30.2949	16.8817	0.843615	5e-05	0.000188723
ENSGALT00000014276	ENSGALG00000008779	ACTR2	chr3:9891301-9907798	117.702	91.1152	0.36938	0.0002	0.000685932
ENSGALT00000024049	ENSGALG00000014912	HSPB3	chrZ:16297321-16298153	5.44325	1.25992	2.11113	5e-05	0.000188723
ENSGALT00000024594	ENSGALG00000015241	SNAI2	chr2:108123977-108127436	23.2432	56.5921	-1.28379	5e-05	0.000188723
ENSGALT00000024043	ENSGALG00000014908	FST	chrZ:15930690-15938408	25.6802	21.1701	0.278627	0.0105	0.0240249
ENSGALT00000006168	ENSGALG00000003879	MFSD2A	chr23:5493120-5500744	83.137	49.0988	0.759803	5e-05	0.000188723
ENSGALT00000043131	ENSGALG00000028977	CCNT1	AADN03022739.1:2586-6927	12.7109	4.46869	1.50814	5e-05	0.000188723
ENSGALT00000039716	ENSGALG00000002805	LMAN1	chrZ:942434-962360	134.421	95.715	0.489941	5e-05	0.000188723
ENSGALT00000045260	ENSGALG00000029003	DUSP3	chr27:3279657-3283459	3.84151	9.83025	-1.35556	5e-05	0.000188723
ENSGALT00000037398	ENSGALG00000014829	RSPO3	chr3:58726122-58785427	2.99792	5.30796	-0.824198	5e-05	0.000188723
ENSGALT00000027031	ENSGALG00000016746	ATP10A	chr1:131038511-131149938	66.4157	32.6559	1.02418	5e-05	0.000188723
ENSGALT00000044120	ENSGALG00000027428	ZDHHC21	chrZ:31516142-31559786	7.50366	11.2466	-0.58382	5e-05	0.000188723
ENSGALT00000027240	ENSGALG00000016862	KDELC1	chr1:142045387-142054410	82.5017	117.472	-0.509818	5e-05	0.000188723
ENSGALT00000027247	ENSGALG00000016867	ITGBL1	chr1:142614260-142752083	0.955647	3.89417	-2.02676	5e-05	0.000188723
ENSGALT00000013848	ENSGALG00000008501	KLF7	chr7:11766882-11819797	20.4191	8.58983	1.24922	5e-05	0.000188723
ENSGALT00000013841	ENSGALG00000008496	VPS18	chr5:23582539-23591392	19.5978	13.9345	0.492031	5e-05	0.000188723
ENSGALT00000020909	ENSGALG00000012816	SLC22A23	chr2:66252175-66348254	3.06951	2.27826	0.430078	0.00805	0.0190227
ENSGALT00000020905	ENSGALG00000012814	PXDC1	chr2:66151792-66174842	29.9843	14.8441	1.01432	5e-05	0.000188723
ENSGALT00000009381	ENSGALG00000005840	DENND5A	chr5:8868537-8920092	112.263	65.0927	0.786317	5e-05	0.000188723
ENSGALT00000009653	ENSGALG00000006000	ADAMTS2	chr13:12982379-13153634	28.8817	52.5197	-0.862701	5e-05	0.000188723
ENSGALT00000007417	ENSGALG00000004655	SMURF1	chr14:4233130-4279401	43.7179	18.9404	1.20676	5e-05	0.000188723
ENSGALT00000009128	ENSGALG00000005692	CRISPLD2	chr11:16374570-16399831	2.07393	7.51709	-1.85781	5e-05	0.000188723
ENSGALT00000022054	ENSGALG00000013547	C1orf43	chr25:1322852-1326527	48.4997	20.587	1.23625	5e-05	0.000188723
ENSGALT00000022505	ENSGALG00000013878	PCYOX1	chr22:2986874-2992097	8.64255	19.5879	-1.18043	5e-05	0.000188723
ENSGALT00000022056	ENSGALG00000013549	MCOLN1	AADN03027101.1:23-5411	19.3039	11.9717	0.689261	5e-05	0.000188723
ENSGALT00000022508	ENSGALG00000013880	CEP192	chr2:96787089-96880343	10.1485	7.67006	0.403952	0.00185	0.00513326
ENSGALT00000008839	ENSGALG00000005508	SETD2	chr2:3872282-3918131	20.0294	12.6833	0.659184	5e-05	0.000188723
ENSGALT00000036281	ENSGALG00000003948	ALAS1	chr12:2937526-2944369	93.5357	74.9254	0.320063	0.00175	0.00488559
ENSGALT00000018312	ENSGALG00000011226	ANKRD28	chr2:34545655-34612369	51.0736	17.7347	1.526	5e-05	0.000188723
ENSGALT00000018316	ENSGALG00000011228	WARS	chr5:48471145-48486024	169.636	102.345	0.728999	5e-05	0.000188723
ENSGALT00000018315	ENSGALG00000011227	CDS1	chr4:46222166-46249662	0.939217	1.53604	-0.709689	0.00025	0.000841166
ENSGALT00000026992	ENSGALG00000016727	JADE3	chr1:129491120-129535706	49.312	31.2822	0.656597	5e-05	0.000188723
ENSGALT00000024069	ENSGALG00000014923	ARHGEF28	chrZ:24425970-24555032	1.48249	1.88907	-0.349655	0.01545	0.0336673
ENSGALT00000034428	ENSGALG00000004270	ALDH1A2	chr10:6434757-6661741	3.67689	9.84376	-1.42072	0.0001	0.000360792
ENSGALT00000001717	ENSGALG00000001143	ETS1	chr24:875644-941433	13.0813	18.2306	-0.478851	0.0002	0.000685932
ENSGALT00000036134	ENSGALG00000022557	cldn3	chr19:714994-715639	1.60869	3.16724	-0.977345	0.0088	0.0205433
ENSGALT00000026373	ENSGALG00000016350	ARHGEF10	chr3:90462606-90561538	11.3635	15.551	-0.452601	5e-05	0.000188723
ENSGALT00000018257	ENSGALG00000011198	TMTC3	chr1:42746790-42795282	22.9208	36.3039	-0.663469	5e-05	0.000188723
ENSGALT00000012088	ENSGALG00000007479	SLC25A28	chr6:21656049-21659457	51.1643	14.4086	1.82821	5e-05	0.000188723
ENSGALT00000012083	ENSGALG00000007474	PCYT1A	chr9:14382666-14392447	35.9516	27.8312	0.369352	0.00255	0.00682896
ENSGALT00000023829	ENSGALG00000001026	EPB41L1	chr20:157991-228687	9.40163	18.6909	-0.991353	5e-05	0.000188723
ENSGALT00000032636	ENSGALG00000009050	CAPN3	chr5:24937024-24960748	1.14057	0.507772	1.16751	5e-05	0.000188723
ENSGALT00000015737	ENSGALG00000009667	MFAP3L	chr4:24743866-24747796	2.23465	0.932869	1.2603	0.0001	0.000360792
ENSGALT00000016420	ENSGALG00000010096	MBIP	chr5:35798028-35811569	17.7557	11.618	0.61192	5e-05	0.000188723
ENSGALT00000011349	ENSGALG00000007014	PYROXD2	chr6:21794643-21798271	1.1055	0.590458	0.904799	0.0033	0.00859222
ENSGALT00000034191	ENSGALG00000009090	UAP1L1	chr17:355264-371182	13.7343	31.8962	-1.2156	5e-05	0.000188723
ENSGALT00000017485	ENSGALG00000010747	FBLN5	chr5:43740993-43781814	11.4049	72.3486	-2.66532	5e-05	0.000188723
ENSGALT00000017599	ENSGALG00000010825	AGR2	chr2:28695780-28700020	2.13741	1.17758	0.860037	0.0061	0.0148704
ENSGALT00000011601	ENSGALG00000007162	VIMP	chr10:17108665-17115643	274.089	184.616	0.570113	5e-05	0.000188723
ENSGALT00000039250	ENSGALG00000001503	TBCD	chr18:3207388-3317078	3.92136	9.67481	-1.30288	0.0009	0.00268716
ENSGALT00000031107	ENSGALG00000019598	PSMA2	chr2:51746583-51752437	177.722	290.984	-0.711316	5e-05	0.000188723
ENSGALT00000017779	ENSGALG00000010930	STK39	chr7:18583601-18668725	6.30387	9.53793	-0.597438	5e-05	0.000188723
ENSGALT00000013062	ENSGALG00000008050	HBP1	chr1:14356758-14367631	103.174	36.9556	1.48122	5e-05	0.000188723
ENSGALT00000013063	ENSGALG00000008051	MTMR3	chr15:10926292-10969086	24.3187	14.0549	0.791	5e-05	0.000188723
ENSGALT00000015298	ENSGALG00000009388	SUSD4	chr3:17136649-17173601	4.86863	0.638616	2.9305	5e-05	0.000188723
ENSGALT00000010908	ENSGALG00000006749	WDR37	chr2:10386559-10413702	14.3803	8.59357	0.742768	5e-05	0.000188723
ENSGALT00000010901	ENSGALG00000006742	PVRL1	chr24:4026450-4070183	1.96667	3.94462	-1.00413	5e-05	0.000188723
ENSGALT00000006599	ENSGALG00000004150	MYO1E	chr10:6234432-6311306	34.1729	13.146	1.37823	5e-05	0.000188723
ENSGALT00000025058	ENSGALG00000015546	TBC1D14	chr4:79442539-79504654	7.94324	4.94473	0.683837	0.01555	0.0338504
ENSGALT00000025059	ENSGALG00000015546	TBC1D14	chr4:79442539-79504654	62.7382	41.7439	0.587778	5e-05	0.000188723
ENSGALT00000024450	ENSGALG00000000939	CDON	chr24:322586-362342	3.44405	13.1072	-1.92818	5e-05	0.000188723
ENSGALT00000013458	ENSGALG00000008269	ZC3H6	chr3:3165724-3195099	36.8753	10.306	1.83917	5e-05	0.000188723
ENSGALT00000007624	ENSGALG00000004776	AP4E1	chr10:8625186-8643899	29.4756	15.8093	0.898747	5e-05	0.000188723
ENSGALT00000009461	ENSGALG00000005885	DGCR14	chr15:7866184-7873401	39.1967	15.5703	1.33194	5e-05	0.000188723
ENSGALT00000024901	ENSGALG00000015438	MPZL1	chr1:90875215-90892817	22.2406	27.7838	-0.321048	0.0129	0.0287143
ENSGALT00000023591	ENSGALG00000014638	ASH1L	chr25:1386031-1419314	31.6669	20.2348	0.646141	5e-05	0.000188723
ENSGALT00000036630	ENSGALG00000015926	RUNX1T1	chr2:124823183-124932746	9.43727	19.4674	-1.04462	5e-05	0.000188723
ENSGALT00000036635	ENSGALG00000016348	SAT1	chr1:117759375-117761976	478.256	198.894	1.26579	5e-05	0.000188723
ENSGALT00000004448	ENSGALG00000002783	SLC43A2	chr19:5305961-5329691	9.69686	12.2841	-0.341202	0.0127	0.0283384
ENSGALT00000004992	ENSGALG00000003154	TXNDC11	chr14:886749-907538	122.166	37.2176	1.71479	5e-05	0.000188723
ENSGALT00000020569	ENSGALG00000012595	AGTPBP1	chrZ:40523517-40576398	0.573589	0.346874	0.725609	0.00155	0.00438548
ENSGALT00000011505	ENSGALG00000007103	PDHB	chr12:11808519-11813000	77.3529	105.715	-0.450648	5e-05	0.000188723
ENSGALT00000011500	ENSGALG00000007100	MEF2A	chr10:16525293-16575687	60.4616	21.1483	1.51548	5e-05	0.000188723
ENSGALT00000011502	ENSGALG00000007102	MLEC	chr15:9196691-9203178	96.2858	63.8446	0.592758	5e-05	0.000188723
ENSGALT00000008738	ENSGALG00000005442	PALMD	chr8:11063861-11128777	0.931266	2.07734	-1.15747	0.0081	0.0191256
ENSGALT00000008735	ENSGALG00000005441	NFIB	chrZ:31233902-31399665	18.6322	37.195	-0.99731	5e-05	0.000188723
ENSGALT00000006976	ENSGALG00000004375	VPS35	chr11:7312584-7334449	104.109	88.9875	0.226426	0.02335	0.0482627
ENSGALT00000015566	ENSGALG00000009560	MSMO1	chr4:23326893-23333143	187.306	863.433	-2.20469	5e-05	0.000188723
ENSGALT00000018764	ENSGALG00000011510	ABHD5	chr2:41434127-41462705	3.69518	0.992106	1.89708	0.00225	0.00611447
ENSGALT00000018765	ENSGALG00000011511	CKB	chr5:50128408-50229625	20.2856	80.2017	-1.98318	5e-05	0.000188723
ENSGALT00000030930	ENSGALG00000014910	COLEC12	chr2:101677427-101769743	57.8968	124.874	-1.10892	5e-05	0.000188723
ENSGALT00000004198	ENSGALG00000002665	PCYOX1L	chr13:7850496-7853266	9.00282	13.1395	-0.545463	0.0001	0.000360792
ENSGALT00000004669	ENSGALG00000002955	ADAMTSL2	chr17:6972900-6991273	23.6864	64.5946	-1.44735	5e-05	0.000188723
ENSGALT00000004660	ENSGALG00000002948	TXNL1	chrZ:593092-607740	179.537	152.227	0.23805	0.0212	0.0444079
ENSGALT00000014108	ENSGALG00000008663	DDAH1	chr8:15207027-15219475	27.8596	47.2115	-0.760963	5e-05	0.000188723
ENSGALT00000014106	ENSGALG00000008661	CYR61	chr8:15135793-15137430	108.261	157.697	-0.542635	5e-05	0.000188723
ENSGALT00000002261	ENSGALG00000001491	NCAPD3	chr24:2516847-2542717	10.3234	7.64167	0.433955	0.00025	0.000841166
ENSGALT00000029695	ENSGALG00000018810	ABHD17A	chr28:2167136-2173953	21.8372	29.8799	-0.452389	0.0002	0.000685932
ENSGALT00000002265	ENSGALG00000001492	NDRG3	chr20:835503-867279	14.6672	20.3173	-0.470114	5e-05	0.000188723
ENSGALT00000022311	ENSGALG00000013727	SYNJ2	chr3:51063894-51127835	8.42123	6.17994	0.446439	0.00035	0.0011447
ENSGALT00000004812	ENSGALG00000003042	PXMP4	chr20:2472636-2475595	25.2356	35.4172	-0.488989	0.0004	0.00129296
ENSGALT00000010751	ENSGALG00000006647	DUSP8	chr5:13542900-13564314	61.1351	9.71195	2.65417	5e-05	0.000188723
ENSGALT00000010756	ENSGALG00000006649	TMEM41A	chr9:3151884-3153694	14.4007	23.1415	-0.68434	5e-05	0.000188723
ENSGALT00000004817	ENSGALG00000003047	SUGP2	chr28:3432341-3442873	8.83209	14.9799	-0.762199	5e-05	0.000188723
ENSGALT00000039705	ENSGALG00000003620	AKTIP	chr11:4456386-4469147	2.76689	0.94377	1.55176	0.01435	0.0315153
ENSGALT00000017907	ENSGALG00000010996	IRF2BP2	chr3:37708941-37709703	90.153	46.6828	0.949486	5e-05	0.000188723
ENSGALT00000027197	ENSGALG00000016841	COL4A1	chr1:138136837-138247249	87.2406	121.695	-0.4802	5e-05	0.000188723
ENSGALT00000007367	ENSGALG00000004625	ATXN2	chr15:6117059-6161933	25.6146	16.3467	0.647964	5e-05	0.000188723
ENSGALT00000034001	ENSGALG00000021128	FSCN1	chr14:4184406-4190617	24.4109	106.189	-2.12105	5e-05	0.000188723
ENSGALT00000030445	ENSGALG00000019228	SFT2D2	chr1:83510259-83517336	1.72878	2.72365	-0.65579	0.00255	0.00682896
ENSGALT00000030447	ENSGALG00000019229	DPT	chr1:83312662-83339889	5.10259	16.3174	-1.67711	5e-05	0.000188723
ENSGALT00000006367	ENSGALG00000003997	PPM1M	chr12:2964625-2970401	16.6305	21.915	-0.398087	0.0023	0.00623173
ENSGALT00000025267	ENSGALG00000015669	PTBP3	chrZ:65896891-65938677	2.5144	4.62375	-0.87885	5e-05	0.000188723
ENSGALT00000025265	ENSGALG00000015668	RNF4	chr4:82143273-82159327	56.8434	43.7182	0.378759	0.00025	0.000841166
ENSGALT00000025264	ENSGALG00000015667	FAM193A	chr4:82049671-82097810	16.8446	7.36621	1.19329	5e-05	0.000188723
ENSGALT00000014296	ENSGALG00000008793	SEC23B	chr3:14716776-14733389	203.727	68.4945	1.57258	5e-05	0.000188723
ENSGALT00000014294	ENSGALG00000008791	NMT2	chr2:20468226-20494624	52.9108	41.024	0.367093	0.001	0.00295897
ENSGALT00000017012	ENSGALG00000010448	LTBP1	chr3:30485201-30667659	110.835	248.151	-1.1628	5e-05	0.000188723
ENSGALT00000006100	ENSGALG00000023855	KRT14	chr27:4500720-4644100	15.5983	42.0647	-1.43122	5e-05	0.000188723
ENSGALT00000009812	ENSGALG00000006080	GPC4	chr4:3750510-3787904	318.988	690.585	-1.11432	5e-05	0.000188723
ENSGALT00000012621	ENSGALG00000007780	EIF4E3	chr12:16254197-16269708	2.49672	4.419	-0.823687	5e-05	0.000188723
ENSGALT00000012627	ENSGALG00000007786	DOK5	chr20:12598229-12633483	0.89125	3.8495	-2.11077	5e-05	0.000188723
ENSGALT00000004856	ENSGALG00000003074	HOMER3	chr28:3470618-3483167	15.0198	24.5004	-0.705942	5e-05	0.000188723
ENSGALT00000044136	ENSGALG00000027798	CDK2	JH375501.1:5696-7027	8.57067	17.1584	-1.00144	5e-05	0.000188723
ENSGALT00000024022	ENSGALG00000014891	ITGA1	chrZ:15630609-15707360	9.52126	13.1812	-0.469257	0.00215	0.00587424
ENSGALT00000024023	ENSGALG00000014892	CEP85L	chr3:62306227-62441189	17.7592	6.81442	1.3819	5e-05	0.000188723
ENSGALT00000036842	ENSGALG00000014922	ROCK1	chr2:101831931-101908351	59.6294	46.7256	0.351808	0.00045	0.00143933
ENSGALT00000024028	ENSGALG00000014897	TYMS	chr2:101603490-101612231	15.5911	47.8504	-1.61781	5e-05	0.000188723
ENSGALT00000008246	ENSGALG00000005135	SERPINE2	chr9:7800340-7823704	473.02	367.537	0.36401	0.0001	0.000360792
ENSGALT00000025995	ENSGALG00000016139	BACE2	chr1:108198652-108251484	8.34747	13.9021	-0.735896	5e-05	0.000188723
ENSGALT00000020252	ENSGALG00000012402	CUL1	chr2:54325056-54396308	72.6114	56.1641	0.370548	0.00405	0.0103313
ENSGALT00000017620	ENSGALG00000010839	SPCS3	chr4:43812167-43817012	274.701	148.411	0.888262	5e-05	0.000188723
ENSGALT00000017153	ENSGALG00000010538	TTC27	chr3:30719386-30821731	36.544	44.7037	-0.290757	0.00535	0.0132442
ENSGALT00000005458	ENSGALG00000003445	MGST3	chr8:5456932-5460434	51.0789	122.013	-1.25623	5e-05	0.000188723
ENSGALT00000023694	ENSGALG00000014699	MEGF10	chrZ:56172596-56274452	3.38294	5.9552	-0.815873	5e-05	0.000188723
ENSGALT00000025455	ENSGALG00000015786	REEP1	chr4:85073826-85100625	2.99677	11.0271	-1.87957	5e-05	0.000188723
ENSGALT00000004279	ENSGALG00000002712	LIPG	chrZ:1060882-1069738	33.1697	248.473	-2.90515	5e-05	0.000188723
ENSGALT00000022076	ENSGALG00000013563	CCDC102A	chr11:547614-552334	14.0306	18.1916	-0.374694	0.0025	0.00670958
ENSGALT00000027595	ENSGALG00000017083	KATNAL1	chr1:174496737-174524653	3.95625	5.4624	-0.465403	0.00875	0.0204523
ENSGALT00000022073	ENSGALG00000013480	MTHFD2	chr22:2831855-2838321	127.044	65.1164	0.964232	5e-05	0.000188723
ENSGALT00000018374	ENSGALG00000011260	PPP2R5C	chr5:49283996-49330671	46.7754	39.7833	0.233586	0.01945	0.0411796
ENSGALT00000018372	ENSGALG00000011258	ATP2B1	chr1:43273705-43305815	9.70765	4.45636	1.12326	5e-05	0.000188723
ENSGALT00000026171	ENSGALG00000016231	DDX3X	chr1:111360103-111377529	321.576	211.417	0.60507	5e-05	0.000188723
ENSGALT00000026176	ENSGALG00000016234	SLA	chr2:141333053-141469306	16.4638	8.90787	0.886147	5e-05	0.000188723
ENSGALT00000026175	ENSGALG00000016233	TG	chr2:141333053-141469306	2.07019	1.0152	1.028	0.00105	0.0030907
ENSGALT00000038920	ENSGALG00000010410	PFN2	chr9:23218002-23220395	275.76	385.203	-0.482207	5e-05	0.000188723
ENSGALT00000044088	ENSGALG00000028373	GAS2L3	chr1:47200247-47214430	2.9757	1.82738	0.703456	5e-05	0.000188723
ENSGALT00000010518	ENSGALG00000006507	CLMP	chr24:3026785-3066936	83.4231	155.126	-0.894919	5e-05	0.000188723
ENSGALT00000026316	ENSGALG00000016312	POLA1	chr1:117286492-117477666	7.86918	21.1839	-1.42868	5e-05	0.000188723
ENSGALT00000018598	ENSGALG00000011402	RQCD1	chr7:21991653-21997765	93.5087	67.9789	0.460012	0.0002	0.000685932
ENSGALT00000026313	ENSGALG00000016311	TRIB1	chr2:138436989-138444511	11.865	4.05776	1.54796	5e-05	0.000188723
ENSGALT00000019422	ENSGALG00000011900	NAGA	chr1:49284425-49288732	10.9909	18.9915	-0.789044	5e-05	0.000188723
ENSGALT00000019352	ENSGALG00000011869	KIAA1109	chr4:53155160-53264068	18.4482	13.0425	0.500262	5e-05	0.000188723
ENSGALT00000016627	ENSGALG00000010228	TOE1	chr8:19937224-19941906	14.5196	9.53906	0.606083	5e-05	0.000188723
ENSGALT00000003268	ENSGALG00000002095	CHMP4B	chr20:2427086-2448634	152.285	108.21	0.492942	5e-05	0.000188723
ENSGALT00000008503	ENSGALG00000005302	SASS6	chr8:10883573-10895986	59.7555	33.6103	0.830167	5e-05	0.000188723
ENSGALT00000033524	ENSGALG00000007768	AURKA	chr20:12364934-12370702	51.1847	38.1725	0.42318	0.00015	0.000526317
ENSGALT00000015714	ENSGALG00000009650	PALLD	chr4:24486947-24675736	53.5112	73.0805	-0.449644	5e-05	0.000188723
ENSGALT00000004144	ENSGALG00000002629	TMEM248	chr19:5053526-5066507	90.6002	65.5995	0.46583	0.0001	0.000360792
ENSGALT00000003678	ENSGALG00000002335	DOCK3	chr12:2064729-2203333	1.32819	0.977584	0.442169	0.01075	0.0245251
ENSGALT00000043387	ENSGALG00000028726	HOXB6	chr27:3598353-3600970	3.07002	8.0942	-1.39864	5e-05	0.000188723
ENSGALT00000024321	ENSGALG00000015077	ARHGAP31	chr1:80151495-80204080	27.5871	19.6623	0.48856	5e-05	0.000188723
ENSGALT00000017574	ENSGALG00000010809	BZW2	chr2:28608916-28661135	175.197	241.112	-0.460728	5e-05	0.000188723
ENSGALT00000024324	ENSGALG00000015078	MLLT3	chrZ:33889452-34000379	12.746	10.2268	0.31769	0.0202	0.0425331
ENSGALT00000034715	ENSGALG00000005439	ACACA	chr19:8446045-8541999	25.0411	46.633	-0.897055	5e-05	0.000188723
ENSGALT00000009676	ENSGALG00000006014	PRKCB	chr14:6644245-6715729	0.735511	1.35426	-0.880684	0.00145	0.00412929
ENSGALT00000007437	ENSGALG00000004667	SMG7	chr8:7564280-7592106	12.419	7.16424	0.793662	5e-05	0.000188723
ENSGALT00000007191	ENSGALG00000004515	KNTC1	chr15:5903365-5940908	4.00345	12.6423	-1.65895	5e-05	0.000188723
ENSGALT00000007193	ENSGALG00000004517	PARP3	chr12:3142119-3145054	4.24467	5.94106	-0.485068	0.0054	0.0133547
ENSGALT00000014767	ENSGALG00000009075	CD99L2	chr4:17651523-17658536	14.5571	20.443	-0.489883	0.0023	0.00623173
ENSGALT00000043246	ENSGALG00000029024	TCF21	chr3:55546607-55552571	0.440303	0.765242	-0.797418	0.0008	0.00241807
ENSGALT00000013006	ENSGALG00000008014	CEBPB	chr20:14054695-14055682	158.269	98.9627	0.677419	5e-05	0.000188723
ENSGALT00000001131	ENSGALG00000000780	SMPD3	chr11:143379-253087	1.02481	1.55573	-0.602234	0.00015	0.000526317
ENSGALT00000001137	ENSGALG00000000784	PIP5K1C	chr28:1002943-1032575	12.9225	9.73889	0.408055	0.0025	0.00670958
ENSGALT00000010292	ENSGALG00000006367	PCBD2	chr13:14971862-14987932	25.2247	33.7331	-0.419329	0.0114	0.0258033
ENSGALT00000025039	ENSGALG00000015531	PPP2R2C	chr4:79113278-79195376	0.515341	2.03239	-1.97957	5e-05	0.000188723
ENSGALT00000025524	ENSGALG00000015831	SNX14	chr3:76326432-76373661	45.7138	20.2074	1.17774	5e-05	0.000188723
ENSGALT00000009936	ENSGALG00000006153	EXOG	chr2:5692040-5711470	7.98301	18.5707	-1.21802	5e-05	0.000188723
ENSGALT00000025521	ENSGALG00000015830	SYNCRIP	chr3:76289509-76312354	151.115	108.872	0.473013	5e-05	0.000188723
ENSGALT00000043868	ENSGALG00000027258	CDC42SE2	chrZ:44617582-44658144	6.88803	9.60355	-0.479477	0.0003	0.000995718
ENSGALT00000002105	ENSGALG00000001383	HTR4	chr13:7596137-7665243	1.28288	0.273607	2.22921	0.0001	0.000360792
ENSGALT00000005731	ENSGALG00000003620	AKTIP	chr11:4456386-4469147	32.8458	13.3841	1.29519	5e-05	0.000188723
ENSGALT00000005592	ENSGALG00000003536	KLHL11	chr27:4698638-4700783	7.52172	11.3603	-0.594868	5e-05	0.000188723
ENSGALT00000005597	ENSGALG00000021316	SLC12A4	chr11:2960314-3007093	105.923	62.943	0.7509	5e-05	0.000188723
ENSGALT00000013673	ENSGALG00000008393	CREB3L1	chr5:22996601-23017438	30.6144	43.9644	-0.522125	5e-05	0.000188723
ENSGALT00000023206	ENSGALG00000014365	RBPJ	chr4:72840333-72980021	102.424	52.1006	0.975187	5e-05	0.000188723
ENSGALT00000004468	ENSGALG00000002830	NUDT3	chr26:4326024-4345837	33.0951	46.5405	-0.491868	0.001	0.00295897
ENSGALT00000004469	ENSGALG00000002831	SH3PXD2B	chr13:8184041-8248330	62.7889	30.3375	1.04941	5e-05	0.000188723
ENSGALT00000012873	ENSGALG00000007928	MLLT10	chr2:17799469-17915028	22.4781	8.49168	1.4044	5e-05	0.000188723
ENSGALT00000038715	ENSGALG00000009250	HNRNPA3	chr7:15327804-15341998	146.102	67.837	1.10683	5e-05	0.000188723
ENSGALT00000000773	ENSGALG00000000557	ETNK2	chr26:1658324-1665181	0.269682	0.737408	-1.4512	0.01105	0.0251144
ENSGALT00000044556	ENSGALG00000028032	MSRA	chr3:106045999-106314882	5.70509	10.5086	-0.881252	0.0001	0.000360792
ENSGALT00000008754	ENSGALG00000005505	PIK3CB	chr9:5092107-5175814	16.1756	11.6606	0.472185	0.00035	0.0011447
ENSGALT00000006306	ENSGALG00000003955	CEP350	chr8:5983721-6035303	24.8903	18.9393	0.394204	5e-05	0.000188723
ENSGALT00000021298	ENSGALG00000013049	SMARCD3	chr2:29877-90506	9.48912	12.265	-0.370202	0.00435	0.0110165
ENSGALT00000009027	ENSGALG00000005626	TPST2	chr15:7165840-7170715	4.21836	6.33372	-0.58637	0.00105	0.0030907
ENSGALT00000004648	ENSGALG00000002942	JMJD1C	chr6:7269404-7419505	36.1947	21.71	0.73742	5e-05	0.000188723
ENSGALT00000014120	ENSGALG00000008674	RAPH1	chr7:13045740-13091410	23.7309	11.5768	1.03553	5e-05	0.000188723
ENSGALT00000014121	ENSGALG00000008675	SLC25A5	chr4:16521843-16523820	87.4219	57.2436	0.610879	5e-05	0.000188723
ENSGALT00000009021	ENSGALG00000005622	ARF4	chr12:8708923-8713617	164.048	135.771	0.272945	0.00685	0.0164913
ENSGALT00000040147	ENSGALG00000023886	ZNF804A	chr7:1771380-1902480	0.565398	0.294007	0.943413	0.00225	0.00611447
ENSGALT00000045438	ENSGALG00000027633	RASSF9	chr1:42006974-42038172	1.38918	1.88618	-0.441234	0.00575	0.0141192
ENSGALT00000022336	ENSGALG00000013745	RTTN	chr2:93602165-93685718	5.35855	4.17048	0.36163	0.00205	0.00563001
ENSGALT00000002173	ENSGALG00000001425	SNX19	chr24:1774653-1792326	1.62543	3.80239	-1.22609	5e-05	0.000188723
ENSGALT00000022333	ENSGALG00000013742	EZR	chr3:51391092-51427199	41.633	29.0351	0.519927	5e-05	0.000188723
ENSGALT00000019790	ENSGALG00000012117	STEAP3	chr7:27906367-27920392	0.256383	1.01189	-1.98068	5e-05	0.000188723
ENSGALT00000045948	ENSGALG00000026182	CTTNBP2NL	chr26:3399929-3416570	11.8937	7.75484	0.61703	5e-05	0.000188723
ENSGALT00000021521	ENSGALG00000013177	BCAT1	chr1:65511651-65570645	241.456	181.864	0.4089	0.0001	0.000360792
ENSGALT00000040110	ENSGALG00000002658	ATF6	chr8:3700935-3771233	39.8832	9.80389	2.02436	5e-05	0.000188723
ENSGALT00000015523	ENSGALG00000009537	PPM1L	chr9:21476301-21557159	4.05383	10.4651	-1.36823	5e-05	0.000188723
ENSGALT00000026354	ENSGALG00000016338	RNF139	chr2:138055500-138057312	48.1083	33.1156	0.538775	5e-05	0.000188723
ENSGALT00000026608	ENSGALG00000016495	KLHL29	chr3:103284323-103640841	3.40911	2.55773	0.414532	0.0016	0.00451034
ENSGALT00000026609	ENSGALG00000016496	ATAD2B	chr3:103644320-103717958	14.2686	9.15575	0.640093	5e-05	0.000188723
ENSGALT00000007346	ENSGALG00000004614	NPL	chr8:7411850-7421087	6.03458	9.77333	-0.695597	0.0001	0.000360792
ENSGALT00000007342	ENSGALG00000004612	MTHFR	chr21:5606163-5615523	5.99475	8.21671	-0.454861	0.0004	0.00129296
ENSGALT00000037366	ENSGALG00000014887	ASF1A	chr3:62215954-62262193	64.4231	81.1932	-0.33378	0.00925	0.0214578
ENSGALT00000011062	ENSGALG00000006837	TSPAN4	chr5:14631768-14696703	13.4619	29.7744	-1.14519	5e-05	0.000188723
ENSGALT00000011060	ENSGALG00000006835	TNNC2	chr20:10856322-10858120	78.8387	215.972	-1.45387	5e-05	0.000188723
ENSGALT00000012277	ENSGALG00000007592	ZDHHC16	chr6:21886405-21889830	9.96706	6.17118	0.691621	0.0001	0.000360792
ENSGALT00000012278	ENSGALG00000007593	JAKMIP2	chr13:17507415-17531128	8.2591	12.9182	-0.645343	5e-05	0.000188723
ENSGALT00000014726	ENSGALG00000009047	YPEL5	chr3:8010277-8020235	64.6452	42.3241	0.611065	5e-05	0.000188723
ENSGALT00000017380	ENSGALG00000010683	S1PR3	chrZ:43300147-43377895	2.41316	5.09863	-1.07918	5e-05	0.000188723
ENSGALT00000003192	ENSGALG00000002053	POR	chr19:4304086-4327912	17.765	33.7648	-0.926484	5e-05	0.000188723
ENSGALT00000027364	ENSGALG00000016927	KLF5	chr1:155257164-155276151	10.6731	5.43939	0.972464	5e-05	0.000188723
ENSGALT00000006347	ENSGALG00000003985	TARSL2	chr10:5713842-5728886	18.3879	22.7622	-0.307885	0.00685	0.0164913
ENSGALT00000006348	ENSGALG00000003986	PITHD1	chr23:5536713-5538343	11.9908	19.6913	-0.71563	5e-05	0.000188723
ENSGALT00000007832	ENSGALG00000004899	PEPD	chr11:9804381-9925979	25.2223	40.7272	-0.691294	5e-05	0.000188723
ENSGALT00000007833	ENSGALG00000004900	FAM101B	chr19:6860578-6996943	22.6659	58.6272	-1.37104	5e-05	0.000188723
ENSGALT00000007835	ENSGALG00000004901	CORO1C	chr15:6530371-6560293	45.4051	65.2426	-0.52296	5e-05	0.000188723
ENSGALT00000017030	ENSGALG00000010461	EBF3	chr6:33682902-33790682	3.6648	6.70044	-0.87052	5e-05	0.000188723
ENSGALT00000019898	ENSGALG00000012187	MGAT5	chr7:29769773-29831929	21.2703	15.9065	0.41922	0.0003	0.000995718
ENSGALT00000003446	ENSGALG00000002201	PPL	chr14:13254972-13275561	5.60427	10.3462	-0.884509	5e-05	0.000188723
ENSGALT00000006125	ENSGALG00000003853	PAPD5	chr11:6075618-6094478	35.5166	15.5697	1.18975	5e-05	0.000188723
ENSGALT00000009833	ENSGALG00000006094	PHF6	chr4:3975896-3992811	68.8772	50.692	0.44227	5e-05	0.000188723
ENSGALT00000020490	ENSGALG00000012546	MCM5	chr1:51939573-51947830	11.6148	35.6314	-1.61718	5e-05	0.000188723
ENSGALT00000004875	ENSGALG00000003084	NUDT21	chr11:2147218-2153858	119.694	184.326	-0.622911	5e-05	0.000188723
ENSGALT00000005690	ENSGALG00000003597	AK2	chr23:5276737-5280970	42.0137	80.7672	-0.942908	5e-05	0.000188723
ENSGALT00000024009	ENSGALG00000014880	PARP8	chrZ:14658646-14764986	4.55023	2.11095	1.10805	5e-05	0.000188723
ENSGALT00000005696	ENSGALG00000003601	ATP2B4	chr26:5244544-5281001	26.3707	36.5977	-0.47282	5e-05	0.000188723
ENSGALT00000039756	ENSGALG00000006705	MYOF	chr6:19976862-20045126	102.719	80.3066	0.355112	0.0003	0.000995718
ENSGALT00000015894	ENSGALG00000009773	USP15	chr1:32863933-32927887	58.7885	31.8278	0.885248	5e-05	0.000188723
ENSGALT00000009349	ENSGALG00000005820	RNF130	chr13:12716333-12748476	69.4179	117.098	-0.754335	5e-05	0.000188723
ENSGALT00000002317	ENSGALG00000001525	CALCOCO2	chr27:3495908-3506537	13.9899	18.5672	-0.408374	0.0001	0.000360792
ENSGALT00000005478	ENSGALG00000003457	CNP	chr27:4733937-4738865	8.01964	12.0059	-0.582132	5e-05	0.000188723
ENSGALT00000001367	ENSGALG00000000930	HIP1	chr19:311532-345209	47.1615	26.0894	0.854143	5e-05	0.000188723
ENSGALT00000013803	ENSGALG00000008470	WDR12	chr7:11473375-11483775	72.5794	92.8644	-0.355565	0.00035	0.0011447
ENSGALT00000001362	ENSGALG00000000927	ANGPTL2	chr17:10290286-10360101	20.7068	31.8694	-0.622069	5e-05	0.000188723
ENSGALT00000010129	ENSGALG00000006267	TPX2	chr20:10382092-10392964	52.2387	37.6589	0.472125	0.00155	0.00438548
ENSGALT00000009168	ENSGALG00000005714	PKD1	chr14:6293315-6343474	17.3951	9.53232	0.867779	5e-05	0.000188723
ENSGALT00000009169	ENSGALG00000005715	TNFAIP1	chr19:9301907-9313939	47.3712	33.0081	0.521191	5e-05	0.000188723
ENSGALT00000009695	ENSGALG00000006022	PSMA1	chr5:9851014-9858153	153.845	192.766	-0.325372	0.0017	0.00476361
ENSGALT00000004255	ENSGALG00000002699	VAV2	chr17:7049743-7148021	12.3653	28.4537	-1.20232	5e-05	0.000188723
ENSGALT00000021774	ENSGALG00000013341	AGAP3	chr2:185821-245090	15.1069	10.8301	0.480162	0.0001	0.000360792
ENSGALT00000026153	ENSGALG00000016222	NDP	chr1:110522885-110531383	0.608568	1.75055	-1.52432	0.00015	0.000526317
ENSGALT00000025578	ENSGALG00000015866	BCKDHB	chr3:78457901-78570667	3.12664	5.58417	-0.83673	5e-05	0.000188723
ENSGALT00000022966	ENSGALG00000014201	PARVB	chr1:69267298-69326091	144.474	74.4506	0.956458	5e-05	0.000188723
ENSGALT00000012043	ENSGALG00000007443	TMLHE	chr4:10979968-10995125	9.63363	13.2403	-0.458789	0.0001	0.000360792
ENSGALT00000026331	ENSGALG00000016321	ICK	chr3:87751243-87764387	31.5518	16.9233	0.898715	5e-05	0.000188723
ENSGALT00000026334	ENSGALG00000016323	PDK3	chr1:117529893-117579804	28.556	38.636	-0.436154	5e-05	0.000188723
ENSGALT00000019409	ENSGALG00000011893	SLC38A6	chr5:54134020-54169085	3.55453	8.34541	-1.23132	5e-05	0.000188723
ENSGALT00000008565	ENSGALG00000005340	SLC35A3	chr8:10918534-10935926	21.8084	17.5496	0.313444	0.02115	0.0443115
ENSGALT00000003204	ENSGALG00000002060	TAF15	chr19:4346497-4364703	15.7472	36.1465	-1.19876	5e-05	0.000188723
ENSGALT00000011652	ENSGALG00000007199	TRIAP1	chr15:9293940-9294931	54.7449	66.4728	-0.280039	0.01935	0.0409893
ENSGALT00000011657	ENSGALG00000007203	RAB3IL1	chr5:16120364-16133685	46.7796	37.7119	0.310861	0.00495	0.0123743
ENSGALT00000011386	ENSGALG00000007036	PITRM1	chr2:11396671-11421465	48.4622	39.0429	0.311802	0.00165	0.00463897
ENSGALT00000023868	ENSGALG00000014786	PIK3R1	chrZ:21464000-21515025	8.64386	20.2748	-1.22994	5e-05	0.000188723
ENSGALT00000043412	ENSGALG00000029022	NPAS3	chr5:34375147-34959900	4.3619	2.78556	0.64699	5e-05	0.000188723
ENSGALT00000015774	ENSGALG00000009692	SH3RF1	chr4:24926505-24997559	12.5594	7.43197	0.756954	5e-05	0.000188723
ENSGALT00000002852	ENSGALG00000001843	PIAS2	chrZ:1785432-1810495	17.7691	13.9747	0.346555	0.0048	0.0120304
ENSGALT00000021648	ENSGALG00000013255	SRF	chr3:4344801-4355028	19.4219	25.4628	-0.390707	0.0003	0.000995718
ENSGALT00000041075	ENSGALG00000001100	ST3GAL4	chr24:442596-449861	12.4845	8.55966	0.544515	0.0001	0.000360792
ENSGALT00000017555	ENSGALG00000010794	MEOX2	chr2:28171683-28225369	13.5578	35.794	-1.40059	5e-05	0.000188723
ENSGALT00000043478	ENSGALG00000029168	TMEM27	chr1:121292943-121316437	0.668898	0.460417	0.538848	0.0138	0.0304771
ENSGALT00000037288	ENSGALG00000022980	CDKN1B	chr1:72273761-72277034	42.338	51.3276	-0.277784	0.0086	0.0201366
ENSGALT00000013396	ENSGALG00000008231	PACSIN3	chr5:22468639-22488574	42.9823	77.9925	-0.859592	5e-05	0.000188723
ENSGALT00000013395	ENSGALG00000008230	PCGF6	chr6:23110410-23132990	24.1512	14.8521	0.701426	5e-05	0.000188723
ENSGALT00000017422	ENSGALG00000010708	ICA1	chr2:25083004-25153167	2.72773	1.51376	0.849567	0.00015	0.000526317
ENSGALT00000044509	ENSGALG00000028694	ZNF800	chr1:20644894-20659015	11.7355	3.91708	1.58303	5e-05	0.000188723
ENSGALT00000025600	ENSGALG00000015881	CPNE3	chr2:122931446-122950373	17.6585	23.8535	-0.433834	5e-05	0.000188723
ENSGALT00000017734	ENSGALG00000010903	RASGEF1B	chr4:45006256-45022555	13.2348	9.9043	0.418212	0.0006	0.00186934
ENSGALT00000017736	ENSGALG00000010905	SP4	chr2:30537279-30564128	10.8788	6.1938	0.812628	5e-05	0.000188723
ENSGALT00000001117	ENSGALG00000000771	PLA2G15	chr11:69376-88589	4.9033	11.1847	-1.1897	5e-05	0.000188723
ENSGALT00000026894	ENSGALG00000016665	FDFT1	chr3:106985672-106996753	63.8972	178.798	-1.4845	5e-05	0.000188723
ENSGALT00000037821	ENSGALG00000023131	PDXP	chr1:51026209-51029611	22.914	9.10893	1.33088	5e-05	0.000188723
ENSGALT00000037826	ENSGALG00000012421	ARHGAP15	chr7:32211978-32530918	1.13649	7.51788	-2.72574	5e-05	0.000188723
ENSGALT00000023502	ENSGALG00000014575	SEPHS1	chr1:6622787-6645067	37.6313	31.4541	0.258683	0.01185	0.026689
ENSGALT00000011897	ENSGALG00000007356	MAP3K8	chr2:14932502-14950908	2.65952	1.34318	0.985518	5e-05	0.000188723
ENSGALT00000011895	ENSGALG00000007354	CIT	chr15:9566083-9635653	12.2841	10.2837	0.256436	0.0173	0.0371805
ENSGALT00000011890	ENSGALG00000007352	SPAG9	chr18:10259333-10316575	26.1423	20.9029	0.322683	0.00135	0.00387647
ENSGALT00000011898	ENSGALG00000007357	BCL6	chr9:14257891-14274166	22.2116	10.0251	1.1477	5e-05	0.000188723
ENSGALT00000020066	ENSGALG00000012279	FBXO30	chr3:45824454-45831133	52.0492	30.2692	0.782027	5e-05	0.000188723
ENSGALT00000021093	ENSGALG00000012932	FGD4	chr1:59115779-59189015	1.43321	0.515743	1.47453	5e-05	0.000188723
ENSGALT00000010602	ENSGALG00000006567	UBASH3B	chr24:3136146-3154474	4.90204	11.1287	-1.18283	5e-05	0.000188723
ENSGALT00000020063	ENSGALG00000012277	MAFF	chr1:50832959-50835917	226.434	85.5611	1.40406	5e-05	0.000188723
ENSGALT00000015233	ENSGALG00000009354	GUCY1A3	chr4:20224666-20261532	0.358705	0.674026	-0.910006	0.0002	0.000685932
ENSGALT00000019508	ENSGALG00000011962	NDNF	chr4:53606931-53623955	2.45344	16.0452	-2.70926	5e-05	0.000188723
ENSGALT00000014555	ENSGALG00000008950	EHD4	chr5:24595100-24618120	33.23	22.0694	0.590435	5e-05	0.000188723
ENSGALT00000023263	ENSGALG00000014398	PPARGC1A	chr4:73626291-73691855	1.87055	0.700441	1.41713	5e-05	0.000188723
ENSGALT00000024766	ENSGALG00000015346	NFKBIZ	chr1:84799654-84816004	6.95654	3.42413	1.02263	5e-05	0.000188723
ENSGALT00000024769	ENSGALG00000015348	ALCAM	chr1:85893283-86010821	14.4357	8.5895	0.748999	5e-05	0.000188723
ENSGALT00000006663	ENSGALG00000004192	SLTM	chr10:6377332-6395463	48.8556	28.0246	0.801827	5e-05	0.000188723
ENSGALT00000004407	ENSGALG00000002789	MAP2	chr7:2460243-2525374	12.7469	3.92545	1.69921	5e-05	0.000188723
ENSGALT00000000793	ENSGALG00000000569	SDC3	chr23:432250-454938	0.267259	0.941189	-1.81625	5e-05	0.000188723
ENSGALT00000002357	ENSGALG00000001551	CCNL2	chr21:2214744-2223071	135.156	50.1438	1.43048	5e-05	0.000188723
ENSGALT00000000797	ENSGALG00000000573	PER3	chr21:291839-308592	5.24363	2.77651	0.917293	5e-05	0.000188723
ENSGALT00000005318	ENSGALG00000003362	ACSS2	chr20:2985489-3016730	7.36933	18.1671	-1.30172	5e-05	0.000188723
ENSGALT00000006932	ENSGALG00000004345	OIT3	chr6:10804628-10829615	1.76119	2.41047	-0.45277	0.00475	0.0119205
ENSGALT00000006936	ENSGALG00000004347	NEDD4	chr10:7266831-7316503	27.7479	19.3509	0.519976	5e-05	0.000188723
ENSGALT00000028082	ENSGALG00000017394	INSIG1	chr2:7827460-7832977	118.468	416.272	-1.81303	5e-05	0.000188723
ENSGALT00000027419	ENSGALG00000016967	ENOX1	chr1:166088090-166385249	4.86021	6.58614	-0.438413	0.0014	0.00400276
ENSGALT00000022137	ENSGALG00000013606	FGL1	chr4:62470106-62480683	10.9602	30.6365	-1.48297	5e-05	0.000188723
ENSGALT00000022135	ENSGALG00000013605	LRRC16A	chr2:89919459-90090496	31.5188	11.9426	1.4001	5e-05	0.000188723
ENSGALT00000019721	ENSGALG00000012072	-	chr7:27739667-27755563	13.8892	6.3897	1.12014	5e-05	0.000188723
ENSGALT00000034909	ENSGALG00000021572	SSH2	chr19:6087776-6114218	1.34721	0.877166	0.619051	0.0025	0.00670958
ENSGALT00000031228	ENSGALG00000019663	ACBD7	chr2:20501821-20505075	16.9886	25.448	-0.582983	5e-05	0.000188723
ENSGALT00000022352	ENSGALG00000013760	GFPT2	chr13:13243832-13260270	13.1794	20.403	-0.630503	5e-05	0.000188723
ENSGALT00000019095	ENSGALG00000011681	DEPDC7	chr5:6503939-6512243	6.92787	3.22944	1.10113	5e-05	0.000188723
ENSGALT00000021814	ENSGALG00000013370	Sema3F	chr12:3167483-3189340	2.83411	5.25999	-0.892166	5e-05	0.000188723
ENSGALT00000010717	ENSGALG00000006633	TMEM243	chr1:7358545-7361773	1.21343	2.99664	-1.30426	0.00235	0.00635099
ENSGALT00000032088	ENSGALG00000013961	USP46	chr4:65597259-65618172	17.9279	23.6336	-0.398626	0.00185	0.00513326
ENSGALT00000007324	ENSGALG00000004603	FAM109A	chr15:6093726-6094443	5.08782	1.07725	2.2397	5e-05	0.000188723
ENSGALT00000002948	ENSGALG00000001907	WAPAL	chr6:1738421-1795509	90.813	52.3926	0.793535	5e-05	0.000188723
ENSGALT00000044751	ENSGALG00000026517	RFC5	chr15:11205593-11207716	14.904	29.4312	-0.98165	5e-05	0.000188723
ENSGALT00000017947	ENSGALG00000011016	PGM1	chr8:26764667-26783622	20.1466	32.4146	-0.686109	5e-05	0.000188723
ENSGALT00000024713	ENSGALG00000015310	SOBP	chr3:67134085-67243457	2.23435	1.23047	0.860645	5e-05	0.000188723
ENSGALT00000002946	ENSGALG00000001915	VAV3	chr8:987128-1134223	1.67717	1.169	0.520759	0.00425	0.0107927
ENSGALT00000018814	ENSGALG00000011549	ANKS1B	chr1:46574631-46987937	1.04761	1.56913	-0.582867	0.0004	0.00129296
ENSGALT00000016017	ENSGALG00000009854	NEK2	chr3:21486823-21536494	13.0088	7.29651	0.834214	0.00015	0.000526317
ENSGALT00000026456	ENSGALG00000016406	RPS6KA3	chr1:119204997-119237983	78.3662	36.6404	1.09679	5e-05	0.000188723
ENSGALT00000014708	ENSGALG00000009036	GANC	chr5:24915660-24936853	11.4462	13.8427	-0.274263	0.00975	0.0225006
ENSGALT00000014709	ENSGALG00000009037	SPTLC3	chr3:12135229-12217452	0.572749	0.838517	-0.549936	0.0188	0.039961
ENSGALT00000025226	ENSGALG00000015645	GRK4	chr4:81780293-81810730	14.4161	9.06273	0.669661	5e-05	0.000188723
ENSGALT00000012660	ENSGALG00000007804	GXYLT2	chr12:16492358-16503246	58.0912	99.3886	-0.774761	5e-05	0.000188723
ENSGALT00000012662	ENSGALG00000007806	FGF16	chr4:12750299-12760703	13.3568	22.036	-0.722289	0.0001	0.000360792
ENSGALT00000045939	ENSGALG00000027799	TMEM19	chr1:36352624-36370277	6.85955	4.70471	0.544009	5e-05	0.000188723
ENSGALT00000017059	ENSGALG00000010476	BNIP3	chr6:34329836-34334530	26.6063	50.6949	-0.930073	5e-05	0.000188723
ENSGALT00000007813	ENSGALG00000004893	TMEM119	chr15:6520470-6521139	82.3349	122.738	-0.576004	5e-05	0.000188723
ENSGALT00000040721	ENSGALG00000021475	ADAR	chr25:1239379-1249280	16.7095	13.5985	0.297225	0.00775	0.0184006
ENSGALT00000006491	ENSGALG00000004082	TAOK1	chr19:6014950-6053343	41.9882	31.2275	0.427165	5e-05	0.000188723
ENSGALT00000025959	ENSGALG00000016112	NOV	chr2:136064123-136069743	8.99162	26.2778	-1.54719	5e-05	0.000188723
ENSGALT00000020478	ENSGALG00000012538	NR4A2	chr7:35531191-35536596	0.990677	0.0983933	3.33178	5e-05	0.000188723
ENSGALT00000025489	ENSGALG00000015809	RNF103	chr4:85175054-85192537	22.45	8.84141	1.34437	5e-05	0.000188723
ENSGALT00000020472	ENSGALG00000012533	MYH9	chr1:51598549-51666512	413.939	513.321	-0.310444	0.0026	0.00695033
ENSGALT00000025485	ENSGALG00000015806	RARS2	chr3:75824857-75856866	6.24401	12.128	-0.957792	5e-05	0.000188723
ENSGALT00000024570	ENSGALG00000015225	BLZF1	chr1:83081649-83088369	35.1256	22.6824	0.630952	5e-05	0.000188723
ENSGALT00000015143	ENSGALG00000009304	RAB11FIP2	chr6:29003776-29047647	24.2307	38.3041	-0.660665	5e-05	0.000188723
ENSGALT00000009362	ENSGALG00000005830	MNT	chr19:9372749-9391861	9.81631	3.42429	1.51938	5e-05	0.000188723
ENSGALT00000027881	ENSGALG00000017247	PRCP	chr1:188219968-188248544	2.25932	3.88862	-0.783369	5e-05	0.000188723
ENSGALT00000027880	ENSGALG00000017246	ME3	chr1:188071572-188189672	9.22478	15.6565	-0.76317	5e-05	0.000188723
ENSGALT00000028420	ENSGALG00000017715	TINAGL1	chr23:4910835-4916448	18.1075	26.0648	-0.525516	0.0001	0.000360792
ENSGALT00000015412	ENSGALG00000009466	SEC23IP	chr6:29905637-29921730	35.4636	18.3202	0.952906	5e-05	0.000188723
ENSGALT00000027423	ENSGALG00000016971	TSC22D1	chr1:166717962-166796518	11.384	8.12427	0.486695	0.0058	0.0142184
ENSGALT00000002375	ENSGALG00000001564	ATP2A3	chr19:3274475-3308472	0.671134	0.162386	2.04717	5e-05	0.000188723
ENSGALT00000013539	ENSGALG00000008318	SLK	chr6:23623563-23666255	92.1038	48.2563	0.932542	5e-05	0.000188723
ENSGALT00000001308	ENSGALG00000000890	SRPK1	chr26:95395-113328	77.2152	65.6524	0.234038	0.0198	0.0418252
ENSGALT00000013531	ENSGALG00000008313	NAPB	chr3:3205834-3212643	3.0671	4.26722	-0.476422	0.00165	0.00463897
ENSGALT00000026320	ENSGALG00000016313	GCLC	chr3:87606763-87624294	64.1347	32.3227	0.988559	5e-05	0.000188723
ENSGALT00000045986	ENSGALG00000027308	LRP1	JH376175.1:12-25944	32.9363	27.2635	0.272706	0.00635	0.0154066
ENSGALT00000009146	ENSGALG00000005702	TMEM97	chr19:9296343-9301800	3.8644	9.80427	-1.34316	5e-05	0.000188723
ENSGALT00000004236	ENSGALG00000002689	NUP35	chr7:2193282-2200431	20.4413	9.89615	1.04655	5e-05	0.000188723
ENSGALT00000004232	ENSGALG00000002686	ECD	chr6:4669026-4677636	47.9128	24.0163	0.996396	5e-05	0.000188723
ENSGALT00000038691	ENSGALG00000023419	HOXD4	chr7:15777578-15779976	0.29926	1.30157	-2.12078	5e-05	0.000188723
ENSGALT00000038698	ENSGALG00000001039	RPL35	chr17:9525285-9526714	824.039	985.943	-0.258791	0.0087	0.0203525
ENSGALT00000023747	ENSGALG00000014724	GPBP1	chrZ:17378884-17416497	14.5842	7.09843	1.03883	5e-05	0.000188723
ENSGALT00000023745	ENSGALG00000014723	GABARAPL1	chr1:77889105-77896485	79.9575	59.4607	0.427296	0.00205	0.00563001
ENSGALT00000023748	ENSGALG00000014725	PLK2	chrZ:17875188-17884256	32.897	12.3278	1.41605	5e-05	0.000188723
ENSGALT00000001774	ENSGALG00000001171	SEMA6B	chr28:2496337-2502634	0.431762	1.95175	-2.17646	5e-05	0.000188723
ENSGALT00000014088	ENSGALG00000008648	UBE2A	chr4:16506436-16512992	64.0488	50.0213	0.356629	0.0158	0.0343343
ENSGALT00000003220	ENSGALG00000002069	FAM214B	chrZ:8457023-8462408	1.77381	1.12489	0.657061	0.00245	0.00659285
ENSGALT00000003959	ENSGALG00000002510	IP6K1	chr12:2385931-2395109	17.2715	13.371	0.369284	0.0017	0.00476361
ENSGALT00000008549	ENSGALG00000005329	HIAT1	chr8:10897838-10911964	109.438	81.1713	0.431071	5e-05	0.000188723
ENSGALT00000008548	ENSGALG00000005328	IBA57	chr2:2295675-2300126	37.1808	15.4167	1.27006	5e-05	0.000188723
ENSGALT00000015283	ENSGALG00000009381	SIPA1L1	chr5:26239331-26350159	27.0465	44.7061	-0.725029	5e-05	0.000188723
ENSGALT00000015281	ENSGALG00000009380	ST7	chr1:24602261-24730292	55.4838	17.1735	1.69188	5e-05	0.000188723
ENSGALT00000019461	ENSGALG00000011931	NHP2L1	chr1:49374130-49412842	72.7954	99.4303	-0.449839	5e-05	0.000188723
ENSGALT00000040305	ENSGALG00000007845	REL	chr3:2009614-2043559	33.7985	12.7177	1.41012	5e-05	0.000188723
ENSGALT00000016483	ENSGALG00000010136	HGSNAT	chr4:33594266-33603769	10.2752	17.3973	-0.759694	5e-05	0.000188723
ENSGALT00000021488	ENSGALG00000013157	BAG1	chr2:85647212-85656438	62.6224	34.9705	0.840541	5e-05	0.000188723
ENSGALT00000012397	ENSGALG00000007653	RAE1	chr20:11977839-11991086	20.0848	14.3442	0.485635	5e-05	0.000188723
ENSGALT00000012390	ENSGALG00000007651	STAT1	chr7:7412733-7431231	20.5539	25.9913	-0.338616	0.00345	0.00894359
ENSGALT00000044315	ENSGALG00000027434	ZNF710	chr10:19515260-19518020	9.00496	6.32924	0.508687	0.0005	0.00158504
ENSGALT00000027622	ENSGALG00000017099	RASL11A	chr1:175565740-175567390	0.749426	10.9272	-3.86599	5e-05	0.000188723
ENSGALT00000000424	ENSGALG00000000318	CSRP1	chr26:759990-765373	58.2924	119.131	-1.03117	5e-05	0.000188723
ENSGALT00000045691	ENSGALG00000025898	SMAD6	chr10:18171487-18201886	8.42417	4.3572	0.951134	5e-05	0.000188723
ENSGALT00000016934	ENSGALG00000010399	SELT	chr9:23099582-23105258	138.474	116.265	0.252209	0.01235	0.0276627
ENSGALT00000015021	ENSGALG00000009230	KIAA0922	chr4:19408833-19481214	6.33716	9.39724	-0.5684	5e-05	0.000188723
ENSGALT00000010507	ENSGALG00000006502	PCGF5	chr6:19270725-19294165	32.1817	23.7092	0.440796	0.001	0.00295897
ENSGALT00000002576	ENSGALG00000001684	SEC14L1	chr18:4055515-4090565	97.0542	26.7143	1.86118	5e-05	0.000188723
ENSGALT00000024476	ENSGALG00000015164	PCSK5	chrZ:36922221-37183206	6.47419	10.8434	-0.744048	5e-05	0.000188723
ENSGALT00000037569	ENSGALG00000010999	DICER1	chr5:45092962-45128794	12.1269	9.80838	0.30613	0.00525	0.0130351
ENSGALT00000017530	ENSGALG00000010778	CHRM3	chr3:35727537-35877494	1.08193	0.713569	0.600485	0.0231	0.0477926
ENSGALT00000030834	ENSGALG00000022789	CPQ	chr2:126740059-126929143	404.997	572.635	-0.499703	5e-05	0.000188723
ENSGALT00000002579	ENSGALG00000013978	PPP2R4	chr17:5509514-5533835	34.199	45.9688	-0.426702	5e-05	0.000188723
ENSGALT00000029074	ENSGALG00000003699	EBF1	chr13:10000420-10264193	3.3132	10.7693	-1.70063	5e-05	0.000188723
ENSGALT00000016224	ENSGALG00000009983	NUBPL	chr5:33774089-33856331	7.9724	13.7743	-0.788894	5e-05	0.000188723
ENSGALT00000046055	ENSGALG00000025743	CDR2	chr14:8694207-8700862	56.427	45.9585	0.296055	0.0084	0.0197336
ENSGALT00000016226	ENSGALG00000009985	LSM6	chr4:30814069-30819037	15.8517	45.9701	-1.53606	5e-05	0.000188723
ENSGALT00000018060	ENSGALG00000011083	RAB4A	chr3:39293106-39308903	4.39076	8.11628	-0.886348	5e-05	0.000188723
ENSGALT00000017280	ENSGALG00000010621	DPY30	chr3:33000732-33005259	72.7115	97.8809	-0.428843	5e-05	0.000188723
ENSGALT00000017286	ENSGALG00000010623	ORC1	chr8:23276660-23291886	4.88966	6.9814	-0.513784	0.0003	0.000995718
ENSGALT00000018064	ENSGALG00000011086	ACTA1	chr3:39337938-39339803	8.05475	60.3763	-2.90607	5e-05	0.000188723
ENSGALT00000022360	ENSGALG00000013766	DSEL	chr2:94662443-94666094	7.36327	5.06683	0.539264	5e-05	0.000188723
ENSGALT00000011260	ENSGALG00000006949	CHD2	chr10:14112773-14149142	37.3376	20.4451	0.868874	5e-05	0.000188723
ENSGALT00000016545	ENSGALG00000010177	ZFC3H1	chr1:36295354-36332509	31.4192	23.1533	0.440428	5e-05	0.000188723
ENSGALT00000045187	ENSGALG00000027603	ZHX3	chr20:5280565-5284670	7.7375	5.55976	0.476845	0.00045	0.00143933
ENSGALT00000027597	ENSGALG00000017084	UBL3	chr1:174588069-174645255	87.2879	51.7783	0.753433	5e-05	0.000188723
ENSGALT00000011871	ENSGALG00000007337	LPP	chr9:13819174-14102819	28.2208	34.5823	-0.293273	0.0055	0.0135771
ENSGALT00000016548	ENSGALG00000010179	RFX3	chrZ:26531632-26586078	9.02507	3.45257	1.38627	5e-05	0.000188723
ENSGALT00000011269	ENSGALG00000006956	ARIH2	chr12:11652997-11684571	34.2384	20.9816	0.706488	5e-05	0.000188723
ENSGALT00000003760	ENSGALG00000002389	ITGB4	chr18:4690305-4716218	0.33908	0.644142	-0.925754	0.01015	0.023309
ENSGALT00000003768	ENSGALG00000002394	RGP1	chrZ:8975201-8984687	14.457	10.5831	0.450009	0.0009	0.00268716
ENSGALT00000038752	ENSGALG00000023437	NQO1	chr11:18482779-18484568	6.75286	10.2191	-0.5977	0.0007	0.00214594
ENSGALT00000000221	ENSGALG00000000165	CDS2	chr22:314517-323055	22.9345	27.6538	-0.269959	0.02325	0.0480761
ENSGALT00000000225	ENSGALG00000000169	PCNA	chr22:334051-336642	90.4715	232.617	-1.36242	5e-05	0.000188723
ENSGALT00000024748	ENSGALG00000015334	ZBTB11	chr1:84729830-84741575	23.7167	9.58906	1.30644	5e-05	0.000188723
ENSGALT00000023241	ENSGALG00000014383	PI4K2B	chr4:73122272-73139009	21.4038	14.7764	0.53457	5e-05	0.000188723
ENSGALT00000043084	ENSGALG00000026027	CLIC3	chr17:411602-418106	4.41273	8.1102	-0.878065	0.001	0.00295897
ENSGALT00000012835	ENSGALG00000007908	EFEMP1	chr3:225183-277692	34.4983	50.6554	-0.554192	5e-05	0.000188723
ENSGALT00000004426	ENSGALG00000002797	PGD	chr21:3719438-3729173	112.117	309.718	-1.46595	5e-05	0.000188723
ENSGALT00000014169	ENSGALG00000008707	CSRP2BP	chr3:14767124-14785636	9.21682	14.628	-0.666389	5e-05	0.000188723
ENSGALT00000014162	ENSGALG00000008703	RFC4	chr9:15678910-15690512	54.0186	36.4139	0.568967	5e-05	0.000188723
ENSGALT00000014167	ENSGALG00000008705	TRABD	chr1:20004477-20037661	28.1255	19.7229	0.512004	0.0002	0.000685932
ENSGALT00000005332	ENSGALG00000003373	BRIX1	chrZ:10422463-10426040	112.55	69.076	0.704304	5e-05	0.000188723
ENSGALT00000005330	ENSGALG00000003371	ELL	chr28:3666227-3700318	15.2734	7.83855	0.962358	5e-05	0.000188723
ENSGALT00000019442	ENSGALG00000011916	SREBF2	chr1:49351393-49367782	99.9971	123.245	-0.301567	0.0022	0.00599468
ENSGALT00000008930	ENSGALG00000005567	MSI2	chr19:8775469-8958208	17.2433	13.1844	0.387205	0.0082	0.019333
ENSGALT00000004687	ENSGALG00000002963	PID1	chr9:9327886-9404851	40.1315	138.99	-1.79217	5e-05	0.000188723
ENSGALT00000004680	ENSGALG00000002959	NRBF2	chr6:7423971-7438096	46.4488	30.3939	0.61186	5e-05	0.000188723
ENSGALT00000036879	ENSGALG00000014847	MYOM1	chr2:100573568-100647380	3.60878	18.3343	-2.34496	5e-05	0.000188723
ENSGALT00000010087	ENSGALG00000006237	PKN2	chr8:14118085-14145849	46.7074	22.9856	1.02292	5e-05	0.000188723
ENSGALT00000044767	ENSGALG00000009131	NLGN1	chr9:18196757-18471834	2.05109	1.49587	0.455405	0.01005	0.0231008
ENSGALT00000009552	ENSGALG00000005935	EVI5	chr8:13010085-13075643	24.7088	18.5404	0.414356	5e-05	0.000188723
ENSGALT00000002271	ENSGALG00000001494	NISCH	chr12:545788-580519	44.4204	18.9784	1.22686	5e-05	0.000188723
ENSGALT00000044176	ENSGALG00000025748	Fgf9	chr1:177601062-177635306	1.41354	4.99158	-1.82018	5e-05	0.000188723
ENSGALT00000007248	ENSGALG00000004554	CACYBP	chr8:7076888-7085828	102.653	59.5417	0.785798	5e-05	0.000188723
ENSGALT00000007244	ENSGALG00000004550	PPTC7	chr15:5949728-5967621	40.9952	18.5106	1.1471	5e-05	0.000188723
ENSGALT00000015564	ENSGALG00000009559	IFT80	chr9:21661986-21703750	19.3797	33.3392	-0.782671	5e-05	0.000188723
ENSGALT00000007309	ENSGALG00000004593	SULF2	chr20:6263028-6319814	14.9984	30.1608	-1.00787	5e-05	0.000188723
ENSGALT00000002967	ENSGALG00000001916	SLIT3	chr13:3574864-4046215	66.081	124.953	-0.919083	5e-05	0.000188723
ENSGALT00000019613	ENSGALG00000012019	ARSJ	chr4:56052212-56091725	61.4917	44.4803	0.467224	5e-05	0.000188723
ENSGALT00000021871	ENSGALG00000013408	TMF1	chr12:15279476-15292132	125.959	66.1323	0.929522	5e-05	0.000188723
ENSGALT00000036617	ENSGALG00000016602	ARHGAP6	chr1:123651001-123765375	5.8737	2.47806	1.24506	5e-05	0.000188723
ENSGALT00000026472	ENSGALG00000016411	col14A1	chr2:136370295-136490384	8.40611	15.849	-0.91488	5e-05	0.000188723
ENSGALT00000037320	ENSGALG00000012680	E2F3	chr2:59504830-59540208	13.1169	8.00069	0.713227	5e-05	0.000188723
ENSGALT00000026478	ENSGALG00000016415	MAP7D2	chr1:119314258-119348635	0.602358	1.64482	-1.44924	5e-05	0.000188723
ENSGALT00000038112	ENSGALG00000009500	CCDC132	chr2:23077766-23147847	28.6663	10.8177	1.40596	5e-05	0.000188723
ENSGALT00000021605	ENSGALG00000013227	MAP4K3	chr3:16003994-16085382	43.7609	23.9736	0.868198	5e-05	0.000188723
ENSGALT00000011020	ENSGALG00000006817	CTNNBL1	chr20:10772138-10813719	19.3268	24.8344	-0.361739	0.00105	0.0030907
ENSGALT00000044904	ENSGALG00000028438	CLK1	chr7:10797045-10812929	29.9328	10.5028	1.51095	5e-05	0.000188723
ENSGALT00000012233	ENSGALG00000007565	PPP2R2B	chr13:17356691-17424967	46.6844	20.1943	1.20899	5e-05	0.000188723
ENSGALT00000014765	ENSGALG00000009073	PSEN2	chr3:11843163-11859876	12.0663	18.6018	-0.624455	5e-05	0.000188723
ENSGALT00000014762	ENSGALG00000009070	HSPE1	chr7:9732776-9734998	476.315	665.007	-0.481453	5e-05	0.000188723
ENSGALT00000003152	ENSGALG00000002028	GPRC5B	chr14:14687363-14754407	2.21236	14.3195	-2.69433	5e-05	0.000188723
ENSGALT00000003154	ENSGALG00000002029	TMEM259	chr28:2813053-2822485	38.7348	19.6468	0.979335	5e-05	0.000188723
ENSGALT00000003157	ENSGALG00000002030	AHCY	chr20:1601527-1862123	63.0132	139.855	-1.1502	5e-05	0.000188723
ENSGALT00000003480	ENSGALG00000002223	LHX9	chr8:2269655-2279402	0.675836	1.16847	-0.789873	0.013	0.0289239
ENSGALT00000011467	ENSGALG00000007078	ENTPD1	chr6:21551706-21577502	0.761798	5.53438	-2.86094	5e-05	0.000188723
ENSGALT00000003489	ENSGALG00000002229	FBXW11	chr13:2208006-2258082	39.4638	32.6696	0.272582	0.00595	0.0145469
ENSGALT00000045656	ENSGALG00000027109	SPON2	chr4:84441719-84468575	23.6789	13.2473	0.837907	5e-05	0.000188723
ENSGALT00000021124	ENSGALG00000012952	BASP1	chr2:75347265-75348000	304.832	526.337	-0.787973	5e-05	0.000188723
ENSGALT00000021128	ENSGALG00000012954	MYO10	chr2:75483064-75633537	30.7329	13.1497	1.22475	5e-05	0.000188723
ENSGALT00000010862	ENSGALG00000006715	OAF	chr24:3827577-3838515	5.12732	20.1952	-1.97773	5e-05	0.000188723
ENSGALT00000020187	ENSGALG00000012360	LANCL2	chr2:52344570-52377886	26.9949	41.5711	-0.622896	5e-05	0.000188723
ENSGALT00000017075	ENSGALG00000010486	JAKMIP3	chr6:34337363-34387153	0.348	0.731727	-1.07222	0.00115	0.0033547
ENSGALT00000005659	ENSGALG00000003574	LPCAT2	chr11:3134044-3162192	33.1966	19.4028	0.774771	5e-05	0.000188723
ENSGALT00000005650	ENSGALG00000003567	FNDC5	chr23:5229741-5235821	16.0958	26.5421	-0.721598	5e-05	0.000188723
ENSGALT00000019912	ENSGALG00000012196	CCDC109B	chr4:57764088-57791851	11.4116	27.3311	-1.26004	5e-05	0.000188723
ENSGALT00000001098	ENSGALG00000000753	TBC1D22B	chr26:203128-219263	19.4129	15.1127	0.36125	0.00175	0.00488559
ENSGALT00000001093	ENSGALG00000000750	CAPN5	chr1:192455766-192506610	0.537992	2.38384	-2.14763	5e-05	0.000188723
ENSGALT00000045057	ENSGALG00000027932	ANKRD32	chrZ:57630079-57673712	1.78456	2.30156	-0.367047	0.00715	0.017133
ENSGALT00000021600	ENSGALG00000013224	SOS1	chr3:15955359-15992763	7.44247	3.68292	1.01493	5e-05	0.000188723
ENSGALT00000039667	ENSGALG00000008989	WDR43	chr3:8488900-8511828	136.85	82.8392	0.72421	5e-05	0.000188723
ENSGALT00000002350	ENSGALG00000001546	ZZEF1	chr19:3208978-3261139	31.427	15.5732	1.01294	5e-05	0.000188723
ENSGALT00000002351	ENSGALG00000001547	CAPZA1	chr26:3474673-3483306	150.1	208.236	-0.472295	5e-05	0.000188723
ENSGALT00000005437	ENSGALG00000003434	C17orf75	chr18:6699947-6706337	12.3219	10.2375	0.267353	0.021	0.0440324
ENSGALT00000013516	ENSGALG00000008302	CIB1	chr10:19537084-19539574	13.4225	27.3269	-1.02567	5e-05	0.000188723
ENSGALT00000013511	ENSGALG00000008297	SEMA4B	chr10:19527618-19535987	2.48208	4.50753	-0.860783	5e-05	0.000188723
ENSGALT00000038163	ENSGALG00000011468	IGFBP5	chr7:22733554-22750389	7.32682	13.336	-0.864061	5e-05	0.000188723
ENSGALT00000006958	ENSGALG00000004364	ABR	chr19:6316684-6340981	9.00273	7.14162	0.334112	0.00635	0.0154066
ENSGALT00000033324	ENSGALG00000020793	UBE2E3	chr7:14019119-14074118	5.28397	6.91114	-0.387302	0.0042	0.0106755
ENSGALT00000045569	ENSGALG00000026572	RGS5	chr8:3673352-3680425	0.488878	1.46045	-1.57887	5e-05	0.000188723
ENSGALT00000026119	ENSGALG00000016202	HSF2BP	chr1:109325649-109359901	1.67991	3.54357	-1.07682	5e-05	0.000188723
ENSGALT00000039898	ENSGALG00000005060	ENG	chr17:4882931-4891674	8.21085	4.44006	0.886953	5e-05	0.000188723
ENSGALT00000026117	ENSGALG00000016200	SIK1	chr1:109234441-109247196	26.8026	21.3362	0.329068	0.00125	0.00361776
ENSGALT00000004213	ENSGALG00000002673	GRPEL2	chr13:7857095-7861941	35.8777	42.7386	-0.252454	0.0202	0.0425331
ENSGALT00000004211	ENSGALG00000002672	SBNO2	chr28:2858810-2886701	13.9419	10.7414	0.376243	0.00045	0.00143933
ENSGALT00000014433	ENSGALG00000008881	RGS3	chr17:1365414-1417184	16.8259	10.5455	0.674051	5e-05	0.000188723
ENSGALT00000016857	ENSGALG00000010352	ARHGEF26	chr9:22675158-22714986	0.445289	0.759633	-0.770562	0.01475	0.0322919
ENSGALT00000003979	ENSGALG00000002526	SMIM12	chr23:4379947-4393033	5.30263	6.44422	-0.281297	0.01525	0.0332786
ENSGALT00000011612	ENSGALG00000007170	SNRPA1	chr10:17115824-17120836	114.857	148.347	-0.369131	0.00045	0.00143933
ENSGALT00000044091	ENSGALG00000005683	ARHGAP29	chr8:12544480-12596250	12.0971	9.56124	0.339393	0.0202	0.0425331
ENSGALT00000018061	ENSGALG00000011084	CCSAP	chr3:39317147-39332901	8.33786	2.14977	1.9555	5e-05	0.000188723
ENSGALT00000018067	ENSGALG00000011089	IFIH1	chr7:20543410-20570333	6.17106	3.00836	1.03654	5e-05	0.000188723
ENSGALT00000028126	ENSGALG00000017436	ARL6IP5	chr12:15307477-15317007	143.205	122.178	0.229098	0.0221	0.0460442
ENSGALT00000042864	ENSGALG00000027710	DAG1	chr12:2441414-2452604	8.70406	14.6674	-0.752849	5e-05	0.000188723
ENSGALT00000040248	ENSGALG00000001926	HSPB1	chr19:4253517-4255722	88.8229	53.5635	0.729682	5e-05	0.000188723
ENSGALT00000019443	ENSGALG00000011917	PPM1A	chr5:54429979-54441774	115.163	83.9929	0.455335	5e-05	0.000188723
ENSGALT00000026250	ENSGALG00000016281	DMD	chr1:114233666-114932830	8.42324	14.1029	-0.743549	5e-05	0.000188723
ENSGALT00000021464	ENSGALG00000013149	MOCOS	chr2:84812788-85025689	0.337657	0.708775	-1.06977	0.00035	0.0011447
ENSGALT00000017923	ENSGALG00000011007	OSBPL3	chr2:31779227-31825127	47.0393	10.759	2.12832	5e-05	0.000188723
ENSGALT00000010524	ENSGALG00000006512	HSPA8	chr24:3069115-3075912	1499.18	521.025	1.52475	5e-05	0.000188723
ENSGALT00000010528	ENSGALG00000006516	MTHFS	chr10:12133659-12155156	2.37574	5.51468	-1.2149	5e-05	0.000188723
ENSGALT00000002516	ENSGALG00000001648	LASP1	chr27:4053818-4068552	248.849	293.308	-0.237145	0.0206	0.0432772
ENSGALT00000024889	ENSGALG00000015431	UBXN2B	chr2:111687479-111704526	17.6769	10.0385	0.81632	5e-05	0.000188723
ENSGALT00000027473	ENSGALG00000017008	RCBTB1	chr1:168542419-168560395	14.2556	31.6798	-1.15203	5e-05	0.000188723
ENSGALT00000027403	ENSGALG00000016954	RGCC	chr1:165264941-165276995	89.0334	69.7279	0.352612	0.0008	0.00241807
ENSGALT00000007424	ENSGALG00000004659	ZER1	chr17:5247313-5261152	13.396	10.7462	0.317984	0.0047	0.011809
ENSGALT00000016203	ENSGALG00000009968	OTUD4	chr4:30460597-30498962	39.2478	28.4059	0.466422	0.00235	0.00635099
ENSGALT00000016201	ENSGALG00000009967	LRPPRC	chr3:24608803-24695385	41.4783	57.9988	-0.483666	5e-05	0.000188723
ENSGALT00000016200	ENSGALG00000009966	FRS2	chr1:35441390-35452629	40.3098	16.8568	1.2578	5e-05	0.000188723
ENSGALT00000010155	ENSGALG00000006286	USP31	chr14:6965317-6994980	16.0792	6.53097	1.29983	5e-05	0.000188723
ENSGALT00000002162	ENSGALG00000001419	DAB2IP	chr17:8490012-8608978	5.2905	6.80466	-0.363118	0.00555	0.0136823
ENSGALT00000001159	ENSGALG00000000800	PRMT7	chr11:267995-289201	33.1355	19.5145	0.763827	5e-05	0.000188723
ENSGALT00000001153	ENSGALG00000000795	MFSD12	chr28:1056663-1063290	15.3869	7.72498	0.994096	5e-05	0.000188723
ENSGALT00000012849	ENSGALG00000007912	ATP9A	chr20:13454133-13507093	10.3124	6.71189	0.619585	5e-05	0.000188723
ENSGALT00000023976	ENSGALG00000014857	SEPP1	chrZ:13448487-13455542	7.80434	12.6959	-0.702008	0.00055	0.00172976
ENSGALT00000023979	ENSGALG00000014859	ZNF131	chrZ:13472983-13485439	24.0565	8.59926	1.48414	5e-05	0.000188723
ENSGALT00000037868	ENSGALG00000012171	GPR39	chr7:29207876-29285815	1.40358	2.12555	-0.598723	0.0033	0.00859222
ENSGALT00000016549	ENSGALG00000010180	GLIS3	chrZ:26708082-26866140	5.22002	3.6886	0.500979	5e-05	0.000188723
ENSGALT00000030487	ENSGALG00000023768	EphA2	chr21:4318354-4326236	82.9273	12.9492	2.67899	5e-05	0.000188723
ENSGALT00000011857	ENSGALG00000007330	CTNND1	chr5:16245179-16269584	22.9587	32.2687	-0.491094	5e-05	0.000188723
ENSGALT00000003745	ENSGALG00000002377	ENO1	chr21:3215098-3227491	1929.96	3478.81	-0.850019	5e-05	0.000188723
ENSGALT00000010984	ENSGALG00000006793	NTRK3	chr10:12720631-12898276	0.550688	1.96838	-1.8377	5e-05	0.000188723
ENSGALT00000012922	ENSGALG00000007956	PLXDC2	chr2:18410965-18641995	42.2197	27.7057	0.60773	5e-05	0.000188723
ENSGALT00000014519	ENSGALG00000008933	CASP7	chr6:27042297-27062965	2.52855	3.59814	-0.508942	0.0031	0.00812274
ENSGALT00000014514	ENSGALG00000008930	B3GNT2	chr3:8951134-8968322	20.8111	17.2053	0.274502	0.01815	0.0387568
ENSGALT00000018298	ENSGALG00000011221	AGPAT9	chr4:45923984-45942793	28.4191	11.5445	1.29966	5e-05	0.000188723
ENSGALT00000028093	ENSGALG00000017405	NPR3	chrZ:9904566-9945803	5.87267	26.9035	-2.1957	5e-05	0.000188723
ENSGALT00000019967	ENSGALG00000012226	PPP1R17	chr2:49067175-49085386	0.532603	1.31	-1.29844	5e-05	0.000188723
ENSGALT00000031606	ENSGALG00000016427	ADAM17	chr3:95785002-95816690	22.0078	17.8351	0.303297	0.0061	0.0148704
ENSGALT00000004915	ENSGALG00000003113	RGS14	chr13:9441051-9446948	34.5443	26.0399	0.407724	0.0002	0.000685932
ENSGALT00000005353	ENSGALG00000003387	DNAJC21	chrZ:10426981-10441296	23.9086	15.0557	0.667219	5e-05	0.000188723
ENSGALT00000006920	ENSGALG00000004338	COL18A1	chr7:6650611-6686568	11.6233	15.4936	-0.41465	0.0064	0.0155101
ENSGALT00000024232	ENSGALG00000015025	VANGL1	chr1:79925661-79960263	12.8256	6.71884	0.932744	5e-05	0.000188723
ENSGALT00000044559	ENSGALG00000025937	FXYD6	chr24:5401364-5409343	22.7407	52.7574	-1.21409	5e-05	0.000188723
ENSGALT00000009539	ENSGALG00000005929	MAML1	chr13:12832819-12846993	15.6044	8.47781	0.880191	5e-05	0.000188723
ENSGALT00000009535	ENSGALG00000005927	-	chr5:9059013-9172816	25.5361	40.3787	-0.661057	5e-05	0.000188723
ENSGALT00000010062	ENSGALG00000006226	KLHL3	chr13:13818619-13851076	2.47473	3.76378	-0.604912	0.00025	0.000841166
ENSGALT00000007264	ENSGALG00000004564	FAM214A	chr10:8193074-8224905	47.4577	20.0119	1.24579	5e-05	0.000188723
ENSGALT00000007260	ENSGALG00000004562	HVCN1	chr15:5980334-5990657	2.38338	8.05206	-1.75635	5e-05	0.000188723
ENSGALT00000022399	ENSGALG00000013795	HIVEP2	chr3:52031851-52056523	30.3871	14.8264	1.03529	5e-05	0.000188723
ENSGALT00000004006	ENSGALG00000002540	RGS2	chr8:3555675-3558786	27.9304	12.3213	1.18067	5e-05	0.000188723
ENSGALT00000019581	ENSGALG00000011998	SEC24D	chr4:54343364-54387579	131.106	84.0941	0.640662	5e-05	0.000188723
ENSGALT00000022395	ENSGALG00000013794	MPPE1	chr2:97193844-97220472	4.30069	7.96392	-0.888911	5e-05	0.000188723
ENSGALT00000022198	ENSGALG00000013649	CNOT7	chr4:62758273-62777681	110.505	135.752	-0.296865	0.0027	0.00717933
ENSGALT00000036018	ENSGALG00000022440	EVA1B	chr23:4007213-4007707	9.80388	24.7924	-1.33847	5e-05	0.000188723
ENSGALT00000001634	ENSGALG00000001688	SEPT5	chr15:762963-772315	106.193	80.5412	0.398885	5e-05	0.000188723
ENSGALT00000026617	ENSGALG00000016500	FKBP1B	chr3:103866155-103869947	11.6772	30.6072	-1.39018	5e-05	0.000188723
ENSGALT00000021859	ENSGALG00000013403	MSANTD3	chr2:89091627-89098413	4.89864	10.4919	-1.09883	5e-05	0.000188723
[truncated: 1,260 more rows]
