# Supplementary material for: Deep Sequencing-Based Transcriptome Profiling Reveals Avian Interferon-Stimulated Genes and Provides Comprehensive Insight into Newcastle Disease Virus-Induced Host Responses
Source: Viruses. 2018 Mar 30;10(4):162. doi: 10.3390/v10040162 (PMC5923456; doi:10.3390/v10040162)
Supplement: Supplementary file 1 [file viruses-10-00162-s001.zip › SMTable2B-mRNA_Lasota_vs_Blank.DE_ALL_filter.xls]

transcript_id	gene_id	gene_name	gene_location	Lasota_FPKM	Blank_FPKM	log2(foldchange)	pvalue	qvalue
ENSGALT00000023681	ENSGALG00000014692	LMNB1	chrZ:56036834-56059845	57.6786	47.7135	0.273638	0.0098	0.0225996
ENSGALT00000019550	ENSGALG00000011982	PDE5A	chr4:54061071-54138749	29.0032	41.1104	-0.50329	5e-05	0.000188723
ENSGALT00000001747	ENSGALG00000001161	FLI1	chr24:986188-1055149	6.92932	10.3981	-0.585528	0.00015	0.000526317
ENSGALT00000026300	ENSGALG00000016302	ASAP1	chr2:140145616-140364260	10.2466	8.50363	0.269002	0.01275	0.0284287
ENSGALT00000032393	ENSGALG00000005997	WDR44	chr4:3269596-3290134	34.5286	22.3246	0.629156	5e-05	0.000188723
ENSGALT00000019340	ENSGALG00000011855	RHOJ	chr5:53322348-53366291	36.366	47.2176	-0.376735	0.0043	0.0109085
ENSGALT00000011649	ENSGALG00000007196	STXBP1	chr17:2439727-2445965	6.60948	3.65951	0.852888	5e-05	0.000188723
ENSGALT00000012879	ENSGALG00000007929	DIXDC1	chr24:6190722-6217912	1.84881	2.7827	-0.58989	0.0016	0.00451034
ENSGALT00000015703	ENSGALG00000009641	COL1A2	chr2:23702023-23740814	1224.63	1886.47	-0.623341	5e-05	0.000188723
ENSGALT00000044381	ENSGALG00000028015	HES1	chr9:12410466-12423754	0.993649	2.39301	-1.26802	5e-05	0.000188723
ENSGALT00000013679	ENSGALG00000008398	MPP4	chr7:11017901-11042872	1.90743	1.16877	0.706643	0.0019	0.00525661
ENSGALT00000025803	ENSGALG00000016017	SLC4A11	chr4:88388932-88471731	4.44456	9.8102	-1.14224	5e-05	0.000188723
ENSGALT00000045646	ENSGALG00000027874	CHAC1	chr5:23730411-23732558	20.5726	51.6003	-1.32665	5e-05	0.000188723
ENSGALT00000013876	ENSGALG00000008519	NR2C2	chr12:19731467-19749157	27.7429	19.5944	0.501678	5e-05	0.000188723
ENSGALT00000043393	ENSGALG00000027374	KLF9	chrZ:34879465-34892504	3.29311	4.898	-0.572742	0.00245	0.00659285
ENSGALT00000017560	ENSGALG00000010798	DHCR24	chr8:24157605-24165747	291.2	129.892	1.1647	5e-05	0.000188723
ENSGALT00000017566	ENSGALG00000010804	ANKMY2	chr2:28587086-28608532	34.3864	25.2022	0.448288	5e-05	0.000188723
ENSGALT00000030862	ENSGALG00000015758	PAG1	chr2:120988401-121062954	1.81916	3.80394	-1.06422	5e-05	0.000188723
ENSGALT00000013010	ENSGALG00000008018	SNAI1	chr20:14136360-14139739	28.4104	57.161	-1.00861	5e-05	0.000188723
ENSGALT00000001107	ENSGALG00000000912	KCNAB2	chr21:671444-684105	3.71542	5.99202	-0.689518	0.00065	0.00200771
ENSGALT00000010935	ENSGALG00000021104	SLC22A4	chr13:16146828-16184900	9.51879	6.94295	0.455229	0.0114	0.0258033
ENSGALT00000025027	ENSGALG00000015522	MYBL1	chr2:114842425-114865431	16.0075	8.95959	0.837246	5e-05	0.000188723
ENSGALT00000006656	ENSGALG00000004189	MAFK	chr14:2602064-2603983	72.7597	51.8659	0.488353	0.0002	0.000685932
ENSGALT00000014542	ENSGALG00000008944	FBXO11	chr3:8669452-8709640	52.1049	42.4953	0.294114	0.0043	0.0109085
ENSGALT00000018742	ENSGALG00000011502	MAP3K2	chr7:23100889-23121260	22.9529	17.3217	0.406096	0.0012	0.00348527
ENSGALT00000014545	ENSGALG00000008945	NEXN	chr8:17817584-17833703	19.3866	24.8283	-0.356924	0.0027	0.00717933
ENSGALT00000024772	ENSGALG00000015351	CBLB	chr1:86037077-86159219	17.0705	25.1111	-0.556819	5e-05	0.000188723
ENSGALT00000024775	ENSGALG00000015352	GAK	chrZ:53195969-53242965	14.8324	10.0099	0.567329	5e-05	0.000188723
ENSGALT00000028042	ENSGALG00000017358	YWHAG	chr19:4247943-4248600	74.4268	51.0185	0.544801	5e-05	0.000188723
ENSGALT00000027973	ENSGALG00000019036	SPCS2	chr1:194928950-194936582	126.97	89.0112	0.512431	5e-05	0.000188723
ENSGALT00000040527	ENSGALG00000002374	SLC9A9	chr9:10197230-10365969	2.3738	4.79581	-1.01458	5e-05	0.000188723
ENSGALT00000008744	ENSGALG00000005448	MYL3	chr2:3420142-3455225	1.25876	4.9555	-1.97703	0.0007	0.00214594
ENSGALT00000005307	ENSGALG00000003355	NOP16	chr13:9736930-9741756	26.7654	32.7352	-0.290472	0.0138	0.0304771
ENSGALT00000005305	ENSGALG00000003353	RAI14	chrZ:10323539-10401787	87.8216	136.013	-0.631098	5e-05	0.000188723
ENSGALT00000009563	ENSGALG00000005945	CANX	chr13:12858023-12874898	282.5	137.92	1.03442	5e-05	0.000188723
ENSGALT00000022327	ENSGALG00000013738	OPTN	chr1:6559299-6578617	40.9239	27.2048	0.589084	5e-05	0.000188723
ENSGALT00000019087	ENSGALG00000011678	DNAJC13	chr2:42832429-42885730	34.9707	28.1417	0.313438	0.00185	0.00513326
ENSGALT00000021535	ENSGALG00000013182	GRAMD4	chr1:15735374-15812307	13.4271	7.88303	0.768327	5e-05	0.000188723
ENSGALT00000007232	ENSGALG00000004542	ZMYND8	chr20:6114313-6173319	15.5558	18.8294	-0.275536	0.01205	0.0270751
ENSGALT00000015558	ENSGALG00000009556	PRICKLE1	chr1:29596114-29655026	17.2614	25.8684	-0.583642	5e-05	0.000188723
ENSGALT00000007351	ENSGALG00000004618	TAX1BP3	chr19:6641420-6644023	308.592	234.259	0.397592	5e-05	0.000188723
ENSGALT00000007358	ENSGALG00000004621	PREX1	chr20:6529945-6608286	21.4166	18.1693	0.237227	0.0226	0.046963
ENSGALT00000002482	ENSGALG00000001626	UTS2R	chr18:3633807-3634956	0.233524	0.845887	-1.8569	0.00545	0.0134671
ENSGALT00000002951	ENSGALG00000001910	SNAPC4	chr17:7892325-7906233	6.75283	5.02408	0.426632	0.0011	0.00322023
ENSGALT00000033368	ENSGALG00000020813	CCDC50	chr9:13133222-13169156	84.5616	102.315	-0.274943	0.0072	0.0172445
ENSGALT00000011071	ENSGALG00000006840	AKAP13	chr10:13472364-13497637	28.3332	35.1061	-0.309233	0.00245	0.00659285
ENSGALT00000026449	ENSGALG00000016399	SNTB1	chr2:136546689-136654781	4.67567	8.94862	-0.936494	5e-05	0.000188723
ENSGALT00000026444	ENSGALG00000016394	HAS2	chr2:136937864-136952782	5.86173	11.6895	-0.995813	5e-05	0.000188723
ENSGALT00000014738	ENSGALG00000009052	LBH	chr3:7979474-7990141	263.125	698.052	-1.40759	5e-05	0.000188723
ENSGALT00000016394	ENSGALG00000010084	EIF4G3	chr21:6635228-6706874	15.1346	11.1357	0.442654	5e-05	0.000188723
ENSGALT00000006336	ENSGALG00000003977	TWF2	chr12:2945887-2958336	81.0865	66.7171	0.281406	0.00535	0.0132442
ENSGALT00000025239	ENSGALG00000015653	JPH1	chr2:117820323-117897580	1.87591	2.704	-0.527505	0.0079	0.0187099
ENSGALT00000045929	ENSGALG00000026590	KLF13	chr10:5072622-5098236	12.0708	16.1388	-0.419012	0.00185	0.00513326
ENSGALT00000026773	ENSGALG00000016586	CCDC25	chr3:104804104-104814366	21.0023	27.2126	-0.373728	0.01295	0.0288169
ENSGALT00000025943	ENSGALG00000016102	CYP26B1	chr4:89675596-89685115	4.28072	6.94767	-0.698676	0.0002	0.000685932
ENSGALT00000024545	ENSGALG00000015211	DTNA	chr2:107131492-107228834	10.5896	13.2827	-0.326902	0.0059	0.0144421
ENSGALT00000024352	ENSGALG00000020554	-	chrZ:32976701-33409919	3.02017	4.70459	-0.63944	5e-05	0.000188723
ENSGALT00000009350	ENSGALG00000005821	FAM219A	chrZ:7535466-7764035	27.9305	17.7545	0.653659	5e-05	0.000188723
ENSGALT00000009355	ENSGALG00000005823	HDLBP	chr9:4446506-4467274	507.773	389.799	0.381454	0.0001	0.000360792
ENSGALT00000027898	ENSGALG00000017261	TENM4	chr1:191230961-191733590	3.51135	8.83221	-1.33075	5e-05	0.000188723
ENSGALT00000002306	ENSGALG00000001516	FHL3	chr23:3466392-3469668	126.426	206.008	-0.704405	5e-05	0.000188723
ENSGALT00000038569	ENSGALG00000006725	ACAN	chr10:12540335-12583712	0.878546	1.29108	-0.555389	0.01255	0.0280557
ENSGALT00000001372	ENSGALG00000000934	ZBTB43	chr17:10246460-10251303	20.959	13.5764	0.62647	5e-05	0.000188723
ENSGALT00000001374	ENSGALG00000000935	TUFT1	chr25:2103605-2117226	32.1451	19.9182	0.690514	5e-05	0.000188723
ENSGALT00000041122	ENSGALG00000002555	RET	chr6:4283163-4363396	1.35422	2.50974	-0.890075	0.00035	0.0011447
ENSGALT00000009683	ENSGALG00000006017	DOCK11	chr4:3309255-3364270	9.44413	11.5039	-0.28464	0.0087	0.0203525
ENSGALT00000008888	ENSGALG00000005540	MICAL2	chr5:7466933-7519456	37.3639	59.5989	-0.673639	5e-05	0.000188723
ENSGALT00000044955	ENSGALG00000027823	TFAP4	chr14:12682510-12687078	12.7586	16.0392	-0.33013	0.02155	0.0450415
ENSGALT00000026140	ENSGALG00000016216	NDRG1	chr2:141549216-141589409	73.5716	116.202	-0.659417	5e-05	0.000188723
ENSGALT00000026149	ENSGALG00000016220	WISP1	chr2:141532749-141540007	43.0614	116.67	-1.43796	5e-05	0.000188723
ENSGALT00000016800	ENSGALG00000010319	SYT1	chr1:39159692-39381692	3.96084	2.86492	0.467312	0.00805	0.0190227
ENSGALT00000016803	ENSGALG00000010322	JDP2	chr5:37546188-37550495	62.0569	43.6363	0.508062	0.0002	0.000685932
ENSGALT00000016802	ENSGALG00000010320	PAWR	chr1:39409647-39479066	48.4324	70.8315	-0.548419	5e-05	0.000188723
ENSGALT00000008552	ENSGALG00000005330	SNCAIP	chrZ:80929218-80978534	10.071	12.5586	-0.318473	0.00435	0.0110165
ENSGALT00000013137	ENSGALG00000008094	HSPD1	chr7:9720879-9729711	559.205	451.742	0.307878	0.0014	0.00400276
ENSGALT00000020524	ENSGALG00000012569	FBXO7	chr1:53191323-53229791	19.4349	23.446	-0.270694	0.0136	0.030098
ENSGALT00000037877	ENSGALG00000010908	CDCA7L	chr2:30690281-30698829	52.9355	36.9229	0.519721	5e-05	0.000188723
ENSGALT00000016610	ENSGALG00000010217	HECTD3	chr8:19826290-19837302	10.2092	13.6049	-0.414264	0.0007	0.00214594
ENSGALT00000010819	ENSGALG00000006695	BCR	chr15:8580819-8673155	11.4556	8.50533	0.429619	0.0004	0.00129296
ENSGALT00000012914	ENSGALG00000007952	AMOT	chr4:12913181-12975486	11.4065	17.0193	-0.577317	5e-05	0.000188723
ENSGALT00000025809	ENSGALG00000016022	RUNX1	chr1:105396886-105544588	4.77873	15.6452	-1.71102	5e-05	0.000188723
ENSGALT00000011863	ENSGALG00000007331	SVIL	chr2:14597994-14657468	54.3686	78.7727	-0.534923	5e-05	0.000188723
ENSGALT00000025009	ENSGALG00000015511	ROBO1	chr1:95642547-95948471	29.3322	37.6546	-0.360341	0.0005	0.00158504
ENSGALT00000003703	ENSGALG00000002349	KRT6A	LGE22C19W28_E50C23:679788-684914	2.21514	8.74151	-1.98049	5e-05	0.000188723
ENSGALT00000040502	ENSGALG00000004980	kcnma1	chr6:12928165-13365708	3.27187	2.23234	0.551557	0.00295	0.00777312
ENSGALT00000024209	ENSGALG00000015013	MSX1	chr4:78388176-78390740	5.64077	8.69797	-0.624787	0.0004	0.00129296
ENSGALT00000014159	ENSGALG00000008700	PDCD4	chr6:25683191-25696906	19.7868	42.7132	-1.11014	5e-05	0.000188723
ENSGALT00000043978	ENSGALG00000028517	EIF1	chr27:4500720-4644100	68.0465	52.3249	0.379023	0.00775	0.0184006
ENSGALT00000008764	ENSGALG00000005460	SLCO4A1	chr20:8527859-8554223	13.9462	6.75112	1.04667	5e-05	0.000188723
ENSGALT00000043625	ENSGALG00000027591	TSC22D2	chr9:23119141-23147022	45.1928	34.3421	0.396114	5e-05	0.000188723
ENSGALT00000020693	ENSGALG00000012683	RNF144B	chr2:60324505-60357712	3.40803	1.82662	0.899765	0.0009	0.00268716
ENSGALT00000027401	ENSGALG00000016953	NAA16	chr1:165191022-165255094	20.8231	15.7508	0.40276	0.0002	0.000685932
ENSGALT00000022695	ENSGALG00000014009	L3MBTL3	chr3:57322881-57425789	5.83202	8.05906	-0.466616	0.00415	0.010564
ENSGALT00000010098	ENSGALG00000006245	KLF15	chr12:10614315-10626926	4.96334	3.172	0.645916	0.00125	0.00361776
ENSGALT00000040590	ENSGALG00000024056	CHST3	chr6:11543129-11545869	33.7492	28.0103	0.268896	0.0142	0.0312243
ENSGALT00000019062	ENSGALG00000011661	SOD2	chr3:44923213-44929994	77.9407	95.6499	-0.295388	0.00725	0.0173493
ENSGALT00000021808	ENSGALG00000013366	TBL1X	chr1:124584255-124724404	35.2511	45.6092	-0.37166	0.00015	0.000526317
ENSGALT00000022906	ENSGALG00000014163	TTLL1	chr1:68626822-68645266	3.73157	2.7149	0.458882	0.0023	0.00623173
ENSGALT00000001955	ENSGALG00000001279	ZNF652	chr27:3392384-3400111	16.6256	12.3759	0.425878	0.00055	0.00172976
ENSGALT00000016009	ENSGALG00000009848	LPGAT1	chr3:21427205-21480741	36.331	45.775	-0.333357	0.0029	0.00765314
ENSGALT00000045566	ENSGALG00000028813	NRN1	chr2:65203623-65210310	7.98683	15.9813	-1.00069	5e-05	0.000188723
ENSGALT00000027574	ENSGALG00000017071	N4BP2L2	chr1:173762790-173787008	16.2426	11.5032	0.497755	5e-05	0.000188723
ENSGALT00000016007	ENSGALG00000009846	BBS5	chr7:18171746-18181640	16.2369	21.3616	-0.395741	0.00265	0.00706197
ENSGALT00000003145	ENSGALG00000002021	ZC3H12A	chr23:3723613-3732322	7.62711	5.8295	0.387766	0.0037	0.00952519
ENSGALT00000007808	ENSGALG00000004889	SLC2A1	chr21:6450515-6459194	102.778	75.5768	0.44352	5e-05	0.000188723
ENSGALT00000045908	ENSGALG00000026253	TMEM144	chr4:21242337-21257193	2.60016	1.97217	0.398823	0.00845	0.019827
ENSGALT00000026439	ENSGALG00000016390	ZHX2	chr2:137459620-137462113	5.02026	6.4436	-0.360104	0.01205	0.0270751
ENSGALT00000021113	ENSGALG00000012944	DENND5B	chr1:59564531-59674959	2.00168	2.71698	-0.440792	0.00085	0.00255275
ENSGALT00000003495	ENSGALG00000002232	RERE	chr21:3033462-3151837	5.77145	3.6469	0.662261	5e-05	0.000188723
ENSGALT00000031277	ENSGALG00000019690	WDR86	chr2:6203236-6221340	6.72255	14.8789	-1.14619	5e-05	0.000188723
ENSGALT00000020196	ENSGALG00000012365	PYGL	chr5:57852187-57865697	6.4355	8.57867	-0.414701	0.0002	0.000685932
ENSGALT00000020190	ENSGALG00000012361	NIN	chr5:57795665-57849300	7.61378	4.84877	0.650994	5e-05	0.000188723
ENSGALT00000031745	ENSGALG00000014834	NCOA7	chr3:59223033-59291522	19.6082	15.3889	0.349566	0.00215	0.00587424
ENSGALT00000026431	ENSGALG00000016386	DERL1	chr2:137483313-137498444	118.189	84.2435	0.48846	5e-05	0.000188723
ENSGALT00000005668	ENSGALG00000003582	SLC1A3	chrZ:11029528-11093852	1.03344	2.20422	-1.09282	5e-05	0.000188723
ENSGALT00000022979	ENSGALG00000014209	GPR155	chr7:16380663-16402658	9.09688	11.5301	-0.341963	0.00325	0.00847442
ENSGALT00000005663	ENSGALG00000003578	fn1	chr7:4333467-4382817	41.147	96.0773	-1.22341	0.00125	0.00361776
ENSGALT00000005664	ENSGALG00000003578	fn1	chr7:4333467-4382817	330.643	742.353	-1.16683	5e-05	0.000188723
ENSGALT00000005666	ENSGALG00000003580	MMP2	chr11:3182493-3220410	62.7661	104.335	-0.733172	5e-05	0.000188723
ENSGALT00000020221	ENSGALG00000012386	LATS1	chr3:47465700-47487403	16.7503	11.0266	0.603208	5e-05	0.000188723
ENSGALT00000036903	ENSGALG00000016443	HPCAL1	chr3:96291157-96342936	42.6487	30.642	0.476989	5e-05	0.000188723
ENSGALT00000002368	ENSGALG00000001558	MOV10	chr26:3486368-3492328	0.874738	1.29434	-0.565299	0.008	0.0189195
ENSGALT00000043879	ENSGALG00000027609	RAB40C	chr14:13530713-13555834	14.1854	8.96794	0.661562	5e-05	0.000188723
ENSGALT00000001315	ENSGALG00000000894	APCDD1	chr2:98186704-98213801	4.29119	6.66956	-0.636213	5e-05	0.000188723
ENSGALT00000013522	ENSGALG00000008306	FGL2	chr1:12549066-12605350	4.61999	2.93391	0.655067	5e-05	0.000188723
ENSGALT00000013524	ENSGALG00000008308	BHLHE40	chr12:18572198-18575093	30.797	74.2092	-1.26881	5e-05	0.000188723
ENSGALT00000013831	ENSGALG00000008487	TMCC1	chr12:19596794-19653917	18.7511	13.7444	0.448132	0.0001	0.000360792
ENSGALT00000038689	ENSGALG00000028128	HOXD8	chr7:15792589-15820406	5.52159	12.5687	-1.18668	5e-05	0.000188723
ENSGALT00000025678	ENSGALG00000015932	KCNQ5	chr3:80962160-81225706	3.24862	3.96569	-0.287745	0.02135	0.0446927
ENSGALT00000023753	ENSGALG00000014730	ELOVL7	chrZ:18735255-18767868	4.1909	3.13207	0.420145	0.0071	0.0170242
ENSGALT00000023755	ENSGALG00000014732	ERCC8	chrZ:18788218-18829343	5.56854	4.38739	0.343935	0.00805	0.0190227
ENSGALT00000035146	ENSGALG00000001561	MXRA8	chr21:2251267-2266024	68.3129	147.617	-1.11163	5e-05	0.000188723
ENSGALT00000004201	ENSGALG00000002667	OLFML2B	chr8:3773061-3782255	10.4795	24.4174	-1.22034	5e-05	0.000188723
ENSGALT00000004204	ENSGALG00000002670	ZC3H15	chr7:1350018-1362150	58.1956	49.3659	0.237394	0.0199	0.0420066
ENSGALT00000016820	ENSGALG00000010333	CNOT6L	chr4:34415666-34425383	10.4757	7.85933	0.414566	0.004	0.0102149
ENSGALT00000003964	ENSGALG00000002515	OLFM1	chr17:7609612-7627804	12.8691	16.2717	-0.338451	0.0069	0.0165955
ENSGALT00000012017	ENSGALG00000007426	MKX	chr2:15606689-15649798	35.9491	45.2336	-0.33144	0.0012	0.00348527
ENSGALT00000026696	ENSGALG00000016545	REPS2	chr1:120680044-120774095	0.876312	1.23951	-0.500253	0.00535	0.0132442
ENSGALT00000042811	ENSGALG00000027725	C20orf27	JH375599.1:20-3727	7.1573	10.6001	-0.566589	0.00555	0.0136823
ENSGALT00000019473	ENSGALG00000011938	TRAK1	chr2:44326507-44408536	29.5059	24.3108	0.279407	0.0074	0.0176675
ENSGALT00000045353	ENSGALG00000014213	PRR5	chr1:69852303-69938056	4.9274	7.80233	-0.663078	0.00115	0.0033547
ENSGALT00000040276	ENSGALG00000003999	NAV2	chr5:1856963-2042983	6.05222	4.56509	0.406819	0.0002	0.000685932
ENSGALT00000045686	ENSGALG00000026644	DBN1	chr13:9478587-9483755	18.2049	23.8022	-0.386771	0.0023	0.00623173
ENSGALT00000037100	ENSGALG00000013001	CTNND2	chr2:77784557-78033401	1.78106	3.11284	-0.805497	5e-05	0.000188723
ENSGALT00000019298	ENSGALG00000011823	FAT4	chr4:51926112-52061166	11.6084	16.976	-0.54833	5e-05	0.000188723
ENSGALT00000021615	ENSGALG00000013237	BCAN	chr25:494217-510241	1.39005	1.03277	0.428618	0.0195	0.0412737
ENSGALT00000007737	ENSGALG00000004845	TIMM10	chr5:16312072-16327147	14.0421	21.5939	-0.620867	0.0006	0.00186934
ENSGALT00000033333	ENSGALG00000006252	LMO4	chr8:14657095-14677322	66.6767	87.1307	-0.385999	0.0014	0.00400276
ENSGALT00000010519	ENSGALG00000006508	FGF13	chr4:4730770-4781663	1.35559	2.83123	-1.06251	0.00025	0.000841166
ENSGALT00000017520	ENSGALG00000010773	GREM2	chr3:35493724-35533009	8.79603	23.5328	-1.41975	5e-05	0.000188723
ENSGALT00000014990	ENSGALG00000009207	TRIM2	chr4:19316593-19349626	4.40201	6.36634	-0.532302	0.0008	0.00241807
ENSGALT00000002566	ENSGALG00000001677	SETBP1	chrZ:2629363-2878710	6.05971	9.65542	-0.672092	5e-05	0.000188723
ENSGALT00000014996	ENSGALG00000009212	MND1	chr4:19356586-19395067	14.0778	19.9711	-0.504489	0.001	0.00295897
ENSGALT00000044551	ENSGALG00000026891	NINJ1	chr12:6600513-6618168	11.6658	9.09366	0.359353	0.00335	0.00870816
ENSGALT00000017295	ENSGALG00000010629	ZCCHC11	chr8:23298894-23332482	17.5674	12.9194	0.443369	0.0001	0.000360792
ENSGALT00000044164	ENSGALG00000029157	MBNL3	chr4:3468510-3527002	31.4212	20.5173	0.614893	5e-05	0.000188723
ENSGALT00000025029	ENSGALG00000015524	VCPIP1	chr2:114881198-114894526	19.116	15.1841	0.332223	0.0019	0.00525661
ENSGALT00000003775	ENSGALG00000002397	PSPH	chr19:4870121-4880847	169.679	109.092	0.637263	5e-05	0.000188723
ENSGALT00000020050	ENSGALG00000012273	SOS2	chr5:57612587-57647290	10.0371	6.43302	0.64177	5e-05	0.000188723
ENSGALT00000015071	ENSGALG00000009260	TMEM62	chr5:25335009-25354971	20.036	13.2926	0.591973	5e-05	0.000188723
ENSGALT00000024224	ENSGALG00000015020	TMEM171	chrZ:24766637-24772418	14.4519	9.97475	0.534902	0.00095	0.00282283
ENSGALT00000024226	ENSGALG00000015022	FYN	chr3:65391999-65429033	28.5997	36.3832	-0.347274	0.00325	0.00847442
ENSGALT00000011599	ENSGALG00000007161	LRRK2	chr1:14805856-14871215	10.8823	6.57862	0.726126	5e-05	0.000188723
ENSGALT00000006691	ENSGALG00000004205	SOAT1	chr8:6145934-6172666	25.9709	20.3381	0.352713	0.00065	0.00200771
ENSGALT00000012820	ENSGALG00000007895	LDLRAD3	chr5:18566513-18666428	7.59047	11.9709	-0.657271	0.0001	0.000360792
ENSGALT00000036722	ENSGALG00000016666	CTSB	chr3:106998422-107007359	267.149	224.631	0.250088	0.01185	0.026689
ENSGALT00000004699	ENSGALG00000002971	NSD1	chr13:9540037-9588985	11.2828	9.05966	0.316598	0.00365	0.0094106
ENSGALT00000036689	ENSGALG00000016708	ENPP4	chr3:109323128-109327586	8.38551	5.50857	0.606219	0.0005	0.00158504
ENSGALT00000018246	ENSGALG00000011191	EML1	chr5:48159647-48241305	27.2211	21.8983	0.313908	0.00245	0.00659285
ENSGALT00000010074	ENSGALG00000006233	GALNT11	chr2:6503695-6527983	20.7189	16.5031	0.328208	0.00735	0.0175622
ENSGALT00000024292	ENSGALG00000015058	PTPRD	chrZ:28643719-28915973	8.61315	12.0538	-0.484876	5e-05	0.000188723
ENSGALT00000007313	ENSGALG00000004596	AR	chr4:429899-473927	3.48932	5.22625	-0.582831	5e-05	0.000188723
ENSGALT00000002999	ENSGALG00000001937	HEXA	chr10:1119691-1128948	13.5027	17.7296	-0.392911	0.0006	0.00186934
ENSGALT00000026481	ENSGALG00000016417	DSCC1	chr2:136256810-136267623	4.19666	6.75909	-0.687588	5e-05	0.000188723
ENSGALT00000021732	ENSGALG00000013306	DAGLA	chr5:301439-355869	3.1534	2.14701	0.554576	0.0008	0.00241807
ENSGALT00000014776	ENSGALG00000009081	ZNF106	chr5:24964877-24999878	19.4345	26.4962	-0.447171	5e-05	0.000188723
ENSGALT00000006190	ENSGALG00000003893	XPR1	chr8:5813032-5888825	22.3672	18.3175	0.288162	0.0102	0.023413
ENSGALT00000013172	ENSGALG00000008115	ATXN7L1	chr1:13831429-13898855	8.18262	5.60093	0.546897	0.00015	0.000526317
ENSGALT00000021134	ENSGALG00000012956	TMTC1	chr1:59846667-59987218	14.5539	22.5947	-0.634577	5e-05	0.000188723
ENSGALT00000043729	ENSGALG00000008163	PSME4	chr3:2876837-2941783	13.7173	10.6843	0.360503	0.0155	0.0337597
ENSGALT00000025900	ENSGALG00000016074	RIMS2	chr2:129328905-129695917	1.35016	1.77879	-0.397763	0.0073	0.0174587
ENSGALT00000031766	ENSGALG00000013971	SGK1	chr3:55463038-55468606	19.6841	34.8969	-0.826068	5e-05	0.000188723
ENSGALT00000005647	ENSGALG00000003566	SMURF2	chr18:6886921-6916604	38.343	72.3201	-0.915436	5e-05	0.000188723
ENSGALT00000022955	ENSGALG00000014192	ATP10D	chr4:66374738-66404130	1.51589	2.19762	-0.535771	0.00115	0.0033547
ENSGALT00000009310	ENSGALG00000005796	XBP1	chr15:7713030-7716156	308.767	227.799	0.438757	5e-05	0.000188723
ENSGALT00000009318	ENSGALG00000005803	ZNRF3	chr15:7788956-7795744	7.20279	4.96362	0.537163	0.00015	0.000526317
ENSGALT00000002347	ENSGALG00000001544	ADAMTS10	chr28:1745351-1791963	2.94457	6.14469	-1.06128	5e-05	0.000188723
ENSGALT00000002349	ENSGALG00000001545	RAB40B	chr18:3340421-3363541	3.43751	1.58109	1.12045	5e-05	0.000188723
ENSGALT00000036231	ENSGALG00000007302	ATXN7	chr12:13535650-13592553	6.33332	3.99232	0.665734	5e-05	0.000188723
ENSGALT00000004590	ENSGALG00000002909	CTGF	chr3:56638963-56641934	109.044	441.698	-2.01815	5e-05	0.000188723
ENSGALT00000004596	ENSGALG00000002911	MOXD1	chr3:56196430-56429310	1.91792	3.32085	-0.792011	5e-05	0.000188723
ENSGALT00000043839	ENSGALG00000028354	METRNL	chr18:3059723-3076510	26.4609	43.3038	-0.71063	5e-05	0.000188723
ENSGALT00000023770	ENSGALG00000014740	IPO11	chrZ:19348932-19422172	36.877	30.7228	0.263413	0.01125	0.0255117
ENSGALT00000026100	ENSGALG00000016191	PKNOX1	chr1:108960139-108987823	11.5221	15.5306	-0.430704	0.00045	0.00143933
ENSGALT00000015273	ENSGALG00000008676	RRBP1	chr3:14871337-14889265	121.028	100.986	0.261189	0.0088	0.0205433
ENSGALT00000016846	ENSGALG00000010347	CCNG2	chr4:34460741-34467515	18.2849	24.8358	-0.441769	0.0001	0.000360792
ENSGALT00000016841	ENSGALG00000010344	DHX36	chr9:22652323-22670920	35.1664	28.9502	0.280625	0.0059	0.0144421
ENSGALT00000015276	ENSGALG00000009379	SEC62	chr9:19344397-19360094	53.5129	43.4973	0.29896	0.00435	0.0110165
ENSGALT00000018050	ENSGALG00000011078	PTPN13	chr4:45225571-45330749	17.6235	20.9484	-0.249333	0.01585	0.0344228
ENSGALT00000026810	ENSGALG00000016611	WWC3	chr1:124275049-124368791	24.1749	19.3048	0.32455	0.0017	0.00476361
ENSGALT00000021457	ENSGALG00000013146	PLXNB2	chr1:20283171-20512301	39.8972	48.0751	-0.269004	0.0071	0.0170242
ENSGALT00000025747	ENSGALG00000015977	SMOX	chr4:87924321-87944779	8.80916	10.9943	-0.319683	0.0234	0.0483392
ENSGALT00000028041	ENSGALG00000017357	SRSF2	chr18:4216483-4217489	64.1226	48.0475	0.416373	0.00105	0.0030907
ENSGALT00000027677	ENSGALG00000017133	N6AMT2	chr1:178039373-178062911	10.8476	17.1307	-0.659212	0.00065	0.00200771
ENSGALT00000017509	ENSGALG00000010766	ATXN3	chr5:43832918-43844552	35.9209	45.3336	-0.335756	0.00335	0.00870816
ENSGALT00000002505	ENSGALG00000001640	RNF122	chr22:1603362-1619730	16.8557	27.973	-0.730799	5e-05	0.000188723
ENSGALT00000002504	ENSGALG00000001639	MTF1	chr23:3502046-3514489	19.9379	13.6385	0.547828	5e-05	0.000188723
ENSGALT00000017501	ENSGALG00000010762	OPN3	chr3:35153718-35169061	0.331055	0.840298	-1.34383	0.0076	0.0180955
ENSGALT00000010124	ENSGALG00000006264	KMT2C	chr2:6528610-6717633	11.3414	8.18791	0.470032	5e-05	0.000188723
ENSGALT00000041035	ENSGALG00000002704	AFAP1L1	chr13:7864572-7883261	1.30655	3.34755	-1.35734	5e-05	0.000188723
ENSGALT00000006907	ENSGALG00000004333	ABCA5	chr18:8232455-8254284	2.3424	3.51253	-0.584522	0.0001	0.000360792
ENSGALT00000037876	ENSGALG00000012178	PDGFB	chr1:50582286-50594411	4.35412	1.63932	1.40929	5e-05	0.000188723
ENSGALT00000003754	ENSGALG00000002375	NOTCH1	chr17:7809849-7842342	5.50199	4.09146	0.427338	0.0004	0.00129296
ENSGALT00000000212	ENSGALG00000000156	BRD2	chr16:79574-96270	35.9055	22.3896	0.68138	5e-05	0.000188723
ENSGALT00000025965	ENSGALG00000016116	EXT1	chr2:135082710-135111966	25.5229	34.3296	-0.42766	0.00025	0.000841166
ENSGALT00000042662	ENSGALG00000026858	BTG2	chr26:5157230-5161261	37.4937	27.8509	0.428924	5e-05	0.000188723
ENSGALT00000042664	ENSGALG00000028946	CSRP2	chr1:38160284-38171384	168.292	328.162	-0.963441	5e-05	0.000188723
ENSGALT00000042666	ENSGALG00000026181	STRIP2	chr1:710116-727850	0.255747	0.783048	-1.61438	5e-05	0.000188723
ENSGALT00000024710	ENSGALG00000015308	SEC63	chr3:66978000-67033488	85.8524	65.8741	0.382148	0.00015	0.000526317
ENSGALT00000024240	ENSGALG00000015030	NPC1	chr2:102694752-102735947	60.6169	49.2987	0.29817	0.00565	0.0138989
ENSGALT00000013972	ENSGALG00000008581	DUSP5	chr6:25517713-25527369	5.43439	2.75483	0.980154	5e-05	0.000188723
ENSGALT00000006422	ENSGALG00000004033	GALNT10	chr13:11480380-11556635	6.78621	4.92168	0.463453	0.0027	0.00717933
ENSGALT00000013975	ENSGALG00000008582	ADAM23	chr7:11905255-12015748	17.1813	13.9338	0.302249	0.0115	0.0259979
ENSGALT00000009500	ENSGALG00000005906	SQSTM1	chr13:12782158-12786548	72.6384	38.7835	0.90529	5e-05	0.000188723
ENSGALT00000022165	ENSGALG00000013624	FAM65B	chr2:90153585-90209672	7.96776	31.6369	-1.98936	5e-05	0.000188723
ENSGALT00000022162	ENSGALG00000013621	ATP6V1H	chr2:109964966-109989152	45.8883	25.4717	0.849232	5e-05	0.000188723
ENSGALT00000005367	ENSGALG00000003396	NFATC3	chr11:2799113-2841716	24.4929	16.0764	0.607417	5e-05	0.000188723
ENSGALT00000018261	ENSGALG00000011200	THBS2	chr3:40680693-40713177	134.289	367.419	-1.45209	5e-05	0.000188723
ENSGALT00000007298	ENSGALG00000004587	RC3H1	chr8:7324975-7355098	33.3063	22.4947	0.566208	5e-05	0.000188723
ENSGALT00000045398	ENSGALG00000007082	CREM	chr2:12930881-12960732	16.8906	8.26227	1.03161	5e-05	0.000188723
ENSGALT00000023388	ENSGALG00000022926	GPR162	chr1:76707977-76712482	3.72313	6.4616	-0.795376	5e-05	0.000188723
ENSGALT00000019023	ENSGALG00000011642	ANKRD17	chr4:50153706-50226185	27.4264	21.5776	0.34603	0.0006	0.00186934
ENSGALT00000043640	ENSGALG00000025864	WTIP	chr11:10526663-10597453	7.76797	6.16255	0.334011	0.0114	0.0258033
ENSGALT00000008674	ENSGALG00000005400	CACNA2D3	chr12:7310502-7722064	0.414609	0.949265	-1.19506	5e-05	0.000188723
ENSGALT00000015463	ENSGALG00000009500	CCDC132	chr2:23077766-23147847	29.0042	19.5101	0.572036	5e-05	0.000188723
ENSGALT00000037662	ENSGALG00000012211	PDLIM5	chr4:57807175-57923545	80.904	95.2036	-0.234805	0.0181	0.038663
ENSGALT00000000864	ENSGALG00000000611	PPP1R15B	chr26:1725756-1731836	28.4883	21.9161	0.378378	0.00025	0.000841166
ENSGALT00000000862	ENSGALG00000000610	CAMTA1	chr21:317577-475591	1.74559	1.08558	0.685246	0.0002	0.000685932
ENSGALT00000033786	ENSGALG00000021021	ARL4C	chr7:5654087-5654666	22.3741	31.4218	-0.48994	0.0024	0.00647551
ENSGALT00000014752	ENSGALG00000009064	FZD1	chr2:22261020-22263332	46.8651	115.136	-1.29676	5e-05	0.000188723
ENSGALT00000014750	ENSGALG00000009062	CDK14	chr2:21670335-22225112	26.5966	39.4541	-0.568932	5e-05	0.000188723
ENSGALT00000034317	ENSGALG00000021285	UNG	chr15:6645126-6648572	7.64066	10.1822	-0.414285	0.0197	0.0416416
ENSGALT00000019716	ENSGALG00000012069	EPDR1	chr2:46706838-46735913	42.6442	31.8865	0.419406	5e-05	0.000188723
ENSGALT00000017319	ENSGALG00000010646	STOX2	chr4:39065321-39190579	13.7427	10.4175	0.39966	0.00055	0.00172976
ENSGALT00000046004	ENSGALG00000027213	ALX1	chr1:41746968-41769781	0.3461	0.578941	-0.742229	0.0036	0.00929837
ENSGALT00000020401	ENSGALG00000012488	TST	chr1:51355165-51362344	21.6695	26.9002	-0.311948	0.01505	0.0328808
ENSGALT00000043880	ENSGALG00000027714	ATG10	chrZ:63193920-63278297	5.50964	7.10475	-0.366827	0.0047	0.011809
ENSGALT00000045944	ENSGALG00000029037	QDPR	chr4:75574424-75583312	34.9778	27.4636	0.34892	0.0039	0.00998985
ENSGALT00000007849	ENSGALG00000004907	KCTD15	chr11:10168413-10216329	11.7422	16.9995	-0.533786	5e-05	0.000188723
ENSGALT00000005993	ENSGALG00000003777	NELL1	chr5:2243249-2526700	5.53188	8.43149	-0.608018	5e-05	0.000188723
ENSGALT00000005992	ENSGALG00000003776	PRRC2B	chr17:6185874-6217198	41.15	32.1442	0.356335	0.00025	0.000841166
ENSGALT00000024345	ENSGALG00000015093	IMPACT	chr2:103033303-103051363	14.3188	8.40935	0.767845	5e-05	0.000188723
ENSGALT00000024432	ENSGALG00000015141	GDA	chrZ:35536009-35564814	0.98677	0.545194	0.855943	5e-05	0.000188723
ENSGALT00000009993	ENSGALG00000006193	TXNRD3	chr12:10366875-10387808	83.6875	61.6795	0.44022	0.0001	0.000360792
ENSGALT00000045382	ENSGALG00000026390	BAHD1	chr5:851697-867344	16.1945	10.3154	0.650705	5e-05	0.000188723
ENSGALT00000031370	ENSGALG00000019751	MICAL1	chr26:16130-27205	1.41896	4.32308	-1.60722	5e-05	0.000188723
ENSGALT00000024387	ENSGALG00000015115	MAMDC2	chrZ:34741070-34806237	3.76732	7.18173	-0.930793	5e-05	0.000188723
ENSGALT00000036256	ENSGALG00000005678	FLNB	chr12:8851101-8917084	157.427	213.407	-0.43892	5e-05	0.000188723
ENSGALT00000036257	ENSGALG00000005670	SLMAP	chr12:8746152-8821988	37.0943	57.7421	-0.638427	5e-05	0.000188723
ENSGALT00000004573	ENSGALG00000002898	ALPK2	chrZ:767644-796574	0.508671	0.855744	-0.750448	0.00035	0.0011447
ENSGALT00000044648	ENSGALG00000010361	MBNL1	chr9:22845453-22874966	44.4239	24.5408	0.856152	5e-05	0.000188723
ENSGALT00000009192	ENSGALG00000021313	PDGFRB	chr13:12566518-12588276	8.35199	15.4558	-0.887961	5e-05	0.000188723
ENSGALT00000005530	ENSGALG00000003495	ALDH9A1	chr8:5461869-5468336	30.2228	40.8293	-0.433966	0.00025	0.000841166
ENSGALT00000020881	ENSGALG00000012798	SSR1	chr2:64710799-64720473	971.119	741.97	0.388286	0.00015	0.000526317
ENSGALT00000018521	ENSGALG00000011351	HSP90AA1	chr5:49388165-49393962	1218.28	595.969	1.03154	5e-05	0.000188723
ENSGALT00000018131	ENSGALG00000011123	TAX1BP1	chr2:33446115-33496509	93.8316	74.2227	0.338212	0.0005	0.00158504
ENSGALT00000042857	ENSGALG00000027069	TSC22D3	chr4:1770826-1772689	20.0585	29.3782	-0.550527	5e-05	0.000188723
ENSGALT00000021439	ENSGALG00000013134	PLEKHA5	chr1:64579550-64672674	13.3388	15.832	-0.24721	0.01765	0.0378433
ENSGALT00000015259	ENSGALG00000010772	RGS7	chr3:35238581-35471485	0.481345	1.61905	-1.75001	5e-05	0.000188723
ENSGALT00000026389	ENSGALG00000016358	PTCHD1	chr1:117874035-117893768	5.76284	4.64603	0.310782	0.0218	0.0455043
ENSGALT00000013363	ENSGALG00000008206	TESC	chr15:11340778-11343535	0.885549	1.63382	-0.883607	0.01935	0.0409893
ENSGALT00000019926	ENSGALG00000012203	SAMD4A	chr5:56257303-56323004	13.0591	8.46128	0.626112	5e-05	0.000188723
ENSGALT00000015077	ENSGALG00000009266	FGA	chr4:19793619-19800505	0.193047	1.99965	-3.37273	5e-05	0.000188723
ENSGALT00000038170	ENSGALG00000011682	CNOT4	chr1:47632991-47703136	3.18045	2.17006	0.551494	0.0027	0.00717933
ENSGALT00000015787	ENSGALG00000009698	SLC38A1	chr1:30879381-30903892	91.944	110.937	-0.270915	0.0081	0.0191256
ENSGALT00000015871	ENSGALG00000009754	HK2	JH376259.1:20-21519	43.1298	27.2079	0.664659	5e-05	0.000188723
ENSGALT00000015789	ENSGALG00000009699	CCNL1	chr9:22236548-22248075	26.9737	20.2795	0.411535	0.00115	0.0033547
ENSGALT00000002237	ENSGALG00000001475	STMN1	chr23:3198616-3201919	435.215	593.014	-0.446339	5e-05	0.000188723
ENSGALT00000005515	ENSGALG00000003487	RAB8B	chr10:3618217-3639760	102.657	85.3323	0.266665	0.02035	0.0428085
ENSGALT00000034417	ENSGALG00000004304	TCF12	chr10:6903269-7058903	152.736	188.409	-0.302833	0.0058	0.0142184
ENSGALT00000026527	ENSGALG00000016444	ODC1	chr3:96350212-96356450	84.2025	63.2036	0.413857	5e-05	0.000188723
ENSGALT00000037507	ENSGALG00000013000	ADIPOR2	chr1:61067943-61110429	37.2864	24.6418	0.597545	5e-05	0.000188723
ENSGALT00000011201	ENSGALG00000006912	CPEB3	chr6:20399920-20475228	6.40695	4.0632	0.65702	5e-05	0.000188723
ENSGALT00000028017	ENSGALG00000017335	ILK	chr1:193534135-193539652	35.9775	42.5665	-0.242625	0.01675	0.0361536
ENSGALT00000013241	ENSGALG00000008152	SPATS2L	chr7:10641655-10668871	16.7594	20.2904	-0.275825	0.0179	0.0383056
ENSGALT00000015303	ENSGALG00000009393	CAV1	chr1:24999076-25013429	58.8749	77.6288	-0.398939	0.0023	0.00623173
ENSGALT00000039066	ENSGALG00000004624	MYO5A	chr10:8240551-8332115	19.8647	13.8174	0.523715	5e-05	0.000188723
ENSGALT00000024233	ENSGALG00000015026	TRAF3IP2	chr3:65438149-65463769	1.16972	2.29254	-0.970782	5e-05	0.000188723
ENSGALT00000025883	ENSGALG00000016066	ATP6V1C1	chr2:129067814-129088928	58.986	37.9989	0.634415	5e-05	0.000188723
ENSGALT00000010319	ENSGALG00000006390	CRKL	chr15:8263817-8276769	13.8642	9.58856	0.531979	5e-05	0.000188723
ENSGALT00000004384	ENSGALG00000002777	ACAA2	chrZ:985734-998068	84.3749	104.381	-0.306967	0.00215	0.00587424
ENSGALT00000022632	ENSGALG00000013962	HBS1L	chr3:55036624-55101252	48.4105	27.6535	0.80786	5e-05	0.000188723
ENSGALT00000005387	ENSGALG00000003406	RXRG	chr8:5123285-5137277	1.49443	3.84472	-1.36328	5e-05	0.000188723
ENSGALT00000010782	ENSGALG00000006665	GALNT6	LGE22C19W28_E50C23:883278-902735	0.659388	0.298279	1.14446	0.0006	0.00186934
ENSGALT00000043663	ENSGALG00000026178	RBBP6	chr14:6760519-6781809	18.1195	13.9473	0.37756	0.0107	0.0244273
ENSGALT00000014474	ENSGALG00000008901	PTGFR	chr8:17636432-17656088	3.51007	6.14186	-0.807176	5e-05	0.000188723
ENSGALT00000034558	ENSGALG00000004237	PRKAR1A	chr18:8136003-8149977	197.876	166.339	0.250476	0.0102	0.023413
ENSGALT00000007734	ENSGALG00000004844	SEMA6D	chr10:9402525-9419492	4.14732	7.7168	-0.895824	5e-05	0.000188723
ENSGALT00000020347	ENSGALG00000012447	TNS3	chr2:55148544-55369299	32.957	43.1502	-0.388785	0.00015	0.000526317
ENSGALT00000010812	ENSGALG00000006689	ABHD2	chr10:12480720-12504608	27.0482	17.3482	0.640747	5e-05	0.000188723
ENSGALT00000015869	ENSGALG00000009752	C1GALT1	chr2:24823338-24831591	44.5752	37.9446	0.232348	0.0195	0.0412737
ENSGALT00000044856	ENSGALG00000028678	CNNM4	JH375561.1:42147-49075	4.60075	3.21351	0.51772	0.00065	0.00200771
ENSGALT00000013546	ENSGALG00000008322	PTPN12	chr1:12381898-12422097	32.393	24.4397	0.406451	0.0001	0.000360792
ENSGALT00000022984	ENSGALG00000014213	PRR5	chr1:69852303-69938056	7.0169	10.6279	-0.598954	0.0008	0.00241807
ENSGALT00000006770	ENSGALG00000004256	DHRS3	chr21:5316085-5340991	12.026	18.8607	-0.649233	5e-05	0.000188723
ENSGALT00000006771	ENSGALG00000004257	TSPAN15	chr6:10506235-10517767	1.34881	0.527161	1.35538	0.0002	0.000685932
ENSGALT00000015343	ENSGALG00000009422	RGS10	chr6:29572854-29771556	20.2451	29.3271	-0.534663	0.0234	0.0483392
ENSGALT00000037691	ENSGALG00000011442	TGFBR2	chr2:40385524-40447574	4.09085	6.04651	-0.563702	0.00255	0.00682896
ENSGALT00000015342	ENSGALG00000009421	SRSF5	chr5:27151936-27156574	36.2445	21.7331	0.737869	5e-05	0.000188723
ENSGALT00000043007	ENSGALG00000026380	UBE2C	chr20:10853788-10854730	54.7034	42.5044	0.364017	0.0135	0.0299064
ENSGALT00000016607	ENSGALG00000010214	JADE1	chr4:34002113-34039693	14.3248	9.036	0.664756	5e-05	0.000188723
ENSGALT00000007462	ENSGALG00000004684	IPPK	chr12:3309394-3331363	16.1348	12.0808	0.417459	0.0006	0.00186934
ENSGALT00000015345	ENSGALG00000009424	foxp2	chr1:25847641-26191414	4.72778	6.08256	-0.363515	0.01505	0.0328808
ENSGALT00000043006	ENSGALG00000027761	TNFAIP8	chrZ:71438141-71475216	4.45731	5.88988	-0.402063	0.0013	0.00374641
ENSGALT00000023154	ENSGALG00000014329	FOXJ2	chr1:75249234-75287526	19.5138	16.4838	0.243449	0.0199	0.0420066
ENSGALT00000020285	ENSGALG00000012412	MTHFD1L	chr3:47933231-48068830	50.6066	65.2901	-0.367538	0.0001	0.000360792
ENSGALT00000004554	ENSGALG00000002888	CASZ1	chr21:3826145-3869802	0.74621	1.5382	-1.04359	5e-05	0.000188723
ENSGALT00000004734	ENSGALG00000002991	ARID5B	chr6:7726201-7822139	19.6689	24.9386	-0.342467	0.00145	0.00412929
ENSGALT00000014012	ENSGALG00000008604	TMEM255A	chr4:16410814-16432452	7.56492	5.20771	0.538674	0.0059	0.0144421
ENSGALT00000016602	ENSGALG00000010209	PGRMC2	chr4:33880611-33891275	48.4328	29.6636	0.707288	5e-05	0.000188723
ENSGALT00000022289	ENSGALG00000013708	CYB5A	chr2:91938566-91949880	115.491	89.8394	0.362363	0.00075	0.00228414
ENSGALT00000045334	ENSGALG00000028048	PTN	chr1:57819051-57871230	13.5019	24.0458	-0.832623	5e-05	0.000188723
ENSGALT00000013866	ENSGALG00000008513	C1GALT1C1	chr4:16343008-16344697	34.8805	22.0738	0.660087	5e-05	0.000188723
ENSGALT00000013939	ENSGALG00000008557	ARL5B	chr2:18960947-18977002	55.4907	72.5684	-0.387095	0.0002	0.000685932
ENSGALT00000002894	ENSGALG00000001864	C9orf72	chrZ:68538793-68553327	7.54224	6.16852	0.290068	0.02125	0.0445043
ENSGALT00000014903	ENSGALG00000009152	ATRNL1	chr6:27680833-28014799	10.5022	13.1873	-0.328465	0.00215	0.00587424
ENSGALT00000013309	ENSGALG00000008179	NT5C2	chr6:23043684-23098818	19.1274	23.744	-0.311923	0.0039	0.00998985
ENSGALT00000010570	ENSGALG00000006542	ESYT2	chr2:9467166-9532244	116.258	84.6974	0.456943	5e-05	0.000188723
ENSGALT00000043862	ENSGALG00000028530	PRKACB	chr8:15584074-15620490	36.1945	25.9178	0.481828	5e-05	0.000188723
ENSGALT00000033354	ENSGALG00000006038	TGFBR3	chr8:13289999-13400096	22.6322	28.325	-0.323699	0.0013	0.00374641
ENSGALT00000000926	ENSGALG00000000652	ACOT7	chr21:604536-626571	26.1665	19.5258	0.422336	0.00055	0.00172976
ENSGALT00000026501	ENSGALG00000016428	Enpp2	chr2:136104591-136163574	1.80877	2.87041	-0.66625	0.0001	0.000360792
ENSGALT00000030996	ENSGALG00000022909	PTPN3	chr2:84632424-84785709	3.73334	2.55635	0.54638	0.0003	0.000995718
ENSGALT00000043593	ENSGALG00000027655	TRABD2B	chr8:21100765-21356721	1.89516	4.68397	-1.30541	5e-05	0.000188723
ENSGALT00000023900	ENSGALG00000014804	THBS4	chrZ:21874359-21912694	9.06716	16.9707	-0.904324	5e-05	0.000188723
ENSGALT00000012431	ENSGALG00000007669	EGR1	chr13:17704809-17707611	6.50176	12.4527	-0.937559	5e-05	0.000188723
ENSGALT00000023908	ENSGALG00000014808	KIAA2018	chr1:78682996-78695839	2.91401	1.73076	0.751602	5e-05	0.000188723
ENSGALT00000016725	ENSGALG00000010282	TMEM63B	chr3:29695217-29732173	54.9299	46.7308	0.23322	0.0219	0.0456895
ENSGALT00000019620	ENSGALG00000012023	DACT1	chr5:54991343-55000030	21.0944	55.7321	-1.40165	5e-05	0.000188723
ENSGALT00000040737	ENSGALG00000024120	VANGL2	chr25:1203874-1214181	3.74713	5.05001	-0.430501	0.01075	0.0245251
ENSGALT00000004947	ENSGALG00000003129	RAB11FIP1	chr22:2219555-2228649	4.39166	3.36388	0.384638	0.00705	0.0169234
ENSGALT00000012888	ENSGALG00000007932	TRAF6	chr5:18776382-18793694	8.12302	6.31945	0.362218	0.0096	0.0221935
ENSGALT00000029195	ENSGALG00000011635	TFCP2L1	chr7:25539596-25568408	1.12134	4.25572	-1.92418	5e-05	0.000188723
ENSGALT00000009271	ENSGALG00000005772	BOK	chr9:4595628-4607031	9.7463	16.2627	-0.738644	0.0001	0.000360792
ENSGALT00000005018	ENSGALG00000003168	MTMR12	chrZ:9567396-9601423	10.158	6.18147	0.716589	5e-05	0.000188723
ENSGALT00000013683	ENSGALG00000008399	ANKRD12	chr2:98462086-98504384	3.40198	2.50518	0.44146	0.00075	0.00228414
ENSGALT00000010371	ENSGALG00000006425	SLC6A6	chr12:10950981-10995867	34.3543	46.2644	-0.429413	0.00015	0.000526317
ENSGALT00000001259	ENSGALG00000000860	SLC7A6	chr11:292761-318940	20.3804	26.4961	-0.378598	0.0019	0.00525661
ENSGALT00000010372	ENSGALG00000006426	PAK2	chr9:4139320-4162444	43.3928	29.6136	0.551197	5e-05	0.000188723
ENSGALT00000010015	ENSGALG00000006205	GTF2B	chr8:14094683-14112336	64.1432	47.0074	0.448409	5e-05	0.000188723
ENSGALT00000009011	ENSGALG00000005616	ARSI	chr13:12503422-12507422	0.799186	2.51331	-1.65299	5e-05	0.000188723
ENSGALT00000036592	ENSGALG00000016751	TMEM131	chr1:131443218-131531601	27.1187	20.2723	0.419777	5e-05	0.000188723
ENSGALT00000044288	ENSGALG00000029166	UBTD1	chr6:21867371-21868574	10.0262	6.74716	0.571417	0.00125	0.00361776
ENSGALT00000018451	ENSGALG00000011309	PLXNC1	chr1:44935662-45003163	1.69286	2.72467	-0.686621	5e-05	0.000188723
ENSGALT00000036650	ENSGALG00000015782	ZFAND1	chr2:121279567-121285857	11.5747	8.5979	0.428921	0.00235	0.00635099
ENSGALT00000011427	ENSGALG00000007054	TBC1D16	chr18:9845356-9870528	4.38406	6.15565	-0.489645	0.0003	0.000995718
ENSGALT00000011424	ENSGALG00000007053	FAM43A	chr9:12291915-12293004	30.6085	58.4053	-0.932168	5e-05	0.000188723
ENSGALT00000018959	ENSGALG00000011609	ABTB2	chr5:17831848-17958154	3.1973	2.29739	0.476857	0.00255	0.00682896
ENSGALT00000027763	ENSGALG00000017183	MMP13	chr1:181647082-181654718	1.78976	12.5299	-2.80754	5e-05	0.000188723
ENSGALT00000045297	ENSGALG00000028580	C15orf48	chr10:10168343-10171832	8.95948	11.1912	-0.320883	0.01905	0.0404345
ENSGALT00000019682	ENSGALG00000012050	TNRC6B	chr1:49977774-50105059	22.1123	14.0276	0.656585	5e-05	0.000188723
ENSGALT00000009951	ENSGALG00000006163	LARP4	LGE22C19W28_E50C23:218463-229189	49.5594	37.182	0.414556	0.0001	0.000360792
ENSGALT00000021996	ENSGALG00000013505	SYNE1	chr3:48447031-48720659	10.5069	8.86681	0.244855	0.01325	0.0294169
ENSGALT00000043867	ENSGALG00000025858	LUZP1	chr23:1675244-1682832	18.4286	14.4258	0.35329	0.0018	0.00501294
ENSGALT00000044280	ENSGALG00000027905	CSRNP1	chr2:5229743-5238803	38.4608	31.3381	0.295471	0.0037	0.00952519
ENSGALT00000013116	ENSGALG00000008081	PIK3CG	chr1:14213410-14241547	13.2906	8.56173	0.634431	5e-05	0.000188723
ENSGALT00000005954	ENSGALG00000003750	PLCG1	chr20:5257491-5275237	7.4119	9.44193	-0.349238	0.00425	0.0107927
ENSGALT00000027116	ENSGALG00000016795	TGFBRAP1	chr1:134450448-134476912	19.8999	13.2641	0.585229	5e-05	0.000188723
ENSGALT00000015848	ENSGALG00000009738	CTBP2	chr6:31682849-31806879	15.5046	8.44445	0.87662	0.01265	0.0282467
ENSGALT00000015849	ENSGALG00000009739	AMIGO2	chr1:31191403-31200927	1.63462	2.55839	-0.646286	0.0037	0.00952519
ENSGALT00000015841	ENSGALG00000009732	PCDH18	chr4:28118549-28128788	14.8209	28.617	-0.949235	5e-05	0.000188723
ENSGALT00000016472	ENSGALG00000010129	PLK3	chr8:19682158-19688303	5.79019	3.46512	0.740705	5e-05	0.000188723
ENSGALT00000007883	ENSGALG00000004928	SSH1	chr15:6570786-6598063	8.74045	11.1371	-0.349597	0.00395	0.010104
ENSGALT00000030073	ENSGALG00000017179	PDGFD	chr1:181229611-181286186	85.8336	118.952	-0.470764	5e-05	0.000188723
ENSGALT00000020118	ENSGALG00000012310	RALA	chr2:50456463-50464743	51.2336	38.6635	0.406121	0.00265	0.00706197
ENSGALT00000028346	ENSGALG00000017644	COTL1	chr11:16284724-16301412	68.0668	94.7131	-0.476612	0.0008	0.00241807
ENSGALT00000036925	ENSGALG00000016403	ID2	chr3:95424294-95426233	33.4895	108.183	-1.69169	5e-05	0.000188723
ENSGALT00000006026	ENSGALG00000003799	USP4	chr12:2803374-2832569	36.3997	30.371	0.261231	0.01335	0.0296139
ENSGALT00000003508	ENSGALG00000002242	GALNT9	chr15:2342101-2458959	0.676987	1.08407	-0.679258	0.0183	0.0390416
ENSGALT00000041125	ENSGALG00000002555	RET	chr6:4283163-4363396	0.984666	1.67421	-0.76577	0.00065	0.00200771
ENSGALT00000040399	ENSGALG00000023975	SLC25A39	chr27:2981838-2988185	18.7893	23.2724	-0.308708	0.0077	0.0182965
ENSGALT00000026819	ENSGALG00000016617	NCOA1	chr3:105103874-105211518	2.58568	1.87585	0.462996	0.006	0.0146547
ENSGALT00000042895	ENSGALG00000011254	SATB1	chr2:35683543-35774433	1.17665	0.681625	0.787632	0.0228	0.047308
ENSGALT00000044903	ENSGALG00000028420	SAMD5	chr3:46522592-46647011	9.3619	12.9555	-0.468687	0.00255	0.00682896
ENSGALT00000008286	ENSGALG00000005160	VMP1	chr19:7310471-7366450	109.229	152.897	-0.485204	5e-05	0.000188723
ENSGALT00000009480	ENSGALG00000005892	SCUBE2	chr5:8927056-8961764	0.813295	1.19518	-0.555377	0.01155	0.0260977
ENSGALT00000027690	ENSGALG00000017145	MPHOSPH8	chr1:178467722-178488014	5.05702	3.51077	0.526498	0.0034	0.00882681
ENSGALT00000015210	ENSGALG00000009340	TRIM63	chr23:3171701-3175771	0.905959	1.45209	-0.680611	0.0051	0.0127072
ENSGALT00000009730	ENSGALG00000006041	BNC1	chr10:10797188-10815208	1.82193	4.5382	-1.31665	5e-05	0.000188723
ENSGALT00000007577	ENSGALG00000004754	OBSCN	chr2:2080438-2253956	2.14094	2.67804	-0.322933	0.00335	0.00870816
ENSGALT00000044000	ENSGALG00000027678	SLC35G1	chr6:19821568-19832272	5.34752	2.88898	0.888308	5e-05	0.000188723
ENSGALT00000001830	ENSGALG00000001207	PLCH2	chr21:1471394-1504374	0.963897	0.44655	1.11006	5e-05	0.000188723
ENSGALT00000001834	ENSGALG00000001208	PPP2R3A	chr9:99928-140754	10.0513	13.4822	-0.423668	0.0001	0.000360792
ENSGALT00000016744	ENSGALG00000010291	RBPMS	chr4:34187718-34191329	34.2294	27.915	0.294196	0.0075	0.0178765
ENSGALT00000012184	ENSGALG00000007533	NPEPL1	chr20:11405821-11418211	50.1239	41.4353	0.274638	0.00725	0.0173493
ENSGALT00000011741	ENSGALG00000007253	IL1RAP	chr9:13337287-13367409	22.8359	30.5619	-0.42043	0.0008	0.00241807
ENSGALT00000026565	ENSGALG00000016464	VSNL1	chr3:99739836-99814889	31.4829	18.2948	0.783134	5e-05	0.000188723
ENSGALT00000009170	ENSGALG00000005716	SBF2	chr5:8431508-8661177	37.2266	46.538	-0.322077	0.0013	0.00374641
ENSGALT00000037892	ENSGALG00000012135	ATF4	chr1:50456692-50459626	477.276	381.418	0.323451	0.0007	0.00214594
ENSGALT00000037896	ENSGALG00000023157	REEP5	chrZ:45811318-45828704	224.437	186.333	0.268426	0.00685	0.0164913
ENSGALT00000045711	ENSGALG00000028284	PTX3	chr9:22173836-22221855	61.255	420.508	-2.77923	5e-05	0.000188723
ENSGALT00000040944	ENSGALG00000003701	SGMS1	chr6:9220413-9298611	10.3796	4.75712	1.12559	5e-05	0.000188723
ENSGALT00000043948	ENSGALG00000026366	TTN	chr7:14695976-14885623	16.2471	24.0942	-0.568503	5e-05	0.000188723
ENSGALT00000017165	ENSGALG00000010547	YIPF4	chr3:31023155-31038448	44.0206	27.9214	0.656809	5e-05	0.000188723
ENSGALT00000023082	ENSGALG00000014270	SCRN3	chr7:16404275-16412287	18.0767	12.0992	0.579226	5e-05	0.000188723
ENSGALT00000012451	ENSGALG00000007681	HTR2B	chr9:14616053-14669519	8.66051	26.045	-1.58848	0.0054	0.0133547
ENSGALT00000034015	ENSGALG00000021135	HAPLN3	chr10:12534845-12538880	0.246783	0.701321	-1.50683	0.00175	0.00488559
ENSGALT00000025863	ENSGALG00000016052	DSCR3	chr1:106439035-106457226	22.0802	18.4418	0.25977	0.01925	0.0408104
ENSGALT00000031003	ENSGALG00000013073	UPP1	chr2:79901607-79911905	12.6486	6.19314	1.03024	5e-05	0.000188723
ENSGALT00000010584	ENSGALG00000006555	IGF2	chr5:13148582-13163279	5.45939	17.3576	-1.66875	5e-05	0.000188723
ENSGALT00000008397	ENSGALG00000005226	MYOZ1	chr6:15579531-15591960	4.29021	6.92075	-0.689881	0.0016	0.00451034
ENSGALT00000010356	ENSGALG00000006417	SEC24A	chr13:15039100-15059788	52.6595	38.4514	0.453659	5e-05	0.000188723
ENSGALT00000010359	ENSGALG00000006418	PDPK1	chr14:7329855-7360340	37.0152	30.458	0.281296	0.00555	0.0136823
ENSGALT00000007760	ENSGALG00000004858	FICD	chr15:6496564-6498936	45.8109	14.5968	1.65003	5e-05	0.000188723
ENSGALT00000023672	ENSGALG00000014688	ZYX	chr1:77014768-77026185	34.1369	27.5985	0.306743	0.0041	0.0104493
ENSGALT00000001647	ENSGALG00000001099	ANKHD1	chr13:990191-1095980	17.9642	14.2401	0.335161	0.02285	0.0473809
ENSGALT00000011407	ENSGALG00000007041	HDX	chr4:8906960-8943986	12.419	8.31962	0.577964	5e-05	0.000188723
ENSGALT00000004076	ENSGALG00000002588	PPARD	chr26:4031133-4047758	27.3881	20.1238	0.44465	0.0003	0.000995718
ENSGALT00000018603	ENSGALG00000011405	SLC4A7	chr2:39023044-39102309	50.6455	33.4288	0.599344	5e-05	0.000188723
ENSGALT00000005246	ENSGALG00000003311	FGFR1	chr22:2331114-2345392	25.9248	14.2138	0.867042	5e-05	0.000188723
ENSGALT00000000518	ENSGALG00000000378	SLC25A37	chr22:1178851-1187688	22.2861	11.2482	0.986454	5e-05	0.000188723
ENSGALT00000021209	ENSGALG00000012992	WNK1	chr1:60573791-60671286	15.058	10.4197	0.531223	5e-05	0.000188723
ENSGALT00000018724	ENSGALG00000011487	SHROOM3	chr4:49156408-49291621	6.09244	9.9732	-0.711036	5e-05	0.000188723
ENSGALT00000029943	ENSGALG00000018976	LYSMD2	chr10:8581241-8590880	33.5699	26.1368	0.361085	0.0155	0.0337597
ENSGALT00000040292	ENSGALG00000023933	G0S2	chr26:3082073-3082959	75.9811	184.912	-1.28313	5e-05	0.000188723
ENSGALT00000016171	ENSGALG00000009946	HECTD1	chr5:33616117-33666611	90.5724	74.2046	0.287562	0.003	0.00789134
ENSGALT00000016174	ENSGALG00000009947	PLEKHH2	chr3:24491109-24545482	8.05321	6.68483	0.268673	0.01505	0.0328808
ENSGALT00000038914	ENSGALG00000002747	FASN	chr18:4886001-4935063	199.345	121.828	0.710424	5e-05	0.000188723
ENSGALT00000017374	ENSGALG00000010680	TTC7B	chr5:43240581-43373750	5.59167	3.62761	0.624259	0.0001	0.000360792
ENSGALT00000005933	ENSGALG00000003739	SALL1	chr11:5418070-5433815	0.774701	1.16081	-0.583425	0.00125	0.00361776
ENSGALT00000003692	ENSGALG00000002342	GPC1	chr9:2207168-2371382	24.0169	29.6072	-0.301898	0.00365	0.0094106
ENSGALT00000003696	ENSGALG00000002345	ATG12	chrZ:72756344-72758979	33.6362	25.0032	0.427901	0.00075	0.00228414
ENSGALT00000003944	ENSGALG00000002501	VKORC1L1	chr19:4905636-4915760	85.0986	39.2102	1.1179	5e-05	0.000188723
ENSGALT00000043364	ENSGALG00000028143	GADD45B	JH376255.1:36-5193	70.1204	132.724	-0.920518	5e-05	0.000188723
ENSGALT00000025326	ENSGALG00000015704	TXN	chrZ:66343848-66349205	2454.78	3446.86	-0.489689	5e-05	0.000188723
ENSGALT00000000359	ENSGALG00000000273	FER	chrZ:47266589-47438863	30.8094	25.4524	0.275566	0.0114	0.0258033
ENSGALT00000024497	ENSGALG00000015181	GAREM	chr2:106104444-106201400	7.59341	5.25731	0.530422	0.00015	0.000526317
ENSGALT00000023444	ENSGALG00000014528	ENO2	chr1:76766962-76776197	21.9763	15.9426	0.463064	0.00015	0.000526317
ENSGALT00000003527	ENSGALG00000021631	AGO3	chr23:4111970-4133770	33.6515	27.0306	0.316076	0.00235	0.00635099
ENSGALT00000016515	ENSGALG00000010158	KANK1	chrZ:25704767-25796933	5.6711	7.11467	-0.327169	0.0035	0.00905951
ENSGALT00000009608	ENSGALG00000005976	TCEA2	chr20:9699116-9715280	23.3519	30.7659	-0.397787	0.0015	0.00425862
ENSGALT00000005205	ENSGALG00000003289	CHUK	chr6:8827167-8850022	40.8988	32.7842	0.319056	0.00265	0.00706197
ENSGALT00000036946	ENSGALG00000022887	KBTBD11	chr3:90436442-90438227	3.88242	7.31926	-0.914743	5e-05	0.000188723
ENSGALT00000017356	ENSGALG00000010668	WWC2	chr4:39331593-39416540	33.8664	27.1312	0.319903	0.00215	0.00587424
ENSGALT00000007674	ENSGALG00000004805	DMXL2	chr10:8763458-8813670	7.99402	5.77969	0.467929	5e-05	0.000188723
ENSGALT00000020791	ENSGALG00000012740	ADAM12	chr6:32099555-32274313	4.86326	9.27975	-0.932161	5e-05	0.000188723
ENSGALT00000020544	ENSGALG00000012577	FRMD3	chrZ:39667817-39812156	4.24511	6.57083	-0.630272	5e-05	0.000188723
ENSGALT00000016982	ENSGALG00000010428	FAM98A	chr3:30398551-30414526	58.3903	46.2576	0.336038	0.0012	0.00348527
ENSGALT00000020798	ENSGALG00000012744	TMEM170B	chr2:63035619-63055532	28.3274	42.9467	-0.60035	5e-05	0.000188723
ENSGALT00000011955	ENSGALG00000007392	ADAMTS9	chr12:13713808-13779455	1.59284	4.75118	-1.57669	5e-05	0.000188723
ENSGALT00000017350	ENSGALG00000010664	KIF26B	chr3:33669292-33956337	1.40845	4.63224	-1.7176	5e-05	0.000188723
ENSGALT00000027361	ENSGALG00000016925	TBC1D4	chr1:154275639-154383017	3.90044	5.05155	-0.373088	0.00345	0.00894359
ENSGALT00000020869	ENSGALG00000012790	DSP	chr2:64611441-64640267	1.57018	2.91716	-0.893636	5e-05	0.000188723
ENSGALT00000017359	ENSGALG00000010669	TDP1	chr5:42892401-42988286	3.16547	4.46489	-0.496205	0.0003	0.000995718
ENSGALT00000039537	ENSGALG00000008837	PELI1	chr3:9521291-9539167	35.7236	21.23	0.750773	5e-05	0.000188723
ENSGALT00000022420	ENSGALG00000013814	IMPA2	chr2:97173754-97193841	12.3474	23.7661	-0.944703	5e-05	0.000188723
ENSGALT00000002857	ENSGALG00000001845	PHTF1	chr26:3660355-3671381	13.1804	18.1624	-0.462563	5e-05	0.000188723
ENSGALT00000024669	ENSGALG00000015284	RGMB	chrZ:51161497-51174131	5.45435	2.95286	0.885296	5e-05	0.000188723
ENSGALT00000007519	ENSGALG00000004722	ASPN	chr12:3333635-3452411	21.7655	41.3202	-0.924803	5e-05	0.000188723
ENSGALT00000015091	ENSGALG00000009276	LRAT	chr4:19868513-19870899	1.14559	0.676335	0.760283	0.0079	0.0187099
ENSGALT00000044023	ENSGALG00000028200	DPYSL5	AADN03026785.1:20-1534	0.789652	2.51428	-1.67086	5e-05	0.000188723
ENSGALT00000014942	ENSGALG00000009172	OSBPL6	chr7:14935827-14977668	12.2374	10.0193	0.288524	0.0175	0.037565
ENSGALT00000019723	ENSGALG00000012073	SFRP4	chr2:46736953-46746402	4.66735	6.52082	-0.482451	0.00245	0.00659285
ENSGALT00000026092	ENSGALG00000016189	AGO2	chr2:145239341-145282979	11.4372	8.68047	0.397891	0.0017	0.00476361
ENSGALT00000024496	ENSGALG00000015180	PSAT1	chrZ:37821950-37840565	123.088	101.826	0.273581	0.0062	0.0150878
ENSGALT00000026230	ENSGALG00000016267	PHF3	chr3:84989885-85028060	38.2316	31.3768	0.285068	0.00415	0.010564
ENSGALT00000026237	ENSGALG00000016271	PTP4A1	chr3:85052533-85067541	122.706	71.8112	0.77292	5e-05	0.000188723
ENSGALT00000037707	ENSGALG00000010346	TGFB3	chr5:37739713-37747666	252.527	651.543	-1.36742	5e-05	0.000188723
ENSGALT00000037704	ENSGALG00000011182	DLL1	chr3:40170398-40178161	0.531379	0.947869	-0.834946	0.00365	0.0094106
ENSGALT00000003322	ENSGALG00000002125	TMOD1	chrZ:70616134-70631808	5.96083	9.8627	-0.726468	5e-05	0.000188723
ENSGALT00000003324	ENSGALG00000002127	LSM10	chr23:3987206-3988233	2.32255	3.90209	-0.748538	0.0142	0.0312243
ENSGALT00000024539	ENSGALG00000015208	ROR2	chrZ:44325333-44479158	4.8687	7.02255	-0.52846	5e-05	0.000188723
ENSGALT00000012473	ENSGALG00000007697	MGEA5	chr6:22218752-22241000	50.5598	35.2829	0.51902	5e-05	0.000188723
ENSGALT00000012477	ENSGALG00000007700	CTTN	chr5:17194490-17214839	142.058	104.424	0.444031	5e-05	0.000188723
ENSGALT00000037566	ENSGALG00000023066	DNAJA1	chrZ:70417888-70424546	122.967	68.2485	0.849403	5e-05	0.000188723
ENSGALT00000016542	ENSGALG00000010175	HSP90AB1	chr3:29630921-29636756	236.91	319.862	-0.433108	5e-05	0.000188723
ENSGALT00000025446	ENSGALG00000015779	PM20D2	chr3:75200803-75217332	10.8308	14.0965	-0.380195	0.0009	0.00268716
ENSGALT00000003064	ENSGALG00000001972	PRPF38B	chr8:1242819-1250448	28.8837	23.0265	0.326959	0.00535	0.0132442
ENSGALT00000043264	ENSGALG00000027786	SOCS3	chr18:10116717-10117433	7.30145	10.5448	-0.530274	0.00795	0.0188143
ENSGALT00000019676	ENSGALG00000012046	ARPP21	chr2:46033521-46131223	3.01066	3.9953	-0.408222	0.00875	0.0204523
ENSGALT00000037951	ENSGALG00000011404	HOPX	chr4:48685348-48688644	10.0045	4.35373	1.20032	5e-05	0.000188723
ENSGALT00000021019	ENSGALG00000012889	ZCCHC2	chr2:68221923-68265700	9.93731	7.39307	0.42668	0.00025	0.000841166
ENSGALT00000034280	ENSGALG00000004984	SECISBP2L	chr10:9903129-9916714	80.3692	47.6279	0.754836	5e-05	0.000188723
ENSGALT00000017148	ENSGALG00000010535	SGMS2	chr4:37429510-37456007	28.2022	20.7226	0.444603	0.0006	0.00186934
ENSGALT00000038732	ENSGALG00000009495	FGFR2	chr6:30411292-30490016	8.61254	16.0843	-0.901142	5e-05	0.000188723
ENSGALT00000020658	ENSGALG00000012656	ATP9B	chr2:56802201-56969787	15.8234	13.2359	0.257608	0.01825	0.0389461
ENSGALT00000005056	ENSGALG00000003187	SURF1	chr17:6869497-6873120	9.75048	13.543	-0.474006	0.00115	0.0033547
ENSGALT00000009580	ENSGALG00000005957	SLC6A14	chr4:3020969-3034217	1.0947	2.07159	-0.920203	5e-05	0.000188723
ENSGALT00000007743	ENSGALG00000004850	ZMIZ1	chr6:11832317-12075273	6.18996	8.25599	-0.415512	0.0008	0.00241807
ENSGALT00000020213	ENSGALG00000012380	SPOPL	chr7:30896071-30910605	40.9304	31.7414	0.366808	0.0019	0.00525661
ENSGALT00000019695	ENSGALG00000012057	TRANK1	chr2:46537530-46576714	6.39296	8.91446	-0.479662	5e-05	0.000188723
ENSGALT00000023302	ENSGALG00000014425	NCAPG	chr4:75480299-75503309	11.8108	14.4123	-0.287199	0.014	0.0308469
ENSGALT00000022653	ENSGALG00000013980	SLC2A12	chr3:55492474-55523798	0.958688	1.39424	-0.540345	0.00315	0.00823922
ENSGALT00000000162	ENSGALG00000000113	ZMAT3	chr9:17052617-17062023	8.5407	6.42322	0.411058	0.006	0.0146547
ENSGALT00000038834	ENSGALG00000009523	CNTN1	chr1:28777010-28942648	9.03665	1.99465	2.17966	5e-05	0.000188723
ENSGALT00000011469	ENSGALG00000007079	PAPPA	chr17:3040969-3209266	1.30313	4.11856	-1.66015	5e-05	0.000188723
ENSGALT00000011465	ENSGALG00000007076	CCNY	chr2:12793546-12910204	8.27534	6.40616	0.369357	0.0023	0.00623173
ENSGALT00000011460	ENSGALG00000007075	ATP13A3	chr9:12339537-12370305	52.41	39.8268	0.396103	5e-05	0.000188723
ENSGALT00000003846	ENSGALG00000002439	BDP1	chrZ:72869763-72888075	20.714	16.3069	0.345119	0.00395	0.010104
ENSGALT00000019539	ENSGALG00000007142	ABCD2	chr1:15080339-15126895	8.67732	6.25829	0.47148	5e-05	0.000188723
ENSGALT00000032250	ENSGALG00000009865	RNF150	chr4:29246318-29359420	4.7955	6.61754	-0.464615	0.0064	0.0155101
ENSGALT00000027060	ENSGALG00000016759	MITD1	chr1:131862890-131866666	4.81944	6.54511	-0.441551	0.0061	0.0148704
ENSGALT00000010414	ENSGALG00000006450	UNKL	chr14:7411296-7457265	9.16535	5.85202	0.647255	5e-05	0.000188723
ENSGALT00000005919	ENSGALG00000003731	FBXO42	chr21:4331103-4371111	3.76565	2.46928	0.608807	5e-05	0.000188723
ENSGALT00000002638	ENSGALG00000001720	-	chr12:810172-836331	43.0468	30.3857	0.502513	5e-05	0.000188723
ENSGALT00000001029	ENSGALG00000000726	ELAVL1	chr28:932571-950125	74.2717	98.3447	-0.405034	5e-05	0.000188723
ENSGALT00000025309	ENSGALG00000015693	USP25	chr1:97936528-98030131	11.0801	8.25126	0.42529	0.0001	0.000360792
ENSGALT00000024828	ENSGALG00000015390	HOOK3	chrZ:53516986-53592770	65.9105	54.4085	0.276678	0.0073	0.0174587
ENSGALT00000025300	ENSGALG00000015687	ZFYVE28	chr4:82209991-82350777	3.99943	2.4572	0.702779	5e-05	0.000188723
ENSGALT00000035893	ENSGALG00000013295	BRD4	JH376279.1:3150-29599	2.95988	2.01713	0.553238	0.00015	0.000526317
ENSGALT00000014420	ENSGALG00000008875	PLCB1	chr3:13593274-13906402	5.1927	7.11362	-0.4541	0.0004	0.00129296
ENSGALT00000015333	ENSGALG00000009414	FAM198B	chr4:21221106-21234597	17.5183	25.6359	-0.549298	5e-05	0.000188723
ENSGALT00000046047	ENSGALG00000029120	SLC5A3	chr1:105043716-105046426	10.8303	8.44655	0.358645	0.0048	0.0120304
ENSGALT00000044202	ENSGALG00000026298	SERTAD2	chr3:9699423-9700374	8.03222	4.99815	0.684404	0.00035	0.0011447
ENSGALT00000006753	ENSGALG00000004246	SLC6A4	chr19:6201883-6214012	0.791871	2.07301	-1.38839	5e-05	0.000188723
ENSGALT00000003543	ENSGALG00000002260	CISH	chr12:1831237-1832110	21.3266	26.9023	-0.335076	0.02345	0.0484223
ENSGALT00000025692	ENSGALG00000015943	PDP1	chr2:125683594-125690722	44.6716	34.9298	0.3549	0.0006	0.00186934
ENSGALT00000033133	ENSGALG00000008542	ADD3	chr6:25264734-25352280	34.2922	46.0688	-0.425911	0.0006	0.00186934
ENSGALT00000005264	ENSGALG00000003324	PRRX1	chr8:4818201-4849737	26.7432	55.4022	-1.05077	5e-05	0.000188723
ENSGALT00000005261	ENSGALG00000003322	TBC1D2B	chr10:3342426-3363912	37.7981	48.0593	-0.346499	0.00065	0.00200771
ENSGALT00000016239	ENSGALG00000009995	AKAP6	chr5:34050020-34304671	4.42061	5.84999	-0.404186	0.00065	0.00200771
ENSGALT00000027300	ENSGALG00000016894	DNAJC3	chr1:145184465-145216297	143.622	70.9103	1.01821	5e-05	0.000188723
ENSGALT00000043904	ENSGALG00000027027	FBXL7	chr2:75816853-75986888	5.53976	7.26203	-0.39055	0.00215	0.00587424
ENSGALT00000024162	ENSGALG00000014978	IQGAP2	chrZ:23321200-23436518	20.9833	29.7034	-0.501389	5e-05	0.000188723
ENSGALT00000024169	ENSGALG00000014982	RBBP8	chr2:102488152-102521644	12.0982	17.0219	-0.492607	5e-05	0.000188723
ENSGALT00000035085	ENSGALG00000004582	MYL2	chr15:6028492-6032632	0.800486	2.03295	-1.34463	0.00255	0.00682896
ENSGALT00000007683	ENSGALG00000004812	FAM129A	chr8:7933907-7992849	12.9681	22.3459	-0.785047	5e-05	0.000188723
ENSGALT00000007530	ENSGALG00000004728	RGL1	chr8:7641618-7708062	26.0794	42.8304	-0.715725	5e-05	0.000188723
ENSGALT00000004131	ENSGALG00000002623	PCOLCE2	chr9:10041007-10067766	35.6836	25.9629	0.458812	5e-05	0.000188723
ENSGALT00000021880	ENSGALG00000013414	PDLIM3	chr4:60671424-60692637	14.2637	27.2168	-0.932144	5e-05	0.000188723
ENSGALT00000008796	ENSGALG00000005476	PTH1R	chr2:3560823-3688454	1.53478	7.95361	-2.37358	5e-05	0.000188723
ENSGALT00000000963	ENSGALG00000000681	PAK1	chr1:192266739-192313761	8.75448	13.322	-0.605721	5e-05	0.000188723
ENSGALT00000000962	ENSGALG00000000680	NUAK2	chr26:2015809-2024500	3.10411	6.14018	-0.984103	5e-05	0.000188723
ENSGALT00000003302	ENSGALG00000002114	ZMYND10	chr12:1422397-1431483	0.598446	0.330806	0.855235	0.009	0.0209499
ENSGALT00000003045	ENSGALG00000001964	INPP5E	chr17:7875219-7883711	18.8749	25.459	-0.431709	0.0001	0.000360792
ENSGALT00000015612	ENSGALG00000009583	GORASP2	chr7:17668959-17675340	126.67	95.1387	0.412976	0.00015	0.000526317
ENSGALT00000016100	ENSGALG00000009900	PRKD1	chr5:33101815-33216460	15.1576	11.9845	0.338866	0.0024	0.00647551
ENSGALT00000040725	ENSGALG00000014388	GPATCH8	chr27:1526870-1550131	8.67667	7.13322	0.282588	0.0193	0.0409028
ENSGALT00000014386	ENSGALG00000008855	UGP2	chr3:9438435-9460691	55.5553	79.2678	-0.512811	5e-05	0.000188723
ENSGALT00000027593	ENSGALG00000017082	HMGB1	chr1:174411694-174418072	193.092	226.653	-0.231193	0.0197	0.0416416
ENSGALT00000015940	ENSGALG00000009799	MEIS2	chr5:30506654-30675196	8.6622	12.8848	-0.572871	0.01165	0.026293
ENSGALT00000015947	ENSGALG00000009805	PPM1H	chr1:33048413-33176231	3.26724	1.23958	1.39822	5e-05	0.000188723
ENSGALT00000017618	ENSGALG00000010838	ERO1LB	chr3:37097635-37134158	40.2409	16.8852	1.25291	5e-05	0.000188723
ENSGALT00000044409	ENSGALG00000009492	DNAJB9	chr1:28382859-28392521	31.3804	18.5996	0.754592	5e-05	0.000188723
ENSGALT00000017616	ENSGALG00000010836	AHR	chr2:28893078-28948048	31.2193	40.7418	-0.384071	0.0002	0.000685932
ENSGALT00000013625	ENSGALG00000008369	ABCC5	chr9:15226941-15240733	49.0784	38.0934	0.365548	0.00505	0.0125953
ENSGALT00000013622	ENSGALG00000008367	MDK	chr5:22947433-22948426	477.345	763.926	-0.6784	5e-05	0.000188723
ENSGALT00000006473	ENSGALG00000004070	MICALL2	chr14:2524723-2546726	3.7432	5.20629	-0.475981	0.0025	0.00670958
ENSGALT00000011440	ENSGALG00000007063	CBX4	chr18:9885035-9886813	14.5608	7.45383	0.966038	5e-05	0.000188723
ENSGALT00000036484	ENSGALG00000016997	RB1	chr1:168050088-168127185	15.6735	11.2166	0.482691	0.00015	0.000526317
ENSGALT00000012932	ENSGALG00000007963	NFATC2	chr20:13524950-13576049	1.81274	3.07366	-0.761788	5e-05	0.000188723
ENSGALT00000012934	ENSGALG00000007965	HN1	chr18:10931325-10941487	261.354	363.832	-0.477266	5e-05	0.000188723
ENSGALT00000017913	ENSGALG00000011000	TARBP1	chr3:37768928-37804496	11.1929	18.3883	-0.716206	5e-05	0.000188723
ENSGALT00000004306	ENSGALG00000002728	SLC16A3	chr18:4840924-4844689	83.8589	60.7405	0.465305	5e-05	0.000188723
ENSGALT00000014392	ENSGALG00000008860	LONRF3	chr4:16653840-16667844	12.0166	9.19153	0.386653	0.0028	0.00741646
ENSGALT00000045237	ENSGALG00000026836	COL16A1	chr23:4921630-4939423	16.0083	19.4816	-0.283298	0.0082	0.019333
ENSGALT00000039989	ENSGALG00000023838	MEGF9	chr17:4575672-4590722	7.13527	4.00567	0.832924	5e-05	0.000188723
ENSGALT00000039988	ENSGALG00000002922	NOTCH2	chr8:4145808-4225658	67.5231	79.921	-0.243194	0.01515	0.0330799
ENSGALT00000042938	ENSGALG00000012705	GMPR	chr2:61611281-61643300	4.65082	7.66002	-0.719863	0.00985	0.0226949
ENSGALT00000018170	ENSGALG00000011141	ITGB6	chr7:21293507-21321944	1.1137	1.94266	-0.802666	0.00015	0.000526317
ENSGALT00000000559	ENSGALG00000000410	TLK2	chr27:2357454-2399073	15.6498	12.2374	0.354852	0.00135	0.00387647
ENSGALT00000015379	ENSGALG00000009448	IFRD1	chr1:26854960-26865547	250.754	162.859	0.622651	5e-05	0.000188723
ENSGALT00000015373	ENSGALG00000009443	TMEM168	chr1:26746467-26766742	14.3503	10.5805	0.439668	0.00015	0.000526317
ENSGALT00000015375	ENSGALG00000009445	INPP5F	chr6:29851878-29905383	16.995	9.94	0.773795	0.0001	0.000360792
ENSGALT00000027534	ENSGALG00000017041	FREM2	chr1:170636417-170751330	2.19848	3.10461	-0.497909	5e-05	0.000188723
ENSGALT00000020801	ENSGALG00000012747	NEDD9	chr2:63118524-63218915	32.4951	86.0502	-1.40496	5e-05	0.000188723
ENSGALT00000039801	ENSGALG00000007307	USP7	chr14:9934514-9974931	39.0544	27.333	0.514843	5e-05	0.000188723
ENSGALT00000033583	ENSGALG00000005088	CAMK2G	chr6:15124115-15249484	13.3824	9.21931	0.537611	5e-05	0.000188723
ENSGALT00000010479	ENSGALG00000006482	FAH	chr10:12059479-12070953	9.05233	13.8132	-0.609691	5e-05	0.000188723
ENSGALT00000044189	ENSGALG00000028618	TRAPPC5	JH375751.1:4834-5398	50.5226	62.6235	-0.309776	0.02295	0.0475396
ENSGALT00000005891	ENSGALG00000003712	RAPGEF1	chr17:6242166-6318608	6.18658	8.48613	-0.455964	0.00015	0.000526317
ENSGALT00000003725	ENSGALG00000002363	HSPA9	chr13:2134784-2156387	326.31	259.513	0.330435	0.00065	0.00200771
ENSGALT00000022519	ENSGALG00000013889	RNMT	chr2:96468712-96481814	49.0586	38.916	0.33414	0.0038	0.00975951
ENSGALT00000002246	ENSGALG00000001482	GIGYF2	chr9:491532-565181	23.287	17.411	0.419524	5e-05	0.000188723
ENSGALT00000037249	ENSGALG00000015410	BVES	chr3:68268128-68295765	2.76999	5.11316	-0.884333	5e-05	0.000188723
ENSGALT00000019982	ENSGALG00000012237	POLE2	chr5:57501918-57521788	29.0631	37.6763	-0.374469	0.0005	0.00158504
ENSGALT00000025333	ENSGALG00000015709	TACC3	chr4:83450303-83469111	99.8173	81.4157	0.293983	0.00385	0.00988052
ENSGALT00000016467	ENSGALG00000010125	CSGALNACT1	chr4:33528137-33541938	4.5647	6.38759	-0.484753	0.0046	0.0115858
ENSGALT00000006265	ENSGALG00000003932	SDC4	chr20:5472059-5486605	109.852	63.2784	0.795778	5e-05	0.000188723
ENSGALT00000025366	ENSGALG00000015729	LPAR1	chrZ:66635457-66700595	13.1997	18.4819	-0.485602	0.0001	0.000360792
ENSGALT00000005796	ENSGALG00000003658	DHX35	chr20:4170738-4197326	11.5774	8.29697	0.480648	0.0004	0.00129296
ENSGALT00000009974	ENSGALG00000006179	RPL13	chr11:18179332-18183587	1803.96	2111.75	-0.227269	0.0198	0.0418252
ENSGALT00000012723	ENSGALG00000007839	NCAM1	chr24:5803420-5884198	7.62926	12.1499	-0.671329	0.0017	0.00476361
ENSGALT00000024970	ENSGALG00000015483	PNISR	chr3:70910506-70923974	30.8622	24.5572	0.329694	0.00285	0.00753368
ENSGALT00000023409	ENSGALG00000014498	NOP56	JH375168.1:10983-22110	46.2638	64.3943	-0.477048	0.0002	0.000685932
ENSGALT00000039577	ENSGALG00000023691	ENTPD7	chr6:21651670-21655392	9.51957	5.41776	0.813199	5e-05	0.000188723
ENSGALT00000039572	ENSGALG00000006147	NUCB2	chr5:11142128-11231516	292.882	169.977	0.784984	5e-05	0.000188723
ENSGALT00000027329	ENSGALG00000016908	PCDH9	chr1:158269099-158272198	21.7143	33.0801	-0.607321	5e-05	0.000188723
ENSGALT00000027327	ENSGALG00000016906	SPRY2	chr1:151896141-151897919	33.6727	23.2527	0.534181	5e-05	0.000188723
ENSGALT00000002214	ENSGALG00000001459	TNNC1	chr12:538818-544257	43.1494	91.4302	-1.08333	5e-05	0.000188723
ENSGALT00000005240	ENSGALG00000003307	TMED2	chr15:4948664-4954617	462.319	319.244	0.534227	5e-05	0.000188723
ENSGALT00000024183	ENSGALG00000014995	PGM5	chrZ:25374949-25442564	2.71046	4.47257	-0.722566	5e-05	0.000188723
ENSGALT00000024186	ENSGALG00000014998	CABLES1	chr2:102547505-102613612	6.76821	17.3713	-1.35986	5e-05	0.000188723
ENSGALT00000010641	ENSGALG00000006591	TNNI2	chr5:13473897-13476632	127.993	279.292	-1.12571	5e-05	0.000188723
ENSGALT00000044192	ENSGALG00000025919	BAMBI	chr2:15230157-15236740	1.96464	4.3276	-1.1393	5e-05	0.000188723
ENSGALT00000004117	ENSGALG00000002615	DEF6	chr26:4050272-4061671	5.62723	11.5449	-1.03675	5e-05	0.000188723
ENSGALT00000024687	ENSGALG00000015297	FOXO3	chr3:66702482-66716393	19.482	34.3249	-0.817112	5e-05	0.000188723
ENSGALT00000018893	ENSGALG00000020003	MAP3K4	chr3:44538064-44608530	9.07932	6.93105	0.389511	0.0009	0.00268716
ENSGALT00000026054	ENSGALG00000016167	DENND3	chr2:145578789-145615737	9.38291	5.64803	0.732289	5e-05	0.000188723
ENSGALT00000011644	ENSGALG00000007191	TK1	chr18:10142946-10144362	115.132	77.7186	0.566955	5e-05	0.000188723
ENSGALT00000043568	ENSGALG00000027283	SLC12A9	chr9:15056933-15068216	2.68492	3.35533	-0.321577	0.0205	0.0430752
ENSGALT00000012122	ENSGALG00000007500	DENND4A	chr10:17584575-17628407	24.4835	13.5388	0.854716	5e-05	0.000188723
ENSGALT00000024193	ENSGALG00000015001	LAMA4	chr3:65122173-65221853	1.03412	2.00272	-0.953566	5e-05	0.000188723
ENSGALT00000037748	ENSGALG00000011298	RARB	chr2:38105960-38419508	21.2821	32.1722	-0.596171	5e-05	0.000188723
ENSGALT00000000942	ENSGALG00000000667	EDN2	chr23:950278-955659	0.977227	8.12266	-3.05519	5e-05	0.000188723
ENSGALT00000000947	ENSGALG00000000671	NFAT5	chr11:18415929-18474957	25.2856	18.6413	0.439814	5e-05	0.000188723
ENSGALT00000008449	ENSGALG00000005263	SOX8	chr14:5739427-5742818	1.33489	2.50999	-0.910961	0.0004	0.00129296
ENSGALT00000008447	ENSGALG00000005261	TK2	chr11:10906479-10917656	44.3001	26.5371	0.739296	5e-05	0.000188723
ENSGALT00000023987	ENSGALG00000014866	FABP7	chr3:60674293-60677648	112.803	255.732	-1.18083	5e-05	0.000188723
ENSGALT00000045776	ENSGALG00000025818	KCNK5	chr3:28548397-28582219	1.79126	2.74192	-0.614212	5e-05	0.000188723
ENSGALT00000003614	ENSGALG00000002298	COL8A2	chr23:4083730-4089688	13.5214	22.0394	-0.704844	5e-05	0.000188723
ENSGALT00000021053	ENSGALG00000012909	C5orf22	chr2:69235104-69248831	7.6526	5.4683	0.484857	0.0001	0.000360792
ENSGALT00000030979	ENSGALG00000013441	INVS	chr2:89126844-89261506	8.97868	5.55042	0.693907	0.0044	0.011133
ENSGALT00000010591	ENSGALG00000006560	SEMA3A	chr1:8522174-8850302	20.1235	34.2212	-0.766009	5e-05	0.000188723
ENSGALT00000034075	ENSGALG00000012624	AAED1	chrZ:42122524-42126092	5.5872	3.24205	0.785218	0.00175	0.00488559
ENSGALT00000039081	ENSGALG00000017370	ARPP19	chr10:8227076-8235366	231.201	196.101	0.237548	0.02005	0.0422832
ENSGALT00000025777	ENSGALG00000015998	PTDSS1	chr2:126616010-126645632	29.602	18.1905	0.702508	5e-05	0.000188723
ENSGALT00000025800	ENSGALG00000016014	RCAN1	chr1:105292500-105299313	107.722	70.1116	0.619594	5e-05	0.000188723
ENSGALT00000017677	ENSGALG00000010875	ITGB8	chr2:30127825-30156294	5.5641	8.37004	-0.589086	5e-05	0.000188723
ENSGALT00000019934	ENSGALG00000012208	GMFB	chr5:56340591-56350104	77.7841	66.2149	0.232318	0.02235	0.0465064
ENSGALT00000013746	ENSGALG00000008437	NET1	chr1:1088059-1099472	34.6007	63.985	-0.886935	5e-05	0.000188723
ENSGALT00000009895	ENSGALG00000006132	MOSPD1	chr4:4077087-4091276	56.347	47.2186	0.254983	0.01505	0.0328808
ENSGALT00000014572	ENSGALG00000008961	PTPRZ1	chr1:22669169-22806015	0.777198	1.22501	-0.656439	0.00605	0.0147639
ENSGALT00000011938	ENSGALG00000007383	HSPB8	chr15:9720473-9724236	12.1142	17.1436	-0.500971	5e-05	0.000188723
ENSGALT00000025637	ENSGALG00000015907	SYNJ1	chr1:104415308-104474877	3.79337	2.59933	0.545339	0.00025	0.000841166
ENSGALT00000014379	ENSGALG00000008848	SOX2	chr9:16342562-16343510	0.457362	1.0307	-1.17222	0.0186	0.039602
ENSGALT00000014370	ENSGALG00000008842	PIKFYVE	chr7:13314357-13372522	8.22246	6.68381	0.298899	0.0083	0.0195326
ENSGALT00000008859	ENSGALG00000005522	DYNLL2	chr19:8691043-8697672	65.5313	47.9367	0.451055	5e-05	0.000188723
ENSGALT00000027049	ENSGALG00000016752	INPP4A	chr1:131544823-131587832	22.8898	34.878	-0.607608	5e-05	0.000188723
ENSGALT00000018402	ENSGALG00000011278	KAT2B	chr2:36428841-36470733	14.5776	10.6257	0.456188	5e-05	0.000188723
ENSGALT00000015358	ENSGALG00000009433	BAG3	chr6:29813246-29832893	23.9891	15.4396	0.63574	5e-05	0.000188723
ENSGALT00000009633	ENSGALG00000005990	MGLL	chr12:9598735-9655915	0.648811	1.94267	-1.58217	5e-05	0.000188723
ENSGALT00000021912	ENSGALG00000013437	GAN	chr11:14938774-14962095	15.6366	12.432	0.330868	0.01045	0.023924
ENSGALT00000019136	ENSGALG00000011708	MYLK	chr7:26674969-26859021	24.1909	46.0643	-0.929183	5e-05	0.000188723
ENSGALT00000019137	ENSGALG00000011709	TMEM108	chr2:43178585-43193963	1.63773	3.09924	-0.920216	0.0001	0.000360792
ENSGALT00000013192	ENSGALG00000008128	MOB4	chr7:9738918-9748611	90.3943	75.0574	0.268238	0.0077	0.0182965
ENSGALT00000044375	ENSGALG00000027969	RSF1	chr1:192132252-192184923	14.1105	11.8951	0.246401	0.0243	0.0499483
ENSGALT00000026641	ENSGALG00000016512	NRBP1	chr3:104059885-104085090	30.6051	25.162	0.282526	0.0132	0.0293118
ENSGALT00000009540	ENSGALG00000005930	PLS3	chr4:2928841-2973294	178.257	232.87	-0.385567	0.0001	0.000360792
ENSGALT00000003431	ENSGALG00000002193	ARHGEF4	chr9:1798574-1837534	4.64386	7.06068	-0.604484	5e-05	0.000188723
ENSGALT00000006404	ENSGALG00000004021	AXIN2	chr18:7895217-7917904	3.93702	6.04795	-0.619343	5e-05	0.000188723
ENSGALT00000011323	ENSGALG00000006992	MMP9	chr20:10917367-10921453	2.92972	9.99097	-1.76986	5e-05	0.000188723
ENSGALT00000016111	ENSGALG00000009906	UBR2	chr3:22320327-22374070	22.9971	17.0573	0.431067	5e-05	0.000188723
ENSGALT00000003951	ENSGALG00000002506	SPSB1	chr21:3318032-3349182	21.8598	35.3781	-0.69458	5e-05	0.000188723
ENSGALT00000043109	ENSGALG00000028871	SLC38A3	chr12:3204933-3208668	2.6691	0.898742	1.57037	5e-05	0.000188723
ENSGALT00000029893	ENSGALG00000018946	LMOD3	chr12:15318581-15323735	0.315509	1.45235	-2.20263	5e-05	0.000188723
ENSGALT00000008234	ENSGALG00000005126	DHX40	chr19:7262867-7276766	15.2653	20.253	-0.407877	0.00045	0.00143933
ENSGALT00000012746	ENSGALG00000007849	CD44	chr5:18248883-18303314	17.4005	26.3046	-0.596185	5e-05	0.000188723
ENSGALT00000009957	ENSGALG00000006167	LRRC8B	chr8:14043575-14049586	14.87	11.6216	0.355594	0.00185	0.00513326
ENSGALT00000003581	ENSGALG00000002280	MFSD6	chr7:98958-116425	9.07652	6.83005	0.410244	0.003	0.00789134
ENSGALT00000022828	ENSGALG00000014103	FRYL	chr4:65919830-66048744	18.457	10.9516	0.753025	5e-05	0.000188723
ENSGALT00000023421	ENSGALG00000014510	FBXL5	chr4:76205539-76267080	33.2644	23.9494	0.473987	5e-05	0.000188723
ENSGALT00000010215	ENSGALG00000006319	TGFBI	chr13:14295425-14509385	320.16	834.194	-1.38159	5e-05	0.000188723
ENSGALT00000002238	ENSGALG00000001476	RAP1A	chr26:3176474-3198344	70.365	57.2232	0.298259	0.00435	0.0110165
ENSGALT00000005513	ENSGALG00000003485	CCND3	chr26:5065131-5077551	7.99499	11.734	-0.55352	5e-05	0.000188723
ENSGALT00000005512	ENSGALG00000003484	BARD1	chr7:4154099-4197932	6.6117	4.26906	0.631102	0.0002	0.000685932
ENSGALT00000002235	ENSGALG00000001473	MIB2	chr21:2046500-2069501	10.4714	13.1838	-0.332307	0.00435	0.0110165
ENSGALT00000004178	ENSGALG00000002651	ST3GAL2	chr11:1768864-1771005	41.0994	32.5836	0.33497	0.0071	0.0170242
ENSGALT00000004175	ENSGALG00000002649	UBE4B	chr21:3595755-3630094	28.32	22.7	0.31913	0.0027	0.00717933
ENSGALT00000004172	ENSGALG00000002646	FAM171B	chr7:1259820-1290809	6.28885	8.03486	-0.353476	0.0081	0.0191256
ENSGALT00000038797	ENSGALG00000006181	NUB1	chr2:6187455-6200306	40.3702	32.8403	0.297824	0.00565	0.0138989
ENSGALT00000019464	ENSGALG00000011934	DESI1	chr1:49429016-49440222	43.524	36.1974	0.265927	0.0204	0.0428995
ENSGALT00000023282	ENSGALG00000014408	LLGL1	chr14:5050462-5059487	6.81338	8.70825	-0.354014	0.00675	0.0162778
ENSGALT00000018879	ENSGALG00000011573	MOB1B	chr4:49526568-49541356	26.049	19.0132	0.454222	0.0002	0.000685932
ENSGALT00000045343	ENSGALG00000028708	FAM107B	chr1:7160121-7169485	35.0711	49.4547	-0.495824	5e-05	0.000188723
ENSGALT00000017169	ENSGALG00000010551	CDC42EP3	chr3:31128988-31129744	41.9441	69.513	-0.728815	5e-05	0.000188723
ENSGALT00000006991	ENSGALG00000004384	SLC19A1	chr7:6650611-6686568	39.6737	53.0746	-0.419839	0.0028	0.00741646
ENSGALT00000002256	ENSGALG00000001487	RRAGC	chr23:3217149-3225967	17.6609	12.9233	0.450586	5e-05	0.000188723
ENSGALT00000012100	ENSGALG00000007484	GOT1	chr6:21685680-21689250	114.398	62.949	0.861811	5e-05	0.000188723
ENSGALT00000026255	ENSGALG00000016284	TAB3	chr1:115105078-115142204	6.35959	4.67361	0.444396	0.0027	0.00717933
ENSGALT00000015856	ENSGALG00000009744	FAM98B	chr5:29981574-29990845	10.2857	7.81878	0.39563	0.0048	0.0120304
ENSGALT00000032024	ENSGALG00000015749	ST3GAL5	chr4:84948880-84971108	3.42248	0.584588	2.54955	0.0011	0.00322023
ENSGALT00000024130	ENSGALG00000014963	DSE	chr3:63293227-63315726	37.1777	49.4755	-0.412276	5e-05	0.000188723
ENSGALT00000003009	ENSGALG00000001944	TBC1D2	chrZ:70350907-70372823	5.98275	3.87114	0.628051	5e-05	0.000188723
ENSGALT00000003002	ENSGALG00000001939	HIPK1	chr26:3719014-3738838	28.4858	16.761	0.765133	5e-05	0.000188723
ENSGALT00000045388	ENSGALG00000028470	GSR	chr4:34063267-34073559	5.08257	7.04498	-0.471037	0.00015	0.000526317
ENSGALT00000020886	ENSGALG00000012802	F13A1	chr2:65105831-65167267	1.26463	2.28218	-0.851698	0.0053	0.0131424
ENSGALT00000002433	ENSGALG00000001603	NARF	chr18:3453716-3468178	27.7922	20.5611	0.434761	0.00025	0.000841166
ENSGALT00000017475	ENSGALG00000010738	TC2N	chr5:43694394-43711430	0.556865	1.27107	-1.19064	5e-05	0.000188723
ENSGALT00000043238	ENSGALG00000027615	LACTB2	chr2:116455966-116473097	13.4319	7.83667	0.777354	5e-05	0.000188723
ENSGALT00000016302	ENSGALG00000010035	NR3C2	chr4:31566744-31763750	7.65419	5.90498	0.374316	0.0028	0.00741646
ENSGALT00000016303	ENSGALG00000010036	FOSL2	chr3:26737452-26743407	57.9296	87.631	-0.59714	5e-05	0.000188723
ENSGALT00000034244	ENSGALG00000003819	ADAP1	chr14:2186654-2224208	9.26197	6.54243	0.501493	0.00245	0.00659285
ENSGALT00000044444	ENSGALG00000026465	TMEM100	chr18:5982377-5988344	0.74664	2.00389	-1.42432	5e-05	0.000188723
ENSGALT00000045106	ENSGALG00000025956	STAT6	AADN03024934.1:20-1263	24.1468	30.2814	-0.326601	0.01705	0.0367051
ENSGALT00000046173	ENSGALG00000007679	MITF	chr12:15468611-15557117	10.4593	6.88758	0.602719	5e-05	0.000188723
ENSGALT00000006436	ENSGALG00000004044	CSRP3	chr5:1699236-1709220	6.44591	13.9865	-1.11758	5e-05	0.000188723
ENSGALT00000025750	ENSGALG00000015978	PANK2	chr4:88047183-88055881	5.62919	7.58245	-0.429736	0.01395	0.0307504
ENSGALT00000024089	ENSGALG00000014935	GREB1L	chr2:101998424-102069513	4.08813	7.24621	-0.825785	5e-05	0.000188723
ENSGALT00000025131	ENSGALG00000015574	SLCO5A1	chr2:116069827-116132391	4.81734	3.65433	0.398631	0.01595	0.0346163
ENSGALT00000014236	ENSGALG00000008747	ITGA8	chr2:20218012-20318200	27.5344	60.3583	-1.13231	5e-05	0.000188723
ENSGALT00000038545	ENSGALG00000007095	CUL2	chr2:12972706-13022987	20.8379	14.8624	0.487543	0.0006	0.00186934
ENSGALT00000000423	ENSGALG00000000317	NEFM	chr22:953201-957709	0.359239	0.680589	-0.921839	0.0027	0.00717933
ENSGALT00000011481	ENSGALG00000007089	KDELR2	chr14:8783750-8795632	398.16	326.987	0.284116	0.0043	0.0109085
ENSGALT00000005162	ENSGALG00000003260	UTP6	chr18:6542063-6556069	26.4048	31.6832	-0.262918	0.01005	0.0231008
ENSGALT00000005163	ENSGALG00000003261	PTRF	chr27:4913995-4926852	139.853	173.377	-0.310007	0.0033	0.00859222
ENSGALT00000008121	ENSGALG00000005065	PLA2G4A	chr8:9703364-9767904	26.0551	35.6986	-0.454305	5e-05	0.000188723
ENSGALT00000024886	ENSGALG00000015428	PSD3	chrZ:54399163-54519945	6.86073	8.66606	-0.337015	0.0057	0.014008
ENSGALT00000026469	ENSGALG00000016411	col14A1	chr2:136370295-136490384	19.9644	31.3464	-0.650869	5e-05	0.000188723
ENSGALT00000027284	ENSGALG00000016885	STK24	chr1:144093564-144148617	14.6241	9.93017	0.558452	5e-05	0.000188723
ENSGALT00000008699	ENSGALG00000005416	TTC39B	chrZ:31692555-31762978	3.71288	2.44707	0.601485	0.00185	0.00513326
ENSGALT00000008698	ENSGALG00000005415	TEAD1	chr5:7187253-7326133	75.8372	114.083	-0.589104	5e-05	0.000188723
ENSGALT00000006852	ENSGALG00000004300	PTDSS2	chr5:1496985-1534286	25.588	31.4793	-0.298936	0.0049	0.0122624
ENSGALT00000036793	ENSGALG00000016531	ASXL2	chr3:104272170-104504133	5.10424	3.43688	0.570597	0.01695	0.0365322
ENSGALT00000030620	ENSGALG00000011803	EMP1	chr1:48184763-48198006	132.093	202.393	-0.615608	5e-05	0.000188723
ENSGALT00000020945	ENSGALG00000012843	GMDS	chr2:67079355-67452979	44.7281	36.9085	0.277226	0.01855	0.0395106
ENSGALT00000027566	ENSGALG00000017065	STARD13	chr1:173241711-173493625	24.411	46.7692	-0.93803	5e-05	0.000188723
ENSGALT00000044208	ENSGALG00000026250	DOK2	chr22:1376679-1381157	7.58653	4.6214	0.715111	5e-05	0.000188723
ENSGALT00000010502	ENSGALG00000006500	NDE1	chr14:7542920-7555025	146.344	117.22	0.320141	0.00125	0.00361776
ENSGALT00000019339	ENSGALG00000011854	UBN2	chr1:48916532-48964180	9.35409	6.20904	0.591227	5e-05	0.000188723
ENSGALT00000027011	ENSGALG00000016737	NIPA2	chr1:129800365-129811364	54.0196	44.6029	0.276346	0.00855	0.0200363
ENSGALT00000015756	ENSGALG00000009680	PAQR7	chr23:3204151-3207296	3.26095	4.88418	-0.582825	0.0036	0.00929837
ENSGALT00000018681	ENSGALG00000011457	CCNI	chr4:49057569-49071061	17.4403	13.9696	0.320142	0.0228	0.047308
ENSGALT00000045837	ENSGALG00000016890	MBNL2	chr1:144576578-144648440	12.3678	8.04228	0.620913	0.0003	0.000995718
ENSGALT00000015028	ENSGALG00000009233	LIN9	chr3:16404584-16432600	10.919	8.61678	0.341618	0.0054	0.0133547
ENSGALT00000007061	ENSGALG00000004437	LHFPL2	chrZ:22561932-22574213	18.5564	23.289	-0.327729	0.0159	0.0345112
ENSGALT00000035915	ENSGALG00000022337	DBNL	JH376331.1:95242-105249	31.5559	41.3519	-0.390042	0.00495	0.0123743
ENSGALT00000021930	ENSGALG00000013452	ERP44	chr2:89281795-89309358	108.487	79.0193	0.457252	5e-05	0.000188723
ENSGALT00000016682	ENSGALG00000010256	TIPARP	chr9:22313992-22346827	29.7542	47.7285	-0.681756	5e-05	0.000188723
ENSGALT00000044368	ENSGALG00000026613	S100A4	chr25:727118-727862	212.305	275.965	-0.378348	0.00125	0.00361776
ENSGALT00000025618	ENSGALG00000015896	MMP16	chr2:123445893-123621303	14.2667	18.9408	-0.408843	0.0001	0.000360792
ENSGALT00000012379	ENSGALG00000007649	TIPIN	chr10:17954713-17962115	49.3237	40.9244	0.269318	0.017	0.036617
ENSGALT00000043498	ENSGALG00000028131	GINS2	chr11:17098226-17103112	9.62167	7.27921	0.402505	0.00845	0.019827
ENSGALT00000017221	ENSGALG00000010581	SEL1L	chr5:40218336-40245761	208.738	84.5592	1.30366	5e-05	0.000188723
ENSGALT00000006223	ENSGALG00000003910	UBR4	chr21:4588700-4653161	44.7138	37.5196	0.253074	0.0101	0.0232026
ENSGALT00000043760	ENSGALG00000029150	AK1	chr17:4877409-4880796	16.1568	21.1965	-0.391685	0.00945	0.0218796
ENSGALT00000031147	ENSGALG00000011510	ABHD5	chr2:41434127-41462705	12.4831	8.23625	0.599917	5e-05	0.000188723
ENSGALT00000046050	ENSGALG00000028601	ZBED1	chr1:128042956-128045044	8.26106	6.15787	0.423894	0.00315	0.00823922
ENSGALT00000039123	ENSGALG00000023542	ALPL	chr21:6592681-6597680	1.49565	2.78948	-0.899227	0.0002	0.000685932
ENSGALT00000010946	ENSGALG00000006766	DEPDC5	chr15:8849197-8892315	11.3898	9.31003	0.290888	0.00995	0.0229052
ENSGALT00000010949	ENSGALG00000029077	CBL	chr24:4220400-4247736	5.35998	3.17588	0.755072	5e-05	0.000188723
ENSGALT00000020623	ENSGALG00000012635	BTBD11	chr1:53339866-53411487	9.28169	13.7105	-0.562821	5e-05	0.000188723
ENSGALT00000044922	ENSGALG00000012946	FAM60A	chr1:59691563-59701587	40.1018	29.3697	0.449339	0.004	0.0102149
ENSGALT00000009422	ENSGALG00000005860	ACAA1	chr2:4697287-4705362	13.7337	17.0308	-0.310422	0.0096	0.0221935
ENSGALT00000004489	ENSGALG00000002846	NEURL1B	chr13:8254941-8280226	2.86918	5.67889	-0.984969	5e-05	0.000188723
ENSGALT00000004480	ENSGALG00000002839	SEC11C	chrZ:899399-904532	145.068	44.9222	1.69123	5e-05	0.000188723
ENSGALT00000036672	ENSGALG00000016223	MAOB	chr1:110555373-110609289	1.5503	3.35153	-1.11227	5e-05	0.000188723
ENSGALT00000024657	ENSGALG00000015275	NIT2	chr1:84256503-84262957	4.54058	6.89364	-0.602391	0.0053	0.0131424
ENSGALT00000001503	ENSGALG00000001020	KIFC3	chr11:479414-487619	12.8576	8.02801	0.679505	5e-05	0.000188723
ENSGALT00000022716	ENSGALG00000026713	H2AFV	AADN03025107.1:533-4102	387.298	481.557	-0.31426	0.00415	0.010564
ENSGALT00000011543	ENSGALG00000007126	AFF4	chr13:16456853-16493203	24.7894	17.2265	0.525092	5e-05	0.000188723
ENSGALT00000011547	ENSGALG00000007127	FADS1	chr5:16078378-16087971	60.5052	49.8042	0.280791	0.0064	0.0155101
ENSGALT00000026015	ENSGALG00000016147	ZBTB21	chr1:108510282-108513456	9.10799	5.71791	0.671645	5e-05	0.000188723
ENSGALT00000018147	ENSGALG00000011133	LIN54	chr4:45713828-45734020	6.52491	4.34083	0.587986	5e-05	0.000188723
ENSGALT00000046049	ENSGALG00000025884	NABP1	chr7:7640532-7649401	48.037	27.6654	0.796062	5e-05	0.000188723
ENSGALT00000000908	ENSGALG00000000636	MDM4	chr26:1759928-1772232	52.7847	35.441	0.5747	5e-05	0.000188723
ENSGALT00000021894	ENSGALG00000013424	TULP3	chr1:75073038-75091860	49.5352	33.7265	0.554571	5e-05	0.000188723
ENSGALT00000021548	ENSGALG00000013188	AIP	chr5:75100-77306	12.6176	20.0175	-0.665825	5e-05	0.000188723
ENSGALT00000021549	ENSGALG00000013189	LPCAT1	chr2:85846134-85899078	15.3627	12.1369	0.340028	0.0111	0.02521
ENSGALT00000025075	ENSGALG00000015553	ARFGEF1	chr2:115082741-115166719	20.8078	16.0602	0.373634	0.0002	0.000685932
ENSGALT00000027725	ENSGALG00000017165	CUL5	chr1:179606745-179632201	24.6725	20.3808	0.275695	0.0088	0.0205433
ENSGALT00000019819	ENSGALG00000012131	ELOVL6	chr4:57576631-57597173	147.902	93.8462	0.656271	5e-05	0.000188723
ENSGALT00000039331	ENSGALG00000023626	NTN1	chr18:2020995-2066954	4.9467	10.3058	-1.05892	5e-05	0.000188723
ENSGALT00000016099	ENSGALG00000009899	CAND1	chr1:34744580-34769307	71.072	59.623	0.253413	0.0118	0.0265871
ENSGALT00000033975	ENSGALG00000006871	SLCO3A1	chr10:13838314-13953221	10.938	6.72678	0.701365	5e-05	0.000188723
ENSGALT00000039957	ENSGALG00000005353	FAR1	chr5:6894685-6919202	70.1195	45.0225	0.639168	5e-05	0.000188723
ENSGALT00000017413	ENSGALG00000010704	GLCCI1	chr2:25020978-25072705	9.9511	6.33983	0.650411	5e-05	0.000188723
ENSGALT00000044681	ENSGALG00000028140	CNTFR	chrZ:7993513-8162224	0.451109	2.05436	-2.18714	5e-05	0.000188723
ENSGALT00000013781	ENSGALG00000008457	RIN2	chr3:4049967-4113542	14.5911	9.62555	0.600152	5e-05	0.000188723
ENSGALT00000021898	ENSGALG00000013427	SORBS2	chr4:60705450-60848345	0.785089	1.19237	-0.602901	0.0016	0.00451034
ENSGALT00000037692	ENSGALG00000011439	RBMS3	chr2:39840169-40183497	22.9002	35.5936	-0.63626	5e-05	0.000188723
ENSGALT00000001298	ENSGALG00000000884	CXXC5	chr13:496479-503150	13.0392	18.6423	-0.515725	5e-05	0.000188723
ENSGALT00000046191	ENSGALG00000028587	TMX4	chr3:13968157-13993904	51.1489	38.1237	0.424014	5e-05	0.000188723
ENSGALT00000027355	ENSGALG00000016920	LMO7	chr1:154061424-154157924	39.8235	56.7837	-0.511857	5e-05	0.000188723
ENSGALT00000043008	ENSGALG00000026505	RDH10	chr2:117438974-117467086	1.26631	2.44043	-0.946506	5e-05	0.000188723
ENSGALT00000003422	ENSGALG00000002186	UNC45B	chr19:4463009-4471724	9.32538	15.1462	-0.699722	5e-05	0.000188723
ENSGALT00000003428	ENSGALG00000002192	PTPRC	chr8:2019147-2076592	7.51589	5.00008	0.587993	5e-05	0.000188723
ENSGALT00000005141	ENSGALG00000003251	DNAJA4	chr10:3237427-3243990	41.021	23.7119	0.790749	5e-05	0.000188723
ENSGALT00000008109	ENSGALG00000005057	ADK	chr6:14667843-14924979	53.2991	65.9769	-0.30785	0.00675	0.0162778
ENSGALT00000012955	ENSGALG00000007978	UBE2H	chr1:807181-849202	52.7093	43.2396	0.285704	0.00585	0.0143284
ENSGALT00000004813	ENSGALG00000003043	BBS2	chr11:2119715-2134759	18.9801	12.7476	0.574256	5e-05	0.000188723
ENSGALT00000004364	ENSGALG00000002764	ATP1B3	chr9:9788143-9809727	275.223	202.12	0.445389	5e-05	0.000188723
ENSGALT00000031460	ENSGALG00000000299	PKP1	chr26:807345-844130	0.784449	1.14188	-0.541657	0.00285	0.00753368
ENSGALT00000027267	ENSGALG00000016878	TM9SF2	chr1:143733210-143761072	159.945	116.139	0.461725	5e-05	0.000188723
ENSGALT00000040280	ENSGALG00000001405	IRF6	chr26:3108077-3115112	1.80714	2.98549	-0.724263	0.001	0.00295897
ENSGALT00000018331	ENSGALG00000011241	RFTN1	chr2:34829806-34925176	22.6639	30.4892	-0.427899	0.00015	0.000526317
ENSGALT00000020049	ENSGALG00000012272	TMEM184B	chr1:50807044-50830299	55.7836	43.9628	0.343556	0.002	0.00550525
ENSGALT00000039540	ENSGALG00000023682	GTF2H3	chr15:4933000-4937788	23.2194	30.6778	-0.401863	0.0003	0.000995718
ENSGALT00000014807	ENSGALG00000009096	MTM1	chr4:17701484-17741053	19.0904	12.937	0.561348	5e-05	0.000188723
ENSGALT00000017069	ENSGALG00000010482	SPTLC2	chr5:38541885-38599635	52.6816	28.7361	0.874435	0.00465	0.0116998
ENSGALT00000010490	ENSGALG00000006490	SCN3B	chr24:2884733-2891268	0.422161	0.997503	-1.24053	0.00145	0.00412929
ENSGALT00000010491	ENSGALG00000006491	ANKRD1	chr6:19193100-19202303	11.71	83.264	-2.82995	5e-05	0.000188723
ENSGALT00000007047	ENSGALG00000004425	SCAMP1	chrZ:22581911-22618186	43.3132	29.5312	0.552566	5e-05	0.000188723
ENSGALT00000003868	ENSGALG00000002452	AQP3	chrZ:7053681-7068826	0.465825	1.10104	-1.24101	5e-05	0.000188723
ENSGALT00000037229	ENSGALG00000012802	F13A1	chr2:65105831-65167267	1.04175	2.03282	-0.964467	5e-05	0.000188723
ENSGALT00000019179	ENSGALG00000011744	KALRN	chr7:27064564-27359838	5.61639	8.3926	-0.579476	5e-05	0.000188723
ENSGALT00000011366	ENSGALG00000007025	CPNE8	chr1:15306093-15402789	17.8909	14.0299	0.350716	0.00175	0.00488559
ENSGALT00000033691	ENSGALG00000005845	-	chr11:17424759-17461135	21.6248	26.5332	-0.295112	0.01405	0.0309372
ENSGALT00000016417	ENSGALG00000010093	BRMS1L	chr5:35631292-35650344	37.6216	29.1498	0.368074	0.0007	0.00214594
ENSGALT00000023805	ENSGALG00000014758	ARHGAP28	chr2:99504539-99577762	10.5202	24.4466	-1.21647	5e-05	0.000188723
ENSGALT00000018508	ENSGALG00000011342	FGD6	chr1:45245467-45308710	7.94419	6.54049	0.2805	0.02255	0.04687
ENSGALT00000015678	ENSGALG00000009626	THBS1	chr5:28899074-28914708	327.826	930.613	-1.50525	5e-05	0.000188723
ENSGALT00000043485	ENSGALG00000027983	TNK2	chr9:14431461-14446450	7.26426	5.08038	0.515879	5e-05	0.000188723
ENSGALT00000003637	ENSGALG00000002313	SLC38A7	chr11:1461222-1465272	4.18563	6.29544	-0.588861	5e-05	0.000188723
ENSGALT00000007955	ENSGALG00000004960	FBN1	chr10:9669984-9805190	193.679	266.883	-0.462539	5e-05	0.000188723
ENSGALT00000018575	ENSGALG00000011388	RABGGTB	chr8:28691553-28702612	78.6108	64.5987	0.283222	0.00475	0.0119205
ENSGALT00000010969	ENSGALG00000006780	ARL6IP1	chr14:8314003-8320786	73.5351	87.1548	-0.245148	0.0182	0.0388524
ENSGALT00000043709	ENSGALG00000025933	ARL2BP	chr11:748821-756207	8.53665	13.1521	-0.623555	5e-05	0.000188723
ENSGALT00000025070	ENSGALG00000015551	GRIN3A	chrZ:64830089-64898868	0.537632	0.9004	-0.743948	0.0011	0.00322023
ENSGALT00000020773	ENSGALG00000012726	HSP90B1	chr1:54869422-54879269	1172.41	287.489	2.0279	5e-05	0.000188723
ENSGALT00000020778	ENSGALG00000012730	GFOD1	chr2:62220225-62283390	19.3604	10.0589	0.944633	5e-05	0.000188723
ENSGALT00000023534	ENSGALG00000014598	FNBP4	chr5:103356-113031	15.0168	10.8463	0.469374	0.0001	0.000360792
ENSGALT00000024217	ENSGALG00000015016	SLC22A15	chr1:79783605-79814414	10.4348	5.96244	0.807433	5e-05	0.000188723
ENSGALT00000005779	ENSGALG00000003645	PITPNM2	chr15:5080303-5188058	3.40991	2.61305	0.383998	0.00935	0.0216661
ENSGALT00000001466	ENSGALG00000000993	GAPVD1	chr17:9604233-9626013	33.3994	23.4881	0.507894	5e-05	0.000188723
ENSGALT00000013430	ENSGALG00000008250	TBX3	chr15:12207813-12219746	2.32683	4.71253	-1.01814	5e-05	0.000188723
ENSGALT00000007603	ENSGALG00000004767	ODF2	chr17:5110455-5128457	13.3264	16.1305	-0.275504	0.0138	0.0304771
ENSGALT00000020592	ENSGALG00000012613	FBP1	chrZ:41305319-41316628	0.857915	1.37981	-0.685561	0.00235	0.00635099
ENSGALT00000044909	ENSGALG00000028851	RAB8A	chr28:4190584-4194693	62.6389	52.2613	0.261316	0.0227	0.0471357
ENSGALT00000005408	ENSGALG00000003488	PTPRT	chr20:3189961-3615919	2.04278	2.79502	-0.452326	0.0023	0.00623173
ENSGALT00000040572	ENSGALG00000024047	MYCL	chr23:5485392-5489141	1.75387	4.77128	-1.44383	5e-05	0.000188723
ENSGALT00000011564	ENSGALG00000007140	NRP1	chr2:13816139-13922505	33.2388	60.2244	-0.85748	5e-05	0.000188723
ENSGALT00000008713	ENSGALG00000005425	OGT	chr4:2177524-2195453	84.3543	66.0621	0.352638	0.0005	0.00158504
ENSGALT00000008716	ENSGALG00000005426	FREM1	chrZ:31576517-31643574	0.819317	1.42064	-0.794049	5e-05	0.000188723
ENSGALT00000018788	ENSGALG00000011523	RPL14	chr2:41761656-41764799	1843.08	2205.43	-0.258938	0.00785	0.0186053
ENSGALT00000018839	ENSGALG00000011550	SH3BP5	chr2:42031975-42073412	18.3413	24.468	-0.415798	0.0013	0.00374641
ENSGALT00000000739	ENSGALG00000000535	ERRFI1	chr21:254220-257066	35.7971	19.296	0.891545	5e-05	0.000188723
ENSGALT00000040107	ENSGALG00000023876	PRKCQ	chr1:3559594-3595000	6.64763	27.4564	-2.04623	5e-05	0.000188723
ENSGALT00000040104	ENSGALG00000012121	RCN1	chr5:5240085-5351600	133.369	108.364	0.299538	0.0025	0.00670958
ENSGALT00000012144	ENSGALG00000007511	ITGB2	chr7:7175042-7186628	0.238315	0.734842	-1.62456	5e-05	0.000188723
ENSGALT00000031871	ENSGALG00000010709	AKT3	chr3:34322338-34455636	23.6435	19.5671	0.273015	0.01815	0.0387568
ENSGALT00000021562	ENSGALG00000013200	GABBR2	chr2:87956517-88378890	0.606135	1.52535	-1.33143	5e-05	0.000188723
ENSGALT00000024880	ENSGALG00000015424	FAM110B	chr2:111602454-111603567	7.15044	10.7891	-0.593472	0.00085	0.00255275
ENSGALT00000027576	ENSGALG00000017073	BRCA2	chr1:173820723-173857456	6.50636	5.30852	0.293543	0.00775	0.0184006
ENSGALT00000026084	ENSGALG00000016186	PDE9A	chr1:108848246-108891187	1.57955	2.33007	-0.560859	0.00495	0.0123743
ENSGALT00000040705	ENSGALG00000004638	HEPH	chr4:277476-299260	3.96802	5.49027	-0.468459	0.00015	0.000526317
ENSGALT00000026552	ENSGALG00000016456	Lpin1	chr3:96971361-97044067	44.217	25.5656	0.7904	5e-05	0.000188723
ENSGALT00000025711	ENSGALG00000015954	GEM	chr2:125802914-125811572	25.2188	20.5792	0.293316	0.01165	0.026293
ENSGALT00000018721	ENSGALG00000011484	CMTM8	chr2:40941975-40978338	3.28785	5.70542	-0.795189	0.00065	0.00200771
ENSGALT00000014275	ENSGALG00000008778	SPRED2	chr3:9931279-9952997	21.9809	16.8817	0.380794	0.0008	0.00241807
ENSGALT00000014276	ENSGALG00000008779	ACTR2	chr3:9891301-9907798	112.569	91.1152	0.305047	0.00265	0.00706197
ENSGALT00000024049	ENSGALG00000014912	HSPB3	chrZ:16297321-16298153	2.35245	1.25992	0.900825	0.00895	0.0208454
ENSGALT00000024594	ENSGALG00000015241	SNAI2	chr2:108123977-108127436	11.5578	56.5921	-2.29174	5e-05	0.000188723
ENSGALT00000043131	ENSGALG00000028977	CCNT1	AADN03022739.1:2586-6927	6.01386	4.46869	0.428439	0.00955	0.0220882
ENSGALT00000039716	ENSGALG00000002805	LMAN1	chrZ:942434-962360	120.501	95.715	0.332225	0.0005	0.00158504
ENSGALT00000037398	ENSGALG00000014829	RSPO3	chr3:58726122-58785427	2.99517	5.30796	-0.825518	0.0001	0.000360792
ENSGALT00000027031	ENSGALG00000016746	ATP10A	chr1:131038511-131149938	38.6138	32.6559	0.241773	0.0153	0.0333714
ENSGALT00000027247	ENSGALG00000016867	ITGBL1	chr1:142614260-142752083	2.24213	3.89417	-0.796445	5e-05	0.000188723
ENSGALT00000013590	ENSGALG00000008349	LMCD1	chr12:19214896-19234835	16.9675	24.752	-0.54477	0.0002	0.000685932
ENSGALT00000013841	ENSGALG00000008496	VPS18	chr5:23582539-23591392	17.2915	13.9345	0.311401	0.0066	0.0159541
ENSGALT00000020905	ENSGALG00000012814	PXDC1	chr2:66151792-66174842	21.266	14.8441	0.518658	5e-05	0.000188723
ENSGALT00000009653	ENSGALG00000006000	ADAMTS2	chr13:12982379-13153634	42.0199	52.5197	-0.321784	0.00075	0.00228414
ENSGALT00000007417	ENSGALG00000004655	SMURF1	chr14:4233130-4279401	26.1478	18.9404	0.465222	0.0003	0.000995718
ENSGALT00000009128	ENSGALG00000005692	CRISPLD2	chr11:16374570-16399831	1.64879	7.51709	-2.18877	5e-05	0.000188723
ENSGALT00000027027	ENSGALG00000016744	GABRA5	chr1:130620079-130675538	0.852296	1.28629	-0.593788	0.01065	0.0243244
ENSGALT00000022505	ENSGALG00000013878	PCYOX1	chr22:2986874-2992097	15.3088	19.5879	-0.355602	0.00265	0.00706197
ENSGALT00000022508	ENSGALG00000013880	CEP192	chr2:96787089-96880343	10.0475	7.67006	0.389534	0.0026	0.00695033
ENSGALT00000008839	ENSGALG00000005508	SETD2	chr2:3872282-3918131	15.4558	12.6833	0.285221	0.0053	0.0131424
ENSGALT00000018312	ENSGALG00000011226	ANKRD28	chr2:34545655-34612369	22.6894	17.7347	0.355439	0.0019	0.00525661
ENSGALT00000018316	ENSGALG00000011228	WARS	chr5:48471145-48486024	128.807	102.345	0.331762	0.00125	0.00361776
ENSGALT00000018315	ENSGALG00000011227	CDS1	chr4:46222166-46249662	0.988456	1.53604	-0.63597	0.00135	0.00387647
ENSGALT00000015194	ENSGALG00000009330	DEGS1	chr3:16947713-16952145	148.357	126.827	0.226204	0.0228	0.047308
ENSGALT00000033418	ENSGALG00000008474	CARF	chr7:11484823-11514301	5.61618	4.27506	0.393643	0.0085	0.0199359
ENSGALT00000034428	ENSGALG00000004270	ALDH1A2	chr10:6434757-6661741	2.65181	9.84376	-1.89223	0.0002	0.000685932
ENSGALT00000001717	ENSGALG00000001143	ETS1	chr24:875644-941433	13.608	18.2306	-0.421909	0.0008	0.00241807
ENSGALT00000012088	ENSGALG00000007479	SLC25A28	chr6:21656049-21659457	19.2046	14.4086	0.414522	0.0014	0.00400276
ENSGALT00000012083	ENSGALG00000007474	PCYT1A	chr9:14382666-14392447	34.6808	27.8312	0.317434	0.0096	0.0221935
ENSGALT00000016420	ENSGALG00000010096	MBIP	chr5:35798028-35811569	14.5697	11.618	0.326601	0.01165	0.026293
ENSGALT00000017485	ENSGALG00000010747	FBLN5	chr5:43740993-43781814	20.02	72.3486	-1.85352	5e-05	0.000188723
ENSGALT00000030850	ENSGALG00000015818	E2F5	chr2:122484134-122499614	14.4736	11.13	0.378968	0.0057	0.014008
ENSGALT00000011601	ENSGALG00000007162	VIMP	chr10:17108665-17115643	256.399	184.616	0.47386	5e-05	0.000188723
ENSGALT00000017779	ENSGALG00000010930	STK39	chr7:18583601-18668725	12.3664	9.53793	0.374675	0.00155	0.00438548
ENSGALT00000013063	ENSGALG00000008051	MTMR3	chr15:10926292-10969086	19.0194	14.0549	0.436406	5e-05	0.000188723
ENSGALT00000015298	ENSGALG00000009388	SUSD4	chr3:17136649-17173601	1.02349	0.638616	0.680478	0.02185	0.045598
ENSGALT00000010908	ENSGALG00000006749	WDR37	chr2:10386559-10413702	11.9507	8.59357	0.475771	0.0006	0.00186934
ENSGALT00000006599	ENSGALG00000004150	MYO1E	chr10:6234432-6311306	21.7028	13.146	0.723255	5e-05	0.000188723
ENSGALT00000024450	ENSGALG00000000939	CDON	chr24:322586-362342	7.79251	13.1072	-0.750195	5e-05	0.000188723
ENSGALT00000013458	ENSGALG00000008269	ZC3H6	chr3:3165724-3195099	14.5202	10.306	0.494577	5e-05	0.000188723
ENSGALT00000009461	ENSGALG00000005885	DGCR14	chr15:7866184-7873401	21.4174	15.5703	0.45999	0.00025	0.000841166
ENSGALT00000024901	ENSGALG00000015438	MPZL1	chr1:90875215-90892817	34.0765	27.7838	0.294532	0.01805	0.0385692
ENSGALT00000036630	ENSGALG00000015926	RUNX1T1	chr2:124823183-124932746	10.6345	19.4674	-0.872305	5e-05	0.000188723
ENSGALT00000004992	ENSGALG00000003154	TXNDC11	chr14:886749-907538	68.6316	37.2176	0.88289	5e-05	0.000188723
ENSGALT00000020569	ENSGALG00000012595	AGTPBP1	chrZ:40523517-40576398	0.663507	0.346874	0.935702	0.0001	0.000360792
ENSGALT00000011500	ENSGALG00000007100	MEF2A	chr10:16525293-16575687	29.2544	21.1483	0.468113	5e-05	0.000188723
ENSGALT00000011502	ENSGALG00000007102	MLEC	chr15:9196691-9203178	99.827	63.8446	0.644865	5e-05	0.000188723
ENSGALT00000008735	ENSGALG00000005441	NFIB	chrZ:31233902-31399665	18.1193	37.195	-1.03758	5e-05	0.000188723
ENSGALT00000006970	ENSGALG00000004369	PYGO1	chr10:7427933-7435865	2.828	3.87422	-0.454123	0.0147	0.0321982
ENSGALT00000018765	ENSGALG00000011511	CKB	chr5:50128408-50229625	33.351	80.2017	-1.2659	5e-05	0.000188723
ENSGALT00000030930	ENSGALG00000014910	COLEC12	chr2:101677427-101769743	68.7728	124.874	-0.860566	5e-05	0.000188723
ENSGALT00000004669	ENSGALG00000002955	ADAMTSL2	chr17:6972900-6991273	18.4023	64.5946	-1.81153	5e-05	0.000188723
ENSGALT00000004660	ENSGALG00000002948	TXNL1	chrZ:593092-607740	189.17	152.227	0.313457	0.00235	0.00635099
ENSGALT00000014106	ENSGALG00000008661	CYR61	chr8:15135793-15137430	91.9187	157.697	-0.778725	5e-05	0.000188723
ENSGALT00000022311	ENSGALG00000013727	SYNJ2	chr3:51063894-51127835	4.48556	6.17994	-0.462305	0.0002	0.000685932
ENSGALT00000010751	ENSGALG00000006647	DUSP8	chr5:13542900-13564314	16.7881	9.71195	0.789602	5e-05	0.000188723
ENSGALT00000039705	ENSGALG00000003620	AKTIP	chr11:4456386-4469147	2.64335	0.94377	1.48586	0.02175	0.0454148
ENSGALT00000017907	ENSGALG00000010996	IRF2BP2	chr3:37708941-37709703	29.6414	46.6828	-0.655278	5e-05	0.000188723
ENSGALT00000027197	ENSGALG00000016841	COL4A1	chr1:138136837-138247249	88.035	121.695	-0.467123	5e-05	0.000188723
ENSGALT00000007367	ENSGALG00000004625	ATXN2	chr15:6117059-6161933	19.6381	16.3467	0.264649	0.01395	0.0307504
ENSGALT00000044759	ENSGALG00000026085	DUSP7	chr12:203477-212534	14.6104	22.9612	-0.652203	5e-05	0.000188723
ENSGALT00000034001	ENSGALG00000021128	FSCN1	chr14:4184406-4190617	61.878	106.189	-0.779144	5e-05	0.000188723
ENSGALT00000030447	ENSGALG00000019229	DPT	chr1:83312662-83339889	10.0001	16.3174	-0.706394	5e-05	0.000188723
ENSGALT00000025264	ENSGALG00000015667	FAM193A	chr4:82049671-82097810	10.6845	7.36621	0.536526	5e-05	0.000188723
ENSGALT00000014299	ENSGALG00000008795	GPAM	chr6:26158124-26183815	9.73714	6.7284	0.533234	5e-05	0.000188723
ENSGALT00000014296	ENSGALG00000008793	SEC23B	chr3:14716776-14733389	124.887	68.4945	0.866566	5e-05	0.000188723
ENSGALT00000017012	ENSGALG00000010448	LTBP1	chr3:30485201-30667659	152.451	248.151	-0.702869	5e-05	0.000188723
ENSGALT00000006100	ENSGALG00000023855	KRT14	chr27:4500720-4644100	9.20519	42.0647	-2.19209	5e-05	0.000188723
ENSGALT00000009812	ENSGALG00000006080	GPC4	chr4:3750510-3787904	399.74	690.585	-0.788758	5e-05	0.000188723
ENSGALT00000012621	ENSGALG00000007780	EIF4E3	chr12:16254197-16269708	3.11216	4.419	-0.505804	0.0039	0.00998985
ENSGALT00000012627	ENSGALG00000007786	DOK5	chr20:12598229-12633483	2.88234	3.8495	-0.417432	0.01275	0.0284287
ENSGALT00000004856	ENSGALG00000003074	HOMER3	chr28:3470618-3483167	19.1183	24.5004	-0.357853	0.0006	0.00186934
ENSGALT00000024022	ENSGALG00000014891	ITGA1	chrZ:15630609-15707360	9.49121	13.1812	-0.473817	0.0039	0.00998985
ENSGALT00000024023	ENSGALG00000014892	CEP85L	chr3:62306227-62441189	8.61304	6.81442	0.337931	0.00195	0.00538258
ENSGALT00000008246	ENSGALG00000005135	SERPINE2	chr9:7800340-7823704	307.505	367.537	-0.257281	0.00925	0.0214578
ENSGALT00000039692	ENSGALG00000003663	RBL2	chr11:4471775-4490821	6.45654	8.67711	-0.426453	0.00205	0.00563001
ENSGALT00000017620	ENSGALG00000010839	SPCS3	chr4:43812167-43817012	232.242	148.411	0.646029	5e-05	0.000188723
ENSGALT00000017153	ENSGALG00000010538	TTC27	chr3:30719386-30821731	36.323	44.7037	-0.299509	0.0041	0.0104493
ENSGALT00000023694	ENSGALG00000014699	MEGF10	chrZ:56172596-56274452	2.54186	5.9552	-1.22827	5e-05	0.000188723
ENSGALT00000025455	ENSGALG00000015786	REEP1	chr4:85073826-85100625	6.08832	11.0271	-0.856934	5e-05	0.000188723
ENSGALT00000004276	ENSGALG00000002710	IPMK	chr6:4731814-4761989	19.095	23.7584	-0.315247	0.01655	0.0357756
ENSGALT00000004279	ENSGALG00000002712	LIPG	chrZ:1060882-1069738	136.047	248.473	-0.868984	5e-05	0.000188723
ENSGALT00000018372	ENSGALG00000011258	ATP2B1	chr1:43273705-43305815	6.4795	4.45636	0.540016	0.0118	0.0265871
ENSGALT00000026171	ENSGALG00000016231	DDX3X	chr1:111360103-111377529	250.443	211.417	0.244393	0.0129	0.0287143
ENSGALT00000026176	ENSGALG00000016234	SLA	chr2:141333053-141469306	3.94668	8.90787	-1.17444	5e-05	0.000188723
ENSGALT00000010518	ENSGALG00000006507	CLMP	chr24:3026785-3066936	58.3324	155.126	-1.41107	5e-05	0.000188723
ENSGALT00000036155	ENSGALG00000011937	NFE2L1	chr27:3855202-3861688	29.4135	23.6585	0.314118	0.0043	0.0109085
ENSGALT00000019422	ENSGALG00000011900	NAGA	chr1:49284425-49288732	27.1728	18.9915	0.516809	5e-05	0.000188723
ENSGALT00000019352	ENSGALG00000011869	KIAA1109	chr4:53155160-53264068	17.1871	13.0425	0.398102	0.0001	0.000360792
ENSGALT00000004147	ENSGALG00000002632	CALCRL	chr7:1099278-1125855	5.31367	7.24064	-0.446408	0.00835	0.0196347
ENSGALT00000015714	ENSGALG00000009650	PALLD	chr4:24486947-24675736	62.1855	73.0805	-0.232908	0.0173	0.0371805
ENSGALT00000024321	ENSGALG00000015077	ARHGAP31	chr1:80151495-80204080	14.2961	19.6623	-0.459817	5e-05	0.000188723
ENSGALT00000034715	ENSGALG00000005439	ACACA	chr19:8446045-8541999	59.1252	46.633	0.342421	0.0007	0.00214594
ENSGALT00000009676	ENSGALG00000006014	PRKCB	chr14:6644245-6715729	0.842904	1.35426	-0.684062	0.01015	0.023309
ENSGALT00000007437	ENSGALG00000004667	SMG7	chr8:7564280-7592106	9.36132	7.16424	0.385899	0.0021	0.0057535
ENSGALT00000014767	ENSGALG00000009075	CD99L2	chr4:17651523-17658536	25.6579	20.443	0.327793	0.0236	0.0486824
ENSGALT00000043246	ENSGALG00000029024	TCF21	chr3:55546607-55552571	0.414938	0.765242	-0.883019	0.00035	0.0011447
ENSGALT00000015315	ENSGALG00000009403	GRK5	chr6:29572854-29771556	1.55072	2.41216	-0.637388	0.00075	0.00228414
ENSGALT00000013006	ENSGALG00000008014	CEBPB	chr20:14054695-14055682	52.1952	98.9627	-0.922967	5e-05	0.000188723
ENSGALT00000025524	ENSGALG00000015831	SNX14	chr3:76326432-76373661	24.7713	20.2074	0.293784	0.0232	0.0479816
ENSGALT00000009936	ENSGALG00000006153	EXOG	chr2:5692040-5711470	11.4302	18.5707	-0.700173	5e-05	0.000188723
ENSGALT00000020003	ENSGALG00000012248	MAP3K9	chr5:26586980-26631624	7.40245	3.32516	1.15458	5e-05	0.000188723
ENSGALT00000005734	ENSGALG00000024076	FEN1	chr5:245201-247884	43.1643	35.9297	0.264662	0.0116	0.0261974
ENSGALT00000005731	ENSGALG00000003620	AKTIP	chr11:4456386-4469147	27.2788	13.3841	1.02726	5e-05	0.000188723
ENSGALT00000013673	ENSGALG00000008393	CREB3L1	chr5:22996601-23017438	35.6877	43.9644	-0.300909	0.00875	0.0204523
ENSGALT00000011523	ENSGALG00000007113	TNC	chr17:2640784-2707385	157.606	259.793	-0.721043	5e-05	0.000188723
ENSGALT00000023206	ENSGALG00000014365	RBPJ	chr4:72840333-72980021	43.7424	52.1006	-0.252266	0.023	0.0476277
ENSGALT00000004469	ENSGALG00000002831	SH3PXD2B	chr13:8184041-8248330	25.2875	30.3375	-0.262675	0.0162	0.0350974
ENSGALT00000012873	ENSGALG00000007928	MLLT10	chr2:17799469-17915028	10.3286	8.49168	0.282528	0.01065	0.0243244
ENSGALT00000028074	ENSGALG00000017387	TMEM251	chr5:44314989-44318108	37.4964	29.8773	0.327702	0.0127	0.0283384
ENSGALT00000044557	ENSGALG00000006956	ARIH2	chr12:11652997-11684571	5.5786	4.08708	0.448832	0.02385	0.049148
ENSGALT00000008971	ENSGALG00000005582	KLHL18	chr2:3956024-3977645	8.00179	10.2127	-0.35197	0.00545	0.0134671
ENSGALT00000014121	ENSGALG00000008675	SLC25A5	chr4:16521843-16523820	117.422	57.2436	1.03651	5e-05	0.000188723
ENSGALT00000009021	ENSGALG00000005622	ARF4	chr12:8708923-8713617	185.732	135.771	0.45205	5e-05	0.000188723
ENSGALT00000000614	ENSGALG00000000453	NUP160	chr5:117889-133597	24.1257	19.4029	0.314301	0.005	0.0124853
ENSGALT00000045438	ENSGALG00000027633	RASSF9	chr1:42006974-42038172	1.19525	1.88618	-0.65815	0.00025	0.000841166
ENSGALT00000022336	ENSGALG00000013745	RTTN	chr2:93602165-93685718	5.547	4.17048	0.411494	0.00025	0.000841166
ENSGALT00000002173	ENSGALG00000001425	SNX19	chr24:1774653-1792326	2.86237	3.80239	-0.409695	0.0098	0.0225996
ENSGALT00000019790	ENSGALG00000012117	STEAP3	chr7:27906367-27920392	0.502175	1.01189	-1.01078	0.0007	0.00214594
ENSGALT00000045948	ENSGALG00000026182	CTTNBP2NL	chr26:3399929-3416570	9.27938	7.75484	0.258931	0.0238	0.0490609
ENSGALT00000040110	ENSGALG00000002658	ATF6	chr8:3700935-3771233	17.2727	9.80389	0.817071	5e-05	0.000188723
ENSGALT00000015523	ENSGALG00000009537	PPM1L	chr9:21476301-21557159	7.62479	10.4651	-0.456818	0.0057	0.014008
ENSGALT00000017962	ENSGALG00000011025	SIPA1L2	chr3:38474948-38612626	3.81724	5.82216	-0.609023	5e-05	0.000188723
ENSGALT00000021781	ENSGALG00000013348	OTUD7B	chr25:273225-295312	7.92506	9.79265	-0.305277	0.0179	0.0383056
ENSGALT00000026354	ENSGALG00000016338	RNF139	chr2:138055500-138057312	40.9248	33.1156	0.305467	0.006	0.0146547
ENSGALT00000007346	ENSGALG00000004614	NPL	chr8:7411850-7421087	5.93683	9.77333	-0.719158	5e-05	0.000188723
ENSGALT00000011062	ENSGALG00000006837	TSPAN4	chr5:14631768-14696703	20.6677	29.7744	-0.526692	5e-05	0.000188723
ENSGALT00000011060	ENSGALG00000006835	TNNC2	chr20:10856322-10858120	118.919	215.972	-0.860859	5e-05	0.000188723
ENSGALT00000017380	ENSGALG00000010683	S1PR3	chrZ:43300147-43377895	2.76991	5.09863	-0.880269	5e-05	0.000188723
ENSGALT00000007833	ENSGALG00000004900	FAM101B	chr19:6860578-6996943	24.5934	58.6272	-1.2533	5e-05	0.000188723
ENSGALT00000017030	ENSGALG00000010461	EBF3	chr6:33682902-33790682	4.57501	6.70044	-0.550482	0.0014	0.00400276
ENSGALT00000003446	ENSGALG00000002201	PPL	chr14:13254972-13275561	8.5157	10.3462	-0.28091	0.0131	0.0291173
ENSGALT00000006125	ENSGALG00000003853	PAPD5	chr11:6075618-6094478	19.0442	15.5697	0.290613	0.0128	0.0285216
ENSGALT00000020497	ENSGALG00000012551	ACVR1	chr7:35757876-35778048	92.1604	74.0002	0.316617	0.0018	0.00501294
ENSGALT00000024009	ENSGALG00000014880	PARP8	chrZ:14658646-14764986	3.74939	2.11095	0.828764	5e-05	0.000188723
ENSGALT00000015894	ENSGALG00000009773	USP15	chr1:32863933-32927887	41.0945	31.8278	0.368659	0.0005	0.00158504
ENSGALT00000005478	ENSGALG00000003457	CNP	chr27:4733937-4738865	9.72341	12.0059	-0.304207	0.0131	0.0291173
ENSGALT00000001362	ENSGALG00000000927	ANGPTL2	chr17:10290286-10360101	20.3398	31.8694	-0.647869	5e-05	0.000188723
ENSGALT00000013808	ENSGALG00000008473	PLXND1	chr12:19511693-19575586	0.900577	1.1924	-0.404943	0.0233	0.0481639
ENSGALT00000004255	ENSGALG00000002699	VAV2	chr17:7049743-7148021	16.3478	28.4537	-0.799518	5e-05	0.000188723
ENSGALT00000039822	ENSGALG00000023776	FAM131A	chr9:15388849-15392826	0.471074	0.872583	-0.889338	0.0083	0.0195326
ENSGALT00000025578	ENSGALG00000015866	BCKDHB	chr3:78457901-78570667	3.3576	5.58417	-0.733913	5e-05	0.000188723
ENSGALT00000012043	ENSGALG00000007443	TMLHE	chr4:10979968-10995125	10.7063	13.2403	-0.306476	0.00745	0.0177669
ENSGALT00000026331	ENSGALG00000016321	ICK	chr3:87751243-87764387	24.1926	16.9233	0.515561	5e-05	0.000188723
ENSGALT00000042826	ENSGALG00000002509	COL5A2	chr7:447685-556916	216.251	285.399	-0.400276	0.0176	0.0377506
ENSGALT00000019409	ENSGALG00000011893	SLC38A6	chr5:54134020-54169085	6.25734	8.34541	-0.415433	0.0004	0.00129296
ENSGALT00000042825	ENSGALG00000027324	SAR1B	chr13:15065094-15075296	60.1643	38.0768	0.659997	5e-05	0.000188723
ENSGALT00000008565	ENSGALG00000005340	SLC35A3	chr8:10918534-10935926	22.8089	17.5496	0.378154	0.0056	0.0137888
ENSGALT00000003204	ENSGALG00000002060	TAF15	chr19:4346497-4364703	27.6666	36.1465	-0.385711	0.01895	0.0402395
ENSGALT00000008561	ENSGALG00000005337	SNX2	chrZ:81065451-81098201	54.6996	39.6662	0.463618	5e-05	0.000188723
ENSGALT00000011657	ENSGALG00000007203	RAB3IL1	chr5:16120364-16133685	49.5628	37.7119	0.394239	0.0004	0.00129296
ENSGALT00000023868	ENSGALG00000014786	PIK3R1	chrZ:21464000-21515025	15.386	20.2748	-0.398067	0.00055	0.00172976
ENSGALT00000011369	ENSGALG00000007027	SGSH	chr18:9825013-9827751	7.83321	5.90018	0.408845	0.00975	0.0225006
ENSGALT00000015774	ENSGALG00000009692	SH3RF1	chr4:24926505-24997559	9.71863	7.43197	0.387008	0.00305	0.0080049
ENSGALT00000017555	ENSGALG00000010794	MEOX2	chr2:28171683-28225369	14.306	35.794	-1.3231	5e-05	0.000188723
ENSGALT00000037288	ENSGALG00000022980	CDKN1B	chr1:72273761-72277034	22.1151	51.3276	-1.2147	5e-05	0.000188723
ENSGALT00000013396	ENSGALG00000008231	PACSIN3	chr5:22468639-22488574	36.0543	77.9925	-1.11316	5e-05	0.000188723
ENSGALT00000013021	ENSGALG00000008025	FAM178A	chr6:22644523-22673028	10.6678	13.6759	-0.358374	0.00055	0.00172976
ENSGALT00000044509	ENSGALG00000028694	ZNF800	chr1:20644894-20659015	6.57679	3.91708	0.747605	5e-05	0.000188723
ENSGALT00000017733	ENSGALG00000010902	CERS6	chr7:18442946-18552421	9.35913	6.62549	0.498348	0.0041	0.0104493
ENSGALT00000017734	ENSGALG00000010903	RASGEF1B	chr4:45006256-45022555	17.2508	9.9043	0.800537	5e-05	0.000188723
ENSGALT00000037821	ENSGALG00000023131	PDXP	chr1:51026209-51029611	14.4866	9.10893	0.669361	5e-05	0.000188723
ENSGALT00000037826	ENSGALG00000012421	ARHGAP15	chr7:32211978-32530918	2.26114	7.51788	-1.73328	5e-05	0.000188723
ENSGALT00000023502	ENSGALG00000014575	SEPHS1	chr1:6622787-6645067	38.7063	31.4541	0.29932	0.0033	0.00859222
ENSGALT00000011890	ENSGALG00000007352	SPAG9	chr18:10259333-10316575	26.6503	20.9029	0.35045	0.00055	0.00172976
ENSGALT00000011898	ENSGALG00000007357	BCL6	chr9:14257891-14274166	12.9348	10.0251	0.367642	0.00365	0.0094106
ENSGALT00000020063	ENSGALG00000012277	MAFF	chr1:50832959-50835917	141.197	85.5611	0.722681	5e-05	0.000188723
ENSGALT00000015233	ENSGALG00000009354	GUCY1A3	chr4:20224666-20261532	0.468368	0.674026	-0.525161	0.02075	0.0435574
ENSGALT00000019508	ENSGALG00000011962	NDNF	chr4:53606931-53623955	4.11075	16.0452	-1.96467	5e-05	0.000188723
ENSGALT00000014555	ENSGALG00000008950	EHD4	chr5:24595100-24618120	28.3007	22.0694	0.358791	0.00245	0.00659285
ENSGALT00000024769	ENSGALG00000015348	ALCAM	chr1:85893283-86010821	11.708	8.5895	0.446854	0.00015	0.000526317
ENSGALT00000004407	ENSGALG00000002789	MAP2	chr7:2460243-2525374	5.21014	3.92545	0.408463	0.0005	0.00158504
ENSGALT00000000793	ENSGALG00000000569	SDC3	chr23:432250-454938	0.566694	0.941189	-0.731914	0.0003	0.000995718
ENSGALT00000005318	ENSGALG00000003362	ACSS2	chr20:2985489-3016730	14.7252	18.1671	-0.303034	0.007	0.0168143
ENSGALT00000027419	ENSGALG00000016967	ENOX1	chr1:166088090-166385249	3.76437	6.58614	-0.807024	5e-05	0.000188723
ENSGALT00000022137	ENSGALG00000013606	FGL1	chr4:62470106-62480683	17.4134	30.6365	-0.815054	5e-05	0.000188723
ENSGALT00000045275	ENSGALG00000026722	UNC119B	chr15:9185889-9192156	14.4769	17.9406	-0.309477	0.00415	0.010564
ENSGALT00000019721	ENSGALG00000012072	-	chr7:27739667-27755563	4.82902	6.3897	-0.404018	0.0006	0.00186934
ENSGALT00000022352	ENSGALG00000013760	GFPT2	chr13:13243832-13260270	9.37941	20.403	-1.12122	5e-05	0.000188723
ENSGALT00000019095	ENSGALG00000011681	DEPDC7	chr5:6503939-6512243	5.62511	3.22944	0.800596	5e-05	0.000188723
ENSGALT00000043659	ENSGALG00000029131	ASAP3	chr23:2140633-2150231	6.76361	9.37047	-0.470328	0.0013	0.00374641
ENSGALT00000002948	ENSGALG00000001907	WAPAL	chr6:1738421-1795509	61.8005	52.3926	0.238254	0.0182	0.0388524
ENSGALT00000002946	ENSGALG00000001915	VAV3	chr8:987128-1134223	0.746257	1.169	-0.647527	0.0014	0.00400276
ENSGALT00000029784	ENSGALG00000018874	SNX24	chrZ:81101070-81177259	24.0821	17.0733	0.496221	5e-05	0.000188723
ENSGALT00000026456	ENSGALG00000016406	RPS6KA3	chr1:119204997-119237983	47.824	36.6404	0.384299	0.0003	0.000995718
ENSGALT00000014709	ENSGALG00000009037	SPTLC3	chr3:12135229-12217452	0.524122	0.838517	-0.677936	0.00435	0.0110165
ENSGALT00000046182	ENSGALG00000003146	CCDC92	chr15:4833490-4850841	8.547	14.0915	-0.721332	5e-05	0.000188723
ENSGALT00000012662	ENSGALG00000007806	FGF16	chr4:12750299-12760703	8.64262	22.036	-1.35032	5e-05	0.000188723
ENSGALT00000012669	ENSGALG00000007809	TSHZ2	chr20:12972362-13104953	15.4466	28.0274	-0.859553	5e-05	0.000188723
ENSGALT00000045939	ENSGALG00000027799	TMEM19	chr1:36352624-36370277	5.83512	4.70471	0.310659	0.0095	0.0219828
ENSGALT00000007813	ENSGALG00000004893	TMEM119	chr15:6520470-6521139	94.815	122.738	-0.372392	0.0009	0.00268716
ENSGALT00000040721	ENSGALG00000021475	ADAR	chr25:1239379-1249280	11.2807	13.5985	-0.269592	0.01915	0.0406216
ENSGALT00000021109	ENSGALG00000012942	CDH18	chr2:74276763-74466274	1.4252	1.91889	-0.429099	0.00375	0.00964276
ENSGALT00000025959	ENSGALG00000016112	NOV	chr2:136064123-136069743	12.3989	26.2778	-1.08364	5e-05	0.000188723
ENSGALT00000025489	ENSGALG00000015809	RNF103	chr4:85175054-85192537	12.3367	8.84141	0.480611	0.00035	0.0011447
ENSGALT00000005672	ENSGALG00000003584	KPNA2	chr18:6953317-6958961	133.591	184.189	-0.463365	5e-05	0.000188723
ENSGALT00000027881	ENSGALG00000017247	PRCP	chr1:188219968-188248544	4.83712	3.88862	0.314891	0.0241	0.0495875
ENSGALT00000027880	ENSGALG00000017246	ME3	chr1:188071572-188189672	11.8451	15.6565	-0.402465	0.0022	0.00599468
ENSGALT00000028420	ENSGALG00000017715	TINAGL1	chr23:4910835-4916448	37.1173	26.0648	0.509987	5e-05	0.000188723
ENSGALT00000015412	ENSGALG00000009466	SEC23IP	chr6:29905637-29921730	25.8215	18.3202	0.49514	5e-05	0.000188723
ENSGALT00000013539	ENSGALG00000008318	SLK	chr6:23623563-23666255	62.7543	48.2563	0.378995	5e-05	0.000188723
ENSGALT00000026320	ENSGALG00000016313	GCLC	chr3:87606763-87624294	52.2455	32.3227	0.69276	5e-05	0.000188723
ENSGALT00000009143	ENSGALG00000005699	NLK	chr19:9256551-9296265	15.3554	11.9933	0.356514	0.00185	0.00513326
ENSGALT00000004236	ENSGALG00000002689	NUP35	chr7:2193282-2200431	13.6921	9.89615	0.468403	0.0026	0.00695033
ENSGALT00000004232	ENSGALG00000002686	ECD	chr6:4669026-4677636	30.0825	24.0163	0.324907	0.00275	0.00730095
ENSGALT00000038691	ENSGALG00000023419	HOXD4	chr7:15777578-15779976	0.744928	1.30157	-0.805076	0.00225	0.00611447
ENSGALT00000001774	ENSGALG00000001171	SEMA6B	chr28:2496337-2502634	0.506701	1.95175	-1.94556	5e-05	0.000188723
ENSGALT00000027083	ENSGALG00000016776	TBC1D8	chr1:132731876-132781402	1.84249	2.60066	-0.49722	0.0032	0.00835284
ENSGALT00000003954	ENSGALG00000002509	COL5A2	chr7:447685-556916	473.567	633.61	-0.420029	0.0022	0.00599468
ENSGALT00000003220	ENSGALG00000002069	FAM214B	chrZ:8457023-8462408	1.69713	1.12489	0.59331	0.0067	0.016173
ENSGALT00000008549	ENSGALG00000005329	HIAT1	chr8:10897838-10911964	115.426	81.1713	0.507931	5e-05	0.000188723
ENSGALT00000008548	ENSGALG00000005328	IBA57	chr2:2295675-2300126	21.0677	15.4167	0.450536	0.00015	0.000526317
ENSGALT00000015283	ENSGALG00000009381	SIPA1L1	chr5:26239331-26350159	33.8994	44.7061	-0.399212	0.00015	0.000526317
ENSGALT00000012390	ENSGALG00000007651	STAT1	chr7:7412733-7431231	20.031	25.9913	-0.375795	0.00135	0.00387647
ENSGALT00000009527	ENSGALG00000005924	MGAT4B	chr13:12813698-12826990	25.7914	21.4276	0.267419	0.01625	0.0351937
ENSGALT00000027622	ENSGALG00000017099	RASL11A	chr1:175565740-175567390	1.74066	10.9272	-2.65022	5e-05	0.000188723
ENSGALT00000027624	ENSGALG00000017101	USP12	chr1:175592004-175623101	3.68382	5.33918	-0.535414	0.00845	0.019827
ENSGALT00000016934	ENSGALG00000010399	SELT	chr9:23099582-23105258	157.906	116.265	0.441652	5e-05	0.000188723
ENSGALT00000003978	ENSGALG00000002525	RASGEF1A	chr6:4196804-4240235	3.19215	4.12933	-0.371379	0.0195	0.0412737
ENSGALT00000002576	ENSGALG00000001684	SEC14L1	chr18:4055515-4090565	37.9196	26.7143	0.50533	5e-05	0.000188723
ENSGALT00000024476	ENSGALG00000015164	PCSK5	chrZ:36922221-37183206	8.0957	10.8434	-0.421591	0.00035	0.0011447
ENSGALT00000029074	ENSGALG00000003699	EBF1	chr13:10000420-10264193	4.78586	10.7693	-1.17008	5e-05	0.000188723
ENSGALT00000016224	ENSGALG00000009983	NUBPL	chr5:33774089-33856331	11.0533	13.7743	-0.317499	0.015	0.0327861
ENSGALT00000046055	ENSGALG00000025743	CDR2	chr14:8694207-8700862	57.7949	45.9585	0.330612	0.0032	0.00835284
ENSGALT00000018064	ENSGALG00000011086	ACTA1	chr3:39337938-39339803	29.2356	60.3763	-1.04626	5e-05	0.000188723
ENSGALT00000016545	ENSGALG00000010177	ZFC3H1	chr1:36295354-36332509	34.8343	23.1533	0.589289	5e-05	0.000188723
ENSGALT00000027597	ENSGALG00000017084	UBL3	chr1:174588069-174645255	72.277	51.7783	0.481187	5e-05	0.000188723
ENSGALT00000003760	ENSGALG00000002389	ITGB4	chr18:4690305-4716218	0.347673	0.644142	-0.889647	0.0042	0.0106755
ENSGALT00000000221	ENSGALG00000000165	CDS2	chr22:314517-323055	33.4961	27.6538	0.276517	0.017	0.036617
ENSGALT00000024748	ENSGALG00000015334	ZBTB11	chr1:84729830-84741575	12.5499	9.58906	0.388216	0.0019	0.00525661
ENSGALT00000023241	ENSGALG00000014383	PI4K2B	chr4:73122272-73139009	19.7158	14.7764	0.416053	0.0004	0.00129296
ENSGALT00000012835	ENSGALG00000007908	EFEMP1	chr3:225183-277692	35.8438	50.6554	-0.498994	5e-05	0.000188723
ENSGALT00000004426	ENSGALG00000002797	PGD	chr21:3719438-3729173	253.23	309.718	-0.290509	0.0028	0.00741646
ENSGALT00000040245	ENSGALG00000008424	CALML3	chr1:1084251-1085185	3.44656	5.85209	-0.763797	0.00305	0.0080049
ENSGALT00000005330	ENSGALG00000003371	ELL	chr28:3666227-3700318	10.1238	7.83855	0.369085	0.0018	0.00501294
ENSGALT00000004687	ENSGALG00000002963	PID1	chr9:9327886-9404851	56.1081	138.99	-1.3087	5e-05	0.000188723
ENSGALT00000004680	ENSGALG00000002959	NRBF2	chr6:7423971-7438096	23.3252	30.3939	-0.381888	0.0008	0.00241807
ENSGALT00000036879	ENSGALG00000014847	MYOM1	chr2:100573568-100647380	9.26783	18.3343	-0.984245	5e-05	0.000188723
ENSGALT00000010087	ENSGALG00000006237	PKN2	chr8:14118085-14145849	29.4353	22.9856	0.356813	0.00085	0.00255275
ENSGALT00000009552	ENSGALG00000005935	EVI5	chr8:13010085-13075643	22.1552	18.5404	0.256974	0.0108	0.0246228
ENSGALT00000002271	ENSGALG00000001494	NISCH	chr12:545788-580519	24.4065	18.9784	0.362905	0.0003	0.000995718
ENSGALT00000044176	ENSGALG00000025748	Fgf9	chr1:177601062-177635306	1.00041	4.99158	-2.31891	5e-05	0.000188723
ENSGALT00000007244	ENSGALG00000004550	PPTC7	chr15:5949728-5967621	29.0943	18.5106	0.652384	5e-05	0.000188723
ENSGALT00000015564	ENSGALG00000009559	IFT80	chr9:21661986-21703750	24.9925	33.3392	-0.415724	5e-05	0.000188723
ENSGALT00000007309	ENSGALG00000004593	SULF2	chr20:6263028-6319814	18.7442	30.1608	-0.686231	5e-05	0.000188723
ENSGALT00000002967	ENSGALG00000001916	SLIT3	chr13:3574864-4046215	91.0531	124.953	-0.456611	5e-05	0.000188723
ENSGALT00000019616	ENSGALG00000012020	KIAA1549L	chr5:6249379-6351391	0.480939	0.699999	-0.5415	0.0156	0.033946
ENSGALT00000019613	ENSGALG00000012019	ARSJ	chr4:56052212-56091725	36.5099	44.4803	-0.284881	0.0091	0.0211517
ENSGALT00000021871	ENSGALG00000013408	TMF1	chr12:15279476-15292132	80.9922	66.1323	0.292428	0.0039	0.00998985
ENSGALT00000026472	ENSGALG00000016411	col14A1	chr2:136370295-136490384	9.83217	15.849	-0.688809	0.0002	0.000685932
ENSGALT00000037320	ENSGALG00000012680	E2F3	chr2:59504830-59540208	13.2284	8.00069	0.72544	5e-05	0.000188723
ENSGALT00000026478	ENSGALG00000016415	MAP7D2	chr1:119314258-119348635	0.826339	1.64482	-0.993128	0.0001	0.000360792
ENSGALT00000038112	ENSGALG00000009500	CCDC132	chr2:23077766-23147847	15.5282	10.8177	0.521494	0.0018	0.00501294
ENSGALT00000021605	ENSGALG00000013227	MAP4K3	chr3:16003994-16085382	29.5425	23.9736	0.301349	0.00315	0.00823922
ENSGALT00000012233	ENSGALG00000007565	PPP2R2B	chr13:17356691-17424967	44.69	20.1943	1.146	5e-05	0.000188723
ENSGALT00000003152	ENSGALG00000002028	GPRC5B	chr14:14687363-14754407	9.06021	14.3195	-0.660368	5e-05	0.000188723
ENSGALT00000003157	ENSGALG00000002030	AHCY	chr20:1601527-1862123	97.6016	139.855	-0.518953	0.0001	0.000360792
ENSGALT00000045756	ENSGALG00000028810	CHCHD10	chr15:7969261-7970528	51.3854	36.8347	0.480293	0.00035	0.0011447
ENSGALT00000003480	ENSGALG00000002223	LHX9	chr8:2269655-2279402	0.563284	1.16847	-1.05268	0.0025	0.00670958
ENSGALT00000011467	ENSGALG00000007078	ENTPD1	chr6:21551706-21577502	2.18846	5.53438	-1.3385	5e-05	0.000188723
ENSGALT00000003489	ENSGALG00000002229	FBXW11	chr13:2208006-2258082	38.9623	32.6696	0.254129	0.01185	0.026689
ENSGALT00000045656	ENSGALG00000027109	SPON2	chr4:84441719-84468575	10.8636	13.2473	-0.286189	0.0088	0.0205433
ENSGALT00000021124	ENSGALG00000012952	BASP1	chr2:75347265-75348000	385.966	526.337	-0.447514	5e-05	0.000188723
ENSGALT00000010862	ENSGALG00000006715	OAF	chr24:3827577-3838515	11.6871	20.1952	-0.789098	5e-05	0.000188723
ENSGALT00000020184	ENSGALG00000012357	CXCR4	chr7:30263670-30266354	0.651527	1.26241	-0.954284	0.00225	0.00611447
ENSGALT00000020187	ENSGALG00000012360	LANCL2	chr2:52344570-52377886	33.75	41.5711	-0.300693	0.0096	0.0221935
ENSGALT00000043059	ENSGALG00000028437	TRIM62	chr21:6513557-6516128	5.92259	8.41283	-0.506363	0.0012	0.00348527
ENSGALT00000005650	ENSGALG00000003567	FNDC5	chr23:5229741-5235821	21.8067	26.5421	-0.283515	0.0117	0.0263912
ENSGALT00000019912	ENSGALG00000012196	CCDC109B	chr4:57764088-57791851	14.4295	27.3311	-0.921527	5e-05	0.000188723
ENSGALT00000024512	ENSGALG00000015193	CCDC80	chr1:82940415-82959869	95.6724	147.131	-0.62093	5e-05	0.000188723
ENSGALT00000001098	ENSGALG00000000753	TBC1D22B	chr26:203128-219263	19.9784	15.1127	0.402677	0.0006	0.00186934
ENSGALT00000001093	ENSGALG00000000750	CAPN5	chr1:192455766-192506610	1.21352	2.38384	-0.974086	5e-05	0.000188723
ENSGALT00000045057	ENSGALG00000027932	ANKRD32	chrZ:57630079-57673712	3.02062	2.30156	0.392227	0.0017	0.00476361
ENSGALT00000021600	ENSGALG00000013224	SOS1	chr3:15955359-15992763	5.66316	3.68292	0.620756	5e-05	0.000188723
ENSGALT00000002350	ENSGALG00000001546	ZZEF1	chr19:3208978-3261139	23.323	15.5732	0.582687	5e-05	0.000188723
ENSGALT00000013511	ENSGALG00000008297	SEMA4B	chr10:19527618-19535987	2.71261	4.50753	-0.732654	5e-05	0.000188723
ENSGALT00000038163	ENSGALG00000011468	IGFBP5	chr7:22733554-22750389	9.97543	13.336	-0.418869	0.01155	0.0260977
ENSGALT00000025332	ENSGALG00000028543	FGFR4	chr13:9595614-9599869	5.2384	4.00793	0.386267	0.00825	0.0194334
ENSGALT00000045569	ENSGALG00000026572	RGS5	chr8:3673352-3680425	0.628356	1.46045	-1.21676	5e-05	0.000188723
ENSGALT00000023766	ENSGALG00000014737	KIF2A	chrZ:19280023-19337229	25.332	20.4971	0.305545	0.004	0.0102149
ENSGALT00000026117	ENSGALG00000016200	SIK1	chr1:109234441-109247196	15.5811	21.3362	-0.453503	5e-05	0.000188723
ENSGALT00000004213	ENSGALG00000002673	GRPEL2	chr13:7857095-7861941	35.7402	42.7386	-0.257994	0.01885	0.0400539
ENSGALT00000014433	ENSGALG00000008881	RGS3	chr17:1365414-1417184	6.94325	10.5455	-0.602947	5e-05	0.000188723
ENSGALT00000018061	ENSGALG00000011084	CCSAP	chr3:39317147-39332901	4.30626	2.14977	1.00225	5e-05	0.000188723
ENSGALT00000028126	ENSGALG00000017436	ARL6IP5	chr12:15307477-15317007	152.086	122.178	0.315905	0.0013	0.00374641
ENSGALT00000042864	ENSGALG00000027710	DAG1	chr12:2441414-2452604	18.7533	14.6674	0.354537	0.0021	0.0057535
ENSGALT00000040248	ENSGALG00000001926	HSPB1	chr19:4253517-4255722	92.8711	53.5635	0.793981	5e-05	0.000188723
ENSGALT00000026250	ENSGALG00000016281	DMD	chr1:114233666-114932830	11.0798	14.1029	-0.348058	0.0007	0.00214594
ENSGALT00000037139	ENSGALG00000015803	KDM3A	chr4:85139883-85166278	40.6396	32.9369	0.303181	0.0035	0.00905951
ENSGALT00000017923	ENSGALG00000011007	OSBPL3	chr2:31779227-31825127	17.9206	10.759	0.736077	5e-05	0.000188723
ENSGALT00000010524	ENSGALG00000006512	HSPA8	chr24:3069115-3075912	895.314	521.025	0.78104	5e-05	0.000188723
ENSGALT00000017519	ENSGALG00000010772	RGS7	chr3:35238581-35471485	0.472866	1.24261	-1.39387	5e-05	0.000188723
ENSGALT00000017516	ENSGALG00000010770	SCIN	chr2:26871391-26920922	0.602495	0.913978	-0.601211	0.00615	0.0149768
ENSGALT00000024889	ENSGALG00000015431	UBXN2B	chr2:111687479-111704526	13.5535	10.0385	0.43312	0.0004	0.00129296
ENSGALT00000027403	ENSGALG00000016954	RGCC	chr1:165264941-165276995	29.5293	69.7279	-1.23959	5e-05	0.000188723
ENSGALT00000016200	ENSGALG00000009966	FRS2	chr1:35441390-35452629	21.808	16.8568	0.371525	0.0007	0.00214594
ENSGALT00000010155	ENSGALG00000006286	USP31	chr14:6965317-6994980	9.22783	6.53097	0.498696	0.00025	0.000841166
ENSGALT00000002162	ENSGALG00000001419	DAB2IP	chr17:8490012-8608978	5.51685	6.80466	-0.302677	0.01785	0.0382133
ENSGALT00000001153	ENSGALG00000000795	MFSD12	chr28:1056663-1063290	22.4964	7.72498	1.54209	5e-05	0.000188723
ENSGALT00000012849	ENSGALG00000007912	ATP9A	chr20:13454133-13507093	8.3011	6.71189	0.306584	0.01515	0.0330799
ENSGALT00000037868	ENSGALG00000012171	GPR39	chr7:29207876-29285815	0.69181	2.12555	-1.61939	5e-05	0.000188723
ENSGALT00000016549	ENSGALG00000010180	GLIS3	chrZ:26708082-26866140	2.95981	3.6886	-0.317571	0.014	0.0308469
ENSGALT00000030487	ENSGALG00000023768	EphA2	chr21:4318354-4326236	30.6945	12.9492	1.24512	5e-05	0.000188723
ENSGALT00000010984	ENSGALG00000006793	NTRK3	chr10:12720631-12898276	0.752629	1.96838	-1.387	5e-05	0.000188723
ENSGALT00000012922	ENSGALG00000007956	PLXDC2	chr2:18410965-18641995	22.628	27.7057	-0.292076	0.0107	0.0244273
ENSGALT00000018298	ENSGALG00000011221	AGPAT9	chr4:45923984-45942793	16.4515	11.5445	0.511016	5e-05	0.000188723
ENSGALT00000028093	ENSGALG00000017405	NPR3	chrZ:9904566-9945803	7.08101	26.9035	-1.92577	5e-05	0.000188723
ENSGALT00000024727	ENSGALG00000015320	NANS	chrZ:51836588-51845476	43.0331	31.9072	0.431565	5e-05	0.000188723
ENSGALT00000019967	ENSGALG00000012226	PPP1R17	chr2:49067175-49085386	0.565232	1.31	-1.21265	0.0002	0.000685932
ENSGALT00000031606	ENSGALG00000016427	ADAM17	chr3:95785002-95816690	23.3635	17.8351	0.389536	0.0004	0.00129296
ENSGALT00000025246	ENSGALG00000015660	SNX30	chrZ:65685567-65734943	34.7011	27.6169	0.32943	0.0046	0.0115858
ENSGALT00000031549	ENSGALG00000014976	GATA6	chr2:102302370-102315684	2.45059	4.17235	-0.767729	0.00275	0.00730095
ENSGALT00000006920	ENSGALG00000004338	COL18A1	chr7:6650611-6686568	11.7701	15.4936	-0.396547	0.01275	0.0284287
ENSGALT00000024232	ENSGALG00000015025	VANGL1	chr1:79925661-79960263	8.24182	6.71884	0.294751	0.0107	0.0244273
ENSGALT00000013983	ENSGALG00000008589	GPR1	chr7:12068536-12069589	9.83844	6.62202	0.571158	0.00125	0.00361776
ENSGALT00000044559	ENSGALG00000025937	FXYD6	chr24:5401364-5409343	28.6193	52.7574	-0.882385	5e-05	0.000188723
ENSGALT00000009539	ENSGALG00000005929	MAML1	chr13:12832819-12846993	10.1108	8.47781	0.254139	0.0206	0.0432772
ENSGALT00000009535	ENSGALG00000005927	-	chr5:9059013-9172816	28.9169	40.3787	-0.481681	5e-05	0.000188723
ENSGALT00000007264	ENSGALG00000004564	FAM214A	chr10:8193074-8224905	26.0915	20.0119	0.382722	0.00015	0.000526317
ENSGALT00000007260	ENSGALG00000004562	HVCN1	chr15:5980334-5990657	6.18139	8.05206	-0.381427	0.0022	0.00599468
ENSGALT00000022399	ENSGALG00000013795	HIVEP2	chr3:52031851-52056523	17.7094	14.8264	0.256348	0.0123	0.027566
ENSGALT00000004006	ENSGALG00000002540	RGS2	chr8:3555675-3558786	18.661	12.3213	0.598869	5e-05	0.000188723
ENSGALT00000019581	ENSGALG00000011998	SEC24D	chr4:54343364-54387579	105.86	84.0941	0.332086	0.00085	0.00255275
ENSGALT00000036018	ENSGALG00000022440	EVA1B	chr23:4007213-4007707	16.2395	24.7924	-0.610393	0.00635	0.0154066
ENSGALT00000026617	ENSGALG00000016500	FKBP1B	chr3:103866155-103869947	15.1817	30.6072	-1.01154	5e-05	0.000188723
ENSGALT00000021859	ENSGALG00000013403	MSANTD3	chr2:89091627-89098413	8.22852	10.4919	-0.350572	0.02005	0.0422832
ENSGALT00000018988	ENSGALG00000011623	ADAMTS3	chr4:49890855-49977356	13.3344	31.1082	-1.22215	5e-05	0.000188723
ENSGALT00000012213	ENSGALG00000007552	GLS	chr7:7354787-7407111	104.448	71.9197	0.538324	5e-05	0.000188723
ENSGALT00000037180	ENSGALG00000012882	KDSR	chr2:67898883-67917107	5.63945	4.07997	0.466998	0.00445	0.0112455
ENSGALT00000000582	ENSGALG00000000427	KDM5B	chr26:517961-560066	47.797	61.6886	-0.368084	0.0002	0.000685932
ENSGALT00000003177	ENSGALG00000002043	WDR33	chr9:910715-957791	25.5071	20.5054	0.314899	0.0025	0.00670958
ENSGALT00000025974	ENSGALG00000016123	TRPS1	chr2:134048832-134252747	17.7718	27.4988	-0.629778	5e-05	0.000188723
ENSGALT00000022784	ENSGALG00000014071	ITPR2	chr1:67808168-68044295	16.7827	21.8441	-0.380264	0.00015	0.000526317
ENSGALT00000021968	ENSGALG00000013483	NAA40	JH375698.1:2190-5537	58.0571	70.5362	-0.280892	0.01255	0.0280557
ENSGALT00000039226	ENSGALG00000004275	RHOF	chr15:5612620-5620330	2.35612	1.62727	0.533958	0.0084	0.0197336
ENSGALT00000039224	ENSGALG00000006775	TGM2	chr20:10714656-10723053	8.54751	15.3439	-0.844087	5e-05	0.000188723
ENSGALT00000021390	ENSGALG00000013102	COBL	chr2:81014598-81124708	2.68948	3.78002	-0.491067	0.0005	0.00158504
ENSGALT00000017891	ENSGALG00000010983	NPY	chr2:31596364-31604784	4.67379	10.3947	-1.15318	0.0003	0.000995718
ENSGALT00000017890	ENSGALG00000010982	NID1	chr3:37178195-37213970	46.3507	62.45	-0.430109	5e-05	0.000188723
ENSGALT00000021148	ENSGALG00000012964	ANKH	chr2:76201669-76237846	32.0182	25.4658	0.330333	0.0061	0.0148704
ENSGALT00000013166	ENSGALG00000008111	MEST	chr1:930979-934477	3.3182	5.62278	-0.760881	0.0012	0.00348527
ENSGALT00000027377	ENSGALG00000016937	DIAPH3	chr1:161696599-161932705	20.5852	14.0533	0.550695	5e-05	0.000188723
ENSGALT00000015833	ENSGALG00000009728	SLC25A13	chr2:24256192-24345252	24.0133	19.9461	0.267731	0.01685	0.0363343
ENSGALT00000010845	ENSGALG00000006706	USP6NL	chr1:5900536-6010810	11.2832	9.30281	0.278435	0.01555	0.0338504
ENSGALT00000024538	ENSGALG00000015207	F5	chr1:83010007-83046065	1.86074	1.17732	0.660364	5e-05	0.000188723
ENSGALT00000005637	ENSGALG00000003560	SLC6A2	chr11:3049758-3112852	0.367906	0.717343	-0.963323	0.0024	0.00647551
ENSGALT00000005630	ENSGALG00000003558	NADK2	chrZ:10850573-10882061	17.386	13.2538	0.391522	0.001	0.00295897
ENSGALT00000005988	ENSGALG00000003775	RICTOR	chrZ:12046215-12121536	21.7474	15.7283	0.467482	5e-05	0.000188723
ENSGALT00000013570	ENSGALG00000008337	SLC8B1	chr15:12584396-12587862	4.14584	2.41019	0.782519	0.0001	0.000360792
ENSGALT00000015827	ENSGALG00000009724	GREM1	chr5:29842276-29849273	3.50835	5.9388	-0.759378	0.0016	0.00451034
ENSGALT00000009988	ENSGALG00000006190	FHL1	chr4:4206226-4209911	18.7876	24.5047	-0.383282	0.00605	0.0147639
ENSGALT00000009327	ENSGALG00000005808	KREMEN1	chr15:7808410-7819197	34.3383	23.885	0.523712	5e-05	0.000188723
ENSGALT00000016569	ENSGALG00000010192	FBXO33	chr5:36932267-36950848	21.6153	16.1299	0.422314	0.0001	0.000360792
ENSGALT00000023169	ENSGALG00000014342	TEAD4	chr1:74983935-75063854	26.0209	35.6862	-0.455696	0.0022	0.00599468
ENSGALT00000009189	ENSGALG00000013929	PDGFRA	chr4:65003746-65031783	20.1682	42.8865	-1.08844	5e-05	0.000188723
ENSGALT00000004587	ENSGALG00000002907	MYL1	chr7:2739203-2756780	31.294	106.517	-1.76712	5e-05	0.000188723
ENSGALT00000031945	ENSGALG00000009612	TGFB2	chr3:18692430-18753146	21.3342	33.7948	-0.663632	5e-05	0.000188723
ENSGALT00000004762	ENSGALG00000003015	SERPINF1	chr19:5404105-5410958	35.3368	74.4507	-1.07512	5e-05	0.000188723
ENSGALT00000000071	ENSGALG00000000056	DAPP1	chr4:59708726-59730688	1.60377	2.27367	-0.503553	0.0119	0.0267773
ENSGALT00000000074	ENSGALG00000000059	TUBB3	chr11:18290820-18292152	1.08373	1.73247	-0.676828	0.0224	0.0465996
ENSGALT00000003918	ENSGALG00000002487	SFSWAP	chr15:2778010-2817524	30.1191	23.8566	0.336294	0.0019	0.00525661
ENSGALT00000003910	ENSGALG00000002480	ALPK3	chr10:380305-419904	3.68923	7.58909	-1.04061	5e-05	0.000188723
ENSGALT00000008587	ENSGALG00000005354	ZBTB5	chrZ:81452149-81461917	15.0653	12.2075	0.303453	0.0162	0.0350974
ENSGALT00000013911	ENSGALG00000008536	KLHDC3	chr3:4206145-4223652	2.47629	3.18462	-0.362942	0.016	0.0347181
ENSGALT00000021443	ENSGALG00000013135	GALNT1	chr2:83818018-83892233	66.9322	89.5711	-0.420332	5e-05	0.000188723
ENSGALT00000014515	ENSGALG00000008931	COMMD1	chr3:8869799-8936431	74.664	96.536	-0.370654	0.0026	0.00695033
ENSGALT00000008364	ENSGALG00000005209	AQP1	chr2:1094832-1112902	4.15013	6.12005	-0.560389	0.00135	0.00387647
ENSGALT00000005503	ENSGALG00000003476	ERN1	chr18:6731303-6755656	31.5938	23.6649	0.416896	0.0001	0.000360792
ENSGALT00000027661	ENSGALG00000017122	SGCG	chr1:176907048-176987992	28.2276	21.7911	0.373362	0.00465	0.0116998
ENSGALT00000013503	ENSGALG00000008293	SH3PXD2A	chr6:23349106-23406139	63.9301	88.9916	-0.477173	5e-05	0.000188723
ENSGALT00000015798	ENSGALG00000009704	CHST15	chr6:31382329-31425438	16.1576	20.9338	-0.373617	0.0009	0.00268716
ENSGALT00000010544	ENSGALG00000006525	NCAPG2	chr2:9417856-9456238	6.13739	4.90165	0.324359	0.00585	0.0143284
ENSGALT00000002475	ENSGALG00000001619	ATG16L1	chr9:688129-708319	29.1758	22.8029	0.355551	0.00065	0.00200771
ENSGALT00000016263	ENSGALG00000010013	EDNRA	chr4:31349184-31378701	46.2954	70.725	-0.611351	5e-05	0.000188723
ENSGALT00000045897	ENSGALG00000027282	C14orf1	chr5:37607277-37608782	250.033	189.736	0.39812	0.00015	0.000526317
ENSGALT00000009416	ENSGALG00000005857	ALOX5	chr6:17175763-17201028	3.98213	5.67022	-0.509863	5e-05	0.000188723
ENSGALT00000014538	ENSGALG00000008942	FOXN2	chr3:8810859-8826416	23.8691	17.911	0.414302	0.0004	0.00129296
ENSGALT00000017138	ENSGALG00000010526	OSTC	chr4:37153758-37157890	221.884	182.256	0.28384	0.00465	0.0116998
ENSGALT00000014498	ENSGALG00000008914	NRAP	chr6:26971703-27037248	0.206507	0.737163	-1.83579	5e-05	0.000188723
ENSGALT00000006532	ENSGALG00000004107	ITM2A	chr4:1447784-1456762	254.377	296.939	-0.2232	0.0223	0.0464175
ENSGALT00000006533	ENSGALG00000004108	CCAR1	chr6:10323518-10347963	53.7781	40.0106	0.426638	5e-05	0.000188723
ENSGALT00000012566	ENSGALG00000024033	PHLDB1	chr24:5684173-5705399	5.02217	6.32021	-0.331659	0.00985	0.0226949
ENSGALT00000004971	ENSGALG00000003144	TRIM25	chr18:6254681-6261401	10.7255	14.8991	-0.474176	0.0001	0.000360792
ENSGALT00000039051	ENSGALG00000006856	CD151	chr5:15037217-15068612	42.8122	24.7285	0.791844	5e-05	0.000188723
ENSGALT00000039057	ENSGALG00000006841	POLR2L	chr5:15024204-15025600	160.27	193.867	-0.274559	0.01805	0.0385692
ENSGALT00000020376	ENSGALG00000012468	PRPF39	chr5:58689880-58708951	39.694	53.0596	-0.418693	0.0001	0.000360792
ENSGALT00000009044	ENSGALG00000005637	GBF1	chr6:16379332-16476177	43.7407	34.9265	0.324654	0.0011	0.00322023
ENSGALT00000027475	ENSGALG00000017009	KPNA3	chr1:168573972-168608577	22.5586	18.1797	0.311348	0.0036	0.00929837
ENSGALT00000042652	ENSGALG00000026928	KLF4	chrZ:55526379-55531189	3.96306	5.06018	-0.352576	0.01415	0.0311282
ENSGALT00000007282	ENSGALG00000004575	STARD8	chr4:566150-576721	10.5178	14.3525	-0.448468	0.0004	0.00129296
ENSGALT00000004020	ENSGALG00000002546	COL5A1	chr17:7462509-7561096	98.1305	116.346	-0.245646	0.01175	0.0264879
ENSGALT00000024871	ENSGALG00000015419	PENK	chr2:111076868-111081312	7.71412	34.3968	-2.1567	5e-05	0.000188723
ENSGALT00000023397	ENSGALG00000001183	MYH10	chr18:1676731-1825088	117.468	194.61	-0.728321	5e-05	0.000188723
ENSGALT00000015476	ENSGALG00000009507	PLEKHH1	chr5:28086529-28129476	0.353154	0.701801	-0.990764	0.0003	0.000995718
ENSGALT00000016070	ENSGALG00000009886	USP38	chr4:29887385-29903565	20.872	16.6058	0.329889	0.00315	0.00823922
ENSGALT00000000878	ENSGALG00000000620	FABP3	chr23:590533-593799	34.306	52.1297	-0.603646	5e-05	0.000188723
ENSGALT00000026201	ENSGALG00000016246	KCNQ3	chr2:140989920-141021182	1.60273	2.73328	-0.770103	0.0002	0.000685932
ENSGALT00000039320	ENSGALG00000006472	KCNQ1	chr5:12608419-12931849	0.297463	0.955355	-1.68333	0.00015	0.000526317
ENSGALT00000017745	ENSGALG00000010910	RAPGEF5	chr2:30757165-30909032	3.88403	2.65767	0.547392	0.0001	0.000360792
ENSGALT00000044668	ENSGALG00000026546	STIP1	AADN03023014.1:20-5804	105.385	74.3821	0.502638	5e-05	0.000188723
ENSGALT00000013146	ENSGALG00000008099	TRIM8	chr6:22814188-22835343	9.93092	13.0254	-0.391329	0.00045	0.00143933
ENSGALT00000001059	ENSGALG00000000742	PIM1	chr26:224385-227839	34.3538	68.627	-0.998308	5e-05	0.000188723
ENSGALT00000025399	ENSGALG00000015749	ST3GAL5	chr4:84948880-84971108	21.2157	7.06032	1.58733	5e-05	0.000188723
ENSGALT00000015818	ENSGALG00000009719	PCDH10	chr4:26355292-26387417	0.191384	0.671126	-1.81011	5e-05	0.000188723
ENSGALT00000020410	ENSGALG00000028654	NEB	chr7:34675655-34790024	17.0286	26.1663	-0.619748	5e-05	0.000188723
ENSGALT00000021228	ENSGALG00000012998	WNT5B	chr1:61044204-61059847	6.18144	15.0739	-1.28604	5e-05	0.000188723
ENSGALT00000045950	ENSGALG00000012740	ADAM12	chr6:32099555-32274313	4.40759	7.41183	-0.749839	5e-05	0.000188723
ENSGALT00000025649	ENSGALG00000015915	TMEM64	chr2:124388960-124400813	29.3272	23.0362	0.348336	0.00185	0.00513326
ENSGALT00000006701	ENSGALG00000004215	WIPI1	chr18:8091452-8126800	115.783	91.4647	0.340138	0.0013	0.00374641
ENSGALT00000023145	ENSGALG00000014321	SMIM14	chr4:68824130-68860557	60.521	44.6774	0.43789	0.0005	0.00158504
ENSGALT00000036246	ENSGALG00000006097	PLXNA1	chr12:9887587-9971748	22.2017	27.9013	-0.329664	0.0011	0.00322023
ENSGALT00000004569	ENSGALG00000002896	ENPP1	chr3:56656446-56707127	0.914836	1.50893	-0.72194	0.0001	0.000360792
ENSGALT00000027863	ENSGALG00000017235	NOX4	chr1:186948731-187052406	8.50694	12.7129	-0.579584	5e-05	0.000188723
ENSGALT00000012462	ENSGALG00000007687	MAP2K1	chr10:17965093-17995641	108.207	88.6195	0.288103	0.00585	0.0143284
ENSGALT00000016892	ENSGALG00000010368	VASH1	chr5:38144495-38157153	31.1688	39.7648	-0.351391	0.001	0.00295897
ENSGALT00000013935	ENSGALG00000008555	MXI1	chr6:25366992-25409141	15.4538	11.4691	0.430209	0.0187	0.0397807
ENSGALT00000008075	ENSGALG00000005036	SH2D3C	chr17:4903794-4923543	1.99478	2.71885	-0.446763	0.0108	0.0246228
ENSGALT00000008074	ENSGALG00000005035	KAT6B	chr6:14548368-14635380	8.96484	12.6899	-0.501337	5e-05	0.000188723
ENSGALT00000014027	ENSGALG00000019384	MAPK12	chr1:20148302-20177698	8.36698	12.9635	-0.631674	0.0001	0.000360792
ENSGALT00000005875	ENSGALG00000003706	DUSP1	chr13:8380375-8384733	6.32176	10.7144	-0.76115	5e-05	0.000188723
ENSGALT00000039589	ENSGALG00000003521	TPM1	chr10:3667601-3687521	244.124	387.83	-0.667813	5e-05	0.000188723
ENSGALT00000024590	ENSGALG00000015238	CD164	chr3:66357143-66365037	175.587	149.612	0.230954	0.0207	0.0434688
ENSGALT00000027391	ENSGALG00000016947	ELF1	chr1:165058990-165145844	17.4883	14.3206	0.288295	0.01985	0.041913
ENSGALT00000022452	ENSGALG00000013837	TBL1XR1	chr9:17416495-17505171	2.36343	4.53099	-0.938945	0.005	0.0124853
ENSGALT00000029403	ENSGALG00000010725	YWHAZ	chr2:128415363-128439286	356.636	306.28	0.219604	0.0231	0.0477925
ENSGALT00000002885	ENSGALG00000021539	PRPSAP1	chr18:4413064-4436276	23.9968	29.3467	-0.290355	0.00855	0.0200363
ENSGALT00000027648	ENSGALG00000017112	MTMR6	chr1:176338944-176363997	26.9038	21.2483	0.340462	0.00105	0.0030907
ENSGALT00000007540	ENSGALG00000004735	MAP2K3	chr14:4489592-4502734	44.053	18.3996	1.25956	5e-05	0.000188723
ENSGALT00000032361	ENSGALG00000007128	SH3BGRL	chr4:9323046-9333589	64.3585	81.6055	-0.342537	0.001	0.00295897
ENSGALT00000024449	ENSGALG00000015152	BOC	chr1:82632010-82696983	7.8068	18.676	-1.25838	5e-05	0.000188723
ENSGALT00000001864	ENSGALG00000001229	SKI	chr21:1679119-1769271	20.2803	25.2122	-0.314042	0.0058	0.0142184
ENSGALT00000044055	ENSGALG00000028259	SLC39A14	AADN03017491.1:1753-8025	15.2209	7.72916	0.977673	5e-05	0.000188723
ENSGALT00000007137	ENSGALG00000004481	EDA	chr4:1099069-1170405	15.5232	10.3339	0.587042	5e-05	0.000188723
ENSGALT00000022879	ENSGALG00000014140	ARFGAP3	chr1:68516161-68549653	172.772	101.637	0.765437	5e-05	0.000188723
ENSGALT00000024447	ENSGALG00000015151	B4GALT6	chr2:105840569-105864567	39.0671	14.0721	1.47312	5e-05	0.000188723
ENSGALT00000040996	ENSGALG00000002893	STC2	chr13:8561503-8571173	82.4784	39.5683	1.05967	5e-05	0.000188723
ENSGALT00000037539	ENSGALG00000013793	CLOCK	chr4:64696006-64717393	9.74189	7.45516	0.385962	0.00335	0.00870816
ENSGALT00000011211	ENSGALG00000006917	CHKA	chr5:15504201-15524926	75.5318	49.5244	0.608946	5e-05	0.000188723
ENSGALT00000016249	ENSGALG00000010001	EGLN3	chr5:34984450-35009673	19.8079	13.5801	0.544578	5e-05	0.000188723
ENSGALT00000016553	ENSGALG00000010183	RAB21	chr1:36392190-36404450	115.191	81.4474	0.500094	5e-05	0.000188723
ENSGALT00000016730	ENSGALG00000010284	GMPS	chr9:22393884-22417726	38.4808	32.6735	0.236018	0.01935	0.0409893
ENSGALT00000011813	ENSGALG00000007296	MAFG	chr18:10240958-10242628	15.108	9.38628	0.686688	5e-05	0.000188723
ENSGALT00000045191	ENSGALG00000028417	H2A-VIII	chr1:47924628-47925018	6.55412	10.9954	-0.746419	0.01675	0.0361536
ENSGALT00000012541	ENSGALG00000007736	ZWILCH	chr10:18005979-18015614	14.7268	22.2095	-0.592728	5e-05	0.000188723
ENSGALT00000004950	ENSGALG00000003131	DGKE	chr18:6237042-6244527	13.3883	10.0383	0.415463	0.002	0.00550525
ENSGALT00000039072	ENSGALG00000008620	RPL39	chr4:16462840-16465105	2639.73	3327.68	-0.334127	0.00055	0.00172976
ENSGALT00000020586	ENSGALG00000012608	DAPK1	chrZ:41139676-41233127	14.0086	10.2223	0.454588	0.00015	0.000526317
ENSGALT00000009287	ENSGALG00000005782	GCLM	chr8:12706651-12716886	115.21	93.7091	0.298	0.0032	0.00835284
ENSGALT00000002634	ENSGALG00000001717	SLC16A1	chr26:3552667-3567609	29.1892	24.1996	0.270451	0.00895	0.0208454
ENSGALT00000020351	ENSGALG00000012449	MBD5	chr7:34160694-34197372	15.7711	11.4576	0.46098	5e-05	0.000188723
ENSGALT00000024270	ENSGALG00000015051	CDK19	chr3:65801523-65899585	7.97621	12.5432	-0.653136	5e-05	0.000188723
ENSGALT00000001265	ENSGALG00000000863	DYRK3	chr26:2458765-2464757	9.32251	12.0315	-0.368023	0.0055	0.0135771
ENSGALT00000001266	ENSGALG00000000864	FBXW2	chr17:10375428-10384994	19.5237	24.0376	-0.300069	0.0135	0.0299064
ENSGALT00000009065	ENSGALG00000005651	KLHL36	chr11:16304441-16316647	14.5261	17.6527	-0.281233	0.02395	0.0493244
ENSGALT00000022604	ENSGALG00000013948	RASL11B	chr4:65555015-65557517	15.3037	20.1821	-0.399194	0.01545	0.0336673
ENSGALT00000036640	ENSGALG00000015869	WWP1	chr2:122849872-122909935	31.535	24.1783	0.383241	5e-05	0.000188723
ENSGALT00000036585	ENSGALG00000016774	NPAS2	chr1:132654999-132723188	2.60788	3.49029	-0.42047	0.00465	0.0116998
ENSGALT00000018234	ENSGALG00000011184	HNRNPD	chr4:45828057-45834083	19.0325	25.1564	-0.402457	0.00315	0.00823922
ENSGALT00000024855	ENSGALG00000015409	PROS1	chr1:89043280-89077838	64.0456	49.8586	0.361255	0.0003	0.000995718
ENSGALT00000026723	ENSGALG00000016560	EPT1	chr3:104645876-104668714	29.9063	15.0995	0.985948	5e-05	0.000188723
ENSGALT00000032809	ENSGALG00000015184	TLE4	chrZ:38331270-38431898	7.12983	5.07729	0.489809	5e-05	0.000188723
ENSGALT00000019010	ENSGALG00000011637	TCP1	chr3:44874172-44881975	494.214	408.533	0.274685	0.00535	0.0132442
ENSGALT00000043858	ENSGALG00000027335	ARID5A	AADN03025597.1:129-935	21.5386	11.668	0.884361	5e-05	0.000188723
ENSGALT00000036606	ENSGALG00000016056	AZIN1	chr2:129012894-129038405	25.6271	18.7487	0.450883	0.00015	0.000526317
ENSGALT00000015453	ENSGALG00000009491	RAD51B	chr5:27669060-28011671	5.09703	8.51861	-0.740963	5e-05	0.000188723
ENSGALT00000015454	ENSGALG00000009492	DNAJB9	chr1:28382859-28392521	60.9884	34.9562	0.802984	0.00075	0.00228414
ENSGALT00000041398	ENSGALG00000024485	BET1	chr2:23524125-23530040	42.1899	30.3111	0.477053	5e-05	0.000188723
ENSGALT00000000811	ENSGALG00000000581	DDX42	chr27:2803636-2820051	22.3429	28.3409	-0.343067	0.0012	0.00348527
ENSGALT00000015959	ENSGALG00000022718	FUT4	chr1:184863375-184864692	0.811187	1.61721	-0.995398	0.00795	0.0188143
ENSGALT00000018986	ENSGALG00000011621	IGF2R	chr3:44773337-44826366	37.7067	20.4146	0.885217	5e-05	0.000188723
ENSGALT00000028007	ENSGALG00000017331	GDPD5	chr1:194098030-194256622	1.76533	2.79148	-0.661095	5e-05	0.000188723
ENSGALT00000024624	ENSGALG00000015258	DCBLD2	chr1:83935564-83975399	79.2653	103.863	-0.389927	5e-05	0.000188723
ENSGALT00000007092	ENSGALG00000004455	USP34	chr3:2177271-2295866	19.9775	16.7201	0.256791	0.0103	0.0236206
ENSGALT00000005801	ENSGALG00000003661	SETX	chr17:6490804-6518350	20.7521	16.594	0.3226	0.0009	0.00268716
ENSGALT00000005804	ENSGALG00000003662	SPEN	chr21:4260523-4301058	10.5608	6.6107	0.675846	5e-05	0.000188723
ENSGALT00000017325	ENSGALG00000010649	CNST	chr3:33231895-33269855	4.87445	3.58482	0.443338	0.0043	0.0109085
ENSGALT00000013126	ENSGALG00000008088	ACSL4	chr4:13740514-13755650	74.3993	52.471	0.503768	5e-05	0.000188723
ENSGALT00000010800	ENSGALG00000006680	EHHADH	chr9:3054488-3077927	3.74233	5.04417	-0.430681	0.00265	0.00706197
ENSGALT00000012217	ENSGALG00000007555	CCND1	chr5:16827732-16840932	81.3898	109.536	-0.42848	5e-05	0.000188723
ENSGALT00000007893	ENSGALG00000004934	CDC25A	chr2:565706-578601	9.37825	6.05382	0.631473	5e-05	0.000188723
ENSGALT00000005940	ENSGALG00000003744	ADAM19	chr13:10642121-10680834	0.252157	0.710754	-1.49503	0.0039	0.00998985
ENSGALT00000005941	ENSGALG00000003745	NECAP2	chr21:4385802-4391455	14.5409	11.8788	0.291729	0.0216	0.0451397
ENSGALT00000006768	ENSGALG00000004255	SNX8	chr14:3084878-3101764	78.7226	61.6966	0.351586	0.0012	0.00348527
ENSGALT00000020165	ENSGALG00000012342	SASH1	chr3:46930246-47049931	15.7957	18.9246	-0.260733	0.0147	0.0321982
ENSGALT00000020168	ENSGALG00000012345	UST	chr3:47153561-47250156	30.7032	39.7419	-0.372274	0.0028	0.00741646
ENSGALT00000014479	ENSGALG00000008906	EHBP1	chr3:9064345-9257341	15.1058	12.4906	0.274263	0.00935	0.0216661
ENSGALT00000043918	ENSGALG00000029095	PDZD8	chr6:28696247-28747446	15.8743	11.9655	0.40781	0.0001	0.000360792
ENSGALT00000036915	ENSGALG00000015252	ST3GAL6	chr1:83614755-83656869	7.59812	16.2063	-1.09284	5e-05	0.000188723
ENSGALT00000020295	ENSGALG00000012415	PDIA4	chr2:54483349-54494846	1115.68	315.48	1.82231	5e-05	0.000188723
ENSGALT00000020294	ENSGALG00000012414	GNPNAT1	chr5:58139092-58142429	47.5373	33.0983	0.522301	0.00035	0.0011447
ENSGALT00000004545	ENSGALG00000002882	BNIP1	chr13:8510960-8515672	19.8214	13.666	0.536467	0.0001	0.000360792
ENSGALT00000000380	ENSGALG00000000291	HMBS	chr24:33724-44478	87.8304	75.0309	0.227236	0.024	0.0494092
ENSGALT00000040362	ENSGALG00000007910	SMO	chr1:658442-664773	13.7216	11.368	0.271461	0.01975	0.0417335
ENSGALT00000008013	ENSGALG00000005004	SAMD8	chr6:14439770-14445287	21.7395	14.6874	0.565742	5e-05	0.000188723
ENSGALT00000022297	ENSGALG00000013715	DLC1	chr4:63979466-64199133	21.5711	31.5811	-0.549962	5e-05	0.000188723
ENSGALT00000009496	ENSGALG00000005903	NRIP3	chr5:8974290-8985981	0.462132	0.840299	-0.8626	0.0015	0.00425862
ENSGALT00000009494	ENSGALG00000005901	PCMTD2	chr20:9427465-9439628	5.84267	8.85203	-0.59938	5e-05	0.000188723
ENSGALT00000042880	ENSGALG00000028487	FZD8	chr2:12761772-12762399	15.3663	23.8743	-0.635688	0.0002	0.000685932
ENSGALT00000002863	ENSGALG00000001847	BICC1	chr6:262484-518973	44.0094	87.634	-0.993681	5e-05	0.000188723
ENSGALT00000017502	ENSGALG00000010763	TRIP11	chr5:43795633-43827057	20.9147	15.9882	0.387509	0.0001	0.000360792
ENSGALT00000009723	ENSGALG00000006037	MCM2	chr12:9725751-9737075	26.6921	31.5822	-0.242699	0.01935	0.0409893
ENSGALT00000025160	ENSGALG00000015605	BACH2	chr3:74768581-74811042	4.83	8.67352	-0.844594	5e-05	0.000188723
ENSGALT00000013337	ENSGALG00000008188	TRIM36	chrZ:78579677-78599102	1.08328	2.14179	-0.983416	5e-05	0.000188723
ENSGALT00000029894	ENSGALG00000000230	CBX1	chr27:3842372-3850380	27.7649	37.9786	-0.451926	0.00035	0.0011447
ENSGALT00000006794	ENSGALG00000004273	RALGPS2	chr8:6281611-6391581	17.5811	21.5016	-0.290423	0.01475	0.0322919
ENSGALT00000014649	ENSGALG00000009002	CPED1	chr1:22979820-23183320	1.93295	3.93202	-1.02447	0.00855	0.0200363
ENSGALT00000012429	ENSGALG00000007667	GPR158	chr2:16372422-16557109	1.41211	2.02559	-0.520495	0.0005	0.00158504
ENSGALT00000003093	ENSGALG00000001986	VCP	chrZ:8399861-8421056	205.757	113.463	0.858714	5e-05	0.000188723
ENSGALT00000043690	ENSGALG00000026881	PITX2	chr4:57404742-57409306	4.74821	7.53647	-0.666506	5e-05	0.000188723
ENSGALT00000023429	ENSGALG00000014516	CPEB2	chr4:76407831-76456077	12.9273	5.08647	1.34569	5e-05	0.000188723
ENSGALT00000025011	ENSGALG00000015512	CYP7B1	chr2:114093262-114114645	7.73857	15.1685	-0.970941	5e-05	0.000188723
ENSGALT00000027655	ENSGALG00000017118	MIPEP	chr1:176655869-176725970	10.8681	13.6196	-0.325588	0.0046	0.0115858
ENSGALT00000015999	ENSGALG00000009840	TBK1	chr1:33602179-33625163	18.9876	15.1693	0.323899	0.0027	0.00717933
ENSGALT00000009265	ENSGALG00000005768	ETV5	chr9:4618198-4630260	1.71377	2.6668	-0.637939	5e-05	0.000188723
ENSGALT00000043791	ENSGALG00000026119	MN1	chr15:7488964-7521455	7.16907	11.2015	-0.643838	5e-05	0.000188723
ENSGALT00000024306	ENSGALG00000015073	TMEM39A	chr1:80011890-80020223	62.5546	40.5856	0.624149	5e-05	0.000188723
ENSGALT00000022662	ENSGALG00000013987	EYA4	chr3:55666848-55823894	1.67561	3.2148	-0.940047	5e-05	0.000188723
ENSGALT00000024304	ENSGALG00000015064	TTC39C	chr2:102909029-102940464	12.0575	6.62599	0.863718	5e-05	0.000188723
ENSGALT00000038867	ENSGALG00000009480	DOCK4	chr1:26960377-27202897	5.55471	4.55072	0.287617	0.022	0.0458638
ENSGALT00000011430	ENSGALG00000007056	KLF6	chr2:11735793-11743710	49.396	61.7775	-0.322688	0.00135	0.00387647
ENSGALT00000019566	ENSGALG00000011994	SYNPO2	chr4:54233640-54321943	4.04084	6.71429	-0.73258	5e-05	0.000188723
ENSGALT00000011752	ENSGALG00000007260	ZEB1	chr2:14306274-14411998	27.6228	32.4759	-0.233508	0.0226	0.046963
ENSGALT00000018617	ENSGALG00000011409	SNRPF	chr1:45536658-45538026	340.727	408.034	-0.260073	0.01455	0.0319089
ENSGALT00000000839	ENSGALG00000000600	PTPN7	chr26:353422-358969	0.207278	0.987679	-2.25247	5e-05	0.000188723
ENSGALT00000045248	ENSGALG00000028191	GLCE	chr10:18807759-18817356	18.2247	14.3936	0.340464	0.0018	0.00501294
ENSGALT00000008172	ENSGALG00000005095	SLC25A25	chr17:4797149-4819726	34.6549	20.1646	0.781236	5e-05	0.000188723
ENSGALT00000013105	ENSGALG00000008072	CHRDL1	chr4:13471385-13513129	1.38929	4.24158	-1.61026	5e-05	0.000188723
ENSGALT00000023647	ENSGALG00000014675	RHOBTB3	chrZ:57184772-57211538	2.02773	1.03022	0.976912	0.00025	0.000841166
ENSGALT00000013109	ENSGALG00000008076	TMEM164	chr4:13658404-13696581	41.1719	34.7007	0.246694	0.01665	0.0359674
ENSGALT00000005829	ENSGALG00000003678	GLUL	chr8:5614756-5623685	3.12348	5.14367	-0.719643	5e-05	0.000188723
ENSGALT00000017348	ENSGALG00000010663	TTC8	chr5:42533890-42573987	5.13593	7.95265	-0.630811	5e-05	0.000188723
ENSGALT00000005924	ENSGALG00000003733	LIFR	chrZ:11866373-11907285	14.6438	18.273	-0.319429	0.00335	0.00870816
ENSGALT00000030282	ENSGALG00000016603	MID1	chr1:124042083-124134384	15.1383	24.7206	-0.707507	5e-05	0.000188723
ENSGALT00000030281	ENSGALG00000016629	PRKX	chr1:127508429-127539291	31.1918	16.1853	0.946483	5e-05	0.000188723
ENSGALT00000036747	ENSGALG00000016027	CBR1	chr1:105950594-105956078	30.6671	39.9733	-0.382344	0.00235	0.00635099
ENSGALT00000005928	ENSGALG00000003736	ABCB9	chr15:5208506-5219304	1.52843	1.06162	0.525776	0.0197	0.0416416
ENSGALT00000037948	ENSGALG00000011419	DUSP4	chr4:48787272-48788448	12.0372	7.70597	0.643446	0.00105	0.0030907
ENSGALT00000043737	ENSGALG00000026413	-	chr5:38296523-38301682	16.7079	33.6517	-1.01015	5e-05	0.000188723
ENSGALT00000015837	ENSGALG00000009730	SLC38A4	chr1:31044182-31064734	0.415952	0.938478	-1.17391	0.0002	0.000685932
ENSGALT00000025465	ENSGALG00000015792	ADAMTS1	chr1:102362465-102371203	11.5785	34.6059	-1.57958	5e-05	0.000188723
ENSGALT00000025468	ENSGALG00000015794	SNX16	chr2:121309188-121333508	14.7328	9.7914	0.589446	5e-05	0.000188723
ENSGALT00000014450	ENSGALG00000008889	TTC14	chr9:16663282-16672397	22.6652	15.2823	0.568622	5e-05	0.000188723
ENSGALT00000023100	ENSGALG00000014284	GSE1	chr11:17104457-17233182	0.894203	1.55941	-0.802324	0.0007	0.00214594
ENSGALT00000031934	ENSGALG00000020067	VASH2	chr3:21083662-21110352	24.2297	50.9734	-1.07296	5e-05	0.000188723
ENSGALT00000004529	ENSGALG00000002872	MALT1	chrZ:807932-840203	13.6193	9.71455	0.487438	5e-05	0.000188723
ENSGALT00000014067	ENSGALG00000008631	TYRO3	chr5:24215768-24250023	16.7005	25.8635	-0.631025	5e-05	0.000188723
ENSGALT00000005217	ENSGALG00000003294	ATAD5	chr18:6596438-6612865	15.3672	10.8169	0.506566	5e-05	0.000188723
ENSGALT00000031625	ENSGALG00000019891	CLN8	chr3:90579227-90585822	21.5529	17.8789	0.269624	0.01025	0.0235132
ENSGALT00000022274	ENSGALG00000019514	CNDP2	chr2:91853634-91867910	75.6674	91.4568	-0.273418	0.0072	0.0172445
ENSGALT00000006507	ENSGALG00000004089	PRDM2	chr21:5113478-5177785	7.76224	6.33681	0.292715	0.0068	0.0163833
ENSGALT00000032638	ENSGALG00000013239	NES	chr25:483722-490804	20.8262	32.8203	-0.65619	5e-05	0.000188723
ENSGALT00000039811	ENSGALG00000023772	HSPB7	chr21:4309856-4311399	48.5332	36.2746	0.420015	0.00085	0.00255275
ENSGALT00000002840	ENSGALG00000001837	ORAI2	chr19:4139106-4148388	17.2023	12.5737	0.452187	0.0001	0.000360792
ENSGALT00000008292	ENSGALG00000005162	RNPC3	chr8:10022741-10033962	7.94267	5.51709	0.525717	0.0006	0.00186934
ENSGALT00000015220	ENSGALG00000009346	HN1L	chr14:13686796-13691868	14.9844	21.081	-0.492484	0.0007	0.00214594
ENSGALT00000009742	ENSGALG00000006049	MST4	chr4:3417653-3431866	67.4252	51.0614	0.401054	0.00015	0.000526317
ENSGALT00000009740	ENSGALG00000006047	TPRA1	chr12:9738593-9754460	20.3024	14.4481	0.490776	5e-05	0.000188723
ENSGALT00000019224	ENSGALG00000011778	ITGB5	chr7:27374148-27415070	35.3112	42.3809	-0.263288	0.0116	0.0261974
ENSGALT00000019737	ENSGALG00000012082	FAIM	chr7:27772618-27777290	7.86185	12.1829	-0.631917	5e-05	0.000188723
ENSGALT00000018925	ENSGALG00000011592	MRAS	chr7:24731578-24765366	28.8185	91.9283	-1.67351	5e-05	0.000188723
ENSGALT00000045492	ENSGALG00000026718	HIC1	chr19:5520665-5524129	25.1723	53.6706	-1.0923	5e-05	0.000188723
ENSGALT00000016756	ENSGALG00000010301	EIF2B2	chr5:37406610-37412371	53.5759	65.558	-0.291187	0.0071	0.0170242
ENSGALT00000026786	ENSGALG00000016595	TRIM35	chr3:104980476-104985240	43.1575	34.8967	0.306523	0.0052	0.0129311
ENSGALT00000025628	ENSGALG00000015903	FILIP1	chr3:80071279-80164378	4.79964	10.0295	-1.06325	5e-05	0.000188723
ENSGALT00000038383	ENSGALG00000010316	FRAS1	chr4:34202351-34367249	4.22907	5.29769	-0.325023	0.01645	0.0355888
ENSGALT00000014665	ENSGALG00000009014	TRAF2	chr17:531954-547794	18.4265	14.8398	0.312312	0.01105	0.0251144
ENSGALT00000017486	ENSGALG00000010748	EXO1	chr3:35065029-35080589	8.05004	10.4477	-0.376118	0.0035	0.00905951
ENSGALT00000014669	ENSGALG00000009017	STEAP2	chr2:21544717-21556233	4.6991	6.99025	-0.572959	0.00055	0.00172976
ENSGALT00000043548	ENSGALG00000027977	PRRG3	chr4:10906726-10913244	1.27977	1.81994	-0.508004	0.01395	0.0307504
ENSGALT00000003079	ENSGALG00000001977	LDB3	chr6:1874619-1984490	2.08477	2.83744	-0.444703	0.02295	0.0475396
ENSGALT00000016032	ENSGALG00000009858	SLC30A1	chr3:21486823-21536494	40.9186	26.95	0.602472	5e-05	0.000188723
ENSGALT00000033739	ENSGALG00000004288	HDAC4	chr7:6214821-6433001	10.8013	7.9507	0.442058	0.00035	0.0011447
ENSGALT00000012507	ENSGALG00000007716	SLC37A4	chr24:5661175-5668655	4.82052	7.16929	-0.572642	0.0022	0.00599468
ENSGALT00000035717	ENSGALG00000008433	FZD2	chr27:1515525-1517127	36.583	46.0982	-0.333535	0.00255	0.00682896
ENSGALT00000021025	ENSGALG00000012891	TNFRSF11A	chr2:68296154-68319337	7.25044	9.3756	-0.370842	0.00115	0.0033547
ENSGALT00000015253	ENSGALG00000009365	CYP51A1	chr2:22620216-22633995	193.909	239.316	-0.303538	0.00195	0.00538258
ENSGALT00000014487	ENSGALG00000008909	USP13	chr9:16861501-16902461	9.01581	11.9076	-0.40135	0.00155	0.00438548
ENSGALT00000031019	ENSGALG00000012917	CDH6	chr2:69347371-69444035	4.51085	7.45448	-0.724708	5e-05	0.000188723
ENSGALT00000017155	ENSGALG00000010540	TTC39A	chr8:22914257-22948105	1.12898	0.799554	0.497754	0.02	0.0421877
ENSGALT00000017158	ENSGALG00000010542	PAPSS1	chr4:37490650-37526579	111.922	95.463	0.229476	0.02125	0.0445043
ENSGALT00000020644	ENSGALG00000012650	PQLC1	chr2:56286726-56359738	23.6692	18.4998	0.355504	0.0009	0.00268716
ENSGALT00000020648	ENSGALG00000012654	NFATC1	chr2:56697423-56780391	7.94325	11.1672	-0.491473	0.00025	0.000841166
ENSGALT00000036892	ENSGALG00000016457	TRIB2	chr3:97427884-97448910	32.8373	40.118	-0.288914	0.00475	0.0119205
ENSGALT00000007776	ENSGALG00000004871	RPS24	chr6:12717747-12721551	3046.17	3641.78	-0.257648	0.00895	0.0208454
ENSGALT00000024814	ENSGALG00000015379	TAGLN3	chr1:87951756-87962695	1.60632	3.39579	-1.07999	0.0001	0.000360792
ENSGALT00000024811	ENSGALG00000015377	PHLDB2	chr1:87878150-87933199	18.5921	25.6197	-0.462568	5e-05	0.000188723
ENSGALT00000023666	ENSGALG00000014686	fbn2	chrZ:56586635-56749770	21.5049	28.6887	-0.415815	5e-05	0.000188723
ENSGALT00000036226	ENSGALG00000007483	LRIG1	chr12:14432244-14482570	12.4762	7.72168	0.692191	5e-05	0.000188723
ENSGALT00000006824	ENSGALG00000004290	ANGPTL1	chr8:6281611-6391581	5.77036	11.0889	-0.942383	0.00415	0.010564
ENSGALT00000026763	ENSGALG00000016580	SCARA5	chr3:104760090-104779321	0.277998	1.33097	-2.25933	5e-05	0.000188723
ENSGALT00000019502	ENSGALG00000011957	TOB2	chr1:49497082-49503880	32.8337	20.7993	0.658642	5e-05	0.000188723
ENSGALT00000031879	ENSGALG00000010653	SMYD3	chr3:33406630-33650468	7.01919	11.9356	-0.7659	5e-05	0.000188723
ENSGALT00000000500	ENSGALG00000000368	GAS7	chr18:180810-285185	13.7517	17.2675	-0.32845	0.00615	0.0149768
ENSGALT00000011085	ENSGALG00000006853	QARS	chr12:11581870-11586359	65.9817	81.43	-0.303494	0.00285	0.00753368
ENSGALT00000029932	ENSGALG00000018967	LYN	chr2:110831286-110878413	6.92515	9.19932	-0.409681	0.0022	0.00599468
ENSGALT00000044685	ENSGALG00000026862	CLDN1	chr9:13417659-13427011	6.22512	12.9471	-1.05646	5e-05	0.000188723
ENSGALT00000015416	ENSGALG00000009470	SERPINI1	chr9:20037598-20076593	31.666	24.2747	0.38348	0.00135	0.00387647
ENSGALT00000015144	ENSGALG00000009305	LBR	chr3:16751706-16762232	180.604	141.515	0.351868	0.0002	0.000685932
ENSGALT00000010426	ENSGALG00000006456	C16ORF45	chr14:7468791-7509103	24.8233	40.0356	-0.689586	5e-05	0.000188723
ENSGALT00000015418	ENSGALG00000020251	FNIP2	chr4:21425882-21496063	27.2642	19.9707	0.449121	5e-05	0.000188723
ENSGALT00000043639	ENSGALG00000025862	TMEM26	chr6:7974241-7992033	29.0765	101.025	-1.79679	5e-05	0.000188723
ENSGALT00000016143	ENSGALG00000009930	STRN3	chr5:33543458-33598778	54.2655	40.9035	0.407812	5e-05	0.000188723
ENSGALT00000004453	ENSGALG00000002818	VAT1	chr27:5112055-5120981	20.2786	31.1795	-0.620641	5e-05	0.000188723
ENSGALT00000005844	ENSGALG00000003689	PAPSS2	chr6:9132222-9180808	7.75013	4.88014	0.667298	0.0008	0.00241807
ENSGALT00000005902	ENSGALG00000003719	CHD9	chr11:4503007-4563980	31.6752	23.1681	0.451219	5e-05	0.000188723
ENSGALT00000015410	ENSGALG00000009464	GOLIM4	chr9:19974183-19994557	58.2369	45.6267	0.352053	0.00135	0.00387647
ENSGALT00000044761	ENSGALG00000005769	WEE1	chr5:8756123-8763114	27.64	39.7162	-0.522968	5e-05	0.000188723
ENSGALT00000023895	ENSGALG00000014800	ATP6V1A	chr1:78620628-78635559	73.2084	43.0379	0.766403	5e-05	0.000188723
ENSGALT00000023476	ENSGALG00000014554	ATN1	chr1:76797116-76805080	1.49591	1.0836	0.465191	0.01105	0.0251144
ENSGALT00000031605	ENSGALG00000023536	FZD7	chr7:11182130-11185182	10.0285	13.6114	-0.440708	0.0003	0.000995718
ENSGALT00000022251	ENSGALG00000013685	EDRF1	chr6:32014614-32036212	28.8611	17.0805	0.756775	5e-05	0.000188723
ENSGALT00000017238	ENSGALG00000010593	GALC	chr5:42131387-42167575	31.2531	22.8963	0.448884	5e-05	0.000188723
ENSGALT00000023786	ENSGALG00000014751	ADAMTS6	chrZ:20223744-20378797	8.24157	13.1583	-0.674978	5e-05	0.000188723
ENSGALT00000007525	ENSGALG00000004727	ULK2	chr19:6807396-6843139	35.9806	29.7177	0.275899	0.00725	0.0173493
ENSGALT00000002825	ENSGALG00000001827	GLYR1	chr14:14390940-14414585	42.7422	34.6018	0.304817	0.00365	0.0094106
ENSGALT00000039024	ENSGALG00000028471	CNPY3	chr3:15376921-15378831	34.0573	26.7446	0.348719	0.00435	0.0110165
ENSGALT00000037581	ENSGALG00000023073	AKAP12	chr3:48114481-48136195	27.5146	41.8098	-0.603644	5e-05	0.000188723
ENSGALT00000016793	ENSGALG00000010315	GTPBP2	chr3:30218460-30228676	6.76427	9.6047	-0.505807	0.00015	0.000526317
ENSGALT00000038016	ENSGALG00000023199	HNRNPDL	chr4:45820576-45824905	252.908	356.289	-0.494432	5e-05	0.000188723
ENSGALT00000025620	ENSGALG00000015898	MYO6	chr3:79860206-79930603	15.9924	9.47797	0.754735	5e-05	0.000188723
ENSGALT00000002654	ENSGALG00000001730	DGKD	chr9:728830-786491	18.0589	15.3984	0.229932	0.024	0.0494092
ENSGALT00000000975	ENSGALG00000000692	CDK18	chr26:2104477-2112977	2.50688	3.51621	-0.488126	0.02025	0.0426243
ENSGALT00000016778	ENSGALG00000010311	NAV3	chr1:38593309-38850635	25.4098	32.4257	-0.351749	0.00035	0.0011447
ENSGALT00000045746	ENSGALG00000027639	RGMA	chr10:14166476-14183190	4.25351	6.24533	-0.554125	5e-05	0.000188723
ENSGALT00000016555	ENSGALG00000010185	HSPA4L	chr4:33700951-33769346	133.977	100.179	0.419404	5e-05	0.000188723
ENSGALT00000030920	ENSGALG00000019489	CHST9	chr2:104126304-104127381	1.88926	3.69978	-0.969619	0.00095	0.00282283
ENSGALT00000021001	ENSGALG00000012874	KIAA1147	chr1:57464357-57469579	7.16728	4.44787	0.688309	0.00055	0.00172976
ENSGALT00000021004	ENSGALG00000012877	CREB3L2	chr1:57502924-57577375	102.662	78.154	0.393507	5e-05	0.000188723
ENSGALT00000009906	ENSGALG00000006138	HELZ2	chr20:14260722-14277263	6.62502	4.60327	0.525265	5e-05	0.000188723
ENSGALT00000025788	ENSGALG00000016006	ITSN1	chr1:104842436-104956613	43.0716	52.4796	-0.285018	0.0048	0.0120304
ENSGALT00000045814	ENSGALG00000028155	DUSP16	chr1:72046585-72113670	4.97717	8.982	-0.85171	5e-05	0.000188723
ENSGALT00000044331	ENSGALG00000026113	CARHSP1	chr14:10018056-10045219	90.3311	117.994	-0.385421	0.0001	0.000360792
ENSGALT00000013654	ENSGALG00000008381	TMEM237	chr7:11004601-11015090	27.6744	22.5888	0.292943	0.0207	0.0434688
ENSGALT00000020668	ENSGALG00000012662	NUAK1	chr1:53895863-53940812	74.8785	152.923	-1.03018	5e-05	0.000188723
ENSGALT00000009227	ENSGALG00000005745	YTHDF1	chr20:9050993-9061845	20.2146	15.4146	0.391101	0.00135	0.00387647
ENSGALT00000009221	ENSGALG00000005739	SCD	chr6:17049073-17064687	81.7083	96.931	-0.246476	0.01585	0.0344228
ENSGALT00000006467	ENSGALG00000004065	SLC25A16	chr6:10216097-10232760	28.514	20.6614	0.464732	0.0001	0.000360792
ENSGALT00000006465	ENSGALG00000004064	GPER1	chr14:2353428-2356256	0.649694	1.06941	-0.718988	0.0224	0.0465996
ENSGALT00000020663	ENSGALG00000012659	CKAP4	chr1:53861782-53873170	542.97	643.69	-0.245495	0.01485	0.0324933
ENSGALT00000024781	ENSGALG00000015356	IFT57	chr1:86848939-86867576	28.1475	34.0525	-0.274756	0.0093	0.0215615
ENSGALT00000036568	ENSGALG00000016808	RANBP2	chr1:135763886-135793418	80.0689	68.1468	0.232596	0.0168	0.0362475
ENSGALT00000043838	ENSGALG00000028785	MAP3K6	chr23:1930453-1936866	0.73116	0.444205	0.71896	0.00845	0.019827
ENSGALT00000039709	ENSGALG00000005460	SLCO4A1	chr20:8527859-8554223	5.06168	2.41536	1.06738	5e-05	0.000188723
ENSGALT00000044337	ENSGALG00000025792	FRRS1L	chr2:84305511-84313728	4.33598	6.50943	-0.586173	5e-05	0.000188723
ENSGALT00000014381	ENSGALG00000008850	TTLL7	chr8:15685995-15715330	8.99289	4.96643	0.856576	5e-05	0.000188723
ENSGALT00000011472	ENSGALG00000007082	CREM	chr2:12930881-12960732	5.02112	3.25652	0.624678	0.004	0.0102149
ENSGALT00000006809	ENSGALG00000004284	LFNG	chr14:3222764-3232769	15.6737	37.4596	-1.25699	5e-05	0.000188723
ENSGALT00000006800	ENSGALG00000004276	CHST12	chr14:3136282-3137952	12.8832	10.1724	0.340825	0.01155	0.0260977
ENSGALT00000018386	ENSGALG00000011266	PPM1K	chr4:46412156-46425577	19.9485	29.3078	-0.555003	0.0006	0.00186934
ENSGALT00000018383	ENSGALG00000011264	Sulf1	chr2:115993904-116060835	20.5697	35.1346	-0.77237	5e-05	0.000188723
ENSGALT00000040054	ENSGALG00000002907	MYL1	chr7:2739203-2756780	4.50265	12.3686	-1.45783	0.0023	0.00623173
ENSGALT00000024902	ENSGALG00000015439	SLC44A1	chrZ:54741874-54804427	26.1602	21.1354	0.307712	0.00845	0.019827
ENSGALT00000018657	ENSGALG00000011442	TGFBR2	chr2:40385524-40447574	4.09085	6.04651	-0.563702	0.00285	0.00753368
ENSGALT00000015381	ENSGALG00000009450	DUSP10	chr3:17664735-17687006	12.6505	15.1085	-0.25617	0.02265	0.0470538
ENSGALT00000032304	ENSGALG00000020262	NKAP	chr4:16444251-16448451	14.6115	11.6356	0.32856	0.01765	0.0378433
ENSGALT00000027523	ENSGALG00000017035	COG6	chr1:170194530-170245421	46.2195	34.236	0.432987	0.0001	0.000360792
ENSGALT00000019389	ENSGALG00000011883	CLEC3B	chr2:43675441-43682092	6.55398	10.5771	-0.690505	5e-05	0.000188723
ENSGALT00000041155	ENSGALG00000024346	FAM46B	chr23:1850122-1854951	13.674	7.9634	0.779977	5e-05	0.000188723
ENSGALT00000010400	ENSGALG00000006445	ARNT2	chr10:11900895-11979084	15.6857	22.6819	-0.532092	5e-05	0.000188723
ENSGALT00000010405	ENSGALG00000006447	PHLDA2	chr5:12527763-12529316	99.0763	137.618	-0.474062	5e-05	0.000188723
ENSGALT00000044190	ENSGALG00000025874	CPXM1	AADN03018085.1:304-1213	4.29036	1.92596	1.15552	0.00015	0.000526317
ENSGALT00000005866	ENSGALG00000003701	SGMS1	chr6:9220413-9298611	9.45365	4.68691	1.01223	5e-05	0.000188723
ENSGALT00000016127	ENSGALG00000009916	SCFD1	chr5:33438354-33483021	63.0822	50.1917	0.329783	0.0015	0.00425862
ENSGALT00000016123	ENSGALG00000003753	CYLD	chr11:5636332-5654522	12.8974	9.42709	0.452195	0.00035	0.0011447
ENSGALT00000011968	ENSGALG00000007396	TAOK3	chr15:9820948-9889536	15.5419	12.2496	0.343427	0.0032	0.00835284
ENSGALT00000024638	ENSGALG00000015264	PPIP5K2	chrZ:49796112-49838725	9.38049	12.1372	-0.3717	0.00165	0.00463897
ENSGALT00000043353	ENSGALG00000028063	LOX	chrZ:80799752-80812305	112.951	200.05	-0.824666	5e-05	0.000188723
ENSGALT00000006250	ENSGALG00000003923	COL6A3	chr7:4752830-4805577	201.705	301.568	-0.580232	5e-05	0.000188723
ENSGALT00000025316	ENSGALG00000015696	NAT8L	chr4:82570316-82594476	0.278096	0.859887	-1.62856	0.0039	0.00998986
ENSGALT00000000362	ENSGALG00000000275	KCTD9	chr22:817219-825282	50.4074	37.6942	0.419294	5e-05	0.000188723
ENSGALT00000003559	ENSGALG00000002267	DCUN1D3	chr14:14949848-14956761	21.8996	14.6985	0.575238	5e-05	0.000188723
ENSGALT00000044251	ENSGALG00000025822	CYP1B1	chr3:31278222-31281746	9.41233	23.553	-1.32329	5e-05	0.000188723
ENSGALT00000027807	ENSGALG00000017202	FAM76B	chr1:184503621-184512738	15.0469	9.99928	0.589572	5e-05	0.000188723
ENSGALT00000032202	ENSGALG00000020201	CEP44	chr4:43149106-43165568	4.82735	3.64212	0.406453	0.0013	0.00374641
ENSGALT00000009960	ENSGALG00000006169	LIMA1	LGE22C19W28_E50C23:245372-265576	92.316	111.875	-0.277234	0.00525	0.0130351
ENSGALT00000004784	ENSGALG00000003026	MKL2	chr14:716483-748747	8.77687	6.1425	0.514881	5e-05	0.000188723
ENSGALT00000006971	ENSGALG00000004370	MAP2K6	chr18:8260525-8295962	3.41168	6.30719	-0.886516	5e-05	0.000188723
ENSGALT00000024377	ENSGALG00000015109	TJP2	chrZ:34446876-34509726	15.0152	18.8304	-0.326638	0.0026	0.00695033
ENSGALT00000015790	ENSGALG00000009700	PDK4	chr2:24033199-24043554	0.916619	0.459936	0.994889	5e-05	0.000188723
ENSGALT00000024199	ENSGALG00000015006	MAB21L3	chr1:79738379-79767515	1.76304	0.613415	1.52313	5e-05	0.000188723
ENSGALT00000001413	ENSGALG00000000958	SNX27	chr25:2118007-2134256	40.0261	33.2483	0.267661	0.0121	0.0271765
ENSGALT00000009788	ENSGALG00000006068	TNRC6A	chr14:6817681-6858942	25.1392	20.9543	0.262692	0.0093	0.0215615
ENSGALT00000002807	ENSGALG00000001816	MAGI3	chr26:3631291-3656668	11.0415	17.6625	-0.677746	5e-05	0.000188723
ENSGALT00000001579	ENSGALG00000001053	SRPR	chr24:395901-404137	113.231	84.4744	0.42268	5e-05	0.000188723
ENSGALT00000001570	ENSGALG00000001048	OLFML2A	chr17:9510604-9520359	3.61157	6.3163	-0.806454	5e-05	0.000188723
ENSGALT00000001574	ENSGALG00000001051	LDLRAP1	chr23:2307618-2323671	45.3182	31.9178	0.505732	5e-05	0.000188723
ENSGALT00000018324	ENSGALG00000011235	GALNT15	chr2:34767366-34788665	4.5915	11.1352	-1.27809	5e-05	0.000188723
ENSGALT00000037322	ENSGALG00000014419	SLIT2	chr4:74557148-74802699	11.2004	16.6151	-0.568936	5e-05	0.000188723
ENSGALT00000045239	ENSGALG00000027076	MTURN	chr2:41948470-41960843	16.4407	21.6873	-0.399579	0.0003	0.000995718
ENSGALT00000026264	ENSGALG00000016289	DST	chr3:86227689-86545594	36.0062	29.0197	0.311213	0.0021	0.0057535
ENSGALT00000037752	ENSGALG00000012525	FMNL2	chr7:34991280-35045177	11.5945	14.1271	-0.285024	0.0149	0.0325915
ENSGALT00000037757	ENSGALG00000012513	STAM2	chr7:34905960-34925235	52.2356	38.3201	0.44693	0.0002	0.000685932
ENSGALT00000000950	ENSGALG00000000673	TMCC2	chr26:1988006-2012399	6.04977	3.3867	0.836999	5e-05	0.000188723
ENSGALT00000016715	ENSGALG00000010277	YLPM1	chr5:37315711-37349907	7.71383	6.08619	0.341907	0.0051	0.0127072
ENSGALT00000045442	ENSGALG00000029140	CRABP2	chr25:468702-470859	18.6165	46.7265	-1.32766	5e-05	0.000188723
ENSGALT00000034462	ENSGALG00000004204	FAM63B	chr10:6402417-6432688	46.541	37.342	0.317702	0.00165	0.00463897
ENSGALT00000003784	ENSGALG00000002403	ULK1	chr15:2622865-2693253	8.99024	6.12281	0.554166	5e-05	0.000188723
ENSGALT00000023022	ENSGALG00000014236	ATP8A1	chr4:67757501-67850675	5.28831	2.8669	0.883317	5e-05	0.000188723
ENSGALT00000017998	ENSGALG00000011056	EGLN1	chr3:39053931-39084651	143.462	119.192	0.267389	0.00585	0.0143284
ENSGALT00000019840	ENSGALG00000012146	MGAT3	chr1:50490803-50492294	6.87884	10.2185	-0.57095	0.0003	0.000995718
ENSGALT00000021064	ENSGALG00000012915	MCM4	chr2:107695681-107707788	26.6438	20.4509	0.381634	0.0002	0.000685932
ENSGALT00000015978	ENSGALG00000009826	CLGN	chr4:29103945-29121630	3.73878	2.36054	0.663449	0.00015	0.000526317
ENSGALT00000015976	ENSGALG00000009825	SRGAP1	chr1:33468636-33541359	10.1593	13.9415	-0.456577	5e-05	0.000188723
ENSGALT00000025764	ENSGALG00000015987	TP53INP1	chr2:126170345-126183360	4.02405	5.49414	-0.449246	0.0004	0.00129296
ENSGALT00000002784	ENSGALG00000001802	JMJD6	chr18:4222670-4233797	37.5093	23.9294	0.648464	5e-05	0.000188723
ENSGALT00000045000	ENSGALG00000025844	AMT	chr12:2435915-2437477	11.3983	15.2819	-0.423002	0.00795	0.0188143
ENSGALT00000013633	ENSGALG00000008370	TRAK2	chr7:10962319-10980326	16.8482	13.2881	0.342458	0.0031	0.00812274
ENSGALT00000006449	ENSGALG00000004052	GPR107	chr17:5824407-5854549	52.9752	38.9257	0.444593	5e-05	0.000188723
ENSGALT00000038599	ENSGALG00000006641	POLG	chr10:12436947-12444795	3.07015	4.01633	-0.387571	0.01175	0.0264879
ENSGALT00000023620	ENSGALG00000014656	RPRD2	chr25:1531521-1538194	7.4196	4.83906	0.616614	5e-05	0.000188723
ENSGALT00000023333	ENSGALG00000014450	PABPC1	chr2:128374640-128383801	193.97	133.271	0.54147	5e-05	0.000188723
ENSGALT00000012907	ENSGALG00000007945	CRYAB	chr24:6235233-6238779	22.8794	73.415	-1.68202	5e-05	0.000188723
ENSGALT00000036142	ENSGALG00000022565	IDH2	chr10:19519614-19522933	81.1411	98.1571	-0.274659	0.00695	0.016705
ENSGALT00000000136	ENSGALG00000000098	ANTXR1	chr22:148115-238186	3.93924	8.3164	-1.07804	5e-05	0.000188723
ENSGALT00000045225	ENSGALG00000028658	KBTBD3	chr1:180363213-180372172	0.728141	0.48962	0.572554	0.0055	0.0135771
ENSGALT00000045222	ENSGALG00000027886	TMEM165	chr4:64724585-64735325	44.5682	38.0425	0.228402	0.02295	0.0475396
ENSGALT00000042925	ENSGALG00000026473	CHST11	chr1:54494943-54741556	3.34799	2.21752	0.594348	0.00015	0.000526317
ENSGALT00000000548	ENSGALG00000000402	LOXL2	chr22:1212179-1250082	45.6672	58.2097	-0.350101	0.01465	0.0321108
ENSGALT00000000542	ENSGALG00000000397	IPO9	chr26:561800-580942	22.9927	27.8051	-0.274177	0.00765	0.0181922
ENSGALT00000015366	ENSGALG00000009437	MECOM	chr9:19449372-19752139	1.4439	3.02294	-1.06599	5e-05	0.000188723
ENSGALT00000010467	ENSGALG00000006477	DNAJB6	chr2:8660130-8702063	102.425	120.044	-0.228992	0.0213	0.0446027
ENSGALT00000019104	ENSGALG00000011685	CSTF3	chr5:6442900-6503927	47.1803	26.9141	0.809822	5e-05	0.000188723
ENSGALT00000022329	ENSGALG00000013740	SLC20A1	chr22:4002236-4025389	13.1862	10.6819	0.303859	0.0191	0.0405252
ENSGALT00000023323	ENSGALG00000014442	GAPDH	chr1:76434646-76437498	5081.31	6524.51	-0.360671	0.0007	0.00214594
ENSGALT00000027314	ENSGALG00000016897	GPR180	chr1:145671021-145692774	14.2754	11.3957	0.325042	0.0066	0.0159541
ENSGALT00000007018	ENSGALG00000004400	SPECC1	chr19:6346041-6424981	26.4179	34.417	-0.381605	0.00035	0.0011447
ENSGALT00000026678	ENSGALG00000016531	ASXL2	chr3:104272170-104504133	12.4439	6.9734	0.835511	5e-05	0.000188723
ENSGALT00000032997	ENSGALG00000009553	SMC4	chr9:21626304-21657730	57.2178	92.373	-0.691008	5e-05	0.000188723
ENSGALT00000037256	ENSGALG00000027420	POPDC3	chr3:68255195-68259535	4.43591	12.5713	-1.50283	5e-05	0.000188723
ENSGALT00000011332	ENSGALG00000007000	NR2F2	chr10:15328162-15333861	17.0929	35.5023	-1.05451	5e-05	0.000188723
ENSGALT00000016103	ENSGALG00000009901	DYRK2	chr1:34859793-34869887	20.0944	29.7287	-0.565066	5e-05	0.000188723
ENSGALT00000012343	ENSGALG00000007628	PMEPA1	chr20:11834689-11906056	23.3931	45.4454	-0.95805	5e-05	0.000188723
ENSGALT00000008510	ENSGALG00000005308	CHTF18	chr14:5968996-5982205	19.4306	15.8708	0.291962	0.00855	0.0200363
ENSGALT00000016985	ENSGALG00000010431	TM4SF18	chr9:23350176-23356182	6.54913	8.37234	-0.354329	0.0193	0.0409028
ENSGALT00000017274	ENSGALG00000010617	QPCT	chr3:32927167-32942177	5.53503	8.56939	-0.6306	5e-05	0.000188723
ENSGALT00000010889	ENSGALG00000006731	TAF3	chr1:4153922-4268028	28.2581	23.9428	0.239076	0.0199	0.0420066
ENSGALT00000043335	ENSGALG00000028934	OSBPL7	chr27:3902861-3907297	1.69212	1.15401	0.55217	0.0172	0.0369959
ENSGALT00000006272	ENSGALG00000003937	GEMIN5	chr13:11328564-11351905	24.5811	30.8062	-0.325671	0.00295	0.00777312
ENSGALT00000006275	ENSGALG00000003939	KLF2	chr28:4146805-4149435	7.41267	13.7015	-0.88627	5e-05	0.000188723
ENSGALT00000012737	ENSGALG00000007843	ATRX	chr4:12768458-12843495	39.5434	47.8628	-0.275467	0.00495	0.0123743
ENSGALT00000007902	ENSGALG00000004937	VGLL4	chr12:4486142-4565885	47.3104	35.8696	0.399396	0.0002	0.000685932
ENSGALT00000014395	ENSGALG00000008862	DNAJC10	chr7:13378408-13398476	68.385	38.6091	0.824741	5e-05	0.000188723
ENSGALT00000009947	ENSGALG00000006160	HNRNPA0	chr13:13799907-13802741	26.0593	32.9241	-0.337345	0.0018	0.00501294
ENSGALT00000043764	ENSGALG00000027777	CNN2	chr28:2836379-2837922	109.73	131.129	-0.257034	0.01735	0.037279
ENSGALT00000040476	ENSGALG00000006811	ZIC1	chr9:11395946-11400537	1.83588	3.94805	-1.10467	5e-05	0.000188723
ENSGALT00000039564	ENSGALG00000023689	ASS1	chr17:5881859-5902534	2.90017	4.95653	-0.773195	0.00015	0.000526317
ENSGALT00000044950	ENSGALG00000028971	NKIRAS2	chr27:4758781-4759794	33.7682	44.6291	-0.402319	0.0092	0.0213574
ENSGALT00000020523	ENSGALG00000012568	TIMP3	chr1:52867137-53186826	78.4555	285.82	-1.86516	5e-05	0.000188723
ENSGALT00000007651	ENSGALG00000004794	H2AFY2	chr6:11556861-11568617	20.4796	27.0739	-0.402717	0.0016	0.00451034
ENSGALT00000007656	ENSGALG00000004798	MPRIP	chr14:4664203-4716081	13.899	10.4316	0.41402	5e-05	0.000188723
ENSGALT00000003723	ENSGALG00000002362	MANF	chr12:2209955-2213573	483.989	207.391	1.22262	5e-05	0.000188723
ENSGALT00000005507	ENSGALG00000003479	LMTK2	chr14:1069026-1099769	31.27	21.3053	0.553564	5e-05	0.000188723
ENSGALT00000001436	ENSGALG00000000972	PBX3	chr17:9728780-9823708	15.6716	19.9135	-0.345592	0.00675	0.0162778
ENSGALT00000004103	ENSGALG00000002605	MRPL17	chrZ:9156652-9157672	71.2861	85.4257	-0.261048	0.0226	0.046963
ENSGALT00000038787	ENSGALG00000009601	NELL2	chr1:30284795-30405559	12.036	18.2779	-0.602741	5e-05	0.000188723
ENSGALT00000004120	ENSGALG00000002618	KCTD7	chr19:5021625-5028387	10.1284	7.22526	0.487281	5e-05	0.000188723
ENSGALT00000018826	ENSGALG00000011543	SDAD1	chr4:49400466-49416212	24.3826	20.2352	0.268988	0.01125	0.0255117
ENSGALT00000018085	ENSGALG00000011100	HIBADH	chr2:33345458-33429553	35.7944	23.8287	0.587033	5e-05	0.000188723
ENSGALT00000018083	ENSGALG00000011099	FAP	chr7:20575082-20613175	214.073	250.712	-0.22793	0.0202	0.0425331
ENSGALT00000001881	ENSGALG00000001239	SLC26A2	chr13:7684347-7688280	7.87626	5.95536	0.403323	0.0058	0.0142184
ENSGALT00000018393	ENSGALG00000011272	RAB5A	chr2:36399268-36427540	34.2338	28.1947	0.279997	0.01115	0.025312
ENSGALT00000018391	ENSGALG00000011270	KERA	chr1:43843144-43851618	2.22412	3.44415	-0.630909	0.0005	0.00158504
ENSGALT00000035958	ENSGALG00000014891	ITGA1	chrZ:15630609-15707360	43.4175	31.5059	0.462655	0.0242	0.0497588
ENSGALT00000003379	ENSGALG00000002158	GOLGA3	chr15:1436911-1457913	33.7225	26.1666	0.365988	0.0002	0.000685932
ENSGALT00000003011	ENSGALG00000016127	SH3BGR	chr1:107392916-107418544	16.7248	39.9422	-1.25593	5e-05	0.000188723
ENSGALT00000009337	ENSGALG00000005816	BCAR3	chr8:12762343-12811978	3.04353	2.11972	0.521874	0.00115	0.0033547
ENSGALT00000024435	ENSGALG00000015144	ZFAND5	chrZ:35593696-35609500	35.4768	20.3961	0.798586	5e-05	0.000188723
ENSGALT00000015988	ENSGALG00000009835	XPOT	chr1:33569893-33591982	148.04	115.171	0.362215	0.00035	0.0011447
ENSGALT00000024991	ENSGALG00000015497	VGLL3	chr1:92308879-92348245	40.8023	79.0598	-0.954294	5e-05	0.000188723
ENSGALT00000024428	ENSGALG00000015139	ABHD17B	chrZ:35449153-35495731	16.0028	9.69219	0.723434	5e-05	0.000188723
ENSGALT00000013770	ENSGALG00000008452	IFT122	chr12:19470636-19496937	23.974	29.2533	-0.287129	0.0067	0.016173
ENSGALT00000013776	ENSGALG00000008454	NOP58	chr7:11276548-11301132	67.2448	91.8398	-0.449695	5e-05	0.000188723
ENSGALT00000013777	ENSGALG00000008455	SEMA3C	chr1:10867381-10986273	52.1671	77.9903	-0.580154	5e-05	0.000188723
ENSGALT00000015914	ENSGALG00000009783	GOLGB1	chr1:41111-75573	27.3347	22.9817	0.25025	0.0117	0.0263912
ENSGALT00000025294	ENSGALG00000015681	NRIP1	chr1:97651373-97654841	45.9192	33.3477	0.461511	5e-05	0.000188723
ENSGALT00000025295	ENSGALG00000015682	UGCG	chrZ:66076173-66103845	5.58497	3.03928	0.87782	5e-05	0.000188723
ENSGALT00000044439	ENSGALG00000027017	SESN2	chr23:2053662-2086993	45.9882	31.0321	0.567503	5e-05	0.000188723
ENSGALT00000017640	ENSGALG00000010854	HDAC9	chr2:29228467-29653602	5.26958	6.74107	-0.35529	0.00895	0.0208454
ENSGALT00000017642	ENSGALG00000010855	MTHFD2L	chr4:44089930-44115535	2.37539	1.64398	0.530975	0.01985	0.041913
ENSGALT00000019924	ENSGALG00000012202	KBTBD2	chr2:48646151-48652534	20.1951	13.7665	0.552838	5e-05	0.000188723
ENSGALT00000045011	ENSGALG00000028544	BAZ2A	AADN03019662.1:599-5151	2.80479	1.72812	0.69869	0.0006	0.00186934
ENSGALT00000030784	ENSGALG00000016306	FAM49B	chr2:140043000-140061878	15.8157	12.4793	0.341822	0.0031	0.00812274
ENSGALT00000012692	ENSGALG00000007819	PDZRN3	chr12:16592805-16714374	28.315	36.8142	-0.378698	0.0002	0.000685932
ENSGALT00000000115	ENSGALG00000000085	GFPT1	chr22:109340-137149	85.5198	72.6575	0.235147	0.01685	0.0363343
ENSGALT00000023605	ENSGALG00000014645	MEF2C	chrZ:60141409-60260421	5.33697	11.7732	-1.14142	5e-05	0.000188723
ENSGALT00000008130	ENSGALG00000005072	SCAP	chr2:869059-919676	18.8423	13.6456	0.465538	5e-05	0.000188723
ENSGALT00000009084	ENSGALG00000005662	AMPD3	chr5:8361713-8387323	8.21826	15.3721	-0.903405	5e-05	0.000188723
ENSGALT00000009088	ENSGALG00000005666	ADM	chr5:8423160-8425797	51.479	146.774	-1.51154	5e-05	0.000188723
ENSGALT00000012961	ENSGALG00000007976	ALG13	chr4:13111602-13141305	0.889095	0.577539	0.622419	0.00775	0.0184006
ENSGALT00000004353	ENSGALG00000002755	RFWD3	chr11:1852349-1876487	3.19654	2.39353	0.417372	0.00205	0.00563001
ENSGALT00000014347	ENSGALG00000008828	AFTPH	chr3:9652845-9689626	16.5314	13.2152	0.323009	0.00525	0.0130351
ENSGALT00000045206	ENSGALG00000001808	ST8SIA5	chrZ:1825563-1876035	4.91349	3.40493	0.529122	0.00955	0.0220882
ENSGALT00000027575	ENSGALG00000017072	N4BP2L1	chr1:173808325-173820489	7.22992	10.5938	-0.551172	0.00015	0.000526317
ENSGALT00000008687	ENSGALG00000005410	WNT5A	chr12:7892862-7904972	8.36704	11.2167	-0.422854	0.00335	0.00870816
ENSGALT00000020953	ENSGALG00000012848	KDM7A	chr1:56827921-56860120	13.9276	9.68587	0.523997	5e-05	0.000188723
ENSGALT00000020957	ENSGALG00000012849	SLC37A3	chr1:56901912-56922260	43.7855	27.3311	0.679908	5e-05	0.000188723
ENSGALT00000029722	ENSGALG00000018835	RNF41	JH376377.1:20-7825	47.4966	32.9786	0.526295	5e-05	0.000188723
ENSGALT00000012780	ENSGALG00000007870	SMAD3	chr10:18282942-18345447	62.8652	90.9553	-0.532896	5e-05	0.000188723
ENSGALT00000024704	ENSGALG00000015307	ABI3BP	chr1:84389703-84521596	1.80701	3.10011	-0.778716	5e-05	0.000188723
ENSGALT00000023578	ENSGALG00000014627	FRMD4B	chr12:15329788-15396454	2.86121	3.74138	-0.386943	0.00505	0.0125953
ENSGALT00000018692	ENSGALG00000011464	EIF5	chr5:50119113-50126125	351.052	226.942	0.629364	5e-05	0.000188723
ENSGALT00000015126	ENSGALG00000009298	TNIK	chr9:19060652-19170911	13.3402	9.95989	0.421574	0.00015	0.000526317
ENSGALT00000037497	ENSGALG00000012104	ANLN	chr2:47314674-47343598	71.2867	58.1215	0.294561	0.0033	0.00859222
ENSGALT00000007073	ENSGALG00000004445	SLC13A3	chr20:5895585-5918161	1.21125	3.87109	-1.67624	5e-05	0.000188723
ENSGALT00000016690	ENSGALG00000010258	LTBP2	chr5:37210587-37268314	4.68472	5.76194	-0.298589	0.0162	0.0350974
ENSGALT00000037273	ENSGALG00000014975	DRD5	chr4:78070697-78072104	2.08593	1.18041	0.821411	0.0044	0.011133
ENSGALT00000011310	ENSGALG00000006981	MCTP2	chr10:14461078-14573856	2.82625	3.76294	-0.412972	0.002	0.00550525
ENSGALT00000001793	ENSGALG00000001182	NCOA6	chr20:500204-529457	6.9762	5.1016	0.451491	0.0001	0.000360792
ENSGALT00000017251	ENSGALG00000010601	UFSP2	chr4:38695964-38707538	17.593	21.1548	-0.265979	0.01845	0.0393296
ENSGALT00000043311	ENSGALG00000026864	ZCCHC24	chr6:11687380-11789723	19.4557	36.6436	-0.913369	5e-05	0.000188723
ENSGALT00000025350	ENSGALG00000015721	SVEP1	chrZ:66365630-66491486	9.763	24.7933	-1.34456	5e-05	0.000188723
ENSGALT00000045419	ENSGALG00000004361	PRTG	chr10:7329783-7416677	0.815299	0.420263	0.956035	0.00015	0.000526317
ENSGALT00000012759	ENSGALG00000007861	MAGT1	chr4:12847014-12860840	181.895	88.8517	1.03364	5e-05	0.000188723
ENSGALT00000000320	ENSGALG00000000241	STARD4	chrZ:46333365-46341826	269.037	146.367	0.87822	5e-05	0.000188723
ENSGALT00000039139	ENSGALG00000013494	CENPN	chr11:14834308-14840371	27.4035	20.2045	0.439685	0.00135	0.00387647
ENSGALT00000003596	ENSGALG00000002287	CRB1	chr8:2476867-2538304	0.969323	1.32035	-0.44587	0.02295	0.0475396
ENSGALT00000020097	ENSGALG00000012298	SLC39A8	chr4:60340369-60360614	20.9425	27.4201	-0.388797	0.00215	0.00587424
ENSGALT00000035985	ENSGALG00000018934	ACVRL1	JH375504.1:2156-13171	7.67519	5.99075	0.357466	0.0101	0.0232026
ENSGALT00000025518	ENSGALG00000015828	BACH1	chr1:103417899-103443811	109.933	75.1064	0.549619	5e-05	0.000188723
ENSGALT00000001181	ENSGALG00000000811	IST1	chr11:19166597-19173788	66.4501	55.5088	0.259553	0.0123	0.027566
ENSGALT00000007678	ENSGALG00000004809	PPIF	chr6:11813048-11820969	10.8078	13.435	-0.313916	0.0143	0.0314318
ENSGALT00000020743	ENSGALG00000012705	GMPR	chr2:61611281-61643300	2.33408	8.95911	-1.9405	5e-05	0.000188723
ENSGALT00000005564	ENSGALG00000023760	CHIA	chr26:5122697-5126812	0.218384	0.811592	-1.89389	0.00185	0.00513326
ENSGALT00000001453	ENSGALG00000000983	L3MBTL1	chr20:49681-67792	1.46013	2.12889	-0.544002	0.00645	0.0156194
ENSGALT00000001539	ENSGALG00000001038	MAN1C1	chr23:2257730-2299072	6.83293	8.99521	-0.396654	0.0073	0.0174587
ENSGALT00000007983	ENSGALG00000004981	TSEN2	chr12:4915365-4925503	10.7917	14.6043	-0.436478	0.0007	0.00214594
ENSGALT00000014035	ENSGALG00000008614	TTL	chr3:15341918-15375146	63.8915	75.6241	-0.243223	0.02405	0.0494892
ENSGALT00000023014	ENSGALG00000014233	FBLN1	chr1:70623969-70705990	57.9166	123.534	-1.09286	5e-05	0.000188723
ENSGALT00000006981	ENSGALG00000004377	XPO1	chr3:2323705-2363537	119.389	77.0135	0.632491	5e-05	0.000188723
ENSGALT00000025190	ENSGALG00000015624	VCAN	chrZ:62474980-62580840	95.442	246.886	-1.37115	5e-05	0.000188723
ENSGALT00000032235	ENSGALG00000010159	SLC20A2	chr4:33615578-33672960	22.7763	17.9013	0.347462	0.0014	0.00400276
ENSGALT00000037064	ENSGALG00000013124	FHOD3	chr2:83099423-83462516	7.79235	16.2968	-1.06446	5e-05	0.000188723
ENSGALT00000027716	ENSGALG00000017162	NPAT	chr1:179571327-179589477	6.47611	4.85196	0.416558	0.00055	0.00172976
ENSGALT00000019806	ENSGALG00000012124	PELI2	chr5:55845441-55909365	12.3256	17.6592	-0.518764	0.00045	0.00143933
ENSGALT00000002747	ENSGALG00000001782	PLAA	chrZ:68328520-68380646	23.8476	19.413	0.29682	0.01295	0.0288169
ENSGALT00000013796	ENSGALG00000008465	SORCS1	chr6:24664739-24940362	1.46248	1.94906	-0.414366	0.0066	0.0159541
ENSGALT00000013797	ENSGALG00000008466	FAM117B	chr7:11430527-11456219	5.55373	7.74834	-0.48043	0.00015	0.000526317
ENSGALT00000046169	ENSGALG00000026284	IKBIP	chr1:46530981-46536438	23.06	16.266	0.503532	0.0003	0.000995718
ENSGALT00000025728	ENSGALG00000027853	CTNNA2	chr4:86948458-87057215	10.1447	14.8084	-0.54568	5e-05	0.000188723
ENSGALT00000024093	ENSGALG00000014937	KPNA5	chr3:63190629-63206937	26.4141	18.2675	0.532034	5e-05	0.000188723
ENSGALT00000043754	ENSGALG00000027861	GPR37	chr1:21614382-21629956	1.60592	2.6996	-0.749347	5e-05	0.000188723
ENSGALT00000006406	ENSGALG00000004023	E2F8	chr5:1710070-1846316	6.38378	3.93645	0.697516	5e-05	0.000188723
ENSGALT00000006155	ENSGALG00000015420	MINA	chr1:90670108-90718944	9.85903	12.3891	-0.329549	0.01145	0.0259007
ENSGALT00000014221	ENSGALG00000008739	FAM188A	chr2:20165198-20212201	44.5375	30.7945	0.532344	5e-05	0.000188723
ENSGALT00000024673	ENSGALG00000015286	SESN1	chr3:66547544-66556746	29.4341	23.7844	0.307469	0.00515	0.0128182
ENSGALT00000012947	ENSGALG00000007974	NUP85	chr18:10960592-10972412	59.2757	69.6498	-0.23268	0.02395	0.0493244
ENSGALT00000027273	ENSGALG00000016883	DOCK9	chr1:143960154-144042261	16.3073	20.3998	-0.323044	0.00165	0.00463897
ENSGALT00000039650	ENSGALG00000004043	NBL1	chr21:4764693-4774114	44.7714	75.7754	-0.759153	5e-05	0.000188723
ENSGALT00000042794	ENSGALG00000029021	CACNA2D2	chr12:1440104-1546831	1.6122	2.05248	-0.348336	0.02245	0.046684
ENSGALT00000039654	ENSGALG00000023718	CTIF	chrZ:1278164-1367551	14.2488	10.7207	0.410434	0.0001	0.000360792
ENSGALT00000023214	ENSGALG00000014370	SEL1L3	chr4:72995780-73024332	48.0845	34.9053	0.462127	5e-05	0.000188723
ENSGALT00000034662	ENSGALG00000003496	TEX2	chr18:6766319-6786946	32.363	24.6752	0.391285	0.00015	0.000526317
ENSGALT00000022537	ENSGALG00000013900	MAP7	chr3:54395822-54447644	4.31988	1.0915	1.98468	5e-05	0.000188723
ENSGALT00000022020	ENSGALG00000013521	TBC1D1	chr4:69306050-69395624	21.7503	17.5096	0.312889	0.0025	0.00670958
ENSGALT00000024931	ENSGALG00000015464	PTGFRN	chr1:91358734-91424437	14.0231	19.153	-0.449763	0.0001	0.000360792
ENSGALT00000026538	ENSGALG00000016447	PDIA6	chr3:96480138-96536014	517.063	200.898	1.36388	5e-05	0.000188723
ENSGALT00000025577	ENSGALG00000015865	FAM46A	chr3:77839635-77873063	8.65082	16.1712	-0.902516	5e-05	0.000188723
ENSGALT00000045568	ENSGALG00000028807	AP1AR	chr4:56788243-56808532	23.443	17.8196	0.39569	0.00015	0.000526317
ENSGALT00000015492	ENSGALG00000009514	NRCAM	chr1:28525498-28668231	1.39084	1.77138	-0.348912	0.01865	0.0396952
ENSGALT00000007059	ENSGALG00000004435	Rab27a	chr10:7484145-7513189	46.5573	37.3349	0.318484	0.00425	0.0107927
ENSGALT00000037470	ENSGALG00000012258	GOLGA4	chr2:49527917-49571384	14.7818	10.4839	0.495647	5e-05	0.000188723
ENSGALT00000007055	ENSGALG00000004431	SAR1A	chr6:11073075-11077242	191.713	152.312	0.331915	0.0011	0.00322023
ENSGALT00000022444	ENSGALG00000007439	SLMO2	chr20:11217490-11222441	210.063	123.077	0.771256	5e-05	0.000188723
ENSGALT00000026634	ENSGALG00000016509	IFT172	chr3:104023555-104057142	7.07032	8.69776	-0.298869	0.0101	0.0232026
ENSGALT00000025572	ENSGALG00000015862	CA2	chr2:122641586-122657831	0.556093	1.28961	-1.21353	0.0011	0.00322023
ENSGALT00000000496	ENSGALG00000000364	STC1	chr22:1142286-1149360	16.7785	7.25307	1.20995	5e-05	0.000188723
ENSGALT00000016414	ENSGALG00000010091	ATP6V0B	chr8:19265988-19270826	73.576	49.2215	0.579946	5e-05	0.000188723
ENSGALT00000043482	ENSGALG00000027980	NANOS1	chr6:29504246-29505285	61.7884	45.407	0.44442	0.0002	0.000685932
ENSGALT00000043488	ENSGALG00000028037	FOS	chr5:37501648-37502995	3.86443	2.3654	0.70817	0.0025	0.00670958
ENSGALT00000017230	ENSGALG00000010589	FLRT2	chr5:41460689-41463889	13.6614	23.3035	-0.77044	5e-05	0.000188723
ENSGALT00000034743	ENSGALG00000002536	STX2	chr15:2912109-3202073	43.7158	25.8301	0.759104	0.0094	0.0217741
ENSGALT00000006090	ENSGALG00000003837	ADCY7	chr11:6010766-6037599	0.549887	0.814266	-0.566365	0.01965	0.0415557
ENSGALT00000016788	ENSGALG00000010313	MAST2	chr8:20161457-20324965	24.3851	19.6249	0.313316	0.0018	0.00501294
ENSGALT00000038341	ENSGALG00000011258	ATP2B1	chr1:43273705-43305815	26.3049	19.0819	0.463124	0.00025	0.000841166
ENSGALT00000010225	ENSGALG00000006324	PFKFB3	chr1:3450217-3478178	26.769	15.955	0.746552	5e-05	0.000188723
ENSGALT00000020704	ENSGALG00000012689	KIF13A	chr2:60530337-60592148	14.0234	11.2475	0.318235	0.00325	0.00847442
ENSGALT00000022858	ENSGALG00000014124	TEC	chr4:66112141-66153920	0.751353	0.436937	0.782065	0.0037	0.00952519
ENSGALT00000005766	ENSGALG00000003641	KAT6A	chr22:2667824-2695432	25.341	20.5774	0.300413	0.0036	0.00929837
ENSGALT00000022856	ENSGALG00000014122	CYB5R3	chr1:68448250-68462610	100.53	124.341	-0.306679	0.00185	0.00513326
ENSGALT00000013750	ENSGALG00000008440	CHST1	chr5:23292380-23294330	0.184009	0.588817	-1.67804	0.0022	0.00599468
ENSGALT00000001472	ENSGALG00000000996	AP3D1	chr28:2034947-2061947	35.3671	28.6219	0.305288	0.00245	0.00659285
ENSGALT00000001473	ENSGALG00000000997	GJC1	chr27:1272877-1276164	22.5201	17.7504	0.343365	0.0039	0.00998985
ENSGALT00000001476	ENSGALG00000001000	HSPA5	chr17:9591906-9595959	2288.48	795.677	1.52414	5e-05	0.000188723
ENSGALT00000018808	ENSGALG00000011535	NOD1	chr2:41819533-41843672	14.974	18.2501	-0.285441	0.0125	0.0279594
ENSGALT00000004499	ENSGALG00000002855	SARDH	chr17:7026159-7045384	2.01488	5.08904	-1.3367	5e-05	0.000188723
ENSGALT00000004498	ENSGALG00000002854	PDZD2	chrZ:9316119-9506598	1.33998	0.98335	0.446433	0.0037	0.00952519
ENSGALT00000024287	ENSGALG00000015056	LAMA3	chr2:102780727-102893609	4.8688	3.62014	0.427521	0.0002	0.000685932
ENSGALT00000036663	ENSGALG00000015661	CRISPLD1	chr2:118186851-118223238	8.73716	15.3534	-0.813325	5e-05	0.000188723
ENSGALT00000001514	ENSGALG00000001025	GOLGA1	chr17:9563718-9577946	16.9094	13.6922	0.304472	0.0092	0.0213574
ENSGALT00000027012	ENSGALG00000016738	NIPA1	chr1:129818372-129829863	19.2855	15.2489	0.338806	0.00545	0.0134671
ENSGALT00000022702	ENSGALG00000014013	ARHGAP18	chr3:57506531-57565989	15.9746	12.947	0.303165	0.00645	0.0156194
ENSGALT00000006443	ENSGALG00000004048	PTPRS	chr28:4410519-4497158	23.6969	28.5969	-0.271159	0.0088	0.0205433
ENSGALT00000018517	ENSGALG00000011340	ZRANB2	chr8:28011854-28023641	25.2697	20.5536	0.298017	0.00895	0.0208454
ENSGALT00000000704	ENSGALG00000013837	TBL1XR1	chr9:17416495-17505171	16.8358	21.4748	-0.351115	0.00145	0.00412929
ENSGALT00000040700	ENSGALG00000000164	MYBPH	chr26:992800-1002396	0.831856	1.59167	-0.936134	0.00045	0.00143933
ENSGALT00000008492	ENSGALG00000005295	BCAS3	chr19:7648488-7950740	5.17327	7.054	-0.447364	0.0008	0.00241807
ENSGALT00000008495	ENSGALG00000005298	ST6GALNAC6	chr17:4872094-4874530	12.758	16.002	-0.326846	0.0234	0.0483392
ENSGALT00000044236	ENSGALG00000027482	SNTB2	chr11:18365412-18370296	9.93265	5.82552	0.76979	5e-05	0.000188723
ENSGALT00000021558	ENSGALG00000013197	GALNT12	chr2:87893689-87919460	9.40645	5.73977	0.712657	5e-05	0.000188723
ENSGALT00000021553	ENSGALG00000011696	JAG2	chr5:52023887-52086423	6.21202	9.19128	-0.565204	5e-05	0.000188723
ENSGALT00000045320	ENSGALG00000026104	GTF3C4	chr17:6635938-6644060	8.3785	6.40287	0.387972	0.00175	0.00488559
ENSGALT00000010760	ENSGALG00000006652	DIP2C	chr2:9899530-9999771	33.1031	25.3687	0.383915	0.00025	0.000841166
ENSGALT00000013221	ENSGALG00000008141	COL4A5	chr4:13861295-13934946	7.13019	9.14413	-0.358906	0.0008	0.00241807
ENSGALT00000013227	ENSGALG00000008143	UACA	chr10:19102912-19118345	88.9452	54.8459	0.697533	5e-05	0.000188723
ENSGALT00000038895	ENSGALG00000009262	FGB	chr4:19781103-19787443	0.767246	3.25858	-2.08648	5e-05	0.000188723
ENSGALT00000005063	ENSGALG00000003194	ATP6V0A2	chr15:4909038-4924155	69.4561	57.1146	0.282242	0.00525	0.0130351
ENSGALT00000015681	ENSGALG00000009628	KCTD12	chr4:11342240-11344315	8.15243	12.001	-0.557856	0.0012	0.00348527
ENSGALT00000002468	ENSGALG00000001617	CAMKK1	chr19:3364943-3409288	0.542992	0.909054	-0.743434	0.0215	0.044956
ENSGALT00000017420	ENSGALG00000010707	GPR68	chr5:43496231-43497305	2.48406	3.77171	-0.602517	0.0109	0.0248254
ENSGALT00000002464	ENSGALG00000001616	CDC45	chr15:664119-676502	37.3975	28.7274	0.380514	0.0004	0.00129296
ENSGALT00000002090	ENSGALG00000001370	ADAMTS8	chr24:1655303-1670221	2.33944	8.62534	-1.88242	5e-05	0.000188723
ENSGALT00000001289	ENSGALG00000000875	PHLPP2	chr11:19238987-19268628	11.039	9.18205	0.265717	0.0168	0.0362475
ENSGALT00000046181	ENSGALG00000027845	RYBP	chr12:16380860-16415135	6.09364	7.52104	-0.303626	0.011	0.0250174
ENSGALT00000006394	ENSGALG00000003521	TPM1	chr10:3667601-3687521	31.5884	93.5034	-1.56563	5e-05	0.000188723
ENSGALT00000006396	ENSGALG00000004017	TOR1AIP2	chr8:6057061-6061824	9.0168	6.52545	0.466539	0.0013	0.00374641
ENSGALT00000025252	ENSGALG00000019201	HSPA13	chr1:97411084-97418694	58.592	28.9021	1.01953	5e-05	0.000188723
ENSGALT00000044592	ENSGALG00000028242	LHPP	chr6:31565164-31594662	2.75221	3.90421	-0.504438	0.0007	0.00214594
ENSGALT00000045981	ENSGALG00000028749	ACTG1	chr18:9470422-9472834	1470.55	1885.22	-0.358372	0.0004	0.00129296
ENSGALT00000024072	ENSGALG00000014924	POLQ	chr1:78861462-78918451	2.3792	1.91459	0.313442	0.0204	0.0428995
ENSGALT00000045366	ENSGALG00000026059	TWIST1	chr2:29699891-29701106	6.37833	11.9991	-0.911672	5e-05	0.000188723
ENSGALT00000043670	ENSGALG00000028605	CRELD1	chr12:11478290-11490436	9.14	12.0911	-0.40368	0.0043	0.0109085
ENSGALT00000014245	ENSGALG00000008756	PLEK	chr3:11215024-11230471	1.72035	1.12287	0.615513	0.01955	0.0413677
ENSGALT00000037717	ENSGALG00000014690	SLC12A2	chrZ:56515929-56567793	24.7428	20.034	0.304558	0.004	0.0102149
ENSGALT00000014301	ENSGALG00000008797	WASL	chr1:21980329-22030621	13.7481	9.1497	0.587435	5e-05	0.000188723
ENSGALT00000011961	ENSGALG00000007393	SUDS3	chr15:9794820-9817552	48.0001	34.1388	0.491627	5e-05	0.000188723
ENSGALT00000024611	ENSGALG00000015253	COL8A1	chr1:83661752-83748442	18.2686	74.9853	-2.03724	5e-05	0.000188723
ENSGALT00000024610	ENSGALG00000015252	ST3GAL6	chr1:83614755-83656869	24.7964	32.6444	-0.396705	0.00235	0.00635099
ENSGALT00000005154	ENSGALG00000003256	ATP6V0A1	chr27:4929944-4958104	23.9572	14.0276	0.772193	5e-05	0.000188723
ENSGALT00000004824	ENSGALG00000003052	AGFG1	chr9:8956395-8992241	25.6535	18.2641	0.490145	5e-05	0.000188723
ENSGALT00000042985	ENSGALG00000026542	FAM217B	chr20:7219135-7226342	7.73112	6.01919	0.361109	0.002	0.00550525
ENSGALT00000027257	ENSGALG00000016870	TMTC4	chr1:143142400-143197059	30.993	40.6716	-0.392079	0.0001	0.000360792
ENSGALT00000027774	ENSGALG00000017188	YAP1	chr1:181878879-181959171	22.9805	28.3685	-0.30388	0.0171	0.0368003
ENSGALT00000018472	ENSGALG00000011320	TMCC3	chr1:45037003-45076411	0.515555	1.00598	-0.964404	0.0083	0.0195326
ENSGALT00000039669	ENSGALG00000005974	COL6A1	chr7:6739938-6761011	202.913	276.394	-0.445866	5e-05	0.000188723
ENSGALT00000020916	ENSGALG00000012823	TRIM24	chr1:56529993-56569101	12.7545	9.68414	0.397313	0.0003	0.000995718
ENSGALT00000020914	ENSGALG00000012821	TUBB2B	chr2:66367677-66370171	49.1344	69.9759	-0.510125	5e-05	0.000188723
ENSGALT00000022511	ENSGALG00000013882	MXD1	chr22:2960159-2962450	8.71158	2.54111	1.77748	0.0042	0.0106755
ENSGALT00000016253	ENSGALG00000010005	EPAS1	chr3:25947875-26020308	7.66607	4.84622	0.661627	5e-05	0.000188723
ENSGALT00000008827	ENSGALG00000005499	IL17RD	chr12:8535419-8595065	10.9403	14.0919	-0.36522	0.0004	0.00129296
ENSGALT00000036292	ENSGALG00000002016	PRKCD	chr12:1321863-1352568	11.4764	16.6532	-0.537125	5e-05	0.000188723
ENSGALT00000015309	ENSGALG00000009398	TES	chr1:25113478-25139814	114.615	143.536	-0.324616	0.00145	0.00412929
ENSGALT00000044669	ENSGALG00000026005	DIO2	chr5:39826228-39837879	2.8491	28.4722	-3.32098	5e-05	0.000188723
ENSGALT00000010484	ENSGALG00000006486	RPP30	chr6:19176485-19192026	28.8478	50.1938	-0.799049	5e-05	0.000188723
ENSGALT00000033197	ENSGALG00000007820	BTRC	chr6:22379628-22460065	17.702	13.0921	0.435213	0.00045	0.00143933
ENSGALT00000026340	ENSGALG00000016329	AGPAT5	chr3:87880913-87937006	34.741	24.6489	0.495115	5e-05	0.000188723
ENSGALT00000026348	ENSGALG00000016333	MTSS1	chr2:138077063-138193553	4.85797	8.65458	-0.833112	5e-05	0.000188723
ENSGALT00000019309	ENSGALG00000011833	SPRY1	chr4:52775237-52982663	24.9977	30.7537	-0.298967	0.00395	0.010104
ENSGALT00000032601	ENSGALG00000009740	RASGRP1	chr5:29940333-29974856	10.7508	7.86667	0.450617	0.0003	0.000995718
ENSGALT00000022752	ENSGALG00000014054	GRK6	chr13:9456998-9470849	5.01667	6.72474	-0.42275	0.007	0.0168143
ENSGALT00000037239	ENSGALG00000012799	RREB1	chr2:64735014-64854227	12.8194	9.61367	0.415168	0.00015	0.000526317
ENSGALT00000023839	ENSGALG00000014775	SREK1	chrZ:20710887-20751032	39.5231	32.9453	0.262625	0.00955	0.0220882
ENSGALT00000011353	ENSGALG00000007018	SLC26A11	chr18:9819300-9824829	3.53862	2.53093	0.48352	0.0119	0.0267773
ENSGALT00000023830	ENSGALG00000014770	EPB41L3	chr2:100033708-100101435	6.77507	9.30064	-0.457093	0.00015	0.000526317
ENSGALT00000016991	ENSGALG00000010434	CP	chr9:23359471-23377519	10.0283	13.7043	-0.450557	0.00015	0.000526317
ENSGALT00000003624	ENSGALG00000002304	ADPRHL2	chr23:4092972-4097739	15.2129	21.4771	-0.497502	0.0001	0.000360792
ENSGALT00000005535	ENSGALG00000003499	MAST3	chr28:3782856-3800231	1.16836	1.60415	-0.457333	0.01215	0.0272764
ENSGALT00000021345	ENSGALG00000013071	CALD1	chr1:62400841-62587151	136.477	230.236	-0.754462	5e-05	0.000188723
ENSGALT00000017973	ENSGALG00000011035	AK4	chr8:27167596-27176227	21.4421	15.292	0.487666	0.0017	0.00476361
ENSGALT00000013051	ENSGALG00000008043	CORO2B	chr10:18699924-18729841	0.893466	1.26274	-0.499072	0.0073	0.0174587
ENSGALT00000013057	ENSGALG00000008046	COQ10B	chr7:9709226-9719149	42.2015	31.845	0.40623	0.00065	0.00200771
ENSGALT00000010972	ENSGALG00000006783	PLOD2	chr9:10968805-11018998	254.009	324.206	-0.352032	0.00035	0.0011447
ENSGALT00000020765	ENSGALG00000012719	GLT8D2	chr1:54839973-54865429	3.79847	7.31357	-0.94516	0.01265	0.0282467
ENSGALT00000020766	ENSGALG00000012720	NUP153	chr2:62113479-62151485	21.0334	16.5338	0.34726	0.00155	0.00438548
ENSGALT00000007962	ENSGALG00000004965	SLC27A4	chr17:4972867-4980246	63.9929	53.8925	0.247828	0.01275	0.0284287
ENSGALT00000007969	ENSGALG00000004969	TIMP4	chr12:4654781-4801935	2.78384	7.32368	-1.39549	0.00065	0.00200771
ENSGALT00000024442	ENSGALG00000015147	ALDH1A1	chrZ:35753340-35806349	1.12966	1.89125	-0.743454	0.00025	0.000841166
ENSGALT00000013447	ENSGALG00000008266	COL4A6	chr4:13941225-14074464	4.50312	6.04022	-0.423679	0.0071	0.0170242
ENSGALT00000006611	ENSGALG00000004158	GPT2	chr11:7219525-7234742	29.7407	22.0875	0.42921	5e-05	0.000188723
ENSGALT00000007631	ENSGALG00000004779	PTGES2	chr17:5104161-5110262	22.0914	31.7508	-0.523308	5e-05	0.000188723
ENSGALT00000040676	ENSGALG00000000449	ARHGEF10L	chr21:97065-113056	4.23612	5.7438	-0.439261	0.00125	0.00361776
ENSGALT00000006863	ENSGALG00000004310	TTYH3	chr14:3242658-3274038	65.7022	90.1383	-0.456199	5e-05	0.000188723
ENSGALT00000008709	ENSGALG00000005422	PDLIM1	chr6:16000512-16037097	97.3603	142.546	-0.550021	5e-05	0.000188723
ENSGALT00000023059	ENSGALG00000014258	LIMCH1	chr4:68063616-68230063	7.68558	12.7045	-0.725109	5e-05	0.000188723
ENSGALT00000018820	ENSGALG00000011541	BIN1	chr7:23184009-23267807	41.4695	66.4358	-0.679909	5e-05	0.000188723
ENSGALT00000004610	ENSGALG00000002921	LANCL1	chr7:2772089-2785749	17.2172	22.4112	-0.380373	0.0041	0.0104493
ENSGALT00000000626	ENSGALG00000003081	SUCO	chr8:4459961-4489769	34.9632	18.8719	0.889599	5e-05	0.000188723
ENSGALT00000000627	ENSGALG00000000461	MRC2	chr27:2412670-2426010	57.8442	79.8915	-0.465869	5e-05	0.000188723
ENSGALT00000003399	ENSGALG00000002169	PLEKHB2	chr9:1740425-1751264	26.9512	21.4016	0.332633	0.00165	0.00463897
ENSGALT00000018177	ENSGALG00000011145	TRIL	chr2:34036515-34038789	0.836114	1.34302	-0.683714	0.00675	0.0162778
ENSGALT00000026798	ENSGALG00000016605	EFR3B	chr3:105019504-105046269	12.1583	7.71592	0.656035	5e-05	0.000188723
ENSGALT00000014350	ENSGALG00000008830	BMP2	chr3:14447218-14450083	5.15156	7.10439	-0.463702	0.02415	0.0496698
ENSGALT00000021571	ENSGALG00000013205	ETNK1	chr1:66601205-66718963	80.4831	52.167	0.625548	0.00015	0.000526317
ENSGALT00000021576	ENSGALG00000013207	CTNNAL1	chr2:88499506-88557002	6.81372	10.1724	-0.578138	5e-05	0.000188723
ENSGALT00000025644	ENSGALG00000015910	CD109	chr3:80775680-80855396	22.3571	28.2946	-0.339793	0.001	0.00295897
ENSGALT00000025642	ENSGALG00000015909	OSGIN2	chr2:124129056-124139546	5.87216	4.46359	0.395684	0.01325	0.0294169
ENSGALT00000027753	ENSGALG00000017180	DYNC2H1	chr1:181451102-181589260	2.88233	3.96291	-0.459328	5e-05	0.000188723
ENSGALT00000026404	ENSGALG00000016369	FBXO32	chr2:137644050-137668702	4.44659	6.20061	-0.479711	0.00015	0.000526317
ENSGALT00000026409	ENSGALG00000016373	ATAD2	chr2:137586975-137621986	22.9544	15.0011	0.613704	5e-05	0.000188723
ENSGALT00000030455	ENSGALG00000015089	GAP43	chr1:81680484-81734254	2.27798	4.58556	-1.00934	5e-05	0.000188723
ENSGALT00000035171	ENSGALG00000001359	NADK	chr21:1976621-1996540	65.6826	47.8635	0.456585	5e-05	0.000188723
ENSGALT00000030459	ENSGALG00000015087	LSAMP	chr1:81373014-81656000	13.598	26.2709	-0.950074	5e-05	0.000188723
ENSGALT00000017953	ENSGALG00000011019	ROR1	chr8:26884365-26926589	22.7978	33.0037	-0.533734	5e-05	0.000188723
ENSGALT00000006374	ENSGALG00000004001	LARP1	chr13:11378039-11390962	50.2651	33.9235	0.567272	5e-05	0.000188723
ENSGALT00000038513	ENSGALG00000004386	Sox9	chr18:9067762-9073622	0.398909	0.69091	-0.792438	0.0022	0.00599468
ENSGALT00000006110	ENSGALG00000003845	MKNK2	chr28:2070413-2075386	6.27873	4.20991	0.576682	0.0026	0.00695033
ENSGALT00000009861	ENSGALG00000006108	FAM122B	chr4:4050332-4058459	63.5831	50.4143	0.334809	0.00585	0.0143284
ENSGALT00000012619	ENSGALG00000007778	PES1	chr15:10785297-10792259	26.6458	33.2364	-0.318856	0.0026	0.00695033
ENSGALT00000004848	ENSGALG00000003071	OGFOD1	chr11:2138804-2146665	10.594	13.6687	-0.367628	0.0053	0.0131424
ENSGALT00000005135	ENSGALG00000003248	SUB1	chrZ:9660187-9675175	112.118	94.1504	0.251979	0.00955	0.0220882
ENSGALT00000027230	ENSGALG00000016854	LIG4	chr1:139472179-139475799	9.30609	6.6083	0.493896	0.00015	0.000526317
ENSGALT00000013858	ENSGALG00000008507	THOC2	chr4:15643154-15690848	57.2917	46.8587	0.290008	0.0037	0.00952519
ENSGALT00000013589	ENSGALG00000008348	PDIA3	chr10:19625879-19635020	565.784	412.588	0.45555	5e-05	0.000188723
ENSGALT00000013581	ENSGALG00000008341	FURIN	chr10:19594354-19605113	5.94116	4.51219	0.396918	0.0025	0.00670958
ENSGALT00000009136	ENSGALG00000005695	CHEK2	chr15:7678293-7690938	12.7773	10.0207	0.350599	0.00945	0.0218796
ENSGALT00000009138	ENSGALG00000005696	ABHD6	chr12:8930168-8940409	4.42466	6.04602	-0.450418	0.0035	0.00905951
ENSGALT00000004266	ENSGALG00000002706	XRN1	chr9:9903324-9938458	21.8273	17.7214	0.300639	0.00335	0.00870816
ENSGALT00000046099	ENSGALG00000028876	SNN	chr14:907797-912379	13.2099	9.71743	0.442977	0.0008	0.00241807
ENSGALT00000018362	ENSGALG00000011254	SATB1	chr2:35683543-35774433	2.20302	1.00084	1.13827	0.00025	0.000841166
ENSGALT00000024267	ENSGALG00000015049	AMD1	chr3:65744040-65761269	50.2546	39.3982	0.351127	0.00075	0.00228414
ENSGALT00000018587	ENSGALG00000023607	ASCL2	chr5:13052451-13054315	0.515188	0.963903	-0.903789	0.018	0.0384789
ENSGALT00000026360	ENSGALG00000016342	MYOM2	chr3:90326787-90400923	8.50146	10.201	-0.262934	0.0234	0.0483392
ENSGALT00000037439	ENSGALG00000012327	INHBA	chr2:51170906-51183221	30.1631	39.202	-0.37814	0.0012	0.00348527
ENSGALT00000037438	ENSGALG00000013143	PDE3A	chr1:65036281-65270875	6.45446	10.0687	-0.641507	5e-05	0.000188723
ENSGALT00000003276	ENSGALG00000002099	PFKFB4	chr12:1359538-1396127	15.5354	27.7956	-0.839295	5e-05	0.000188723
ENSGALT00000016989	ENSGALG00000010433	FAAH	chr8:20529178-20538666	2.60448	3.42908	-0.396824	0.02155	0.0450415
ENSGALT00000023856	ENSGALG00000014783	PTPRK	chr3:58029861-58422557	9.57209	11.5868	-0.275573	0.0098	0.0225996
ENSGALT00000023851	ENSGALG00000014784	MAST4	chrZ:20866751-21156140	5.87659	4.50052	0.384886	0.00075	0.00228414
ENSGALT00000044957	ENSGALG00000026998	HTR7	chr6:19135176-19169965	0.300999	0.650712	-1.11226	0.0001	0.000360792
ENSGALT00000034167	ENSGALG00000021213	UBE2D1	chr6:4700547-4716284	30.9068	23.8239	0.375515	0.0028	0.00741646
ENSGALT00000013005	ENSGALG00000008013	KLHDC10	chr1:859765-872702	10.0386	7.09136	0.50142	0.0016	0.00451034
ENSGALT00000004380	ENSGALG00000002774	TSPAN3	chr10:2610832-2632965	164.589	121.904	0.433118	5e-05	0.000188723
ENSGALT00000023722	ENSGALG00000014711	PPAP2A	chrZ:16664861-16719903	15.7344	26.1762	-0.734337	5e-05	0.000188723
ENSGALT00000017589	ENSGALG00000010818	PPAP2B	chr8:24600648-24643425	16.0805	21.607	-0.426185	0.0002	0.000685932
ENSGALT00000019985	ENSGALG00000012238	ITGA9	chr2:49290258-49510044	14.662	21.1503	-0.528597	5e-05	0.000188723
ENSGALT00000018679	ENSGALG00000011456	CDK17	chr1:45661418-45739057	28.7458	23.3581	0.299429	0.0107	0.0244273
ENSGALT00000021324	ENSGALG00000013063	SRD5A1	chr2:79732745-79746774	11.0274	4.54186	1.27974	5e-05	0.000188723
ENSGALT00000021325	ENSGALG00000013064	NSUN2	chr2:79747253-79763606	56.8653	44.2939	0.36044	0.0006	0.00186934
ENSGALT00000046087	ENSGALG00000028041	DKK2	chr4:37660751-37705773	4.35658	23.8958	-2.45549	5e-05	0.000188723
ENSGALT00000013071	ENSGALG00000008056	B4GALT5	chr20:14207184-14231836	27.8696	12.8991	1.11142	5e-05	0.000188723
ENSGALT00000003364	ENSGALG00000002145	CAMSAP2	chr8:1362790-1668861	48.7223	34.7021	0.489561	5e-05	0.000188723
ENSGALT00000013464	ENSGALG00000008272	TMED3	chr10:19265372-19502893	48.3191	27.8262	0.796148	0.0214	0.0447847
ENSGALT00000006635	ENSGALG00000004174	VPS26A	chr6:10408751-10420586	52.98	44.7778	0.242665	0.0186	0.039602
ENSGALT00000043967	ENSGALG00000026315	RAB34	chr19:5794726-5800131	43.7919	52.976	-0.274673	0.0191	0.0405252
ENSGALT00000005581	ENSGALG00000003527	ARRDC2	chr28:3810196-3816386	1.96728	3.89247	-0.984482	5e-05	0.000188723
ENSGALT00000005583	ENSGALG00000003529	SYNC	chr23:5187125-5190581	20.4945	12.6335	0.697981	5e-05	0.000188723
ENSGALT00000036623	ENSGALG00000016004	MTDH	chr2:127057052-127088247	152.23	123.41	0.302793	0.00235	0.00635099
ENSGALT00000036628	ENSGALG00000016543	NHS	chr1:120363891-120406308	0.866599	1.35239	-0.642072	0.00105	0.0030907
ENSGALT00000012841	ENSGALG00000007911	CHL1	chr12:17219614-17297334	1.1642	2.29884	-0.981562	5e-05	0.000188723
ENSGALT00000004451	ENSGALG00000002816	STK10	chr13:8133601-8180065	1.11971	1.67948	-0.584895	0.00025	0.000841166
ENSGALT00000000296	ENSGALG00000000220	APC	chrZ:45850646-45906194	30.6196	24.5534	0.318532	0.00155	0.00438548
ENSGALT00000004678	ENSGALG00000002958	DNER	chr9:9405231-9525036	6.61739	9.17113	-0.470838	0.00065	0.00200771
ENSGALT00000043161	ENSGALG00000026383	TMSB4X	chr1:122807091-122808710	3204.23	5832.01	-0.864013	5e-05	0.000188723
ENSGALT00000003452	ENSGALG00000002205	FBRSL1	chr15:1547557-1855522	3.00328	2.17834	0.463307	0.0051	0.0127072
ENSGALT00000004182	ENSGALG00000002655	ITGAV	chr7:1298617-1342313	210.611	171.822	0.293669	0.00265	0.00706197
ENSGALT00000000745	ENSGALG00000000540	GAS8	chr11:18300554-18308190	9.94456	13.5235	-0.443486	0.001	0.00295897
ENSGALT00000012618	ENSGALG00000007777	SLC39A10	chr7:9056253-9171575	14.7268	12.0523	0.289139	0.0155	0.0337597
ENSGALT00000045474	ENSGALG00000026484	RUNX2	chr3:108988859-109073478	1.93104	2.48447	-0.363561	0.01385	0.0305693
ENSGALT00000040207	ENSGALG00000000353	DHRS7C	chr18:93472-103132	0.252127	0.850069	-1.75343	0.00725	0.0173493
ENSGALT00000024702	ENSGALG00000015306	OSTM1	chr3:66950855-66961817	25.3177	16.0459	0.657943	5e-05	0.000188723
ENSGALT00000008254	ENSGALG00000005141	HMCN1	JH375182.1:187562-380436	2.48798	5.03552	-1.01716	5e-05	0.000188723
ENSGALT00000029685	ENSGALG00000018800	POP1	chr2:127274275-127295976	7.65377	10.6295	-0.473827	5e-05	0.000188723
ENSGALT00000018029	ENSGALG00000011071	CLMN	chr5:45165016-45184249	1.44616	2.21021	-0.611959	0.00245	0.00659285
ENSGALT00000041395	ENSGALG00000024482	LEPROTL1	chr4:48654688-48658264	74.4978	55.5615	0.42311	5e-05	0.000188723
ENSGALT00000007216	ENSGALG00000004531	PLOD1	chr21:5514082-5536991	183.856	216.972	-0.238934	0.02245	0.046684
ENSGALT00000013265	ENSGALG00000008163	PSME4	chr3:2876837-2941783	14.6377	11.4505	0.354284	0.0202	0.0425331
ENSGALT00000037371	ENSGALG00000022994	SIX1	chr5:54313138-54317576	3.99797	7.70223	-0.946007	5e-05	0.000188723
ENSGALT00000039372	ENSGALG00000023636	REM1	chr20:10327398-10330347	5.56029	2.20968	1.33133	5e-05	0.000188723
ENSGALT00000016376	ENSGALG00000010074	KDM4A	chr8:19055969-19077198	34.5332	28.7771	0.26306	0.01015	0.023309
ENSGALT00000027647	ENSGALG00000017111	NUPL1	chr1:176300070-176338858	18.7263	15.3953	0.282572	0.0084	0.0197336
ENSGALT00000040710	ENSGALG00000024103	TACC1	chr22:2384464-2399036	18.4905	10.4687	0.820698	5e-05	0.000188723
ENSGALT00000027154	ENSGALG00000016820	GAS6	chr1:136509159-136547639	29.8286	50.5455	-0.760885	5e-05	0.000188723
ENSGALT00000024033	ENSGALG00000014899	NUS1	chr3:62772788-62787619	208.575	126.849	0.717451	5e-05	0.000188723
