# Supplementary material for: Deep Sequencing-Based Transcriptome Profiling Reveals Avian Interferon-Stimulated Genes and Provides Comprehensive Insight into Newcastle Disease Virus-Induced Host Responses
Source: Viruses. 2018 Mar 30;10(4):162. doi: 10.3390/v10040162 (PMC5923456; doi:10.3390/v10040162)
Supplement: Supplementary file 1 [file viruses-10-00162-s001.zip › SMTable2C-Herts33_vs_Blank-yes-Lasota_vs_Blank-yes.annotation_filter.xls]

Transcript_id	Status	Herts33_vs_Blank_log2foldchange	Herts33_vs_Blank_qvalue	Lasota_vs_Blank_log2foldchange	Lasota_vs_Blank_qvalue	Gene_id	Official_Symbol	Gene_type	Gene_Description
ENSGALT00000036892	mRNA	0.909793	0.000188723	-0.288914	0.0119205	ENSGALG00000016457	TRIB2	protein_coding	Serine/threonine/dual specificity protein kinase, catalytic domain||Serine-threonine/tyrosine-protein kinase catalytic domain||Protein kinase-like domain||Protein kinase domain||Tyrosine-protein kinase, catalytic domain
ENSGALT00000026320	mRNA	0.988559	0.000188723	0.69276	0.000188723	ENSGALG00000016313	GCLC	protein_coding	Glutamate-cysteine ligase catalytic subunit
ENSGALT00000007776	mRNA	-0.293906	0.0080049	-0.257648	0.0208454	ENSGALG00000004871	RPS24	protein_coding	Ribosomal protein L23/L15e core domain||Ribosomal protein S24e
ENSGALT00000044381	mRNA	-1.4208	0.000188723	-1.26802	0.000188723	ENSGALG00000028015	HES1	protein_coding	Orange||Orange subgroup
ENSGALT00000009021	mRNA	0.272945	0.0164913	0.45205	0.000188723	ENSGALG00000005622	ARF4	protein_coding	Small GTPase superfamily||Small GTPase superfamily, SAR1-type||Mitochondrial Rho-like||Small GTPase superfamily, ARF type||P-loop containing nucleoside triphosphate hydrolase||Guanine nucleotide binding protein (G-protein), alpha subunit||Gtr1/RagA G protein||Small GTPase superfamily, ARF/SAR type||Signal recognition particle receptor, beta subunit||Small GTP-binding protein domain||Small GTPase …
ENSGALT00000007678	mRNA	-1.00769	0.000188723	-0.313916	0.0314318	ENSGALG00000004809	PPIF	protein_coding	Cyclophilin-type peptidyl-prolyl cis-trans isomerase domain||Cyclophilin-like domain
ENSGALT00000005205	mRNA	0.498208	0.000188723	0.319056	0.00706197	ENSGALG00000003289	CHUK	protein_coding	Serine-threonine/tyrosine-protein kinase catalytic domain||Protein kinase-like domain||Serine/threonine/dual specificity protein kinase, catalytic domain||Tyrosine-protein kinase, catalytic domain||I-kappa-kinase-beta NEMO binding domain||Protein kinase domain||Ubiquitin-related domain
ENSGALT00000004469	mRNA	1.04941	0.000188723	-0.262675	0.0350974	ENSGALG00000002831	SH3PXD2B	protein_coding	Phox homologous domain||Variant SH3 domain||SH3 domain||SH3-like domain, bacterial-type
ENSGALT00000012873	mRNA	1.4044	0.000188723	0.282528	0.0243244	ENSGALG00000007928	MLLT10	protein_coding	Zinc finger, PHD-type||Zinc finger, PHD-finger||Zinc finger, FYVE/PHD-type
ENSGALT00000012879	mRNA	-2.93091	0.000188723	-0.58989	0.00451034	ENSGALG00000007929	DIXDC1	protein_coding	DIX domain||Calponin homology domain
ENSGALT00000023681	mRNA	-0.938384	0.000188723	0.273638	0.0225996	ENSGALG00000014692	LMNB1	protein_coding	Prefoldin||Lamin Tail Domain||Intermediate filament protein
ENSGALT00000013876	mRNA	0.480393	0.000188723	0.501678	0.000188723	ENSGALG00000008519	NR2C2	protein_coding	Zinc finger, nuclear hormone receptor-type||Steroid hormone receptor||Transcription factor COUP||Nuclear hormone receptor, ligand-binding, core||Nuclear hormone receptor, ligand-binding
ENSGALT00000020798	mRNA	-1.23158	0.000188723	-0.60035	0.000188723	ENSGALG00000012744	TMEM170B	protein_coding	Transmembrane protein 170
ENSGALT00000011955	mRNA	-1.79513	0.000188723	-1.57669	0.000188723	ENSGALG00000007392	ADAMTS9	protein_coding	Peptidase M12B, ADAM/reprolysin||Peptidase M12B, GON-ADAMTSs||Fibrinogen, alpha/beta/gamma chain, C-terminal globular domain||ADAM-TS Spacer 1||Peptidase M12B, propeptide||Thrombospondin, type 1 repeat||Peptidase M12B, ADAM-TS
ENSGALT00000026404	mRNA	1.66293	0.000188723	-0.479711	0.000526317	ENSGALG00000016369	FBXO32	protein_coding	F-box domain
ENSGALT00000023666	mRNA	-1.04609	0.000188723	-0.415815	0.000188723	ENSGALG00000014686	fbn2	protein_coding	Epidermal growth factor-like domain||Fibrillin/Microneme protein4||TB domain||EGF-like calcium-binding domain
ENSGALT00000027361	mRNA	-0.693328	0.000188723	-0.373088	0.00894359	ENSGALG00000016925	TBC1D4	protein_coding	PTB/PI domain||Protein of unknown function DUF3350||Rab-GTPase-TBC domain
ENSGALT00000042666	mRNA	-1.13376	0.000188723	-1.61438	0.000188723	ENSGALG00000026181	STRIP2	protein_coding	N1221-like||Protein of unknown function DUF3402
ENSGALT00000018298	mRNA	1.29966	0.000188723	0.511016	0.000188723	ENSGALG00000011221	AGPAT9	protein_coding	Phospholipid/glycerol acyltransferase
ENSGALT00000018742	mRNA	1.11347	0.000188723	0.406096	0.00348527	ENSGALG00000011502	MAP3K2	protein_coding	Serine/threonine/dual specificity protein kinase, catalytic domain||Protein kinase-like domain||Serine-threonine/tyrosine-protein kinase catalytic domain||Phox/Bem1p||Tyrosine-protein kinase, catalytic domain||Protein kinase domain
ENSGALT00000005163	mRNA	-1.39238	0.000188723	-0.310007	0.00859222	ENSGALG00000003261	PTRF	protein_coding	-
ENSGALT00000020869	mRNA	-0.444706	0.00200771	-0.893636	0.000188723	ENSGALG00000012790	DSP	protein_coding	Spectrin/alpha-actinin||Plectin repeat||Prefoldin
ENSGALT00000039537	mRNA	1.82841	0.000188723	0.750773	0.000188723	ENSGALG00000008837	PELI1	protein_coding	Pellino family
ENSGALT00000023206	mRNA	0.975187	0.000188723	-0.252266	0.0476277	ENSGALG00000014365	RBPJ	protein_coding	p53-like transcription factor, DNA-binding||Beta-trefoil DNA-binding domain||IPT domain||Immunoglobulin E-set||LAG1, DNA binding
ENSGALT00000001747	mRNA	0.377742	0.0163833	-0.585528	0.000526317	ENSGALG00000001161	FLI1	protein_coding	Ets domain||Pointed domain||Sterile alpha motif/pointed domain
ENSGALT00000010155	mRNA	1.29983	0.000188723	0.498696	0.000841166	ENSGALG00000006286	USP31	protein_coding	Ubiquitin specific protease domain||Peptidase C19, ubiquitin carboxyl-terminal hydrolase
ENSGALT00000006824	mRNA	-2.05972	0.000188723	-0.942383	0.010564	ENSGALG00000004290	ANGPTL1	protein_coding	Fibrinogen, alpha/beta/gamma chain, C-terminal globular domain
ENSGALT00000022420	mRNA	-1.54151	0.000188723	-0.944703	0.000188723	ENSGALG00000013814	IMPA2	protein_coding	Inositol monophosphatase, Lithium-sensitive||Inositol monophosphatase
ENSGALT00000002857	mRNA	-1.24185	0.000188723	-0.462563	0.000188723	ENSGALG00000001845	PHTF1	protein_coding	Transcription factor homeodomain, male germ-cell
ENSGALT00000026763	mRNA	-2.71721	0.000188723	-2.25933	0.000188723	ENSGALG00000016580	SCARA5	protein_coding	SRCR-like domain||SRCR domain||Collagen triple helix repeat
ENSGALT00000007519	mRNA	-1.3069	0.000188723	-0.924803	0.000188723	ENSGALG00000004722	ASPN	protein_coding	Small leucine-rich proteoglycan, class I, decorin/asporin/byglycan||Leucine-rich repeat-containing N-terminal||Leucine-rich repeat||Leucine-rich repeat, typical subtype
ENSGALT00000019502	mRNA	1.66046	0.000188723	0.658642	0.000188723	ENSGALG00000011957	TOB2	protein_coding	Ataxin-2, C-terminal||Anti-proliferative protein
ENSGALT00000019508	mRNA	-2.70926	0.000188723	-1.96467	0.000188723	ENSGALG00000011962	NDNF	protein_coding	Fibronectin type III||Protein of unknown function DUF2369
ENSGALT00000036946	mRNA	-0.529576	0.0033547	-0.914743	0.000188723	ENSGALG00000022887	KBTBD11	protein_coding	BTB/POZ||BTB/POZ fold||BTB/POZ-like||Kelch repeat type 1
ENSGALT00000015091	mRNA	1.11778	0.000188723	0.760283	0.0187099	ENSGALG00000009276	LRAT	protein_coding	LRAT-like domain
ENSGALT00000044023	mRNA	-1.92468	0.000188723	-1.67086	0.000188723	ENSGALG00000028200	DPYSL5	protein_coding	-
ENSGALT00000026300	mRNA	1.38481	0.000188723	0.269002	0.0284287	ENSGALG00000016302	ASAP1	protein_coding	Arf GTPase activating protein||Variant SH3 domain||Ankyrin repeat-containing domain||SH3 domain||Pleckstrin homology domain||Ankyrin repeat
ENSGALT00000043663	mRNA	0.664463	0.000188723	0.37756	0.0244273	ENSGALG00000026178	RBBP6	protein_coding	Zinc finger, CCHC-type||U box domain||DWNN domain||Zinc finger, RING-type
ENSGALT00000032393	mRNA	1.07093	0.000188723	0.629156	0.000188723	ENSGALG00000005997	WDR44	protein_coding	-
ENSGALT00000045398	mRNA	2.71648	0.000188723	1.03161	0.000188723	ENSGALG00000007082	CREM	protein_coding	cAMP response element binding (CREB) protein||Coactivator CBP, pKID||Basic-leucine zipper domain
ENSGALT00000040110	mRNA	2.02436	0.000188723	0.817071	0.000188723	ENSGALG00000002658	ATF6	protein_coding	Basic-leucine zipper domain
ENSGALT00000019340	mRNA	-0.561509	0.000188723	-0.376735	0.0109085	ENSGALG00000011855	RHOJ	protein_coding	Small GTP-binding protein domain||Small GTPase superfamily, Rab type||Small GTPase superfamily, ARF/SAR type||Small GTPase superfamily, Rho type||Small GTPase superfamily, Ras type||P-loop containing nucleoside triphosphate hydrolase||Small GTPase superfamily||Mitochondrial Rho-like
ENSGALT00000015523	mRNA	-1.36823	0.000188723	-0.456818	0.014008	ENSGALG00000009537	PPM1L	protein_coding	Protein phosphatase 2C (PP2C)-like domain
ENSGALT00000013972	mRNA	2.00849	0.000188723	0.980154	0.000188723	ENSGALG00000008581	DUSP5	protein_coding	Protein-tyrosine phosphatase, receptor/non-receptor type||Dual specificity phosphatase, catalytic domain||Rhodanese-like domain||Protein-tyrosine phosphatase-like||Protein-tyrosine phosphatase, catalytic||Protein-tyrosine/Dual specificity phosphatase||Atypical dual specificity phosphatase||Mitogen-activated protein (MAP) kinase phosphatase||Dual specificity phosphatase, subgroup, catalytic domain
ENSGALT00000043764	mRNA	-1.82108	0.000188723	-0.257034	0.037279	ENSGALG00000027777	CNN2	protein_coding	Smooth muscle protein/calponin||Calponin/LIMCH1||Calponin homology domain||Calponin repeat
ENSGALT00000043760	mRNA	-1.36133	0.000188723	-0.391685	0.0218796	ENSGALG00000029150	AK1	protein_coding	Adenylate kinase/UMP-CMP kinase||Adenylate kinase, isozyme 1/5||P-loop containing nucleoside triphosphate hydrolase
ENSGALT00000026092	mRNA	0.652225	0.000188723	0.397891	0.00476361	ENSGALG00000016189	AGO2	protein_coding	Stem cell self-renewal protein Piwi||Domain of unknown function DUF1785||Ribonuclease H-like domain||PAZ domain
ENSGALT00000026230	mRNA	1.25419	0.000188723	0.285068	0.010564	ENSGALG00000016267	PHF3	protein_coding	Zinc finger, FYVE/PHD-type||Zinc finger, PHD-finger||Zinc finger, PHD-type||Spen paralogue and orthologue SPOC, C-terminal||Transcription elongation factor S-II, central domain||Transcription elongation factor S-IIM
ENSGALT00000026237	mRNA	0.682775	0.000188723	0.77292	0.000188723	ENSGALG00000016271	PTP4A1	protein_coding	Dual specificity phosphatase, catalytic domain||Protein-tyrosine phosphatase-like||Protein-tyrosine/Dual specificity phosphatase||Protein-tyrosine phosphatase, catalytic||Protein-tyrosine phosphatase, receptor/non-receptor type
ENSGALT00000037707	mRNA	-1.91649	0.000188723	-1.36742	0.000188723	ENSGALG00000010346	TGFB3	protein_coding	Transforming growth factor beta 3||Cystine-knot cytokine||Transforming growth factor-beta||Transforming growth factor-beta, N-terminal||Transforming growth factor-beta, C-terminal
ENSGALT00000015703	mRNA	-0.644277	0.000188723	-0.623341	0.000188723	ENSGALG00000009641	COL1A2	protein_coding	Collagen triple helix repeat||Fibrillar collagen, C-terminal||Fibrinogen, alpha/beta/gamma chain, C-terminal globular domain
ENSGALT00000015416	mRNA	0.522015	0.000188723	0.38348	0.00387647	ENSGALG00000009470	SERPINI1	protein_coding	Serpin domain
ENSGALT00000015412	mRNA	0.952906	0.000188723	0.49514	0.000188723	ENSGALG00000009466	SEC23IP	protein_coding	Sterile alpha motif, type 2||WWE domain||Sterile alpha motif domain||DDHD||Sterile alpha motif, type 1||Sterile alpha motif/pointed domain
ENSGALT00000010426	mRNA	-1.45206	0.000188723	-0.689586	0.000188723	ENSGALG00000006456	C16ORF45	protein_coding	Domain of unknown function DUF3585
ENSGALT00000025803	mRNA	-0.59526	0.000188723	-1.14224	0.000188723	ENSGALG00000016017	SLC4A11	protein_coding	Bicarbonate transporter, C-terminal||Phosphotransferase/anion transporter||Bicarbonate transporter, eukaryotic||Band 3 cytoplasmic domain||PTS EIIA type-2 domain
ENSGALT00000015418	mRNA	0.402511	0.000360792	0.449121	0.000188723	ENSGALG00000020251	FNIP2	protein_coding	-
ENSGALT00000003324	mRNA	-1.53833	0.000995718	-0.748538	0.0312243	ENSGALG00000002127	LSM10	protein_coding	Like-Sm (LSM) domain||Ribonucleoprotein LSM domain, eukaryotic/archaea-type||Ribonucleoprotein LSM domain
ENSGALT00000007346	mRNA	-0.695597	0.000360792	-0.719158	0.000188723	ENSGALG00000004614	NPL	protein_coding	DapA-like
ENSGALT00000012473	mRNA	1.41435	0.000188723	0.51902	0.000188723	ENSGALG00000007697	MGEA5	protein_coding	Beta-N-acetylglucosaminidase||Acyl-CoA N-acyltransferase||Glycoside hydrolase superfamily
ENSGALT00000043393	mRNA	-2.45657	0.000188723	-0.572742	0.00659285	ENSGALG00000027374	KLF9	protein_coding	Zinc finger, C2H2||Zinc finger, C2H2-like
ENSGALT00000037566	mRNA	1.66338	0.000188723	0.849403	0.000188723	ENSGALG00000023066	DNAJA1	protein_coding	HSP40/DnaJ peptide-binding||DnaJ domain||Chaperone DnaJ, C-terminal||Heat shock protein DnaJ, cysteine-rich domain
ENSGALT00000011062	mRNA	-1.14519	0.000188723	-0.526692	0.000188723	ENSGALG00000006837	TSPAN4	protein_coding	Tetraspanin/Peripherin||Tetraspanin, EC2 domain||Tetraspanin
ENSGALT00000011060	mRNA	-1.45387	0.000188723	-0.860859	0.000188723	ENSGALG00000006835	TNNC2	protein_coding	EF-hand domain
ENSGALT00000017560	mRNA	-1.15042	0.000188723	1.1647	0.000188723	ENSGALG00000010798	DHCR24	protein_coding	FAD linked oxidase, N-terminal||FAD-binding, type 2
ENSGALT00000017566	mRNA	0.617692	0.000188723	0.448288	0.000188723	ENSGALG00000010804	ANKMY2	protein_coding	Ankyrin repeat-containing domain||Zinc finger, MYND-type||Ankyrin repeat
ENSGALT00000026439	mRNA	1.09906	0.000188723	-0.360104	0.0270751	ENSGALG00000016390	ZHX2	protein_coding	Homeodomain-like||Homeobox domain||Zinc finger, C2H2-like||Zinc finger, C2H2
ENSGALT00000016545	mRNA	0.440428	0.000188723	0.589289	0.000188723	ENSGALG00000010177	ZFC3H1	protein_coding	HAT (Half-A-TPR) repeat||Tetratricopeptide repeat-containing domain||Putative zinc-finger domain
ENSGALT00000016549	mRNA	0.500979	0.000188723	-0.317571	0.0308469	ENSGALG00000010180	GLIS3	protein_coding	Zinc finger, C2H2-like||Zinc finger, C2H2
ENSGALT00000003064	mRNA	1.32493	0.000188723	0.326959	0.0132442	ENSGALG00000001972	PRPF38B	protein_coding	Pre-mRNA-splicing factor 38
ENSGALT00000044331	mRNA	-0.741915	0.000188723	-0.385421	0.000360792	ENSGALG00000026113	CARHSP1	protein_coding	Cold-shock protein, DNA-binding||Nucleic acid-binding, OB-fold||Cold shock protein
ENSGALT00000017380	mRNA	-1.07918	0.000188723	-0.880269	0.000188723	ENSGALG00000010683	S1PR3	protein_coding	EDG-3 sphingosine 1-phosphate receptor||7TM GPCR, olfactory receptor/chemoreceptor Srsx||G protein-coupled receptor, rhodopsin-like||EDG-1 sphingosine 1-phosphate receptor||GPCR, rhodopsin-like, 7TM||Cannabinoid receptor family||Sphingosine 1-phosphate receptor
ENSGALT00000035146	mRNA	0.838792	0.000188723	-1.11163	0.000188723	ENSGALG00000001561	MXRA8	protein_coding	Immunoglobulin V-set, subgroup||Immunoglobulin subtype||Immunoglobulin-like domain||Immunoglobulin V-set domain
ENSGALT00000021124	mRNA	-0.787973	0.000188723	-0.447514	0.000188723	ENSGALG00000012952	BASP1	protein_coding	Brain acid soluble protein 1
ENSGALT00000024811	mRNA	-1.12617	0.000188723	-0.462568	0.000188723	ENSGALG00000015377	PHLDB2	protein_coding	Pleckstrin homology domain
ENSGALT00000023895	mRNA	0.920104	0.000188723	0.766403	0.000188723	ENSGALG00000014800	ATP6V1A	protein_coding	ATPase, V1 complex, subunit A||P-loop containing nucleoside triphosphate hydrolase||ATPase, F1/V1/A1 complex, alpha/beta subunit, C-terminal||ATPase, F1 complex alpha/beta subunit, N-terminal domain||ATPase, F1/V1/A1 complex, alpha/beta subunit, nucleotide-binding domain
ENSGALT00000044337	mRNA	-0.399362	0.00882681	-0.586173	0.000188723	ENSGALG00000025792	FRRS1L	protein_coding	DOMON domain
ENSGALT00000037951	mRNA	1.62284	0.000188723	1.20032	0.000188723	ENSGALG00000011404	HOPX	protein_coding	Homeodomain-like||Homeobox domain
ENSGALT00000013010	mRNA	-1.30224	0.000188723	-1.00861	0.000188723	ENSGALG00000008018	SNAI1	protein_coding	Zinc finger, C2H2-like||Zinc finger, C2H2
ENSGALT00000017165	mRNA	0.398755	0.000188723	0.656809	0.000188723	ENSGALG00000010547	YIPF4	protein_coding	Yip1 domain
ENSGALT00000001107	mRNA	-2.39289	0.000188723	-0.689518	0.00200771	ENSGALG00000000912	KCNAB2	protein_coding	Potassium channel, voltage-dependent, beta subunit, KCNAB-related||Potassium channel, voltage-dependent, beta subunit, KCNAB||Potassium channel, voltage-dependent, beta subunit, KCNAB2||Potassium channel, voltage-dependent, beta subunit, KCNAB3||NADP-dependent oxidoreductase domain||Potassium channel, voltage-dependent, beta subunit, KCNAB1
ENSGALT00000040705	mRNA	-0.280462	0.0463243	-0.468459	0.000526317	ENSGALG00000004638	HEPH	protein_coding	Multicopper oxidase, type 3||Multicopper oxidase, type 2||Cupredoxin
ENSGALT00000007833	mRNA	-1.37104	0.000188723	-1.2533	0.000188723	ENSGALG00000004900	FAM101B	protein_coding	-
ENSGALT00000025029	mRNA	0.694636	0.000188723	0.332223	0.00525661	ENSGALG00000015524	VCPIP1	protein_coding	Ubiquitin-related domain||Ovarian tumour, otubain
ENSGALT00000040700	mRNA	-1.67062	0.000188723	-0.936134	0.00143933	ENSGALG00000000164	MYBPH	protein_coding	Immunoglobulin I-set||Immunoglobulin-like domain||Immunoglobulin subtype 2||Fibronectin type III||Immunoglobulin subtype
ENSGALT00000017030	mRNA	-0.87052	0.000188723	-0.550482	0.00400276	ENSGALG00000010461	EBF3	protein_coding	IPT domain||Immunoglobulin E-set
ENSGALT00000025446	mRNA	-0.423931	0.000685932	-0.380195	0.00268716	ENSGALG00000015779	PM20D2	protein_coding	Peptidase M20A, amidohydrolase, predicted||Peptidase M20, dimerisation domain||Amidohydrolase||Peptidase M20
ENSGALT00000025333	mRNA	1.02034	0.000188723	0.293983	0.00988052	ENSGALG00000015709	TACC3	protein_coding	Transforming acidic coiled-coil||Homeodomain-like
ENSGALT00000003446	mRNA	-0.884509	0.000188723	-0.28091	0.0291173	ENSGALG00000002201	PPL	protein_coding	Spectrin/alpha-actinin||Plectin repeat
ENSGALT00000006125	mRNA	1.18975	0.000188723	0.290613	0.0285216	ENSGALG00000003853	PAPD5	protein_coding	PAP/25A-associated||Nucleotidyl transferase domain
ENSGALT00000026478	mRNA	-1.44924	0.000188723	-0.993128	0.000360792	ENSGALG00000016415	MAP7D2	protein_coding	Microtubule-associated protein 7
ENSGALT00000014433	mRNA	0.674051	0.000188723	-0.602947	0.000188723	ENSGALG00000008881	RGS3	protein_coding	RGS domain||PDZ domain
ENSGALT00000022162	mRNA	1.02659	0.000188723	0.849232	0.000188723	ENSGALG00000013621	ATP6V1H	protein_coding	Peptidase C19, ubiquitin carboxyl-terminal hydrolase||ATPase, V1 complex, subunit H||Armadillo-type fold||ATPase, V1 complex, subunit H, C-terminal
ENSGALT00000010359	mRNA	0.952075	0.000188723	0.281296	0.0136823	ENSGALG00000006418	PDPK1	protein_coding	Tyrosine-protein kinase, catalytic domain||Protein kinase domain||Serine/threonine/dual specificity protein kinase, catalytic domain||Serine-threonine/tyrosine-protein kinase catalytic domain||Protein kinase-like domain
ENSGALT00000023476	mRNA	0.708253	0.000360792	0.465191	0.0251144	ENSGALG00000014554	ATN1	protein_coding	Atrophin-like||Atrophin-1
ENSGALT00000006656	mRNA	1.35132	0.000188723	0.488353	0.000685932	ENSGALG00000004189	MAFK	protein_coding	Basic leucine zipper domain, Maf-type||Basic-leucine zipper domain||Transcription factor, Skn-1-like, DNA-binding domain
ENSGALT00000024009	mRNA	1.10805	0.000188723	0.828764	0.000188723	ENSGALG00000014880	PARP8	protein_coding	Poly(ADP-ribose) polymerase, catalytic domain
ENSGALT00000014542	mRNA	0.595817	0.000188723	0.294114	0.0109085	ENSGALG00000008944	FBXO11	protein_coding	Parallel beta-helix repeat-2||Zinc finger, N-recognin||Parallel beta-helix repeat||Zinc finger, N-recognin, metazoa||F-box domain||Pectin lyase fold/virulence factor||Carbohydrate-binding/sugar hydrolysis domain
ENSGALT00000043948	mRNA	-0.86448	0.000188723	-0.568503	0.000188723	ENSGALG00000026366	TTN	protein_coding	Tyrosine-protein kinase, catalytic domain||Immunoglobulin V-set domain||Immunoglobulin-like domain||Immunoglobulin||Fibronectin type III||von Willebrand factor, type A||Immunoglobulin V-set, subgroup||Protein kinase domain||Immunoglobulin I-set||Concanavalin A-like lectin/glucanase domain||Peptidase C2, calpain, large subunit, domain III||Dbl homology (DH) domain||Ribonuclease H-like domain||Immu…
ENSGALT00000030487	mRNA	2.67899	0.000188723	1.24512	0.000188723	ENSGALG00000023768	EphA2	protein_coding	Sushi/SCR/CCP domain||Sterile alpha motif, type 2||Sterile alpha motif, type 1||Sterile alpha motif/pointed domain||Serine/threonine/dual specificity protein kinase, catalytic domain||Protein kinase-like domain||Serine-threonine/tyrosine-protein kinase catalytic domain||Ephrin receptor type-A /type-B||Fibronectin type III||LPXTG cell wall anchor domain||Tyrosine-protein kinase, catalytic domain||…
ENSGALT00000014545	mRNA	-0.507973	0.000188723	-0.356924	0.00717933	ENSGALG00000008945	NEXN	protein_coding	Immunoglobulin subtype||Immunoglobulin-like domain||Immunoglobulin I-set
ENSGALT00000015894	mRNA	0.885248	0.000188723	0.368659	0.00158504	ENSGALG00000009773	USP15	protein_coding	Peptidase C19, ubiquitin-specific peptidase, DUSP domain||Peptidase C19, ubiquitin carboxyl-terminal hydrolase||RNA 3'-terminal phosphate cyclase/enolpyruvate transferase, alpha/beta||Ubiquitin-related domain||Ubiquitin specific protease domain
ENSGALT00000031605	mRNA	-0.57163	0.000188723	-0.440708	0.000995718	ENSGALG00000023536	FZD7	protein_coding	Frizzled domain||GPCR, family 2-like||Frizzled protein
ENSGALT00000031606	mRNA	0.303297	0.0148704	0.389536	0.00129296	ENSGALG00000016427	ADAM17	protein_coding	Blood coagulation inhibitor, Disintegrin||Peptidase M12B, propeptide||Peptidase M12B, ADAM/reprolysin
ENSGALT00000024772	mRNA	0.943169	0.000188723	-0.556819	0.000188723	ENSGALG00000015351	CBLB	protein_coding	SH2 domain||UBA-like||Ubiquitin-associated domain/translation elongation factor EF-Ts, N-terminal||Adaptor protein Cbl, N-terminal helical||Ubiquitin-associated/translation elongation factor EF1B, N-terminal, eukaryote||Adaptor protein Cbl, EF hand-like||Zinc finger, RING-type||Zinc finger, C3HC4 RING-type||Adaptor protein Cbl, SH2-like
ENSGALT00000024775	mRNA	1.11186	0.000188723	0.567329	0.000188723	ENSGALG00000015352	GAK	protein_coding	Protein-tyrosine phosphatase-like||DnaJ domain||C2 domain||Protein kinase-like domain||2Fe-2S ferredoxin-type domain||Tensin phosphatase, lipid phosphatase domain||Tensin phosphatase, C2 domain||Protein kinase domain
ENSGALT00000009580	mRNA	-1.69275	0.000188723	-0.920203	0.000188723	ENSGALG00000005957	SLC6A14	protein_coding	Sodium:neurotransmitter symporter
ENSGALT00000015714	mRNA	-0.449644	0.000188723	-0.232908	0.0371805	ENSGALG00000009650	PALLD	protein_coding	Immunoglobulin I-set||Immunoglobulin||Immunoglobulin subtype 2||Immunoglobulin-like domain||Immunoglobulin subtype
ENSGALT00000007902	mRNA	1.36227	0.000188723	0.399396	0.000685932	ENSGALG00000004937	VGLL4	protein_coding	TDU repeat
ENSGALT00000005478	mRNA	-0.582132	0.000188723	-0.304207	0.0291173	ENSGALG00000003457	CNP	protein_coding	P-loop containing nucleoside triphosphate hydrolase||RNA ligase/cyclic nucleotide phosphodiesterase||Cyclic nucleotide phosphodiesterase||Zeta toxin domain
ENSGALT00000041035	mRNA	-1.36344	0.000188723	-1.35734	0.000188723	ENSGALG00000002704	AFAP1L1	protein_coding	Pleckstrin homology domain
ENSGALT00000028042	mRNA	0.449103	0.00186934	0.544801	0.000188723	ENSGALG00000017358	YWHAG	protein_coding	14-3-3 protein||14-3-3 domain
ENSGALT00000027973	mRNA	0.868122	0.000188723	0.512431	0.000188723	ENSGALG00000019036	SPCS2	protein_coding	Signal peptidase complex subunit 2
ENSGALT00000040527	mRNA	-2.27854	0.000188723	-1.01458	0.000188723	ENSGALG00000002374	SLC9A9	protein_coding	Na+/H+ exchanger, isoform 6 (NHE6)||Cation/H+ exchanger||Na+/H+ exchanger
ENSGALT00000045000	mRNA	-0.460378	0.0123743	-0.423002	0.0188143	ENSGALG00000025844	AMT	protein_coding	Glycine cleavage T-protein-like, N-terminal||Glycine cleavage T-protein/YgfZ, C-terminal domain||Glycine cleavage system T protein||Glycine cleavage T-protein, C-terminal barrel domain
ENSGALT00000044288	mRNA	0.944487	0.000188723	0.571417	0.00361776	ENSGALG00000029166	UBTD1	protein_coding	Ubiquitin-like||Ubiquitin-related domain
ENSGALT00000041155	mRNA	1.82864	0.000188723	0.779977	0.000188723	ENSGALG00000024346	FAM46B	protein_coding	Domain of unknown function DUF1693
ENSGALT00000022784	mRNA	-0.578546	0.000188723	-0.380264	0.000526317	ENSGALG00000014071	ITPR2	protein_coding	RIH (RyR and IP3R Homology) domain||Armadillo-type fold||MIR motif||Ion transport domain||Inositol 1,4,5-trisphosphate-binding protein receptor||Inositol 1,4,5-trisphosphate/ryanodine receptor||RyR/IP3R Homology associated domain
ENSGALT00000044280	mRNA	0.976405	0.000188723	0.295471	0.00952519	ENSGALG00000027905	CSRNP1	protein_coding	Cysteine/serine-rich nuclear protein family
ENSGALT00000008744	mRNA	-2.58362	0.000188723	-1.97703	0.00214594	ENSGALG00000005448	MYL3	protein_coding	EF-hand domain
ENSGALT00000027377	mRNA	0.268716	0.0310381	0.550695	0.000188723	ENSGALG00000016937	DIAPH3	protein_coding	Formin, FH3 domain||Formin, GTPase-binding domain||Formin, FH2 domain||DRF autoregulatory||Armadillo-type fold
ENSGALT00000005305	mRNA	0.360269	0.000841166	-0.631098	0.000188723	ENSGALG00000003353	RAI14	protein_coding	Ankyrin repeat||Ankyrin repeat-containing domain
ENSGALT00000004255	mRNA	-1.20232	0.000188723	-0.799518	0.000188723	ENSGALG00000002699	VAV2	protein_coding	Calmodulin-regulated spectrin-associated protein, CH domain||Calponin homology domain||SH3 domain||SH2 domain||Protein kinase C-like, phorbol ester/diacylglycerol-binding domain||Variant SH3 domain||Pleckstrin homology domain||Dbl homology (DH) domain
ENSGALT00000022653	mRNA	-3.32873	0.000188723	-0.540345	0.00823922	ENSGALG00000013980	SLC2A12	protein_coding	Major facilitator superfamily||General substrate transporter||Major facilitator superfamily domain||Sugar/inositol transporter
ENSGALT00000000162	mRNA	0.474043	0.00425862	0.411058	0.0146547	ENSGALG00000000113	ZMAT3	protein_coding	Zinc finger, C2H2-like||Zinc finger, U1-type||Zinc finger, double-stranded RNA binding
ENSGALT00000038834	mRNA	2.12477	0.000188723	2.17966	0.000188723	ENSGALG00000009523	CNTN1	protein_coding	Immunoglobulin I-set||Immunoglobulin||Immunoglobulin subtype 2||Immunoglobulin-like domain||Immunoglobulin V-set domain||Immunoglobulin subtype||Fibronectin type III
ENSGALT00000011469	mRNA	-1.53388	0.000188723	-1.66015	0.000188723	ENSGALG00000007079	PAPPA	protein_coding	Fibronectin type III||Concanavalin A-like lectin/glucanase domain||Notch domain||Peptidase M43, pregnancy-associated plasma-A||LamG-like jellyroll fold||Myxococcus cysteine-rich repeat||Sushi/SCR/CCP domain
ENSGALT00000011460	mRNA	0.694978	0.000188723	0.396103	0.000188723	ENSGALG00000007075	ATP13A3	protein_coding	Cation-transporting P-type ATPase, N-terminal||P-type ATPase, A domain||P-type ATPase||P-type ATPase, cytoplasmic domain N||P-type ATPase, subfamily V||HAD-like domain
ENSGALT00000003846	mRNA	0.360024	0.00741646	0.345119	0.010104	ENSGALG00000002439	BDP1	protein_coding	Homeodomain-like||SANT/Myb domain
ENSGALT00000008364	mRNA	1.01355	0.000188723	-0.560389	0.00387647	ENSGALG00000005209	AQP1	protein_coding	Aquaporin 1||Aquaporin-like||Major intrinsic protein
ENSGALT00000027154	mRNA	-0.902754	0.000188723	-0.760885	0.000188723	ENSGALG00000016820	GAS6	protein_coding	Epidermal growth factor-like domain||EGF-like calcium-binding domain||Laminin G domain||Gamma-carboxyglutamic acid-rich (GLA) domain||Concanavalin A-like lectin/glucanase domain
ENSGALT00000014121	mRNA	0.610879	0.000188723	1.03651	0.000188723	ENSGALG00000008675	SLC25A5	protein_coding	Mitochondrial substrate/solute carrier||Adenine nucleotide translocator 1||Mitochondrial brown fat uncoupling protein||Mitochondrial carrier domain||Mitochondrial carrier protein
ENSGALT00000009563	mRNA	1.09046	0.000188723	1.03442	0.000188723	ENSGALG00000005945	CANX	protein_coding	Concanavalin A-like lectin/glucanase domain||Calreticulin/calnexin||Calreticulin/calnexin, P domain
ENSGALT00000015612	mRNA	1.08899	0.000188723	0.412976	0.000526317	ENSGALG00000009583	GORASP2	protein_coding	PDZ domain||GRASP55/65 PDZ-like domain
ENSGALT00000043880	mRNA	-1.42468	0.000188723	-0.366827	0.011809	ENSGALG00000027714	ATG10	protein_coding	Autophagy-related protein 3
ENSGALT00000022329	mRNA	0.439136	0.00255275	0.303859	0.0405252	ENSGALG00000013740	SLC20A1	protein_coding	Phosphate transporter
ENSGALT00000012043	mRNA	-0.458789	0.000360792	-0.306476	0.0177669	ENSGALG00000007443	TMLHE	protein_coding	Trimethyllysine dioxygenase||Domain of unknown function DUF971||Taurine catabolism dioxygenase TauD/TfdA
ENSGALT00000022327	mRNA	0.553066	0.000188723	0.589084	0.000188723	ENSGALG00000013738	OPTN	protein_coding	NF-kappa-B essential modulator NEMO, N-terminal
ENSGALT00000007298	mRNA	0.424808	0.000188723	0.566208	0.000188723	ENSGALG00000004587	RC3H1	protein_coding	Zinc finger, RING-type||Zinc finger, CCCH-type
ENSGALT00000019087	mRNA	0.692009	0.000188723	0.313438	0.00513326	ENSGALG00000011678	DNAJC13	protein_coding	GYF||DnaJ domain||Armadillo-type fold
ENSGALT00000021535	mRNA	0.946282	0.000188723	0.768327	0.000188723	ENSGALG00000013182	GRAMD4	protein_coding	GRAM domain||Phosphoribosyltransferase C-terminal
ENSGALT00000020050	mRNA	1.18161	0.000188723	0.64177	0.000188723	ENSGALG00000012273	SOS2	protein_coding	Ras guanine-nucleotide exchange factors catalytic domain||Dbl homology (DH) domain||Ras guanine nucleotide exchange factor domain||Pleckstrin homology domain||Ras-like guanine nucleotide exchange factor, N-terminal
ENSGALT00000019409	mRNA	-1.23132	0.000188723	-0.415433	0.00129296	ENSGALG00000011893	SLC38A6	protein_coding	Amino acid transporter, transmembrane
ENSGALT00000018131	mRNA	0.882761	0.000188723	0.338212	0.00158504	ENSGALG00000011123	TAX1BP1	protein_coding	Coiled-coil transcriptional coactivator-like
ENSGALT00000016607	mRNA	1.59559	0.000188723	0.664756	0.000188723	ENSGALG00000010214	JADE1	protein_coding	Enhancer of polycomb-like, N-terminal||Homeodomain-like||Zinc finger, PHD-finger||Zinc finger, PHD-type||Zinc finger, FYVE/PHD-type
ENSGALT00000015558	mRNA	-0.539558	0.000188723	-0.583642	0.000188723	ENSGALG00000009556	PRICKLE1	protein_coding	Zinc finger, LIM-type||PET domain
ENSGALT00000007351	mRNA	0.478972	0.000188723	0.397592	0.000188723	ENSGALG00000004618	TAX1BP3	protein_coding	PDZ domain
ENSGALT00000023868	mRNA	-1.22994	0.000188723	-0.398067	0.00172976	ENSGALG00000014786	PIK3R1	protein_coding	SH3 domain||Rho GTPase activation protein||PI3 kinase, P85 regulatory subunit||SH2 domain||Guanylate-binding protein, C-terminal||Rho GTPase-activating protein domain
ENSGALT00000007358	mRNA	1.0105	0.000188723	0.237227	0.046963	ENSGALG00000004621	PREX1	protein_coding	DEP domain||PDZ domain||Dbl homology (DH) domain||Pleckstrin homology domain
ENSGALT00000002951	mRNA	1.21977	0.000188723	0.426632	0.00322023	ENSGALG00000001910	SNAPC4	protein_coding	Homeodomain-like||SANT/Myb domain||Myb-like domain
ENSGALT00000015774	mRNA	0.756954	0.000188723	0.387008	0.0080049	ENSGALG00000009692	SH3RF1	protein_coding	Zinc finger, RING-type||Variant SH3 domain||SH3 domain||Zinc finger, C3HC4 RING-type
ENSGALT00000021228	mRNA	-0.890783	0.000188723	-1.28604	0.000188723	ENSGALG00000012998	WNT5B	protein_coding	Wnt
ENSGALT00000019716	mRNA	0.375274	0.0011447	0.419406	0.000188723	ENSGALG00000012069	EPDR1	protein_coding	Ependymin
ENSGALT00000000975	mRNA	-1.68684	0.000188723	-0.488126	0.0426243	ENSGALG00000000692	CDK18	protein_coding	Tyrosine-protein kinase, catalytic domain||Protein kinase domain||Serine-threonine/tyrosine-protein kinase catalytic domain||Serine/threonine/dual specificity protein kinase, catalytic domain||Protein kinase-like domain
ENSGALT00000011366	mRNA	1.24165	0.000188723	0.350716	0.00488559	ENSGALG00000007025	CPNE8	protein_coding	Copine||C2 domain||von Willebrand factor, type A
ENSGALT00000012462	mRNA	0.310519	0.00706197	0.288103	0.0143284	ENSGALG00000007687	MAP2K1	protein_coding	Tyrosine-protein kinase, catalytic domain||Protein kinase domain||Serine-threonine/tyrosine-protein kinase catalytic domain||Serine/threonine/dual specificity protein kinase, catalytic domain||Protein kinase-like domain
ENSGALT00000033368	mRNA	-0.313306	0.00451034	-0.274943	0.0172445	ENSGALG00000020813	CCDC50	protein_coding	-
ENSGALT00000011071	mRNA	0.477998	0.000188723	-0.309233	0.00659285	ENSGALG00000006840	AKAP13	protein_coding	Protein kinase C-like, phorbol ester/diacylglycerol-binding domain||Pleckstrin homology domain||Dbl homology (DH) domain
ENSGALT00000045746	mRNA	-0.895171	0.000188723	-0.554125	0.000188723	ENSGALG00000027639	RGMA	protein_coding	Repulsive guidance molecule, C-terminal||Repulsive guidance molecule, N-terminal
ENSGALT00000017555	mRNA	-1.40059	0.000188723	-1.3231	0.000188723	ENSGALG00000010794	MEOX2	protein_coding	Homeodomain-like||Homeodomain, metazoa||Homeobox domain
ENSGALT00000040996	mRNA	0.471514	0.000188723	1.05967	0.000188723	ENSGALG00000002893	STC2	protein_coding	Stanniocalcin
ENSGALT00000037288	mRNA	-0.277784	0.0201366	-1.2147	0.000188723	ENSGALG00000022980	CDKN1B	protein_coding	Cyclin-dependent kinase inhibitor
ENSGALT00000016555	mRNA	1.05049	0.000188723	0.419404	0.000188723	ENSGALG00000010185	HSPA4L	protein_coding	Heat shock protein 70kD, C-terminal domain||Cell shape determining protein MreB/Mrl||Heat shock protein 70kD, peptide-binding domain||Heat shock protein 70 family
ENSGALT00000026449	mRNA	-1.13453	0.000188723	-0.936494	0.000188723	ENSGALG00000016399	SNTB1	protein_coding	PDZ domain||Pleckstrin homology domain
ENSGALT00000013396	mRNA	-0.859592	0.000188723	-1.11316	0.000188723	ENSGALG00000008231	PACSIN3	protein_coding	FCH domain||SH3 domain||Variant SH3 domain
ENSGALT00000026444	mRNA	-0.86004	0.000188723	-0.995813	0.000188723	ENSGALG00000016394	HAS2	protein_coding	Nucleotide-diphospho-sugar transferases
ENSGALT00000014738	mRNA	-1.26584	0.000188723	-1.40759	0.000188723	ENSGALG00000009052	LBH	protein_coding	Limb-bud-and-heart
ENSGALT00000005919	mRNA	0.856946	0.000188723	0.608807	0.000188723	ENSGALG00000003731	FBXO42	protein_coding	Kelch repeat type 2||F-box domain||Kelch repeat type 1
ENSGALT00000002638	mRNA	0.726165	0.000188723	0.502513	0.000188723	ENSGALG00000001720	-	protein_coding	Protein of unknown function DUF3661, vaculolar transmembrane
ENSGALT00000024710	mRNA	0.509403	0.000188723	0.382148	0.000526317	ENSGALG00000015308	SEC63	protein_coding	Sec63 domain||DnaJ domain||Armadillo-type fold
ENSGALT00000002634	mRNA	-0.821425	0.000188723	0.270451	0.0208454	ENSGALG00000001717	SLC16A1	protein_coding	Major facilitator superfamily||Major facilitator superfamily domain||Monocarboxylate transporter
ENSGALT00000001029	mRNA	-0.594077	0.000188723	-0.405034	0.000188723	ENSGALG00000000726	ELAVL1	protein_coding	RNA recognition motif domain||Paraneoplastic encephalomyelitis antigen||Splicing factor ELAV/HuD
ENSGALT00000009540	mRNA	-0.312514	0.00400276	-0.385567	0.000360792	ENSGALG00000005930	PLS3	protein_coding	Calmodulin-regulated spectrin-associated protein, CH domain||Calponin homology domain||EF-hand domain
ENSGALT00000001864	mRNA	0.278159	0.0279594	-0.314042	0.0142184	ENSGALG00000001229	SKI	protein_coding	Transforming protein Ski||SAND domain-like||c-SKI SMAD4-binding domain||DNA binding domain, putative
ENSGALT00000044509	mRNA	1.58303	0.000188723	0.747605	0.000188723	ENSGALG00000028694	ZNF800	protein_coding	Zinc finger, C2H2-like||Zinc finger, C2H2
ENSGALT00000030920	mRNA	-1.45697	0.000188723	-0.969619	0.00282283	ENSGALG00000019489	CHST9	protein_coding	Sulfotransferase
ENSGALT00000016394	mRNA	0.766069	0.000188723	0.442654	0.000188723	ENSGALG00000010084	EIF4G3	protein_coding	Armadillo-type fold||W2 domain||Initiation factor eIF-4 gamma, MA3||MIF4G-like, type 3
ENSGALT00000006336	mRNA	0.52893	0.000188723	0.281406	0.0132442	ENSGALG00000003977	TWF2	protein_coding	Actin-depolymerising factor homology domain
ENSGALT00000025239	mRNA	-0.715661	0.00129296	-0.527505	0.0187099	ENSGALG00000015653	JPH1	protein_coding	MORN motif||Junctophilin
ENSGALT00000017734	mRNA	0.418212	0.00186934	0.800537	0.000188723	ENSGALG00000010903	RASGEF1B	protein_coding	Ras guanine-nucleotide exchange factors catalytic domain||Ras guanine nucleotide exchange factor domain||Ras-like guanine nucleotide exchange factor, N-terminal
ENSGALT00000021001	mRNA	0.615927	0.00501294	0.688309	0.00172976	ENSGALG00000012874	KIAA1147	protein_coding	Protein of unknown function DUF2347
ENSGALT00000021004	mRNA	1.13173	0.000188723	0.393507	0.000188723	ENSGALG00000012877	CREB3L2	protein_coding	Basic-leucine zipper domain||Transcription factor, Skn-1-like, DNA-binding domain
ENSGALT00000011890	mRNA	0.322683	0.00387647	0.35045	0.00172976	ENSGALG00000007352	SPAG9	protein_coding	WD40-repeat-containing domain||JNK/Rab-associated protein-1, N-terminal
ENSGALT00000045929	mRNA	0.431253	0.00228414	-0.419012	0.00513326	ENSGALG00000026590	KLF13	protein_coding	Zinc finger, C2H2-like||Zinc finger, C2H2
ENSGALT00000025788	mRNA	-0.606346	0.000188723	-0.285018	0.0120304	ENSGALG00000016006	ITSN1	protein_coding	SH3 domain||Pleckstrin homology domain||Dbl homology (DH) domain||EPS15 homology (EH)||C2 domain||EF-hand domain||Variant SH3 domain
ENSGALT00000040737	mRNA	-0.604846	0.00241807	-0.430501	0.0245251	ENSGALG00000024120	VANGL2	protein_coding	Strabismus
ENSGALT00000045814	mRNA	0.707933	0.000188723	-0.85171	0.000188723	ENSGALG00000028155	DUSP16	protein_coding	Protein-tyrosine/Dual specificity phosphatase||Protein-tyrosine phosphatase-like||Protein-tyrosine phosphatase, receptor/non-receptor type||Dual specificity phosphatase, subgroup, catalytic domain||Rhodanese-like domain||Mitogen-activated protein (MAP) kinase phosphatase||Dual specificity phosphatase, catalytic domain
ENSGALT00000025309	mRNA	1.23695	0.000188723	0.42529	0.000360792	ENSGALG00000015693	USP25	protein_coding	Ubiquitin specific protease domain||UBA-like||Ubiquitin interacting motif||Peptidase C19, ubiquitin carboxyl-terminal hydrolase
ENSGALT00000025300	mRNA	0.978338	0.000188723	0.702779	0.000188723	ENSGALG00000015687	ZFYVE28	protein_coding	Zinc finger, FYVE-related||FYVE zinc finger||Zinc finger, FYVE/PHD-type
ENSGALT00000037821	mRNA	1.33088	0.000188723	0.669361	0.000188723	ENSGALG00000023131	PDXP	protein_coding	HAD-superfamily hydrolase, subfamily IIA||2-phosphoglycolate phosphatase, eukaryotic||HAD-like domain
ENSGALT00000037826	mRNA	-2.72574	0.000188723	-1.73328	0.000188723	ENSGALG00000012421	ARHGAP15	protein_coding	Rho GTPase-activating protein domain||Pleckstrin homology domain||Rho GTPase activation protein
ENSGALT00000014420	mRNA	0.597986	0.000188723	-0.4541	0.00129296	ENSGALG00000008875	PLCB1	protein_coding	PLC-like phosphodiesterase, TIM beta/alpha-barrel domain||C2 domain||Phosphatidylinositol-4, 5-bisphosphate phosphodiesterase beta||Phosphoinositide phospholipase C family||PLC-beta, C-terminal||Phospholipase C, phosphatidylinositol-specific, Y domain||Phospholipase C, phosphoinositol-specific, EF-hand-like||Phospholipase C, phosphatidylinositol-specific , X domain
ENSGALT00000044202	mRNA	0.897325	0.000188723	0.684404	0.0011447	ENSGALG00000026298	SERTAD2	protein_coding	SERTA domain
ENSGALT00000025943	mRNA	0.84865	0.000188723	-0.698676	0.000685932	ENSGALG00000016102	CYP26B1	protein_coding	Cytochrome P450, E-class, group I||Cytochrome P450, B-class||Cytochrome P450, E-class, group IV||Cytochrome P450
ENSGALT00000020668	mRNA	-0.325169	0.00425862	-1.03018	0.000188723	ENSGALG00000012662	NUAK1	protein_coding	Tyrosine-protein kinase, catalytic domain||Protein kinase domain||Lipopolysaccharide kinase||Protein kinase-like domain||Serine/threonine/dual specificity protein kinase, catalytic domain||Serine-threonine/tyrosine-protein kinase catalytic domain
ENSGALT00000009227	mRNA	0.841133	0.000188723	0.391101	0.00387647	ENSGALG00000005745	YTHDF1	protein_coding	YTH domain
ENSGALT00000009221	mRNA	-1.75821	0.000188723	-0.246476	0.0344228	ENSGALG00000005739	SCD	protein_coding	Fatty acid desaturase, type 1||Fatty acid desaturase, type 1, core
ENSGALT00000006467	mRNA	0.691943	0.000188723	0.464732	0.000360792	ENSGALG00000004065	SLC25A16	protein_coding	Mitochondrial carrier protein||Mitochondrial substrate/solute carrier||Graves disease carrier protein||Mitochondrial carrier domain
ENSGALT00000020663	mRNA	-1.47946	0.000188723	-0.245495	0.0324933	ENSGALG00000012659	CKAP4	protein_coding	-
ENSGALT00000025011	mRNA	-1.21395	0.000188723	-0.970941	0.000188723	ENSGALG00000015512	CYP7B1	protein_coding	Cytochrome P450, E-class, group IV||Cytochrome P450||Cytochrome P450, E-class, group I
ENSGALT00000020063	mRNA	1.40406	0.000188723	0.722681	0.000188723	ENSGALG00000012277	MAFF	protein_coding	Transcription factor, Skn-1-like, DNA-binding domain||Basic-leucine zipper domain||Basic leucine zipper domain, Maf-type
ENSGALT00000006794	mRNA	-0.528731	0.000188723	-0.290423	0.0322919	ENSGALG00000004273	RALGPS2	protein_coding	Ras guanine-nucleotide exchange factors catalytic domain||Pleckstrin homology domain||Ras guanine nucleotide exchange factor domain
ENSGALT00000024545	mRNA	-0.775947	0.000188723	-0.326902	0.0144421	ENSGALG00000015211	DTNA	protein_coding	Zinc finger, ZZ-type||EF-hand domain, type 1||EF-hand domain, type 2||Distrobrevin
ENSGALT00000003543	mRNA	-0.791441	0.000188723	-0.335076	0.0484223	ENSGALG00000002260	CISH	protein_coding	SOCS protein, C-terminal||SH2 domain
ENSGALT00000025692	mRNA	1.23737	0.000188723	0.3549	0.00186934	ENSGALG00000015943	PDP1	protein_coding	Protein phosphatase 2C (PP2C)-like domain
ENSGALT00000014555	mRNA	0.590435	0.000188723	0.358791	0.00659285	ENSGALG00000008950	EHD4	protein_coding	P-loop containing nucleoside triphosphate hydrolase||EPS15 homology (EH)||EF-hand domain
ENSGALT00000024781	mRNA	-1.91103	0.000188723	-0.274756	0.0215615	ENSGALG00000015356	IFT57	protein_coding	Intra-flagellar transport protein 57||t-SNARE
ENSGALT00000038732	mRNA	-1.19731	0.000188723	-0.901142	0.000188723	ENSGALG00000009495	FGFR2	protein_coding	Fibroblast growth factor receptor family||Tyrosine-protein kinase, catalytic domain||Immunoglobulin-like domain||Immunoglobulin||Immunoglobulin subtype||Serine-threonine/tyrosine-protein kinase catalytic domain||Protein kinase-like domain||Serine/threonine/dual specificity protein kinase, catalytic domain||Protein kinase domain||Immunoglobulin subtype 2||Immunoglobulin I-set
ENSGALT00000009350	mRNA	0.589863	0.000188723	0.653659	0.000188723	ENSGALG00000005821	FAM219A	protein_coding	-
ENSGALT00000022336	mRNA	0.36163	0.00563001	0.411494	0.000841166	ENSGALG00000013745	RTTN	protein_coding	Armadillo-type fold
ENSGALT00000000500	mRNA	-0.294718	0.0304771	-0.32845	0.0149768	ENSGALG00000000368	GAS7	protein_coding	WW domain||FCH domain||SH3 domain||Variant SH3 domain
ENSGALT00000027898	mRNA	-0.438376	0.000526317	-1.33075	0.000188723	ENSGALG00000017261	TENM4	protein_coding	Epidermal growth factor-like domain||Soluble quinoprotein glucose/sorbosone dehydrogenase||EGF-like domain, extracellular||Teneurin intracellular, N-terminal||Carboxypeptidase-like, regulatory domain||YD repeat||Rhs repeat-associated core
ENSGALT00000005264	mRNA	-0.669657	0.000188723	-1.05077	0.000188723	ENSGALG00000003324	PRRX1	protein_coding	OAR domain||Homeodomain-like||Homeobox domain
ENSGALT00000005261	mRNA	0.426171	0.000188723	-0.346499	0.00200771	ENSGALG00000003322	TBC1D2B	protein_coding	Rab-GTPase-TBC domain
ENSGALT00000024306	mRNA	1.00382	0.000188723	0.624149	0.000188723	ENSGALG00000015073	TMEM39A	protein_coding	Uncharacterised protein family TMEM39
ENSGALT00000002306	mRNA	-0.629496	0.000188723	-0.704405	0.000188723	ENSGALG00000001516	FHL3	protein_coding	Zinc finger, LIM-type
ENSGALT00000018315	mRNA	-0.709689	0.000841166	-0.63597	0.00387647	ENSGALG00000011227	CDS1	protein_coding	Phosphatidate cytidylyltransferase||Phosphatidate cytidylyltransferase, eukaryota
ENSGALT00000001372	mRNA	0.880734	0.000188723	0.62647	0.000188723	ENSGALG00000000934	ZBTB43	protein_coding	Zinc finger, C2H2||BTB/POZ-like||Zinc finger, C2H2-like||BTB/POZ||BTB/POZ fold
ENSGALT00000001374	mRNA	0.879455	0.000188723	0.690514	0.000188723	ENSGALG00000000935	TUFT1	protein_coding	-
ENSGALT00000000793	mRNA	-1.81625	0.000188723	-0.731914	0.000995718	ENSGALG00000000569	SDC3	protein_coding	Neurexin/syndecan/glycophorin C||Syndecan/Neurexin domain
ENSGALT00000023647	mRNA	-1.51051	0.000360792	0.976912	0.000841166	ENSGALG00000014675	RHOBTB3	protein_coding	BTB/POZ-like||Small GTPase superfamily||BTB/POZ||BTB/POZ fold||P-loop containing nucleoside triphosphate hydrolase
ENSGALT00000011085	mRNA	-0.718288	0.000188723	-0.303494	0.00753368	ENSGALG00000006853	QARS	protein_coding	Glutamyl/glutaminyl-tRNA synthetase, class Ib, catalytic domain||Glutamyl/glutaminyl-tRNA synthetase||Ribosomal protein L25/Gln-tRNA synthetase, anti-codon-binding domain||Glutaminyl-tRNA synthetase, class Ib, non-specific RNA-binding domain, N-terminal||Glutaminyl-tRNA synthetase, class Ib, non-specific RNA-binding domain 2||Glutamyl/glutaminyl-tRNA synthetase, class Ib, anti-codon binding domai…
ENSGALT00000009683	mRNA	-0.702373	0.000188723	-0.28464	0.0203525	ENSGALG00000006017	DOCK11	protein_coding	Pleckstrin homology domain||Armadillo-type fold||Dedicator of cytokinesis C/D, N-terminal||Dedicator of cytokinesis C-terminal
ENSGALT00000027300	mRNA	0.928927	0.000188723	1.01821	0.000188723	ENSGALG00000016894	DNAJC3	protein_coding	DnaJ domain||Tetratricopeptide TPR1||Tetratricopeptide repeat||Tetratricopeptide repeat-containing domain
ENSGALT00000036747	mRNA	-1.85644	0.000188723	-0.382344	0.00635099	ENSGALG00000016027	CBR1	protein_coding	Short-chain dehydrogenase/reductase SDR||Glucose/ribitol dehydrogenase||Polyketide synthase, ketoreductase domain
ENSGALT00000043967	mRNA	-0.278104	0.0369959	-0.274673	0.0405252	ENSGALG00000026315	RAB34	protein_coding	Small GTPase superfamily, Rab type||Small GTP-binding protein domain||Small GTPase superfamily, ARF/SAR type||P-loop containing nucleoside triphosphate hydrolase||Small GTPase superfamily, Ras type||Small GTPase superfamily, Rho type||Mitochondrial Rho-like||Small GTPase superfamily
ENSGALT00000012922	mRNA	0.60773	0.000188723	-0.292076	0.0244273	ENSGALG00000007956	PLXDC2	protein_coding	Plexin||Plexin-like fold
ENSGALT00000024162	mRNA	-0.611955	0.000188723	-0.501389	0.000188723	ENSGALG00000014978	IQGAP2	protein_coding	Ras GTPase-activating protein||RasGAP protein, C-terminal||Calponin homology domain||P-loop containing nucleoside triphosphate hydrolase||IQ motif, EF-hand binding site||WW domain||Rho GTPase activation protein
ENSGALT00000004279	mRNA	-2.90515	0.000188723	-0.868984	0.000188723	ENSGALG00000002712	LIPG	protein_coding	Lipoprotein lipase||Alpha/Beta hydrolase fold||Lipase/lipooxygenase, PLAT/LH2||Triacylglycerol lipase family||Lipase, N-terminal||PLAT/LH2 domain
ENSGALT00000013511	mRNA	-0.860783	0.000188723	-0.732654	0.000188723	ENSGALG00000008297	SEMA4B	protein_coding	Plexin-like fold||Sema domain||Immunoglobulin-like domain||Plexin
ENSGALT00000014386	mRNA	-0.615719	0.000188723	-0.512811	0.000188723	ENSGALG00000008855	UGP2	protein_coding	Nucleotide-diphospho-sugar transferases||UTP--glucose-1-phosphate uridylyltransferase||UTP--glucose-1-phosphate uridylyltransferase family
ENSGALT00000008888	mRNA	0.780647	0.000188723	-0.673639	0.000188723	ENSGALG00000005540	MICAL2	protein_coding	Zinc finger, LIM-type||FAD binding domain||Calponin homology domain||Calmodulin-regulated spectrin-associated protein, CH domain||Monooxygenase, FAD-binding||Aromatic-ring hydroxylase-like
ENSGALT00000011472	mRNA	1.39172	0.000188723	0.624678	0.0102149	ENSGALG00000007082	CREM	protein_coding	cAMP response element binding (CREB) protein||Coactivator CBP, pKID||Basic-leucine zipper domain
ENSGALT00000006809	mRNA	-0.886267	0.000188723	-1.25699	0.000188723	ENSGALG00000004284	LFNG	protein_coding	Fringe-like||Fringe
ENSGALT00000007530	mRNA	-0.524863	0.000188723	-0.715725	0.000188723	ENSGALG00000004728	RGL1	protein_coding	Ras-association||Ras guanine nucleotide exchange factor domain||Ras guanine-nucleotide exchange factors catalytic domain||Ras-like guanine nucleotide exchange factor, N-terminal||Ubiquitin-related domain
ENSGALT00000022137	mRNA	-1.48297	0.000188723	-0.815054	0.000188723	ENSGALG00000013606	FGL1	protein_coding	Fibrinogen, alpha/beta/gamma chain, C-terminal globular domain
ENSGALT00000018383	mRNA	-0.303044	0.00835284	-0.77237	0.000188723	ENSGALG00000011264	Sulf1	protein_coding	Extracellular sulfatase, C-terminal||Sulfatase||Type I phosphodiesterase/nucleotide pyrophosphatase/phosphate transferase||Extracellular sulfatase||Alkaline-phosphatase-like, core domain
ENSGALT00000026149	mRNA	-0.662018	0.000188723	-1.43796	0.000188723	ENSGALG00000016220	WISP1	protein_coding	Cystine knot, C-terminal||Insulin-like growth factor-binding protein, IGFBP||Thrombospondin, type 1 repeat||Glycoprotein hormone subunit beta, cystine knot||IGFBP-related, CNN||von Willebrand factor, type C
ENSGALT00000018925	mRNA	-1.7589	0.000188723	-1.67351	0.000188723	ENSGALG00000011592	MRAS	protein_coding	Small GTPase superfamily||Mitochondrial Rho-like||Small GTPase superfamily, Rho type||Ran GTPase||Small GTPase superfamily, Ras type||P-loop containing nucleoside triphosphate hydrolase||Small GTPase superfamily, ARF/SAR type||Small GTP-binding protein domain||Small GTPase superfamily, Rab type||Elongation factor, GTP-binding domain
ENSGALT00000002173	mRNA	-1.22609	0.000188723	-0.409695	0.0225996	ENSGALG00000001425	SNX19	protein_coding	Phox homologous domain||Phox-associated domain||Sorting nexin, C-terminal||PX-associated, sorting nexin 13
ENSGALT00000018724	mRNA	-1.0632	0.000188723	-0.711036	0.000188723	ENSGALG00000011487	SHROOM3	protein_coding	Apx/Shrm Domain 2||PDZ domain||Apx/Shrm Domain 1
ENSGALT00000018721	mRNA	-1.45782	0.000188723	-0.795189	0.00200771	ENSGALG00000011484	CMTM8	protein_coding	Marvel domain||Myelin and lymphocyte (MAL) protein
ENSGALT00000014942	mRNA	0.803367	0.000188723	0.288524	0.037565	ENSGALG00000009172	OSBPL6	protein_coding	Oxysterol-binding protein||Pleckstrin homology domain
ENSGALT00000038914	mRNA	-0.591066	0.000188723	0.710424	0.000188723	ENSGALG00000002747	FASN	protein_coding	Polyketide synthase, ketoreductase domain||Beta-ketoacyl synthase, N-terminal||Beta-ketoacyl synthase, C-terminal||tRNA-dihydrouridine synthase||Polyketide synthase, beta-ketoacyl synthase domain||Short-chain dehydrogenase/reductase SDR||Thiolase-like||Polyketide synthase, dehydratase domain||Thioesterase||Thiolase, N-terminal||Alpha/Beta hydrolase fold||Acyl transferase/acyl hydrolase/lysophosph…
ENSGALT00000016800	mRNA	0.654721	0.0011447	0.467312	0.0190227	ENSGALG00000010319	SYT1	protein_coding	Synaptotagmin||C2 domain
ENSGALT00000016803	mRNA	1.97544	0.000188723	0.508062	0.000685932	ENSGALG00000010322	JDP2	protein_coding	AP-1 transcription factor||Basic-leucine zipper domain||Transcription factor, Skn-1-like, DNA-binding domain
ENSGALT00000031625	mRNA	0.254328	0.034239	0.269624	0.0235132	ENSGALG00000019891	CLN8	protein_coding	TRAM/LAG1/CLN8 homology domain
ENSGALT00000019723	mRNA	-0.530285	0.0030907	-0.482451	0.00659285	ENSGALG00000012073	SFRP4	protein_coding	Netrin domain||Frizzled domain||Tissue inhibitor of metalloproteinases-like, OB-fold||Netrin module, non-TIMP type
ENSGALT00000016253	mRNA	1.07055	0.000188723	0.661627	0.000188723	ENSGALG00000010005	EPAS1	protein_coding	PAS fold||PAS domain||HIF-1 alpha, transactivation domain, C-terminal||PAS fold-3||Myc-type, basic helix-loop-helix (bHLH) domain||Hypoxia-inducible factor, alpha subunit||PAC motif||Nuclear translocator
ENSGALT00000003944	mRNA	1.52287	0.000188723	1.1179	0.000188723	ENSGALG00000002501	VKORC1L1	protein_coding	Vitamin K epoxide reductase
ENSGALT00000011938	mRNA	0.597157	0.000188723	-0.500971	0.000188723	ENSGALG00000007383	HSPB8	protein_coding	Alpha crystallin/Heat shock protein||Alpha crystallin/Hsp20 domain||HSP20-like chaperone
ENSGALT00000022352	mRNA	-0.630503	0.000188723	-1.12122	0.000188723	ENSGALG00000013760	GFPT2	protein_coding	Class II glutamine amidotransferase domain||Sugar isomerase (SIS)||Glucosamine-fructose-6-phosphate aminotransferase, isomerising||Nucleophile aminohydrolases, N-terminal
ENSGALT00000019095	mRNA	1.10113	0.000188723	0.800596	0.000188723	ENSGALG00000011681	DEPDC7	protein_coding	DEP domain
ENSGALT00000043858	mRNA	1.53862	0.000188723	0.884361	0.000188723	ENSGALG00000027335	ARID5A	protein_coding	ARID DNA-binding domain
ENSGALT00000003637	mRNA	-0.818899	0.000188723	-0.588861	0.000188723	ENSGALG00000002313	SLC38A7	protein_coding	Amino acid transporter, transmembrane||Tryptophan/tyrosine permease
ENSGALT00000045656	mRNA	0.837907	0.000188723	-0.286189	0.0205433	ENSGALG00000027109	SPON2	protein_coding	Spondin, N-terminal||Thrombospondin, type 1 repeat
ENSGALT00000015381	mRNA	1.5651	0.000188723	-0.25617	0.0470538	ENSGALG00000009450	DUSP10	protein_coding	Protein-tyrosine phosphatase-like||Protein-tyrosine/Dual specificity phosphatase||Rhodanese-like domain||Dual specificity phosphatase, subgroup, catalytic domain||Dual specificity phosphatase, catalytic domain||Mitogen-activated protein (MAP) kinase phosphatase
ENSGALT00000032202	mRNA	1.01479	0.000188723	0.406453	0.00374641	ENSGALG00000020201	CEP44	protein_coding	-
ENSGALT00000008796	mRNA	-2.13468	0.000188723	-2.37358	0.000188723	ENSGALG00000005476	PTH1R	protein_coding	GPCR, family 2, secretin-like||GPCR, family 2, parathyroid hormone receptor||GPCR, family 2-like||GPCR, family 2, extracellular hormone receptor domain
ENSGALT00000040292	mRNA	-2.49905	0.000188723	-1.28313	0.000188723	ENSGALG00000023933	G0S2	protein_coding	-
ENSGALT00000027523	mRNA	0.529068	0.000188723	0.432987	0.000360792	ENSGALG00000017035	COG6	protein_coding	Conserved oligomeric Golgi complex subunit 6
ENSGALT00000019389	mRNA	-2.202	0.000188723	-0.690505	0.000188723	ENSGALG00000011883	CLEC3B	protein_coding	C-type lectin||C-type lectin fold
ENSGALT00000002948	mRNA	0.793535	0.000188723	0.238254	0.0388524	ENSGALG00000001907	WAPAL	protein_coding	Armadillo-type fold||Wings apart-like protein
ENSGALT00000002946	mRNA	0.520759	0.0107927	-0.647527	0.00400276	ENSGALG00000001915	VAV3	protein_coding	Protein kinase C-like, phorbol ester/diacylglycerol-binding domain||Calponin homology domain||Variant SH3 domain||Pleckstrin homology domain||SH3 domain||SH2 domain||Dbl homology (DH) domain
ENSGALT00000019676	mRNA	-0.893937	0.000188723	-0.408222	0.0204523	ENSGALG00000012046	ARPP21	protein_coding	Single-stranded nucleic acid binding R3H
ENSGALT00000027763	mRNA	-0.869058	0.000188723	-2.80754	0.000188723	ENSGALG00000017183	MMP13	protein_coding	Peptidoglycan binding-like||Hemopexin-like domain||Peptidase M10, metallopeptidase||Peptidase M10A, stromelysin-type||Peptidase M10A||Peptidase, metallopeptidase||Hemopexin-like repeats
ENSGALT00000000963	mRNA	-1.13432	0.000188723	-0.605721	0.000188723	ENSGALG00000000681	PAK1	protein_coding	CRIB domain||Protein kinase domain||Tyrosine-protein kinase, catalytic domain||Protein kinase-like domain||Serine/threonine/dual specificity protein kinase, catalytic domain||Serine-threonine/tyrosine-protein kinase catalytic domain
ENSGALT00000010400	mRNA	-0.438999	0.000188723	-0.532092	0.000188723	ENSGALG00000006445	ARNT2	protein_coding	PAS domain||PAS fold||Myc-type, basic helix-loop-helix (bHLH) domain||Nuclear translocator||PAC motif||PAS fold-3
ENSGALT00000044190	mRNA	1.33626	0.000188723	1.15552	0.000526317	ENSGALG00000025874	CPXM1	protein_coding	Peptidase M14, carboxypeptidase A
ENSGALT00000044192	mRNA	-0.353324	0.0299064	-1.1393	0.000188723	ENSGALG00000025919	BAMBI	protein_coding	TGF-beta receptor/activin receptor, type I/II||BMP and activin membrane-bound inhibitor
ENSGALT00000005866	mRNA	0.898958	0.000188723	1.01223	0.000188723	ENSGALG00000003701	SGMS1	protein_coding	Sterile alpha motif domain||Phosphatidic acid phosphatase type 2/haloperoxidase||Sterile alpha motif/pointed domain
ENSGALT00000003045	mRNA	-0.356386	0.00295897	-0.431709	0.000360792	ENSGALG00000001964	INPP5E	protein_coding	Inositol polyphosphate-related phosphatase||Endonuclease/exonuclease/phosphatase
ENSGALT00000037581	mRNA	-1.5522	0.000188723	-0.603644	0.000188723	ENSGALG00000023073	AKAP12	protein_coding	Protein kinase A anchoring, WSK motif
ENSGALT00000016127	mRNA	0.410609	0.000526317	0.329783	0.00425862	ENSGALG00000009916	SCFD1	protein_coding	Sec1-like protein
ENSGALT00000016123	mRNA	1.10873	0.000188723	0.452195	0.0011447	ENSGALG00000003753	CYLD	protein_coding	CAP Gly-rich domain||Ubiquitin specific protease domain||Peptidase C19, ubiquitin carboxyl-terminal hydrolase
ENSGALT00000027661	mRNA	-0.458057	0.00295897	0.373362	0.0116998	ENSGALG00000017122	SGCG	protein_coding	Sarcoglycan complex subunit protein
ENSGALT00000026456	mRNA	1.09679	0.000188723	0.384299	0.000995718	ENSGALG00000016406	RPS6KA3	protein_coding	Protein kinase domain||Lipopolysaccharide kinase||Serine-threonine/tyrosine-protein kinase catalytic domain||Serine/threonine/dual specificity protein kinase, catalytic domain||Protein kinase-like domain||Tyrosine-protein kinase, catalytic domain||Ribosomal protein S6 kinase II||Protein kinase, C-terminal||AGC-kinase, C-terminal
ENSGALT00000046049	mRNA	1.18083	0.000188723	0.796062	0.000188723	ENSGALG00000025884	NABP1	protein_coding	OB-fold nucleic acid binding domain, AA-tRNA synthetase-type||Nucleic acid-binding, OB-fold
ENSGALT00000007955	mRNA	-0.623485	0.000188723	-0.462539	0.000188723	ENSGALG00000004960	FBN1	protein_coding	TB domain||EGF-like calcium-binding domain||Epidermal growth factor-like domain||Insulin-like growth factor binding protein, N-terminal||Fibrillin/Microneme protein4
ENSGALT00000033133	mRNA	-0.275437	0.0460442	-0.425911	0.00186934	ENSGALG00000008542	ADD3	protein_coding	Class II aldolase/adducin N-terminal
ENSGALT00000030930	mRNA	-1.10892	0.000188723	-0.860566	0.000188723	ENSGALG00000014910	COLEC12	protein_coding	C-type lectin fold||Collagen triple helix repeat||C-type lectin
ENSGALT00000027593	mRNA	-0.86758	0.000188723	-0.231193	0.0416416	ENSGALG00000017082	HMGB1	protein_coding	High mobility group box domain
ENSGALT00000012662	mRNA	-0.722289	0.000360792	-1.35032	0.000188723	ENSGALG00000007806	FGF16	protein_coding	IL-1 family/FGF family||Fibroblast growth factor family||Cytokine, IL-1-like
ENSGALT00000015940	mRNA	-1.09605	0.000188723	-0.572871	0.026293	ENSGALG00000009799	MEIS2	protein_coding	Homeobox KN domain||Homeodomain-like||Homeobox domain
ENSGALT00000015947	mRNA	1.5193	0.000188723	1.39822	0.000188723	ENSGALG00000009805	PPM1H	protein_coding	Protein phosphatase 2C (PP2C)-like domain
ENSGALT00000045939	mRNA	0.544009	0.000188723	0.310659	0.0219828	ENSGALG00000027799	TMEM19	protein_coding	Protein of unknown function DUF92, TMEM19
ENSGALT00000007813	mRNA	-0.576004	0.000188723	-0.372392	0.00268716	ENSGALG00000004893	TMEM119	protein_coding	-
ENSGALT00000040725	mRNA	0.764978	0.000188723	0.282588	0.0409028	ENSGALG00000014388	GPATCH8	protein_coding	G-patch domain||Zinc finger, C2H2||Zinc finger, double-stranded RNA binding
ENSGALT00000040721	mRNA	0.297225	0.0184006	-0.269592	0.0406216	ENSGALG00000021475	ADAR	protein_coding	Double-stranded RNA-binding domain||Double-stranded RNA-specific adenosine deaminase (DRADA)||Adenosine deaminase/editase
ENSGALT00000017618	mRNA	1.42243	0.000188723	1.25291	0.000188723	ENSGALG00000010838	ERO1LB	protein_coding	Endoplasmic reticulum oxidoreductin 1
ENSGALT00000015463	mRNA	1.46097	0.000188723	0.572036	0.000188723	ENSGALG00000009500	CCDC132	protein_coding	Vacuolar protein sorting-associated protein 54||Protein of unknown function DUF2451, C-terminal
ENSGALT00000043353	mRNA	-1.41988	0.000188723	-0.824666	0.000188723	ENSGALG00000028063	LOX	protein_coding	Lysyl oxidase
ENSGALT00000006250	mRNA	-0.443208	0.000188723	-0.580232	0.000188723	ENSGALG00000003923	COL6A3	protein_coding	Fibronectin type III||Collagen triple helix repeat||von Willebrand factor, type A||Proteinase inhibitor I2, Kunitz metazoa
ENSGALT00000044409	mRNA	2.51595	0.000188723	0.754592	0.000188723	ENSGALG00000009492	DNAJB9	protein_coding	DnaJ domain
ENSGALT00000017616	mRNA	0.699041	0.000188723	-0.384071	0.000685932	ENSGALG00000010836	AHR	protein_coding	PAS domain||PAS fold||Myc-type, basic helix-loop-helix (bHLH) domain||PAS fold-3||PAC motif
ENSGALT00000025959	mRNA	-1.54719	0.000188723	-1.08364	0.000188723	ENSGALG00000016112	NOV	protein_coding	IGFBP-related, CNN||Glycoprotein hormone subunit beta, cystine knot||Insulin-like growth factor-binding protein, IGFBP||Thrombospondin, type 1 repeat||Cystine knot, C-terminal||von Willebrand factor, type C
ENSGALT00000025489	mRNA	1.34437	0.000188723	0.480611	0.0011447	ENSGALG00000015809	RNF103	protein_coding	Zinc finger, C3HC4 RING-type||Thioredoxin-like fold||Zinc finger, RING-type
ENSGALT00000013622	mRNA	-1.48449	0.000188723	-0.6784	0.000188723	ENSGALG00000008367	MDK	protein_coding	Midkine heparin-binding growth factor||Pleiotrophin/Midkine, N-terminal domain||Pleiotrophin/Midkine disulphide-rich domain||Pleiotrophin/Midkine, C-terminal domain
ENSGALT00000000362	mRNA	0.634626	0.000188723	0.419294	0.000188723	ENSGALG00000000275	KCTD9	protein_coding	BTB/POZ fold||BTB/POZ||Potassium channel tetramerisation-type BTB domain||Pentapeptide repeat||BTB/POZ-like||Potassium channel, plant-type
ENSGALT00000025009	mRNA	-0.398693	0.000526317	-0.360341	0.00158504	ENSGALG00000015511	ROBO1	protein_coding	Fibronectin type III||Immunoglobulin V-set, subgroup||Immunoglobulin V-set domain||Immunoglobulin-like domain||Immunoglobulin||Immunoglobulin subtype||Immunoglobulin subtype 2||Immunoglobulin I-set
ENSGALT00000008735	mRNA	-0.99731	0.000188723	-1.03758	0.000188723	ENSGALG00000005441	NFIB	protein_coding	CTF transcription factor/nuclear factor 1, N-terminal||CTF transcription factor/nuclear factor 1||CTF transcription factor/nuclear factor 1, DNA-binding domain||MAD homology 1, Dwarfin-type
ENSGALT00000004784	mRNA	0.376487	0.00823922	0.514881	0.000188723	ENSGALG00000003026	MKL2	protein_coding	RPEL repeat||SAP domain
ENSGALT00000012431	mRNA	-0.602075	0.000188723	-0.937559	0.000188723	ENSGALG00000007669	EGR1	protein_coding	Zinc finger, C2H2||Protein of unknown function DUF3432||Protein of unknown function DUF3446||Zinc finger, C2H2-like
ENSGALT00000031370	mRNA	-1.63321	0.000188723	-1.60722	0.000188723	ENSGALG00000019751	MICAL1	protein_coding	Calmodulin-regulated spectrin-associated protein, CH domain||Calponin homology domain||Monooxygenase, FAD-binding||Domain of unknown function DUF3585||Zinc finger, LIM-type
ENSGALT00000040502	mRNA	1.17179	0.000188723	0.551557	0.00777312	ENSGALG00000004980	kcnma1	protein_coding	Regulator of K+ conductance, N-terminal||Potassium channel||Two pore domain potassium channel domain||Ion transport domain||Potassium channel, calcium-activated, BK, alpha subunit
ENSGALT00000020213	mRNA	1.49967	0.000188723	0.366808	0.00525661	ENSGALG00000012380	SPOPL	protein_coding	BTB/POZ||BTB/POZ fold||BTB/POZ-like||TRAF-like||MATH
ENSGALT00000027881	mRNA	-0.783369	0.000188723	0.314891	0.0495875	ENSGALG00000017247	PRCP	protein_coding	Peptidase S28||Alpha/Beta hydrolase fold||Alpha/beta hydrolase fold-1
ENSGALT00000027880	mRNA	-0.76317	0.000188723	-0.402465	0.00599468	ENSGALG00000017246	ME3	protein_coding	Malic enzyme, N-terminal domain||Malic oxidoreductase||Malic enzyme, NAD-binding
ENSGALT00000028420	mRNA	-0.525516	0.000360792	0.509987	0.000188723	ENSGALG00000017715	TINAGL1	protein_coding	Proteinase inhibitor I19, pacifastin||Peptidase C1A, papain C-terminal||Somatomedin B domain
ENSGALT00000024687	mRNA	-0.732314	0.000188723	-0.817112	0.000188723	ENSGALG00000015297	FOXO3	protein_coding	Transcription factor, fork head
ENSGALT00000013539	mRNA	0.932542	0.000188723	0.378995	0.000188723	ENSGALG00000008318	SLK	protein_coding	Serine-threonine/tyrosine-protein kinase catalytic domain||Protein kinase-like domain||Serine/threonine/dual specificity protein kinase, catalytic domain||UVR domain||Polo kinase kinase||Tyrosine-protein kinase, catalytic domain||Protein kinase domain
ENSGALT00000023323	mRNA	-0.617706	0.000188723	-0.360671	0.00214594	ENSGALG00000014442	GAPDH	protein_coding	Glyceraldehyde-3-phosphate dehydrogenase, type I||Glyceraldehyde/Erythrose phosphate dehydrogenase family||Glyceraldehyde 3-phosphate dehydrogenase, catalytic domain||Glyceraldehyde 3-phosphate dehydrogenase, NAD(P) binding domain
ENSGALT00000027314	mRNA	0.526486	0.000188723	0.325042	0.0159541	ENSGALG00000016897	GPR180	protein_coding	Intimal thickness related receptor, IRP||Transmembrane receptor, eukaryota
ENSGALT00000004236	mRNA	1.04655	0.000188723	0.468403	0.00695033	ENSGALG00000002689	NUP35	protein_coding	RNA-recognition motif (RRM) Nup35-type domain||Nucleoporin, NUP53
ENSGALT00000004232	mRNA	0.996396	0.000188723	0.324907	0.00730095	ENSGALG00000002686	ECD	protein_coding	SGT1
ENSGALT00000003322	mRNA	-2.19313	0.000188723	-0.726468	0.000188723	ENSGALG00000002125	TMOD1	protein_coding	Tropomodulin
ENSGALT00000012934	mRNA	-1.41343	0.000188723	-0.477266	0.000188723	ENSGALG00000007965	HN1	protein_coding	-
ENSGALT00000024193	mRNA	-1.83947	0.000188723	-0.953566	0.000188723	ENSGALG00000015001	LAMA4	protein_coding	Laminin I||Concanavalin A-like lectin/glucanase domain||Laminin G domain||EGF-like, laminin||Epidermal growth factor-like domain||Laminin domain II
ENSGALT00000004306	mRNA	0.458545	0.000188723	0.465305	0.000188723	ENSGALG00000002728	SLC16A3	protein_coding	Major facilitator superfamily domain||Monocarboxylate transporter||Major facilitator superfamily
ENSGALT00000014395	mRNA	0.642699	0.000188723	0.824741	0.000188723	ENSGALG00000008862	DNAJC10	protein_coding	DnaJ domain||Thioredoxin-like fold||Thioredoxin domain
ENSGALT00000014392	mRNA	1.64798	0.000188723	0.386653	0.00741646	ENSGALG00000008860	LONRF3	protein_coding	Zinc finger, C3HC4 RING-type||Peptidase S16, lon N-terminal||PUA-like domain||Tetratricopeptide repeat||Zinc finger, RING-type||Tetratricopeptide repeat-containing domain
ENSGALT00000040476	mRNA	-1.1492	0.000188723	-1.10467	0.000188723	ENSGALG00000006811	ZIC1	protein_coding	Zinc finger, C2H2-like||Zinc finger, C2H2
ENSGALT00000045237	mRNA	-0.553504	0.000188723	-0.283298	0.019333	ENSGALG00000026836	COL16A1	protein_coding	Collagen triple helix repeat||Concanavalin A-like lectin/glucanase domain||Laminin G domain
ENSGALT00000009788	mRNA	0.642294	0.000188723	0.262692	0.0215615	ENSGALG00000006068	TNRC6A	protein_coding	Argonaute hook domain||UBA-like
ENSGALT00000027401	mRNA	1.06725	0.000188723	0.40276	0.000685932	ENSGALG00000016953	NAA16	protein_coding	N-terminal acetyltransferase A, auxiliary subunit||Tetratricopeptide repeat-containing domain||Tetratricopeptide repeat||Tetratricopeptide TPR2||Tetratricopeptide TPR1
ENSGALT00000027403	mRNA	0.352612	0.00241807	-1.23959	0.000188723	ENSGALG00000016954	RGCC	protein_coding	-
ENSGALT00000001774	mRNA	-2.17646	0.000188723	-1.94556	0.000188723	ENSGALG00000001171	SEMA6B	protein_coding	Plexin||Plexin-like fold||Sema domain
ENSGALT00000045239	mRNA	-0.389274	0.00172976	-0.399579	0.000995718	ENSGALG00000027076	MTURN	protein_coding	-
ENSGALT00000004120	mRNA	1.5535	0.000188723	0.487281	0.000188723	ENSGALG00000002618	KCTD7	protein_coding	BTB/POZ-like||Potassium channel tetramerisation-type BTB domain||BTB/POZ fold
ENSGALT00000018393	mRNA	0.749829	0.000188723	0.279997	0.025312	ENSGALG00000011272	RAB5A	protein_coding	Small GTP-binding protein domain||Small GTPase superfamily, Rab type||Elongation factor, GTP-binding domain||Small GTPase superfamily, ARF/SAR type||Small GTPase superfamily, Rho type||Gtr1/RagA G protein||Ran GTPase||Small GTPase superfamily, Ras type||P-loop containing nucleoside triphosphate hydrolase||Small GTPase superfamily||Mitochondrial Rho-like
ENSGALT00000018391	mRNA	-1.81893	0.000188723	-0.630909	0.00158504	ENSGALG00000011270	KERA	protein_coding	Leucine-rich repeat-containing N-terminal||Leucine-rich repeat||Leucine-rich repeat, typical subtype
ENSGALT00000002807	mRNA	-1.69957	0.000188723	-0.677746	0.000188723	ENSGALG00000001816	MAGI3	protein_coding	P-loop containing nucleoside triphosphate hydrolase||Guanylate kinase/L-type calcium channel beta subunit||Guanylate kinase-like||PDZ domain||WW domain
ENSGALT00000013137	mRNA	0.27076	0.0132442	0.307878	0.00400276	ENSGALG00000008094	HSPD1	protein_coding	Chaperonin Cpn60/TCP-1||Chaperone tailless complex polypeptide 1 (TCP-1)||Chaperonin Cpn60||GroEL-like apical domain
ENSGALT00000025070	mRNA	-0.567781	0.0194334	-0.743948	0.00322023	ENSGALG00000015551	GRIN3A	protein_coding	Periplasmic binding protein-like I||Ionotropic glutamate receptor, L-glutamate and glycine-binding domain||Ionotropic glutamate receptor, metazoa||Ionotropic glutamate receptor
ENSGALT00000044375	mRNA	0.743005	0.000188723	0.246401	0.0499483	ENSGALG00000027969	RSF1	protein_coding	Zinc finger, PHD-type||Zinc finger, PHD-finger||Zinc finger, FYVE/PHD-type
ENSGALT00000010098	mRNA	1.98597	0.000188723	0.645916	0.00361776	ENSGALG00000006245	KLF15	protein_coding	Zinc finger, C2H2||Zinc finger, C2H2-like
ENSGALT00000001570	mRNA	-1.82881	0.000188723	-0.806454	0.000188723	ENSGALG00000001048	OLFML2A	protein_coding	Olfactomedin-like
ENSGALT00000000559	mRNA	1.12698	0.000188723	0.354852	0.00387647	ENSGALG00000000410	TLK2	protein_coding	Protein kinase-like domain||Serine-threonine/tyrosine-protein kinase catalytic domain||Serine/threonine/dual specificity protein kinase, catalytic domain||Tyrosine-protein kinase, catalytic domain||Protein kinase domain
ENSGALT00000043754	mRNA	0.973013	0.000188723	-0.749347	0.000188723	ENSGALG00000027861	GPR37	protein_coding	G protein-coupled receptor, rhodopsin-like||G protein-coupled receptor 37 orphan||GPCR, rhodopsin-like, 7TM
ENSGALT00000008234	mRNA	-0.871891	0.000188723	-0.407877	0.00143933	ENSGALG00000005126	DHX40	protein_coding	Helicase superfamily 1/2, ATP-binding domain||DEAD/DEAH box helicase domain||Helicase, C-terminal||P-loop containing nucleoside triphosphate hydrolase||Domain of unknown function DUF1605||Helicase-associated domain
ENSGALT00000003220	mRNA	0.657061	0.00659285	0.59331	0.016173	ENSGALG00000002069	FAM214B	protein_coding	-
ENSGALT00000038867	mRNA	0.790185	0.000188723	0.287617	0.0458638	ENSGALG00000009480	DOCK4	protein_coding	Variant SH3 domain||Dedicator of cytokinesis C-terminal||SH3 domain||Armadillo-type fold
ENSGALT00000008549	mRNA	0.431071	0.000188723	0.507931	0.000188723	ENSGALG00000005329	HIAT1	protein_coding	Tetracycline resistance protein, TetA/multidrug resistance protein MdtG||Major facilitator superfamily||Major facilitator superfamily domain
ENSGALT00000008548	mRNA	1.27006	0.000188723	0.450536	0.000526317	ENSGALG00000005328	IBA57	protein_coding	Glycine cleavage T-protein, C-terminal barrel domain||YgfZ/GcvT conserved site||Glycine cleavage T-protein-like, N-terminal
ENSGALT00000013866	mRNA	0.599042	0.000188723	0.660087	0.000188723	ENSGALG00000008513	C1GALT1C1	protein_coding	-
ENSGALT00000019062	mRNA	-0.835116	0.000188723	-0.295388	0.0173493	ENSGALG00000011661	SOD2	protein_coding	Manganese/iron superoxide dismutase, C-terminal||Manganese/iron superoxide dismutase||Manganese/iron superoxide dismutase, N-terminal
ENSGALT00000015283	mRNA	-0.725029	0.000188723	-0.399212	0.000526317	ENSGALG00000009381	SIPA1L1	protein_coding	Rap GTPase activating protein domain||PDZ domain||Protein of unknown function DUF3401
ENSGALT00000015379	mRNA	1.2945	0.000188723	0.622651	0.000188723	ENSGALG00000009448	IFRD1	protein_coding	Interferon-related developmental regulator, N-terminal||Armadillo-type fold||Interferon-related developmental regulator, C-terminal
ENSGALT00000015373	mRNA	0.456196	0.000685932	0.439668	0.000526317	ENSGALG00000009443	TMEM168	protein_coding	-
ENSGALT00000012477	mRNA	1.10932	0.000188723	0.444031	0.000188723	ENSGALG00000007700	CTTN	protein_coding	SH3 domain||Variant SH3 domain||Hs1/Cortactin
ENSGALT00000015375	mRNA	1.77075	0.000188723	0.773795	0.000360792	ENSGALG00000009445	INPP5F	protein_coding	SAC domain||Inositol phosphatase
ENSGALT00000019464	mRNA	-0.428975	0.000995718	0.265927	0.0428995	ENSGALG00000011934	DESI1	protein_coding	PPPDE putative peptidase domain
ENSGALT00000027391	mRNA	1.3768	0.000188723	0.288295	0.041913	ENSGALG00000016947	ELF1	protein_coding	Transcription factor Elf, N-terminal||Ets domain
ENSGALT00000027534	mRNA	-1.2799	0.000188723	-0.497909	0.000188723	ENSGALG00000017041	FREM2	protein_coding	Cadherin-like||Na-Ca exchanger/integrin-beta4
ENSGALT00000026264	mRNA	1.09348	0.000188723	0.311213	0.0057535	ENSGALG00000016289	DST	protein_coding	EF-hand domain||Spectrin repeat||Calponin homology domain||Plectin repeat||Calmodulin-regulated spectrin-associated protein, CH domain||Growth-arrest-specific protein 2 domain||Spectrin/alpha-actinin
ENSGALT00000012390	mRNA	-0.338616	0.00894359	-0.375795	0.00387647	ENSGALG00000007651	STAT1	protein_coding	STAT transcription factor, coiled coil||STAT transcription factor, all-alpha||SH2 domain||STAT transcription factor, protein interaction||STAT transcription factor, DNA-binding||p53-like transcription factor, DNA-binding
ENSGALT00000003559	mRNA	1.31752	0.000188723	0.575238	0.000188723	ENSGALG00000002267	DCUN1D3	protein_coding	Potentiating neddylation domain
ENSGALT00000037757	mRNA	0.854669	0.000188723	0.44693	0.000685932	ENSGALG00000012513	STAM2	protein_coding	Variant SH3 domain||VHS||VHS subgroup||ENTH/VHS||SH3 domain||Ubiquitin interacting motif
ENSGALT00000001579	mRNA	0.573918	0.000188723	0.42268	0.000188723	ENSGALG00000001053	SRPR	protein_coding	ArgK protein||P-loop containing nucleoside triphosphate hydrolase||Signal recognition particle, SRP54 subunit, helical bundle||Signal recognition particle, SRP54 subunit, GTPase domain||Signal recognition particle receptor, alpha subunit, N-terminal||AAA+ ATPase domain||CobQ/CobB/MinD/ParA nucleotide binding domain||Longin-like domain
ENSGALT00000001793	mRNA	0.802614	0.000188723	0.451491	0.000360792	ENSGALG00000001182	NCOA6	protein_coding	Prolyl-tRNA synthetase, class II
ENSGALT00000010479	mRNA	-0.821936	0.000188723	-0.609691	0.000188723	ENSGALG00000006482	FAH	protein_coding	Fumarylacetoacetase||Fumarylacetoacetase, C-terminal-related||Fumarylacetoacetase, N-terminal||Fumarylacetoacetase, C-terminal
ENSGALT00000021808	mRNA	-0.3157	0.00412929	-0.37166	0.000526317	ENSGALG00000013366	TBL1X	protein_coding	WD40-repeat-containing domain||G-protein beta WD-40 repeat||LisH dimerisation motif||LisH dimerisation motif, subgroup||WD40 repeat
ENSGALT00000000950	mRNA	1.06684	0.000188723	0.836999	0.000188723	ENSGALG00000000673	TMCC2	protein_coding	Predicted transmembrane/coiled-coil 2 protein
ENSGALT00000018575	mRNA	0.640367	0.000188723	0.283222	0.0119205	ENSGALG00000011388	RABGGTB	protein_coding	Terpenoid cyclases/protein prenyltransferase alpha-alpha toroid||Prenyltransferase/squalene oxidase
ENSGALT00000001955	mRNA	0.897123	0.000188723	0.425878	0.00172976	ENSGALG00000001279	ZNF652	protein_coding	Zinc finger, C2H2||Zinc finger, C2H2-like
ENSGALT00000027622	mRNA	-3.86599	0.000188723	-2.65022	0.000188723	ENSGALG00000017099	RASL11A	protein_coding	Small GTPase superfamily, Rho type||Small GTP-binding protein domain||Small GTPase superfamily, Rab type||P-loop containing nucleoside triphosphate hydrolase||Small GTPase superfamily, Ras type||Small GTPase superfamily||Mitochondrial Rho-like
ENSGALT00000044189	mRNA	-0.315491	0.043372	-0.309776	0.0475396	ENSGALG00000028618	TRAPPC5	protein_coding	NO signalling/Golgi transport ligand-binding domain||TRAPP I complex, subunit 5||Transport protein particle (TRAPP) component
ENSGALT00000000423	mRNA	-1.32947	0.000360792	-0.921839	0.00717933	ENSGALG00000000317	NEFM	protein_coding	Intermediate filament protein||Intermediate filament head, DNA-binding domain||Keratin, type I
ENSGALT00000026469	mRNA	-0.911282	0.000188723	-0.650869	0.000188723	ENSGALG00000016411	col14A1	protein_coding	Laminin G domain||Concanavalin A-like lectin/glucanase domain||Fibronectin type III||Collagen triple helix repeat||von Willebrand factor, type A
ENSGALT00000016143	mRNA	0.944673	0.000188723	0.407812	0.000188723	ENSGALG00000009930	STRN3	protein_coding	WD40-repeat-containing domain||G-protein beta WD-40 repeat||Striatin, N-terminal||WD40 repeat
ENSGALT00000016009	mRNA	-0.421698	0.000841166	-0.333357	0.00765314	ENSGALG00000009848	LPGAT1	protein_coding	Phospholipid/glycerol acyltransferase
ENSGALT00000045566	mRNA	-2.5753	0.000188723	-1.00069	0.000188723	ENSGALG00000028813	NRN1	protein_coding	-
ENSGALT00000018679	mRNA	0.708569	0.000188723	0.299429	0.0244273	ENSGALG00000011456	CDK17	protein_coding	Serine/threonine/dual specificity protein kinase, catalytic domain||Protein kinase-like domain||Serine-threonine/tyrosine-protein kinase catalytic domain||Protein kinase domain||Tyrosine-protein kinase, catalytic domain
ENSGALT00000015028	mRNA	1.36807	0.000188723	0.341618	0.0133547	ENSGALG00000009233	LIN9	protein_coding	Protein LIN-9/Protein ALWAYS EARLY
ENSGALT00000016007	mRNA	-1.3056	0.000188723	-0.395741	0.00706197	ENSGALG00000009846	BBS5	protein_coding	Bardet-Biedl syndrome 5 protein||DM16 repeat
ENSGALT00000002576	mRNA	1.86118	0.000188723	0.50533	0.000188723	ENSGALG00000001684	SEC14L1	protein_coding	CRAL/TRIO, N-terminal domain||CRAL-TRIO domain||GOLD||PRELI/MSF1
ENSGALT00000020347	mRNA	-0.785874	0.000188723	-0.388785	0.000526317	ENSGALG00000012447	TNS3	protein_coding	SH2 domain||C2 domain||Tensin phosphatase, C2 domain||Tensin phosphatase, lipid phosphatase domain||PTB/PI domain||Protein-tyrosine phosphatase-like||Protein-tyrosine/Dual specificity phosphatase||Protein-tyrosine phosphatase, catalytic||Tensin phosphotyrosine-binding domain||Protein kinase C-like, phorbol ester/diacylglycerol-binding domain
ENSGALT00000029074	mRNA	-1.70063	0.000188723	-1.17008	0.000188723	ENSGALG00000003699	EBF1	protein_coding	Immunoglobulin E-set||Myc-type, basic helix-loop-helix (bHLH) domain||IPT domain
ENSGALT00000037249	mRNA	-1.00458	0.000188723	-0.884333	0.000188723	ENSGALG00000015410	BVES	protein_coding	Popeye protein||Cyclic nucleotide-binding-like
ENSGALT00000003784	mRNA	1.77364	0.000188723	0.554166	0.000188723	ENSGALG00000002403	ULK1	protein_coding	Serine-threonine/tyrosine-protein kinase catalytic domain||Serine/threonine/dual specificity protein kinase, catalytic domain||Protein kinase-like domain||Lipopolysaccharide kinase||Protein kinase domain||RIO-like kinase||Serine/threonine-protein kinase, C-terminal||Tyrosine-protein kinase, catalytic domain
ENSGALT00000046050	mRNA	1.44022	0.000188723	0.423894	0.00823922	ENSGALG00000028601	ZBED1	protein_coding	Ribonuclease H-like domain||HAT dimerisation domain, C-terminal||Zinc finger, BED-type
ENSGALT00000016224	mRNA	-0.788894	0.000188723	-0.317499	0.0327861	ENSGALG00000009983	NUBPL	protein_coding	ATPase MipZ/NubP2/Cfd1||P-loop containing nucleoside triphosphate hydrolase||Mrp/NBP35 ATP-binding protein||CobQ/CobB/MinD/ParA nucleotide binding domain
ENSGALT00000046055	mRNA	0.296055	0.0197336	0.330612	0.00835284	ENSGALG00000025743	CDR2	protein_coding	-
ENSGALT00000017998	mRNA	-0.380851	0.000188723	0.267389	0.0143284	ENSGALG00000011056	EGLN1	protein_coding	Prolyl 4-hydroxylase, alpha subunit||Oxoglutarate/iron-dependent dioxygenase
ENSGALT00000021064	mRNA	-0.740428	0.000188723	0.381634	0.000685932	ENSGALG00000012915	MCM4	protein_coding	Mini-chromosome maintenance complex protein 4||Nucleic acid-binding, OB-fold||AAA+ ATPase domain||Magnesium chelatase, ChlI subunit||Mini-chromosome maintenance, DNA-dependent ATPase||P-loop containing nucleoside triphosphate hydrolase||ATPase, dynein-related, AAA domain||ATPase, AAA-3
ENSGALT00000003145	mRNA	1.51245	0.000188723	0.387766	0.00952519	ENSGALG00000002021	ZC3H12A	protein_coding	Ribonuclease Zc3h12a-like
ENSGALT00000015978	mRNA	-0.99717	0.000188723	0.663449	0.000526317	ENSGALG00000009826	CLGN	protein_coding	Concanavalin A-like lectin/glucanase domain||Calreticulin/calnexin, P domain||Calreticulin/calnexin
ENSGALT00000015976	mRNA	-0.502557	0.000188723	-0.456577	0.000188723	ENSGALG00000009825	SRGAP1	protein_coding	Rho GTPase activation protein||FCH domain||SH3 domain||Variant SH3 domain||Rho GTPase-activating protein domain
ENSGALT00000045908	mRNA	-0.619413	0.000685932	0.398823	0.019827	ENSGALG00000026253	TMEM144	protein_coding	Sugar transport protein||Major facilitator superfamily domain||Protein of unknown function DUF1632, TMEM144
ENSGALT00000030862	mRNA	-1.88101	0.000188723	-1.06422	0.000188723	ENSGALG00000015758	PAG1	protein_coding	-
ENSGALT00000006265	mRNA	-0.643335	0.000188723	0.795778	0.000188723	ENSGALG00000003932	SDC4	protein_coding	Neurexin/syndecan/glycophorin C||Syndecan/Neurexin domain
ENSGALT00000016542	mRNA	-1.10137	0.000188723	-0.433108	0.000188723	ENSGALG00000010175	HSP90AB1	protein_coding	Heat shock protein Hsp90, N-terminal||Histidine kinase-like ATPase, C-terminal domain||Ribosomal protein S5 domain 2-type fold||Heat shock protein Hsp90 family
ENSGALT00000045837	mRNA	1.70163	0.000188723	0.620913	0.000995718	ENSGALG00000016890	MBNL2	protein_coding	Zinc finger, CCCH-type
ENSGALT00000025366	mRNA	-0.668258	0.000188723	-0.485602	0.000360792	ENSGALG00000015729	LPAR1	protein_coding	GPCR, rhodopsin-like, 7TM||Lysophosphatidic acid receptor EDG-2||G protein-coupled receptor, rhodopsin-like||Lysophosphatidic acid receptor
ENSGALT00000021113	mRNA	-0.713848	0.000188723	-0.440792	0.00255275	ENSGALG00000012944	DENND5B	protein_coding	PLAT/LH2 domain||RUN||DENN domain||Lipase/lipooxygenase, PLAT/LH2||dDENN domain||uDENN domain
ENSGALT00000002784	mRNA	1.96144	0.000188723	0.648464	0.000188723	ENSGALG00000001802	JMJD6	protein_coding	JmjC domain
ENSGALT00000006100	mRNA	-1.43122	0.000188723	-2.19209	0.000188723	ENSGALG00000023855	KRT14	protein_coding	Intermediate filament protein||Prefoldin||Keratin, type I
ENSGALT00000003495	mRNA	0.764911	0.000188723	0.662261	0.000188723	ENSGALG00000002232	RERE	protein_coding	SANT/Myb domain||ELM2 domain||Zinc finger, GATA-type||Bromo adjacent homology (BAH) domain||Atrophin-like||Homeodomain-like
ENSGALT00000013633	mRNA	1.0655	0.000188723	0.342458	0.00812274	ENSGALG00000008370	TRAK2	protein_coding	HAP1, N-terminal||Trafficking kinesin-binding protein domain
ENSGALT00000020196	mRNA	-0.98771	0.000188723	-0.414701	0.000685932	ENSGALG00000012365	PYGL	protein_coding	Glycogen/starch/alpha-glucan phosphorylase||Glycosyl transferase, family 35
ENSGALT00000020190	mRNA	1.05882	0.000188723	0.650994	0.000188723	ENSGALG00000012361	NIN	protein_coding	EF-hand domain
ENSGALT00000031745	mRNA	0.464571	0.000188723	0.349566	0.00587424	ENSGALG00000014834	NCOA7	protein_coding	LysM domain||GRAM domain||TLDc domain
ENSGALT00000009318	mRNA	0.373331	0.0251144	0.537163	0.000526317	ENSGALG00000005803	ZNRF3	protein_coding	Zinc finger, C3HC4 RING-type||Zinc finger, RING-type
ENSGALT00000015358	mRNA	2.15712	0.000188723	0.63574	0.000188723	ENSGALG00000009433	BAG3	protein_coding	BAG domain||WW domain
ENSGALT00000027116	mRNA	1.41525	0.000188723	0.585229	0.000188723	ENSGALG00000016795	TGFBRAP1	protein_coding	Citron-like||Vacuolar sorting protein 39/Transforming growth factor beta receptor-associated domain 2||Vacuolar sorting protein 39/Transforming growth factor beta receptor-associated domain 1||Clathrin, heavy chain/VPS, 7-fold repeat
ENSGALT00000005796	mRNA	1.14657	0.000188723	0.480648	0.00129296	ENSGALG00000003658	DHX35	protein_coding	Helicase superfamily 1/2, ATP-binding domain||Helicase, C-terminal||P-loop containing nucleoside triphosphate hydrolase||Domain of unknown function DUF1605||Helicase-associated domain
ENSGALT00000026431	mRNA	1.28445	0.000188723	0.48846	0.000188723	ENSGALG00000016386	DERL1	protein_coding	Derlin
ENSGALT00000020049	mRNA	0.333488	0.00765314	0.343556	0.00550525	ENSGALG00000012272	TMEM184B	protein_coding	Organic solute transporter subunit alpha/Transmembrane protein 184
ENSGALT00000003760	mRNA	-0.925754	0.023309	-0.889647	0.0106755	ENSGALG00000002389	ITGB4	protein_coding	Na-Ca exchanger/integrin-beta4||Integrin beta subunit, N-terminal||von Willebrand factor, type A||Fibronectin type III||Integrin beta subunit||Integrin beta subunit, tail||Plexin-like fold
ENSGALT00000022979	mRNA	-0.464282	0.000188723	-0.341963	0.00847442	ENSGALG00000014209	GPR155	protein_coding	DEP domain||Auxin efflux carrier
ENSGALT00000005664	mRNA	-0.799588	0.000188723	-1.16683	0.000188723	ENSGALG00000003578	fn1	protein_coding	Fibronectin, type I||Fibronectin type III||Kringle-like fold||Fibronectin, type II, collagen-binding
ENSGALT00000005666	mRNA	-0.331434	0.00228414	-0.733172	0.000188723	ENSGALG00000003580	MMP2	protein_coding	Peptidase M10A||Hemopexin-like repeats||Peptidoglycan binding-like||Hemopexin-like domain||Peptidase, metallopeptidase||Peptidase M10, metallopeptidase||Kringle-like fold||Fibronectin, type II, collagen-binding
ENSGALT00000014572	mRNA	-0.767357	0.00488559	-0.656439	0.0147639	ENSGALG00000008961	PTPRZ1	protein_coding	Protein-tyrosine phosphatase, receptor/non-receptor type||Fibronectin type III||Protein-tyrosine/Dual specificity phosphatase||Protein-tyrosine phosphatase-like||Protein-tyrosine phosphatase, catalytic||Alpha carbonic anhydrase
ENSGALT00000005063	mRNA	0.71055	0.000188723	0.282242	0.0130351	ENSGALG00000003194	ATP6V0A2	protein_coding	V-type ATPase, V0 complex, 116kDa subunit family
ENSGALT00000012723	mRNA	-1.20148	0.000188723	-0.671329	0.00476361	ENSGALG00000007839	NCAM1	protein_coding	Fibronectin type III||Immunoglobulin||Immunoglobulin V-set domain||Immunoglobulin-like domain||Neural cell adhesion||Immunoglobulin subtype||Immunoglobulin I-set||Immunoglobulin subtype 2
ENSGALT00000011961	mRNA	1.29024	0.000188723	0.491627	0.000188723	ENSGALG00000007393	SUDS3	protein_coding	Sds3-like
ENSGALT00000000221	mRNA	-0.269959	0.0480761	0.276517	0.036617	ENSGALG00000000165	CDS2	protein_coding	Phosphatidate cytidylyltransferase||Phosphatidate cytidylyltransferase, eukaryota
ENSGALT00000020221	mRNA	1.10622	0.000188723	0.603208	0.000188723	ENSGALG00000012386	LATS1	protein_coding	Tyrosine-protein kinase, catalytic domain||Protein kinase, C-terminal||UBA-like||Ubiquitin-associated/translation elongation factor EF1B, N-terminal, eukaryote||Ubiquitin-associated domain/translation elongation factor EF-Ts, N-terminal||Serine/threonine/dual specificity protein kinase, catalytic domain||Protein kinase-like domain||Serine-threonine/tyrosine-protein kinase catalytic domain||Protei…
ENSGALT00000024748	mRNA	1.30644	0.000188723	0.388216	0.00525661	ENSGALG00000015334	ZBTB11	protein_coding	Zinc finger, C2H2||BTB/POZ-like||Zinc finger, C2H2-like||BTB/POZ||BTB/POZ fold
ENSGALT00000023534	mRNA	0.801335	0.000188723	0.469374	0.000360792	ENSGALG00000014598	FNBP4	protein_coding	WW domain
ENSGALT00000023241	mRNA	0.53457	0.000188723	0.416053	0.00129296	ENSGALG00000014383	PI4K2B	protein_coding	Phosphatidylinositol 3-/4-kinase, catalytic domain
ENSGALT00000002368	mRNA	1.15302	0.000188723	-0.565299	0.0189195	ENSGALG00000001558	MOV10	protein_coding	P-loop containing nucleoside triphosphate hydrolase
ENSGALT00000012835	mRNA	-0.554192	0.000188723	-0.498994	0.000188723	ENSGALG00000007908	EFEMP1	protein_coding	EGF-like calcium-binding domain||Cadherin-like||Epidermal growth factor-like domain
ENSGALT00000035085	mRNA	-2.12588	0.00200771	-1.34463	0.00682896	ENSGALG00000004582	MYL2	protein_coding	EF-hand domain
ENSGALT00000001315	mRNA	-1.15046	0.000188723	-0.636213	0.000188723	ENSGALG00000000894	APCDD1	protein_coding	-
ENSGALT00000013522	mRNA	-0.694603	0.000188723	0.655067	0.000188723	ENSGALG00000008306	FGL2	protein_coding	Fibrinogen, alpha/beta/gamma chain, C-terminal globular domain
ENSGALT00000013524	mRNA	-0.859391	0.000188723	-1.26881	0.000188723	ENSGALG00000008308	BHLHE40	protein_coding	Orange subgroup||Myc-type, basic helix-loop-helix (bHLH) domain||Orange
ENSGALT00000013831	mRNA	0.89496	0.000188723	0.448132	0.000360792	ENSGALG00000008487	TMCC1	protein_coding	Predicted transmembrane/coiled-coil 2 protein
ENSGALT00000039577	mRNA	1.91501	0.000188723	0.813199	0.000188723	ENSGALG00000023691	ENTPD7	protein_coding	Nucleoside phosphatase GDA1/CD39
ENSGALT00000039572	mRNA	1.08967	0.000188723	0.784984	0.000188723	ENSGALG00000006147	NUCB2	protein_coding	EF-hand domain||Type VII secretion system ESAT-6-like
ENSGALT00000023620	mRNA	1.20362	0.000188723	0.616614	0.000188723	ENSGALG00000014656	RPRD2	protein_coding	-
ENSGALT00000023333	mRNA	0.759305	0.000188723	0.54147	0.000188723	ENSGALG00000014450	PABPC1	protein_coding	RNA recognition motif domain, eukaryote||Polyadenylate binding protein, human types 1, 2, 3, 4||Polyadenylate-binding protein/Hyperplastic disc protein||RNA recognition motif domain
ENSGALT00000027329	mRNA	-0.804883	0.000188723	-0.607321	0.000188723	ENSGALG00000016908	PCDH9	protein_coding	Cadherin-like||Cadherin, N-terminal||Cadherin||Protocadherin
ENSGALT00000022752	mRNA	0.531881	0.000841166	-0.42275	0.0168143	ENSGALG00000014054	GRK6	protein_coding	AGC-kinase, C-terminal||Tyrosine-protein kinase, catalytic domain||GPCR kinase||RGS domain||Protein kinase domain||Protein kinase-like domain||Serine/threonine/dual specificity protein kinase, catalytic domain||Serine-threonine/tyrosine-protein kinase catalytic domain
ENSGALT00000000542	mRNA	-0.999134	0.000188723	-0.274177	0.0181922	ENSGALG00000000397	IPO9	protein_coding	Armadillo-type fold
ENSGALT00000005330	mRNA	0.962358	0.000188723	0.369085	0.00501294	ENSGALG00000003371	ELL	protein_coding	Occludin/RNA polymerase II elongation factor, ELL domain||RNA polymerase II elongation factor ELL
ENSGALT00000027327	mRNA	2.29347	0.000188723	0.534181	0.000188723	ENSGALG00000016906	SPRY2	protein_coding	Sprouty
ENSGALT00000005530	mRNA	-1.50952	0.000188723	-0.433966	0.000841166	ENSGALG00000003495	ALDH9A1	protein_coding	Aldehyde/histidinol dehydrogenase||Aldehyde dehydrogenase domain
ENSGALT00000038689	mRNA	-1.28454	0.000188723	-1.18668	0.000188723	ENSGALG00000028128	HOXD8	protein_coding	Homeodomain-like||Homeodomain, metazoa||Homeobox domain||Helix-turn-helix motif
ENSGALT00000002214	mRNA	-1.25804	0.000188723	-1.08333	0.000188723	ENSGALG00000001459	TNNC1	protein_coding	EF-hand domain
ENSGALT00000005240	mRNA	0.668455	0.000188723	0.534227	0.000188723	ENSGALG00000003307	TMED2	protein_coding	GOLD
ENSGALT00000024183	mRNA	-1.27937	0.000188723	-0.722566	0.000188723	ENSGALG00000014995	PGM5	protein_coding	Alpha-D-phosphohexomutase, alpha/beta/alpha domain III||Alpha-D-phosphohexomutase, alpha/beta/alpha I/II/III||Alpha-D-phosphohexomutase superfamily||Alpha-D-phosphohexomutase, alpha/beta/alpha domain II||Alpha-D-phosphohexomutase, C-terminal||Alpha-D-phosphohexomutase, alpha/beta/alpha domain I
ENSGALT00000025678	mRNA	1.13575	0.000188723	-0.287745	0.0446927	ENSGALG00000015932	KCNQ5	protein_coding	Potassium channel, voltage dependent, KCNQ, C-terminal||Potassium channel, voltage dependent, KCNQ||Two pore domain potassium channel domain||Ion transport domain||Potassium channel||Potassium channel, voltage dependent, KCNQ2
ENSGALT00000016174	mRNA	1.43536	0.000188723	0.268673	0.0328808	ENSGALG00000009947	PLEKHH2	protein_coding	FERM central domain||Pleckstrin homology domain||Band 4.1 domain||Ubiquitin-related domain||FERM domain||MyTH4 domain
ENSGALT00000000136	mRNA	-1.6817	0.000188723	-1.07804	0.000188723	ENSGALG00000000098	ANTXR1	protein_coding	Anthrax toxin receptor, extracellular||von Willebrand factor, type A||Anthrax toxin receptor||Anthrax toxin receptor, C-terminal
ENSGALT00000004687	mRNA	-1.79217	0.000188723	-1.3087	0.000188723	ENSGALG00000002963	PID1	protein_coding	PTB/PI domain
ENSGALT00000004680	mRNA	0.61186	0.000188723	-0.381888	0.00241807	ENSGALG00000002959	NRBF2	protein_coding	Protein of unknown function DUF1875
ENSGALT00000023753	mRNA	1.02224	0.000188723	0.420145	0.0170242	ENSGALG00000014730	ELOVL7	protein_coding	ELO family
ENSGALT00000023755	mRNA	1.00496	0.000188723	0.343935	0.0190227	ENSGALG00000014732	ERCC8	protein_coding	WD40-repeat-containing domain||G-protein beta WD-40 repeat||WD40 repeat
ENSGALT00000004117	mRNA	-0.500245	0.000188723	-1.03675	0.000188723	ENSGALG00000002615	DEF6	protein_coding	Pleckstrin homology domain
ENSGALT00000004201	mRNA	-0.960039	0.000188723	-1.22034	0.000188723	ENSGALG00000002667	OLFML2B	protein_coding	Olfactomedin-like||Nucleic acid-binding, OB-fold
ENSGALT00000010087	mRNA	1.02292	0.000188723	0.356813	0.00255275	ENSGALG00000006237	PKN2	protein_coding	Protein kinase domain||Serine/threonine/dual specificity protein kinase, catalytic domain||Protein kinase-like domain||C2 domain||Serine-threonine/tyrosine-protein kinase catalytic domain||HR1 rho-binding repeat||Protein kinase, C-terminal||AGC-kinase, C-terminal||Tyrosine-protein kinase, catalytic domain
ENSGALT00000042925	mRNA	1.32077	0.000188723	0.594348	0.000526317	ENSGALG00000026473	CHST11	protein_coding	Sulfotransferase
ENSGALT00000044368	mRNA	-0.755536	0.000188723	-0.378348	0.00361776	ENSGALG00000026613	S100A4	protein_coding	S100/CaBP-9k-type, calcium binding, subdomain||EF-hand domain
ENSGALT00000016820	mRNA	0.910013	0.000188723	0.414566	0.0102149	ENSGALG00000010333	CNOT6L	protein_coding	Endonuclease/exonuclease/phosphatase||Leucine-rich repeat||Leucine-rich repeat, typical subtype
ENSGALT00000003964	mRNA	-0.754696	0.000188723	-0.338451	0.0165955	ENSGALG00000002515	OLFM1	protein_coding	Quinonprotein alcohol dehydrogenase-like superfamily||Neurogenesis glycoprotein||Olfactomedin-like
ENSGALT00000011601	mRNA	0.570113	0.000188723	0.47386	0.000188723	ENSGALG00000007162	VIMP	protein_coding	Selenoprotein S
ENSGALT00000026054	mRNA	0.410231	0.00361776	0.732289	0.000188723	ENSGALG00000016167	DENND3	protein_coding	DENN domain||WD40 repeat||dDENN domain||uDENN domain||WD40-repeat-containing domain
ENSGALT00000017319	mRNA	0.470617	0.000188723	0.39966	0.00172976	ENSGALG00000010646	STOX2	protein_coding	Storkhead-box protein, winged-helix domain
ENSGALT00000015298	mRNA	2.9305	0.000188723	0.680478	0.045598	ENSGALG00000009388	SUSD4	protein_coding	Sushi/SCR/CCP domain
ENSGALT00000026696	mRNA	-0.695488	0.00143933	-0.500253	0.0132442	ENSGALG00000016545	REPS2	protein_coding	EPS15 homology (EH)||EF-hand domain
ENSGALT00000042811	mRNA	-2.00389	0.000188723	-0.566589	0.0136823	ENSGALG00000027725	C20orf27	protein_coding	-
ENSGALT00000015366	mRNA	-0.543469	0.000360792	-1.06599	0.000188723	ENSGALG00000009437	MECOM	protein_coding	SET domain||Zinc finger, C2H2||Zinc finger, BED-type||Zinc finger, C2H2-like
ENSGALT00000019473	mRNA	0.581303	0.000188723	0.279407	0.0176675	ENSGALG00000011938	TRAK1	protein_coding	Trafficking kinesin-binding protein domain||HAP1, N-terminal
ENSGALT00000007244	mRNA	1.1471	0.000188723	0.652384	0.000188723	ENSGALG00000004550	PPTC7	protein_coding	Protein phosphatase 2C (PP2C)-like domain
ENSGALT00000015564	mRNA	-0.782671	0.000188723	-0.415724	0.000188723	ENSGALG00000009559	IFT80	protein_coding	WD40 repeat||WD40-repeat-containing domain
ENSGALT00000040276	mRNA	0.959619	0.000188723	0.406819	0.000685932	ENSGALG00000003999	NAV2	protein_coding	AAA+ ATPase domain||P-loop containing nucleoside triphosphate hydrolase||Calponin homology domain
ENSGALT00000011440	mRNA	1.18084	0.000188723	0.966038	0.000188723	ENSGALG00000007063	CBX4	protein_coding	-
ENSGALT00000045686	mRNA	-0.639804	0.000188723	-0.386771	0.00623173	ENSGALG00000026644	DBN1	protein_coding	Actin-depolymerising factor homology domain
ENSGALT00000012122	mRNA	0.64926	0.000188723	0.854716	0.000188723	ENSGALG00000007500	DENND4A	protein_coding	Pentatricopeptide repeat||dDENN domain||uDENN domain||DENN domain
ENSGALT00000002967	mRNA	-0.919083	0.000188723	-0.456611	0.000188723	ENSGALG00000001916	SLIT3	protein_coding	EGF-like calcium-binding domain||Leucine-rich repeat||Laminin G domain||Leucine-rich repeat-containing N-terminal||Leucine-rich repeat, typical subtype||Epidermal growth factor-like domain||Cysteine-rich flanking region, C-terminal||Concanavalin A-like lectin/glucanase domain||Cystine knot, C-terminal
ENSGALT00000019613	mRNA	0.467224	0.000188723	-0.284881	0.0211517	ENSGALG00000012019	ARSJ	protein_coding	Sulfatase||Alkaline-phosphatase-like, core domain
ENSGALT00000037100	mRNA	-1.03197	0.000188723	-0.805497	0.000188723	ENSGALG00000013001	CTNND2	protein_coding	Armadillo||Armadillo-type fold
ENSGALT00000021871	mRNA	0.929522	0.000188723	0.292428	0.00998985	ENSGALG00000013408	TMF1	protein_coding	TATA element modulatory factor 1 DNA binding||TATA element modulatory factor 1 TATA binding
ENSGALT00000010467	mRNA	0.50256	0.000188723	-0.228992	0.0446027	ENSGALG00000006477	DNAJB6	protein_coding	DnaJ domain
ENSGALT00000025620	mRNA	1.04899	0.000188723	0.754735	0.000188723	ENSGALG00000015898	MYO6	protein_coding	IQ motif, EF-hand binding site||P-loop containing nucleoside triphosphate hydrolase||Myosin head, motor domain
ENSGALT00000000942	mRNA	-1.61947	0.000188723	-3.05519	0.000188723	ENSGALG00000000667	EDN2	protein_coding	Endothelin-like toxin||Bibrotoxin/Sarafotoxin-D
ENSGALT00000000947	mRNA	0.875239	0.000188723	0.439814	0.000188723	ENSGALG00000000671	NFAT5	protein_coding	p53-like transcription factor, DNA-binding||IPT domain||Rel homology domain||Immunoglobulin E-set||Nuclear factor of activated T cells (NFAT)
ENSGALT00000008449	mRNA	-0.571702	0.0299064	-0.910961	0.00129296	ENSGALG00000005263	SOX8	protein_coding	Sox developmental protein N-terminal||High mobility group box domain
ENSGALT00000008447	mRNA	0.975236	0.000188723	0.739296	0.000188723	ENSGALG00000005261	TK2	protein_coding	Deoxynucleoside kinase||P-loop containing nucleoside triphosphate hydrolase
ENSGALT00000035893	mRNA	1.18273	0.000188723	0.553238	0.000526317	ENSGALG00000013295	BRD4	protein_coding	Bromodomain
ENSGALT00000044176	mRNA	-1.82018	0.000188723	-2.31891	0.000188723	ENSGALG00000025748	Fgf9	protein_coding	IL-1 family/FGF family||Cytokine, IL-1-like||Fibroblast growth factor family
ENSGALT00000016725	mRNA	1.2019	0.000188723	0.23322	0.0456895	ENSGALG00000010282	TMEM63B	protein_coding	Domain of unknown function DUF221
ENSGALT00000026472	mRNA	-0.91488	0.000188723	-0.688809	0.000685932	ENSGALG00000016411	col14A1	protein_coding	Laminin G domain||Concanavalin A-like lectin/glucanase domain||Fibronectin type III||Collagen triple helix repeat||von Willebrand factor, type A
ENSGALT00000019298	mRNA	-0.636999	0.000188723	-0.54833	0.000188723	ENSGALG00000011823	FAT4	protein_coding	Epidermal growth factor-like domain||EGF-like calcium-binding domain||Cadherin-like||Laminin G domain||Cadherin||Concanavalin A-like lectin/glucanase domain
ENSGALT00000037322	mRNA	-0.402995	0.000188723	-0.568936	0.000188723	ENSGALG00000014419	SLIT2	protein_coding	Concanavalin A-like lectin/glucanase domain||Epidermal growth factor-like domain||Cysteine-rich flanking region, C-terminal||Leucine-rich repeat-containing N-terminal||Leucine-rich repeat||Laminin G domain||Leucine-rich repeat, typical subtype||Follistatin-like, N-terminal||EGF-like calcium-binding domain||Leucine-rich repeat, ribonuclease inhibitor subtype
ENSGALT00000038112	mRNA	1.40596	0.000188723	0.521494	0.00501294	ENSGALG00000009500	CCDC132	protein_coding	Vacuolar protein sorting-associated protein 54||Protein of unknown function DUF2451, C-terminal
ENSGALT00000007737	mRNA	-1.01532	0.000188723	-0.620867	0.00186934	ENSGALG00000004845	TIMM10	protein_coding	Tim10/DDP family zinc finger
ENSGALT00000033333	mRNA	0.346347	0.00670958	-0.385999	0.00400276	ENSGALG00000006252	LMO4	protein_coding	Zinc finger, LIM-type
ENSGALT00000010518	mRNA	-0.894919	0.000188723	-1.41107	0.000188723	ENSGALG00000006507	CLMP	protein_coding	Immunoglobulin V-set domain||Immunoglobulin-like domain||Immunoglobulin subtype 2||Immunoglobulin I-set||Immunoglobulin subtype||Immunoglobulin V-set, subgroup
ENSGALT00000016032	mRNA	0.6522	0.000188723	0.602472	0.000188723	ENSGALG00000009858	SLC30A1	protein_coding	Cation efflux protein
ENSGALT00000021019	mRNA	1.01992	0.000188723	0.42668	0.000841166	ENSGALG00000012889	ZCCHC2	protein_coding	Zinc finger, CCHC-type||Phox homologous domain
ENSGALT00000007018	mRNA	-0.444478	0.000188723	-0.381605	0.0011447	ENSGALG00000004400	SPECC1	protein_coding	Calponin homology domain||Calmodulin-regulated spectrin-associated protein, CH domain
ENSGALT00000017520	mRNA	-2.11939	0.000188723	-1.41975	0.000188723	ENSGALG00000010773	GREM2	protein_coding	Glycoprotein hormone subunit beta, cystine knot||DAN||Cystine knot, C-terminal
ENSGALT00000002566	mRNA	-0.390715	0.00129296	-0.672092	0.000188723	ENSGALG00000001677	SETBP1	protein_coding	AT hook, DNA-binding motif
ENSGALT00000037256	mRNA	-2.63701	0.000188723	-1.50283	0.000188723	ENSGALG00000027420	POPDC3	protein_coding	Cyclic nucleotide-binding-like||Popeye protein
ENSGALT00000043978	mRNA	0.430871	0.00659285	0.379023	0.0184006	ENSGALG00000028517	EIF1	protein_coding	Translation initiation factor SUI1||Eukaryotic translation initiation factor SUI1
ENSGALT00000039372	mRNA	1.0004	0.000188723	1.33133	0.000188723	ENSGALG00000023636	REM1	protein_coding	Small GTPase superfamily, Rab type||P-loop containing nucleoside triphosphate hydrolase||Small GTPase superfamily, Ras type||Small GTP-binding protein domain||Small GTPase superfamily, Rho type||Mitochondrial Rho-like||Small GTPase superfamily
ENSGALT00000016100	mRNA	1.45715	0.000188723	0.338866	0.00647551	ENSGALG00000009900	PRKD1	protein_coding	Protein kinase C-like, phorbol ester/diacylglycerol-binding domain||Tyrosine-protein kinase, catalytic domain||Diacylglycerol/phorbol-ester binding||Pleckstrin homology domain||Protein kinase domain||Serine/threonine/dual specificity protein kinase, catalytic domain||Protein kinase-like domain||Serine-threonine/tyrosine-protein kinase catalytic domain
ENSGALT00000001830	mRNA	1.90923	0.000188723	1.11006	0.000188723	ENSGALG00000001207	PLCH2	protein_coding	Phosphoinositide phospholipase C family||PLC-like phosphodiesterase, TIM beta/alpha-barrel domain||C2 domain||Phospholipase C, phosphatidylinositol-specific , X domain||Phospholipase C, phosphoinositol-specific, EF-hand-like||Phospholipase C, phosphatidylinositol-specific, Y domain||EF-hand domain||Pleckstrin homology domain
ENSGALT00000008764	mRNA	1.07515	0.000188723	1.04667	0.000188723	ENSGALG00000005460	SLCO4A1	protein_coding	Major facilitator superfamily||Kazal domain||Major facilitator superfamily domain||Organic anion transporter polypeptide OATP
ENSGALT00000005408	mRNA	-0.752105	0.000188723	-0.452326	0.00623173	ENSGALG00000003488	PTPRT	protein_coding	Fibronectin type III||Protein-tyrosine/Dual specificity phosphatase||Protein-tyrosine phosphatase, catalytic||Protein-tyrosine phosphatase-like||Immunoglobulin-like domain||Concanavalin A-like lectin/glucanase domain||Protein-tyrosine phosphatase, receptor/non-receptor type||MAM domain
ENSGALT00000044551	mRNA	0.695235	0.000188723	0.359353	0.00870816	ENSGALG00000026891	NINJ1	protein_coding	Ninjurin
ENSGALT00000044559	mRNA	-1.21409	0.000188723	-0.882385	0.000188723	ENSGALG00000025937	FXYD6	protein_coding	Ion-transport regulator, FXYD motif
ENSGALT00000017295	mRNA	0.915693	0.000188723	0.443369	0.000360792	ENSGALG00000010629	ZCCHC11	protein_coding	Nucleotidyl transferase domain||PAP/25A-associated||Zinc finger, CCHC-type
ENSGALT00000003152	mRNA	-2.69433	0.000188723	-0.660368	0.000188723	ENSGALG00000002028	GPRC5B	protein_coding	Villin headpiece||GPCR, family 3, C-terminal
ENSGALT00000003157	mRNA	-1.1502	0.000188723	-0.518953	0.000360792	ENSGALG00000002030	AHCY	protein_coding	Adenosylhomocysteinase||Acetohydroxy acid isomeroreductase, catalytic||S-adenosyl-L-homocysteine hydrolase, NAD binding domain||D-isomer specific 2-hydroxyacid dehydrogenase, NAD-binding domain
ENSGALT00000003480	mRNA	-0.789873	0.0289239	-1.05268	0.00670958	ENSGALG00000002223	LHX9	protein_coding	Zinc finger, LIM-type||Homeodomain-like||Homeobox domain
ENSGALT00000003489	mRNA	0.272582	0.0145469	0.254129	0.026689	ENSGALG00000002229	FBXW11	protein_coding	D domain of beta-TrCP||WD40 repeat||F-box domain||WD40-repeat-containing domain||G-protein beta WD-40 repeat
ENSGALT00000017274	mRNA	-0.637484	0.000188723	-0.6306	0.000188723	ENSGALG00000010617	QPCT	protein_coding	Peptidase M28
ENSGALT00000025777	mRNA	0.511232	0.000188723	0.702508	0.000188723	ENSGALG00000015998	PTDSS1	protein_coding	Phosphatidyl serine synthase
ENSGALT00000025800	mRNA	2.62958	0.000188723	0.619594	0.000188723	ENSGALG00000016014	RCAN1	protein_coding	Calcipressin
ENSGALT00000043335	mRNA	0.740501	0.00374641	0.55217	0.0369959	ENSGALG00000028934	OSBPL7	protein_coding	Pleckstrin homology domain||Oxysterol-binding protein
ENSGALT00000017677	mRNA	0.411987	0.00488559	-0.589086	0.000188723	ENSGALG00000010875	ITGB8	protein_coding	EGF-like domain, extracellular||Integrin beta subunit, N-terminal||von Willebrand factor, type A||Integrin beta subunit, tail||Integrin beta subunit
ENSGALT00000043709	mRNA	-1.03306	0.000188723	-0.623555	0.000188723	ENSGALG00000025933	ARL2BP	protein_coding	ADP-ribosylation factor-like 2-binding protein, domain
ENSGALT00000006272	mRNA	-0.49994	0.000188723	-0.325671	0.00777312	ENSGALG00000003937	GEMIN5	protein_coding	WD40-repeat-containing domain||G-protein beta WD-40 repeat||WD40 repeat
ENSGALT00000006275	mRNA	0.622179	0.000188723	-0.88627	0.000188723	ENSGALG00000003939	KLF2	protein_coding	Zinc finger, C2H2||Zinc finger, C2H2-like
ENSGALT00000013746	mRNA	-0.597926	0.000188723	-0.886935	0.000188723	ENSGALG00000008437	NET1	protein_coding	Pleckstrin homology domain||Dbl homology (DH) domain
ENSGALT00000010862	mRNA	-1.97773	0.000188723	-0.789098	0.000188723	ENSGALG00000006715	OAF	protein_coding	-
ENSGALT00000012737	mRNA	0.505192	0.000188723	-0.275467	0.0123743	ENSGALG00000007843	ATRX	protein_coding	Helicase superfamily 1/2, ATP-binding domain||tRNA-binding arm||SNF2-related||Zinc finger, FYVE/PHD-type||Helicase, C-terminal||P-loop containing nucleoside triphosphate hydrolase
ENSGALT00000020187	mRNA	-0.622896	0.000188723	-0.300693	0.0221935	ENSGALG00000012360	LANCL2	protein_coding	Lanthionine synthetase C-like||Six-hairpin glycosidase-like||LanC-like protein, eukaryotic
ENSGALT00000040676	mRNA	-0.70395	0.000188723	-0.439261	0.00361776	ENSGALG00000000449	ARHGEF10L	protein_coding	Dbl homology (DH) domain||WD40-repeat-containing domain
ENSGALT00000025974	mRNA	0.289878	0.010564	-0.629778	0.000188723	ENSGALG00000016123	TRPS1	protein_coding	Zinc finger, GATA-type||Zinc finger, C2H2||Zinc finger, C2H2-like
ENSGALT00000009895	mRNA	0.746235	0.000188723	0.254983	0.0328808	ENSGALG00000006132	MOSPD1	protein_coding	PapD-like||MSP domain
ENSGALT00000025027	mRNA	1.03148	0.000188723	0.837246	0.000188723	ENSGALG00000015522	MYBL1	protein_coding	SANT/Myb domain||C-myb, C-terminal||Myb-like domain||Homeodomain-like||Transcription regulator Wos2-domain
ENSGALT00000003775	mRNA	0.549373	0.000188723	0.637263	0.000188723	ENSGALG00000002397	PSPH	protein_coding	Phosphatase PHOSPHO-type||HAD-like domain||HAD-superfamily hydrolase, subfamily IB, PSPase-like||Phosphoserine phosphatase SerB||Pyrimidine 5'-nucleotidase, eukaryotic
ENSGALT00000025578	mRNA	-0.83673	0.000188723	-0.733913	0.000188723	ENSGALG00000015866	BCKDHB	protein_coding	Thiamin diphosphate-binding fold||Transketolase, C-terminal/Pyruvate-ferredoxin oxidoreductase, domain II||Transketolase-like, pyrimidine-binding domain||Transketolase, C-terminal
ENSGALT00000025577	mRNA	-1.11497	0.000188723	-0.902516	0.000188723	ENSGALG00000015865	FAM46A	protein_coding	Domain of unknown function DUF1693
ENSGALT00000005650	mRNA	-0.721598	0.000188723	-0.283515	0.0263912	ENSGALG00000003567	FNDC5	protein_coding	Fibronectin type III
ENSGALT00000019912	mRNA	-1.26004	0.000188723	-0.921527	0.000188723	ENSGALG00000012196	CCDC109B	protein_coding	Coiled-coil domain containing protein 109, C-terminal
ENSGALT00000007883	mRNA	0.886008	0.000188723	-0.349597	0.010104	ENSGALG00000004928	SSH1	protein_coding	Dual specificity phosphatase, subgroup, catalytic domain||Dual specificity phosphatase, catalytic domain||Protein-tyrosine/Dual specificity phosphatase||Protein-tyrosine phosphatase-like||DEK, C-terminal
ENSGALT00000001098	mRNA	0.36125	0.00488559	0.402677	0.00186934	ENSGALG00000000753	TBC1D22B	protein_coding	Rab-GTPase-TBC domain
ENSGALT00000001093	mRNA	-2.14763	0.000188723	-0.974086	0.000188723	ENSGALG00000000750	CAPN5	protein_coding	Peptidase C2, calpain family||C2 domain||Peptidase C2, calpain, domain III||Peptidase C2, calpain, catalytic domain||Peptidase C2, calpain, large subunit, domain III
ENSGALT00000009947	mRNA	-0.398406	0.0011447	-0.337345	0.00501294	ENSGALG00000006160	HNRNPA0	protein_coding	RNA recognition motif domain
ENSGALT00000029932	mRNA	0.8329	0.000188723	-0.409681	0.00599468	ENSGALG00000018967	LYN	protein_coding	Protein kinase-like domain||Serine/threonine/dual specificity protein kinase, catalytic domain||Serine-threonine/tyrosine-protein kinase catalytic domain||SH2 domain||SH3 domain||Protein kinase domain||Variant SH3 domain||Tyrosine-protein kinase, catalytic domain
ENSGALT00000024226	mRNA	0.773971	0.000188723	-0.347274	0.00847442	ENSGALG00000015022	FYN	protein_coding	Protein kinase domain||SH3 domain||Serine/threonine/dual specificity protein kinase, catalytic domain||Protein kinase-like domain||Serine-threonine/tyrosine-protein kinase catalytic domain||SH2 domain||Tyrosine-protein kinase, catalytic domain||Variant SH3 domain
ENSGALT00000023502	mRNA	0.258683	0.026689	0.29932	0.00859222	ENSGALG00000014575	SEPHS1	protein_coding	PurM, N-terminal-like||AIR synthase-related protein, C-terminal domain||AIR synthase related protein, N-terminal domain||Selenophosphate synthetase
ENSGALT00000011599	mRNA	0.740041	0.000188723	0.726126	0.000188723	ENSGALG00000007161	LRRK2	protein_coding	Armadillo-type fold||Mitochondrial Rho-like||Leucine-rich repeat, typical subtype||Leucine-rich repeat||Small GTPase superfamily||WD40-repeat-containing domain||P-loop containing nucleoside triphosphate hydrolase||Tyrosine-protein kinase, catalytic domain||Serine/threonine/dual specificity protein kinase, catalytic domain||Protein kinase-like domain||Serine-threonine/tyrosine-protein kinase catal…
ENSGALT00000024428	mRNA	0.532196	0.00374641	0.723434	0.000188723	ENSGALG00000015139	ABHD17B	protein_coding	Peptidase S9, prolyl oligopeptidase, catalytic domain||Dienelactone hydrolase||Alpha/Beta hydrolase fold
ENSGALT00000006691	mRNA	1.04269	0.000188723	0.352713	0.00200771	ENSGALG00000004205	SOAT1	protein_coding	Membrane bound O-acyl transferase, MBOAT
ENSGALT00000024352	mRNA	-2.15505	0.000188723	-0.63944	0.000188723	ENSGALG00000020554	-	protein_coding	Immunoglobulin subtype||Immunoglobulin subtype 2||PLAC||Immunoglobulin I-set||Peptidase M12B, ADAM-TS||Thrombospondin, type 1 repeat||Immunoglobulin-like domain||ADAM-TS Spacer 1
ENSGALT00000002350	mRNA	1.01294	0.000188723	0.582687	0.000188723	ENSGALG00000001546	ZZEF1	protein_coding	CUB domain||Galactose-binding domain-like||Anaphase-promoting complex, subunit 10/DOC domain||EF-hand domain||Zinc finger, ZZ-type
ENSGALT00000038569	mRNA	-0.965281	0.0429864	-0.555389	0.0280557	ENSGALG00000006725	ACAN	protein_coding	Immunoglobulin subtype||Type-2 ice-structuring protein||Epidermal growth factor-like domain||C-type lectin fold||C-type lectin||Link||Sushi/SCR/CCP domain||EGF-like calcium-binding domain||Immunoglobulin-like domain||Immunoglobulin V-set domain
ENSGALT00000012820	mRNA	-0.513829	0.00599468	-0.657271	0.000360792	ENSGALG00000007895	LDLRAD3	protein_coding	Low-density lipoprotein (LDL) receptor class A repeat
ENSGALT00000044957	mRNA	-0.878399	0.0011447	-1.11226	0.000360792	ENSGALG00000026998	HTR7	protein_coding	5-Hydroxytryptamine 7 receptor||GPCR, rhodopsin-like, 7TM||7TM GPCR, olfactory receptor/chemoreceptor Srsx||G protein-coupled receptor, rhodopsin-like||Melanocortin/ACTH receptor
ENSGALT00000020523	mRNA	-1.09511	0.000188723	-1.86516	0.000188723	ENSGALG00000012568	TIMP3	protein_coding	Netrin domain||Proteinase inhibitor I35, tissue inhibitor of metalloproteinase||Tissue inhibitor of metalloproteinases-like, OB-fold
ENSGALT00000004699	mRNA	0.38037	0.00129296	0.316598	0.0094106	ENSGALG00000002971	NSD1	protein_coding	Post-SET domain||PWWP domain||Zinc finger, PHD-type||AWS domain||Zinc finger, PHD-finger||Zinc finger, FYVE/PHD-type||SET domain
ENSGALT00000007651	mRNA	-0.575994	0.000188723	-0.402717	0.00451034	ENSGALG00000004794	H2AFY2	protein_coding	Histone-fold||Histone core||Histone H2A||Core histone macro-H2A||Macro domain
ENSGALT00000009416	mRNA	-1.38512	0.000188723	-0.509863	0.000188723	ENSGALG00000005857	ALOX5	protein_coding	Lipase/lipooxygenase, PLAT/LH2||Lipoxygenase, mammalian||Lipoxygenase, C-terminal||PLAT/LH2 domain
ENSGALT00000020524	mRNA	-0.516145	0.000188723	-0.270694	0.030098	ENSGALG00000012569	FBXO7	protein_coding	Fbxo7/PI31 domain||Ubiquitin-related domain||F-box domain
ENSGALT00000007849	mRNA	-1.13071	0.000188723	-0.533786	0.000188723	ENSGALG00000004907	KCTD15	protein_coding	BTB/POZ-like||BTB/POZ fold||Potassium channel tetramerisation-type BTB domain
ENSGALT00000017148	mRNA	1.22069	0.000188723	0.444603	0.00186934	ENSGALG00000010535	SGMS2	protein_coding	Phosphatidic acid phosphatase type 2/haloperoxidase
ENSGALT00000005503	mRNA	0.643273	0.000188723	0.416896	0.000360792	ENSGALG00000003476	ERN1	protein_coding	KEN domain||Tyrosine-protein kinase, catalytic domain||PUG domain||Pyrrolo-quinoline quinone beta-propeller repeat||Quinonprotein alcohol dehydrogenase-like superfamily||Protein kinase domain||Serine/threonine/dual specificity protein kinase, catalytic domain||Protein kinase-like domain||Serine-threonine/tyrosine-protein kinase catalytic domain
ENSGALT00000012914	mRNA	-0.500505	0.000188723	-0.577317	0.000188723	ENSGALG00000007952	AMOT	protein_coding	Angiomotin, C-terminal||Prefoldin||Angiomotin
ENSGALT00000001436	mRNA	0.364656	0.00706197	-0.345592	0.0162778	ENSGALG00000000972	PBX3	protein_coding	Homeodomain-like||Homeobox domain||PBX
ENSGALT00000022289	mRNA	-0.798703	0.000188723	0.362363	0.00228414	ENSGALG00000013708	CYB5A	protein_coding	Cytochrome b5-like heme/steroid binding domain
ENSGALT00000014370	mRNA	0.420553	0.00143933	0.298899	0.0195326	ENSGALG00000008842	PIKFYVE	protein_coding	Chaperonin Cpn60/TCP-1||DEP domain||FYVE zinc finger||GroEL-like apical domain||Phosphatidylinositol-4-phosphate 5-kinase, core||Zinc finger, FYVE/PHD-type||Zinc finger, FYVE-related||Phosphatidylinositol-4-phosphate 5-kinase, core, subgroup
ENSGALT00000036879	mRNA	-2.34496	0.000188723	-0.984245	0.000188723	ENSGALG00000014847	MYOM1	protein_coding	Fibronectin type III||Immunoglobulin subtype||Immunoglobulin I-set||Immunoglobulin-like domain||Immunoglobulin V-set domain||Immunoglobulin subtype 2
ENSGALT00000010524	mRNA	1.52475	0.000188723	0.78104	0.000188723	ENSGALG00000006512	HSPA8	protein_coding	Heat shock protein 70kD, peptide-binding domain||Heat shock protein 70 family||Cell shape determining protein MreB/Mrl||Heat shock protein 70kD, C-terminal domain
ENSGALT00000022695	mRNA	-1.15113	0.000188723	-0.466616	0.010564	ENSGALG00000014009	L3MBTL3	protein_coding	Sterile alpha motif, type 2||Sterile alpha motif domain||Mbt repeat||Sterile alpha motif/pointed domain||Sterile alpha motif, type 1||Zinc finger, C2HC-type
ENSGALT00000026117	mRNA	0.329068	0.00361776	-0.453503	0.000188723	ENSGALG00000016200	SIK1	protein_coding	Ubiquitin-associated/translation elongation factor EF1B, N-terminal, eukaryote||Protein kinase-like domain||Serine/threonine/dual specificity protein kinase, catalytic domain||Serine-threonine/tyrosine-protein kinase catalytic domain||Serine/threonine-protein kinase, SIK1/2||Tyrosine-protein kinase, catalytic domain||Protein kinase domain
ENSGALT00000042794	mRNA	-1.51476	0.000188723	-0.348336	0.046684	ENSGALG00000029021	CACNA2D2	protein_coding	VWA N-terminal||Cache domain||Voltage-dependent calcium channel, alpha-2/delta subunit, conserved region||von Willebrand factor, type A
ENSGALT00000004213	mRNA	-0.252454	0.0425331	-0.257994	0.0400539	ENSGALG00000002673	GRPEL2	protein_coding	GrpE nucleotide exchange factor||GrpE nucleotide exchange factor, head
ENSGALT00000038787	mRNA	-0.894525	0.000188723	-0.602741	0.000188723	ENSGALG00000009601	NELL2	protein_coding	Laminin G domain||Concanavalin A-like lectin/glucanase domain||VWC out||Epidermal growth factor-like domain||von Willebrand factor, type C||EGF-like calcium-binding domain
ENSGALT00000027031	mRNA	1.02418	0.000188723	0.241773	0.0333714	ENSGALG00000016746	ATP10A	protein_coding	HAD-like domain||P-type ATPase, A domain||P-type ATPase, subfamily IV||P-type ATPase||P-type ATPase, cytoplasmic domain N
ENSGALT00000018246	mRNA	-0.377841	0.0011447	0.313908	0.00659285	ENSGALG00000011191	EML1	protein_coding	Quinonprotein alcohol dehydrogenase-like superfamily||WD40-repeat-containing domain||HELP||WD40 repeat
ENSGALT00000016934	mRNA	0.252209	0.0276627	0.441652	0.000188723	ENSGALG00000010399	SELT	protein_coding	Thioredoxin-like fold||Selenoprotein, Rdx type
ENSGALT00000018061	mRNA	1.9555	0.000188723	1.00225	0.000188723	ENSGALG00000011084	CCSAP	protein_coding	-
ENSGALT00000018064	mRNA	-2.90607	0.000188723	-1.04626	0.000188723	ENSGALG00000011086	ACTA1	protein_coding	Actin family
ENSGALT00000020693	mRNA	0.887215	0.00322023	0.899765	0.00268716	ENSGALG00000012683	RNF144B	protein_coding	Zinc finger, C6HC-type||Zinc finger, RING-type
ENSGALT00000027197	mRNA	-0.4802	0.000188723	-0.467123	0.000188723	ENSGALG00000016841	COL4A1	protein_coding	Collagen IV, non-collagenous||Collagen triple helix repeat||C-type lectin fold
ENSGALT00000042864	mRNA	-0.752849	0.000188723	0.354537	0.0057535	ENSGALG00000027710	DAG1	protein_coding	Alpha-dystroglycan domain 2||Cadherin-like||Dystroglycan-type cadherin-like||Dystroglycan
ENSGALT00000009633	mRNA	-1.20675	0.000188723	-1.58217	0.000188723	ENSGALG00000005990	MGLL	protein_coding	Alpha/Beta hydrolase fold||Putative esterase||Alpha/beta hydrolase fold-1||Putative lysophospholipase
ENSGALT00000040248	mRNA	0.729682	0.000188723	0.793981	0.000188723	ENSGALG00000001926	HSPB1	protein_coding	Alpha crystallin/Hsp20 domain||Alpha crystallin/Heat shock protein||HSP20-like chaperone
ENSGALT00000018839	mRNA	-0.673887	0.000188723	-0.415798	0.00374641	ENSGALG00000011550	SH3BP5	protein_coding	SH3-binding 5
ENSGALT00000007313	mRNA	-0.976923	0.000188723	-0.582831	0.000188723	ENSGALG00000004596	AR	protein_coding	Androgen receptor||Nuclear hormone receptor, ligand-binding, core||Nuclear hormone receptor, ligand-binding||Steroid hormone receptor||Zinc finger, nuclear hormone receptor-type
ENSGALT00000002999	mRNA	-0.880087	0.000188723	-0.392911	0.00186934	ENSGALG00000001937	HEXA	protein_coding	Glycoside hydrolase superfamily||Beta-hexosaminidase||Chitobiase/beta-hexosaminidase domain 2-like||Glycoside hydrolase family 20, catalytic core||Beta-hexosaminidase, bacteial type, N-terminal
ENSGALT00000021912	mRNA	0.397941	0.00513326	0.330868	0.023924	ENSGALG00000013437	GAN	protein_coding	BTB/Kelch-associated||Kelch-like protein, gigaxonin type||Kelch repeat type 1||BTB/POZ||BTB/POZ fold||BTB/POZ-like
ENSGALT00000014990	mRNA	-0.758714	0.000188723	-0.532302	0.00241807	ENSGALG00000009207	TRIM2	protein_coding	Filamin/ABP280 repeat-like||Filamin/ABP280 repeat||NHL repeat, subgroup||Zinc finger, C3HC4 RING-type||B-box, C-terminal||Zinc finger, B-box||Zinc finger, RING-type||NHL repeat||Immunoglobulin E-set
ENSGALT00000014996	mRNA	-1.34717	0.000188723	-0.504489	0.00295897	ENSGALG00000009212	MND1	protein_coding	Meiotic nuclear division protein 1||BlaI transcriptional regulatory family
ENSGALT00000003379	mRNA	1.00038	0.000188723	0.365988	0.000685932	ENSGALG00000002158	GOLGA3	protein_coding	RGS domain||tRNA-binding arm||Prefoldin
ENSGALT00000044164	mRNA	0.421788	0.00214594	0.614893	0.000188723	ENSGALG00000029157	MBNL3	protein_coding	Zinc finger, CCCH-type
ENSGALT00000016730	mRNA	0.482539	0.000188723	0.236018	0.0409893	ENSGALG00000010284	GMPS	protein_coding	GMP synthase, N-terminal||GMP synthase, C-terminal||NAD/GMP synthase||Class I glutamine amidotransferase-like||Glutamine amidotransferase||Asparagine synthase||Queuosine biosynthesis protein QueC||Peptidase C26||tRNA-specific 2-thiouridylase
ENSGALT00000021605	mRNA	0.868198	0.000188723	0.301349	0.00823922	ENSGALG00000013227	MAP4K3	protein_coding	Citron-like||Serine/threonine/dual specificity protein kinase, catalytic domain||Protein kinase-like domain||Serine-threonine/tyrosine-protein kinase catalytic domain||Protein kinase domain||Tyrosine-protein kinase, catalytic domain
ENSGALT00000003011	mRNA	-2.83843	0.000188723	-1.25593	0.000188723	ENSGALG00000016127	SH3BGR	protein_coding	SH3-binding, glutamic acid-rich protein||Thioredoxin-like fold
ENSGALT00000026481	mRNA	-2.05917	0.000188723	-0.687588	0.000188723	ENSGALG00000016417	DSCC1	protein_coding	Sister chromatid cohesion protein Dcc1
ENSGALT00000021600	mRNA	1.01493	0.000188723	0.620756	0.000188723	ENSGALG00000013224	SOS1	protein_coding	Histone-fold||Ras-like guanine nucleotide exchange factor, N-terminal||Histone core||Pleckstrin homology domain||Ras guanine nucleotide exchange factor domain||Dbl homology (DH) domain||Ras guanine-nucleotide exchange factors catalytic domain
ENSGALT00000009993	mRNA	0.772498	0.000188723	0.44022	0.000360792	ENSGALG00000006193	TXNRD3	protein_coding	FAD/NAD-linked reductase, dimerisation domain||Thioredoxin/glutathione reductase selenoprotein||Thioredoxin-like fold||Glutaredoxin, eukaryotic/virial||Glutaredoxin||FAD-dependent pyridine nucleotide-disulphide oxidoreductase||Pyridine nucleotide-disulphide oxidoreductase, NAD-binding domain||Pyridine nucleotide-disulphide oxidoreductase, FAD/NAD(P)-binding domain||Pyridine nucleotide-disulphide …
ENSGALT00000019136	mRNA	-2.05136	0.000188723	-0.929183	0.000188723	ENSGALG00000011708	MYLK	protein_coding	Immunoglobulin subtype||Serine/threonine/dual specificity protein kinase, catalytic domain||Serine-threonine/tyrosine-protein kinase catalytic domain||Protein kinase-like domain||Protein kinase domain||Immunoglobulin subtype 2||Immunoglobulin I-set||Fibronectin type III||Tyrosine-protein kinase, catalytic domain||Immunoglobulin-like domain||Immunoglobulin V-set domain||Immunoglobulin
ENSGALT00000017923	mRNA	2.12832	0.000188723	0.736077	0.000188723	ENSGALG00000011007	OSBPL3	protein_coding	Oxysterol-binding protein||Pleckstrin homology domain
ENSGALT00000038163	mRNA	-0.864061	0.000188723	-0.418869	0.0260977	ENSGALG00000011468	IGFBP5	protein_coding	Insulin-like growth factor binding protein 5||Insulin-like growth factor-binding protein family 1-6, chordata||Insulin-like growth factor-binding protein, IGFBP||Thyroglobulin type-1||Insulin-like growth factor-binding protein 1||Insulin-like growth factor binding protein, N-terminal
ENSGALT00000013192	mRNA	0.356918	0.00158504	0.268238	0.0182965	ENSGALG00000008128	MOB4	protein_coding	Mob1/phocein
ENSGALT00000019620	mRNA	-1.48998	0.000188723	-1.40165	0.000188723	ENSGALG00000012023	DACT1	protein_coding	-
ENSGALT00000026641	mRNA	0.965793	0.000188723	0.282526	0.0293118	ENSGALG00000016512	NRBP1	protein_coding	Tyrosine-protein kinase, catalytic domain||Protein kinase domain||Serine/threonine/dual specificity protein kinase, catalytic domain||Protein kinase-like domain||Serine-threonine/tyrosine-protein kinase catalytic domain
ENSGALT00000021732	mRNA	1.20261	0.000188723	0.554576	0.00241807	ENSGALG00000013306	DAGLA	protein_coding	Fungal lipase-like domain||Alpha/Beta hydrolase fold
ENSGALT00000026084	mRNA	0.885823	0.000188723	-0.560859	0.0123743	ENSGALG00000016186	PDE9A	protein_coding	3'5'-cyclic nucleotide phosphodiesterase||HD/PDEase domain||3'5'-cyclic nucleotide phosphodiesterase, catalytic domain
ENSGALT00000042938	mRNA	-2.83928	0.00172976	-0.719863	0.0226949	ENSGALG00000012705	GMPR	protein_coding	IMP dehydrogenase/GMP reductase||Guanosine monophosphate reductase 1
ENSGALT00000014776	mRNA	-0.41729	0.000188723	-0.447171	0.000188723	ENSGALG00000009081	ZNF106	protein_coding	WD40 repeat||Zinc finger, C2H2-like||Zinc finger, U1-type||WD40-repeat-containing domain
ENSGALT00000016200	mRNA	1.2578	0.000188723	0.371525	0.00214594	ENSGALG00000009966	FRS2	protein_coding	Insulin receptor substrate-1, PTB
ENSGALT00000016111	mRNA	1.24143	0.000188723	0.431067	0.000188723	ENSGALG00000009906	UBR2	protein_coding	Ribosomal protein L7/L12, C-terminal/adaptor protein ClpS-like||Zinc finger, N-recognin, metazoa||Adaptor protein ClpS, core||Zinc finger, N-recognin
ENSGALT00000000739	mRNA	1.93356	0.000188723	0.891545	0.000188723	ENSGALG00000000535	ERRFI1	protein_coding	Cdc42 binding domain like||Mig-6 domain
ENSGALT00000043238	mRNA	1.04586	0.000188723	0.777354	0.000188723	ENSGALG00000027615	LACTB2	protein_coding	Beta-lactamase-like
ENSGALT00000009906	mRNA	2.59208	0.000188723	0.525265	0.000188723	ENSGALG00000006138	HELZ2	protein_coding	Zinc finger, CCCH-type||P-loop containing nucleoside triphosphate hydrolase
ENSGALT00000013770	mRNA	-0.803633	0.000188723	-0.287129	0.016173	ENSGALG00000008452	IFT122	protein_coding	WD40 repeat||Armadillo-type fold||Quinoprotein amine dehydrogenase, beta chain-like
ENSGALT00000003951	mRNA	0.403898	0.000526317	-0.69458	0.000188723	ENSGALG00000002506	SPSB1	protein_coding	Concanavalin A-like lectin/glucanase domain||B30.2/SPRY domain||SPRY domain||SOCS protein, C-terminal
ENSGALT00000043109	mRNA	-1.79542	0.00129296	1.57037	0.000188723	ENSGALG00000028871	SLC38A3	protein_coding	Amino acid transporter, transmembrane
ENSGALT00000013776	mRNA	0.246276	0.0330799	-0.449695	0.000188723	ENSGALG00000008454	NOP58	protein_coding	NOSIC||NOP5, N-terminal||Nop domain
ENSGALT00000013777	mRNA	-0.442431	0.000188723	-0.580154	0.000188723	ENSGALG00000008455	SEMA3C	protein_coding	Plexin-like fold||Sema domain||Immunoglobulin subtype||Plexin||Immunoglobulin I-set||Immunoglobulin-like domain
ENSGALT00000002162	mRNA	-0.363118	0.0136823	-0.302677	0.0382133	ENSGALG00000001419	DAB2IP	protein_coding	Ras GTPase-activating protein||C2 domain||Rho GTPase activation protein||Domain of unknown function DUF3498||Pleckstrin homology domain
ENSGALT00000015914	mRNA	0.292125	0.00859222	0.25025	0.0263912	ENSGALG00000009783	GOLGB1	protein_coding	GAD-like domain||Prefoldin
ENSGALT00000002894	mRNA	0.626717	0.000188723	0.290068	0.0445043	ENSGALG00000001864	C9orf72	protein_coding	-
ENSGALT00000025294	mRNA	0.64693	0.000188723	0.461511	0.000188723	ENSGALG00000015681	NRIP1	protein_coding	-
ENSGALT00000025295	mRNA	1.02867	0.000188723	0.87782	0.000188723	ENSGALG00000015682	UGCG	protein_coding	Nucleotide-diphospho-sugar transferases||Glycosyltransferase 2-like
ENSGALT00000001153	mRNA	0.994096	0.000188723	1.54209	0.000188723	ENSGALG00000000795	MFSD12	protein_coding	Major facilitator superfamily domain
ENSGALT00000005056	mRNA	-1.36522	0.000188723	-0.474006	0.0033547	ENSGALG00000003187	SURF1	protein_coding	Surfeit locus 1/Shy1
ENSGALT00000044439	mRNA	2.81245	0.000188723	0.567503	0.000188723	ENSGALG00000027017	SESN2	protein_coding	Sestrin
ENSGALT00000010484	mRNA	-0.993013	0.000188723	-0.799049	0.000188723	ENSGALG00000006486	RPP30	protein_coding	RNase P subunit p30||Polymerase/histidinol phosphatase-like
ENSGALT00000013172	mRNA	1.47477	0.000188723	0.546897	0.000526317	ENSGALG00000008115	ATXN7L1	protein_coding	SCA7 domain
ENSGALT00000017642	mRNA	0.836459	0.000526317	0.530975	0.041913	ENSGALG00000010855	MTHFD2L	protein_coding	Tetrahydrofolate dehydrogenase/cyclohydrolase, NAD(P)-binding domain||Tetrahydrofolate dehydrogenase/cyclohydrolase||Tetrahydrofolate dehydrogenase/cyclohydrolase, catalytic domain
ENSGALT00000012746	mRNA	1.02897	0.000188723	-0.596185	0.000188723	ENSGALG00000007849	CD44	protein_coding	C-type lectin fold||CD44 antigen||Link
ENSGALT00000011323	mRNA	-0.886319	0.000188723	-1.76986	0.000188723	ENSGALG00000006992	MMP9	protein_coding	Peptidase M10A||Hemopexin-like repeats||Peptidoglycan binding-like||Hemopexin-like domain||Kringle-like fold||Peptidase, metallopeptidase||Peptidase M10, metallopeptidase||Fibronectin, type II, collagen-binding
ENSGALT00000040944	mRNA	1.0498	0.000188723	1.12559	0.000188723	ENSGALG00000003701	SGMS1	protein_coding	Sterile alpha motif domain||Phosphatidic acid phosphatase type 2/haloperoxidase||Sterile alpha motif/pointed domain
ENSGALT00000031766	mRNA	0.24236	0.044956	-0.826068	0.000188723	ENSGALG00000013971	SGK1	protein_coding	Protein kinase domain||Protein kinase-like domain||Serine/threonine/dual specificity protein kinase, catalytic domain||Serine-threonine/tyrosine-protein kinase catalytic domain||Protein kinase, C-terminal||AGC-kinase, C-terminal||Phox homologous domain||Tyrosine-protein kinase, catalytic domain
ENSGALT00000031945	mRNA	0.478937	0.000188723	-0.663632	0.000188723	ENSGALG00000009612	TGFB2	protein_coding	Transforming growth factor beta 3||Cystine-knot cytokine||Transforming growth factor-beta||Transforming growth factor, beta 2||Transforming growth factor-beta, N-terminal||Transforming growth factor-beta, C-terminal
ENSGALT00000010984	mRNA	-1.8377	0.000188723	-1.387	0.000188723	ENSGALG00000006793	NTRK3	protein_coding	Immunoglobulin-like domain||Tyrosine-protein kinase, catalytic domain||Tyrosine-protein kinase, neurotrophic receptor||Immunoglobulin||Tyrosine-protein kinase, neurotrophic receptor, type 3||Leucine-rich repeat||Protein kinase domain||Cysteine-rich flanking region, C-terminal||Immunoglobulin I-set||Immunoglobulin subtype||Serine-threonine/tyrosine-protein kinase catalytic domain||Protein kinase-l…
ENSGALT00000045011	mRNA	1.39101	0.000188723	0.69869	0.00186934	ENSGALG00000028544	BAZ2A	protein_coding	DNA-binding domain
ENSGALT00000016569	mRNA	1.04179	0.000188723	0.422314	0.000360792	ENSGALG00000010192	FBXO33	protein_coding	-
ENSGALT00000005647	mRNA	0.425977	0.000188723	-0.915436	0.000188723	ENSGALG00000003566	SMURF2	protein_coding	HECT||C2 domain||WW domain
ENSGALT00000022955	mRNA	-1.46073	0.000188723	-0.535771	0.0033547	ENSGALG00000014192	ATP10D	protein_coding	P-type ATPase, cytoplasmic domain N||P-type ATPase||P-type ATPase, A domain||P-type ATPase, subfamily IV||HAD-like domain
ENSGALT00000014752	mRNA	-1.56296	0.000188723	-1.29676	0.000188723	ENSGALG00000009064	FZD1	protein_coding	GPCR, family 2-like||Frizzled domain||Frizzled protein
ENSGALT00000014515	mRNA	-0.996343	0.000188723	-0.370654	0.00695033	ENSGALG00000008931	COMMD1	protein_coding	HCaRG
ENSGALT00000009951	mRNA	0.383562	0.0011447	0.414556	0.000360792	ENSGALG00000006163	LARP4	protein_coding	RNA-binding protein Lupus La
ENSGALT00000028093	mRNA	-2.1957	0.000188723	-1.92577	0.000188723	ENSGALG00000017405	NPR3	protein_coding	Periplasmic binding protein-like I||Natriuretic peptide receptor||Extracellular ligand-binding receptor
ENSGALT00000025637	mRNA	0.912298	0.000188723	0.545339	0.000841166	ENSGALG00000015907	SYNJ1	protein_coding	RNA recognition motif domain||Inositol polyphosphate-related phosphatase||Endonuclease/exonuclease/phosphatase||SAC domain||Domain of unknown function DUF1866
ENSGALT00000009310	mRNA	1.37862	0.000188723	0.438757	0.000188723	ENSGALG00000005796	XBP1	protein_coding	Basic-leucine zipper domain||Transcription factor, Skn-1-like, DNA-binding domain
ENSGALT00000029943	mRNA	0.917905	0.000188723	0.361085	0.0337597	ENSGALG00000018976	LYSMD2	protein_coding	LysM domain
ENSGALT00000023429	mRNA	1.46429	0.000188723	1.34569	0.000188723	ENSGALG00000014516	CPEB2	protein_coding	RNA recognition motif domain
ENSGALT00000024432	mRNA	0.535639	0.0291173	0.855943	0.000188723	ENSGALG00000015141	GDA	protein_coding	Guanine deaminase||Amidohydrolase 1
ENSGALT00000022828	mRNA	0.96141	0.000188723	0.753025	0.000188723	ENSGALG00000014103	FRYL	protein_coding	Armadillo-type fold
ENSGALT00000023421	mRNA	0.927235	0.000188723	0.473987	0.000188723	ENSGALG00000014510	FBXL5	protein_coding	Leucine-rich repeat||F-box domain||Leucine-rich repeat, cysteine-containing subtype
ENSGALT00000002347	mRNA	-1.79205	0.000188723	-1.06128	0.000188723	ENSGALG00000001544	ADAMTS10	protein_coding	Peptidase M12B, propeptide||Thrombospondin, type 1 repeat||Peptidase M12B, ADAM-TS||ADAM-TS Spacer 1||Peptidase M12B, ADAM/reprolysin||PLAC
ENSGALT00000010215	mRNA	-1.6791	0.000188723	-1.38159	0.000188723	ENSGALG00000006319	TGFBI	protein_coding	TGF beta-induced protein bIGH3/osteoblast-specific factor 2||EMI domain||FAS1 domain
ENSGALT00000002349	mRNA	2.46416	0.000188723	1.12045	0.000188723	ENSGALG00000001545	RAB40B	protein_coding	Small GTPase superfamily, ARF/SAR type||Small GTP-binding protein domain||Small GTPase superfamily, Rab type||Small GTPase superfamily||Mitochondrial Rho-like||SOCS protein, C-terminal||Small GTPase superfamily, Rho type||Ran GTPase||Small GTPase superfamily, Ras type||P-loop containing nucleoside triphosphate hydrolase
ENSGALT00000042652	mRNA	0.866127	0.000188723	-0.352576	0.0311282	ENSGALG00000026928	KLF4	protein_coding	Zinc finger, C2H2||Zinc finger, C2H2-like
ENSGALT00000020886	mRNA	-2.15768	0.000360792	-0.851698	0.0131424	ENSGALG00000012802	F13A1	protein_coding	Transglutaminase-like||Transglutaminase, N-terminal||Immunoglobulin E-set||Transglutaminase, C-terminal
ENSGALT00000020881	mRNA	0.357058	0.00143933	0.388286	0.000526317	ENSGALG00000012798	SSR1	protein_coding	Translocon-associated protein (TRAP), alpha subunit
ENSGALT00000023605	mRNA	0.29597	0.0475396	-1.14142	0.000188723	ENSGALG00000014645	MEF2C	protein_coding	Transcription factor, MADS-box
ENSGALT00000024657	mRNA	-1.50565	0.000188723	-0.602391	0.0131424	ENSGALG00000015275	NIT2	protein_coding	Carbon-nitrogen hydrolase
ENSGALT00000004590	mRNA	-1.95107	0.000188723	-2.01815	0.000188723	ENSGALG00000002909	CTGF	protein_coding	von Willebrand factor, type C||Cystine knot, C-terminal||Thrombospondin, type 1 repeat||Insulin-like growth factor-binding protein, IGFBP||IGFBP-related, CNN||Glycoprotein hormone subunit beta, cystine knot
ENSGALT00000024232	mRNA	0.932744	0.000188723	0.294751	0.0244273	ENSGALG00000015025	VANGL1	protein_coding	Inorganic pyrophosphatase||Strabismus
ENSGALT00000036257	mRNA	-0.862575	0.000188723	-0.638427	0.000188723	ENSGALG00000005670	SLMAP	protein_coding	SMAD/FHA domain||Forkhead-associated (FHA) domain||F-type ATP synthase subunit B-like, membrane domain
ENSGALT00000005513	mRNA	-0.651865	0.000188723	-0.55352	0.000188723	ENSGALG00000003485	CCND3	protein_coding	Cyclin A/B/D/E/F/O||Cyclin, C-terminal domain||Cyclin-like||Cyclin, N-terminal
ENSGALT00000002237	mRNA	-1.18707	0.000188723	-0.446339	0.000188723	ENSGALG00000001475	STMN1	protein_coding	Stathmin family
ENSGALT00000009088	mRNA	-1.56174	0.000188723	-1.51154	0.000188723	ENSGALG00000005666	ADM	protein_coding	Procalcitonin/adrenomedullin||Adrenomedullin
ENSGALT00000002235	mRNA	-1.01064	0.000188723	-0.332307	0.0110165	ENSGALG00000001473	MIB2	protein_coding	Zinc finger, ZZ-type||Mib-herc2||Ankyrin repeat||Ankyrin repeat-containing domain||Zinc finger, RING-type
ENSGALT00000014347	mRNA	0.566673	0.000188723	0.323009	0.0130351	ENSGALG00000008828	AFTPH	protein_coding	-
ENSGALT00000036650	mRNA	0.689777	0.000188723	0.428921	0.00635099	ENSGALG00000015782	ZFAND1	protein_coding	Zinc finger, AN1-type
ENSGALT00000043839	mRNA	-2.18688	0.000188723	-0.71063	0.000188723	ENSGALG00000028354	METRNL	protein_coding	-
ENSGALT00000034662	mRNA	1.29668	0.000188723	0.391285	0.000526317	ENSGALG00000003496	TEX2	protein_coding	Domain of unknown function DUF2404
ENSGALT00000004178	mRNA	0.337996	0.017133	0.33497	0.0170242	ENSGALG00000002651	ST3GAL2	protein_coding	Sialyltransferase||Glycosyl transferase, family 29||Nucleophile aminohydrolases, N-terminal
ENSGALT00000004175	mRNA	0.671707	0.000188723	0.31913	0.00717933	ENSGALG00000002649	UBE4B	protein_coding	Ubiquitin conjugation factor E4, core||U box domain
ENSGALT00000004172	mRNA	-1.33278	0.000188723	-0.353476	0.0191256	ENSGALG00000002646	FAM171B	protein_coding	Uncharacterised protein family FAM171
ENSGALT00000026100	mRNA	0.346574	0.00695033	-0.430704	0.00143933	ENSGALG00000016191	PKNOX1	protein_coding	Homeobox KN domain||Homeobox domain||Homeodomain-like
ENSGALT00000015273	mRNA	0.439157	0.000188723	0.261189	0.0205433	ENSGALG00000008676	RRBP1	protein_coding	Ribosome receptor lysine/proline rich
ENSGALT00000038797	mRNA	0.364703	0.0033547	0.297824	0.0138989	ENSGALG00000006181	NUB1	protein_coding	Ubiquitin-like||Ubiquitin-related domain||Ubiquitin-associated/translation elongation factor EF1B, N-terminal, eukaryote||UBA-like||Ubiquitin-associated domain/translation elongation factor EF-Ts, N-terminal
ENSGALT00000039957	mRNA	0.640913	0.000188723	0.639168	0.000188723	ENSGALG00000005353	FAR1	protein_coding	Polysaccharide biosynthesis protein, CapD-like domain||Male sterility, NAD-binding||Fatty acyl-CoA reductase||NAD-dependent epimerase/dehydratase, N-terminal domain
ENSGALT00000020953	mRNA	1.939	0.000188723	0.523997	0.000188723	ENSGALG00000012848	KDM7A	protein_coding	Zinc finger, FYVE/PHD-type||JmjC domain
ENSGALT00000009539	mRNA	0.880191	0.000188723	0.254139	0.0432772	ENSGALG00000005929	MAML1	protein_coding	-
ENSGALT00000020957	mRNA	1.00055	0.000188723	0.679908	0.000188723	ENSGALG00000012849	SLC37A3	protein_coding	Major facilitator superfamily domain||Major facilitator superfamily
ENSGALT00000009535	mRNA	-0.661057	0.000188723	-0.481681	0.000188723	ENSGALG00000005927	-	protein_coding	uDENN domain||dDENN domain||DENN domain
ENSGALT00000016841	mRNA	0.62521	0.000188723	0.280625	0.0144421	ENSGALG00000010344	DHX36	protein_coding	Helicase-associated domain||Domain of unknown function DUF1605||P-loop containing nucleoside triphosphate hydrolase||Helicase superfamily 1/2, ATP-binding domain||Helicase, C-terminal||DEAD/DEAH box helicase domain
ENSGALT00000018879	mRNA	0.942423	0.000188723	0.454222	0.000685932	ENSGALG00000011573	MOB1B	protein_coding	Mob1/phocein
ENSGALT00000029722	mRNA	0.832027	0.000188723	0.526295	0.000188723	ENSGALG00000018835	RNF41	protein_coding	TRAF-like||Zinc finger, C3HC4 RING-type||U box domain||Zinc finger, SIAH-type||USP8 interacting||Zinc finger, RING-type
ENSGALT00000018508	mRNA	0.876731	0.000188723	0.2805	0.04687	ENSGALG00000011342	FGD6	protein_coding	Dbl homology (DH) domain||Zinc finger, FYVE-related||Pleckstrin homology domain||FYVE zinc finger
ENSGALT00000022399	mRNA	1.03529	0.000188723	0.256348	0.027566	ENSGALG00000013795	HIVEP2	protein_coding	Zinc finger, C2H2-like||Zinc finger, double-stranded RNA binding||Zinc finger, C2H2
ENSGALT00000026819	mRNA	0.482483	0.0448725	0.462996	0.0146547	ENSGALG00000016617	NCOA1	protein_coding	PAS fold||PAS domain||Myc-type, basic helix-loop-helix (bHLH) domain||Nuclear receptor coactivator||Nuclear receptor coactivator, Ncoa-type, interlocking||Steroid receptor coactivator||Domain of unknown function DUF1518||Nuclear receptor coactivator, interlocking
ENSGALT00000019581	mRNA	0.640662	0.000188723	0.332086	0.00255275	ENSGALG00000011998	SEC24D	protein_coding	Zinc finger, Sec23/Sec24-type||von Willebrand factor, type A||Sec23/Sec24, helical domain||Gelsolin-like domain||Sec23/Sec24, trunk domain||Sec23/Sec24 beta-sandwich
ENSGALT00000026810	mRNA	1.49781	0.000188723	0.32455	0.00476361	ENSGALG00000016611	WWC3	protein_coding	WW domain||C2 domain
ENSGALT00000024702	mRNA	0.582835	0.000188723	0.657943	0.000188723	ENSGALG00000015306	OSTM1	protein_coding	Osteopetrosis-associated transmembrane protein 1 precursor
ENSGALT00000015343	mRNA	-1.07773	0.00228414	-0.534663	0.0483392	ENSGALG00000009422	RGS10	protein_coding	RGS domain||Regulator of G protein signalling-like domain
ENSGALT00000007462	mRNA	1.22328	0.000188723	0.417459	0.00186934	ENSGALG00000004684	IPPK	protein_coding	Inositol-pentakisphosphate 2-kinase
ENSGALT00000007309	mRNA	-1.00787	0.000188723	-0.686231	0.000188723	ENSGALG00000004593	SULF2	protein_coding	Alkaline-phosphatase-like, core domain||Type I phosphodiesterase/nucleotide pyrophosphatase/phosphate transferase||Extracellular sulfatase||Extracellular sulfatase, C-terminal||Sulfatase
ENSGALT00000036018	mRNA	-1.33847	0.000188723	-0.610393	0.0154066	ENSGALG00000022440	EVA1B	protein_coding	-
ENSGALT00000006991	mRNA	-0.826845	0.000188723	-0.419839	0.00741646	ENSGALG00000004384	SLC19A1	protein_coding	Reduced folate carrier||Major facilitator superfamily||Major facilitator superfamily domain
ENSGALT00000012100	mRNA	0.773172	0.000188723	0.861811	0.000188723	ENSGALG00000007484	GOT1	protein_coding	Aspartate/other aminotransferase||Aminotransferase, class I/classII||Pyridoxal phosphate-dependent transferase
ENSGALT00000019721	mRNA	1.12014	0.000188723	-0.404018	0.00186934	ENSGALG00000012072	-	protein_coding	Macro domain||Poly(ADP-ribose) polymerase, catalytic domain
ENSGALT00000026255	mRNA	0.905709	0.000188723	0.444396	0.00717933	ENSGALG00000016284	TAB3	protein_coding	Zinc finger, RanBP2-type||Ubiquitin system component Cue||UBA-like
ENSGALT00000026250	mRNA	-0.743549	0.000188723	-0.348058	0.00214594	ENSGALG00000016281	DMD	protein_coding	EF-hand domain, type 1||t-SNARE||EF-hand domain, type 2||Dystrophin/utrophin||Prefoldin||Spectrin repeat||WW domain||Zinc finger, ZZ-type||Spectrin/alpha-actinin||Alpha/Beta hydrolase fold
ENSGALT00000021859	mRNA	-1.09883	0.000188723	-0.350572	0.0422832	ENSGALG00000013403	MSANTD3	protein_coding	-
ENSGALT00000025747	mRNA	0.902858	0.000188723	-0.319683	0.0483392	ENSGALG00000015977	SMOX	protein_coding	Amine oxidase||FAD binding domain||FAD dependent oxidoreductase
ENSGALT00000018692	mRNA	1.32582	0.000188723	0.629364	0.000188723	ENSGALG00000011464	EIF5	protein_coding	W2 domain||Translation initiation factor IF2/IF5, N-terminal||Armadillo-type fold||Translation initiation factor IF2/IF5||Translation initiation factor IF2/IF5, zinc-binding
ENSGALT00000015126	mRNA	-0.3393	0.0127072	0.421574	0.000526317	ENSGALG00000009298	TNIK	protein_coding	Tyrosine-protein kinase, catalytic domain||Protein kinase domain||Serine/threonine/dual specificity protein kinase, catalytic domain||Serine-threonine/tyrosine-protein kinase catalytic domain||Protein kinase-like domain||Citron-like
ENSGALT00000000926	mRNA	0.890722	0.000188723	0.422336	0.00172976	ENSGALG00000000652	ACOT7	protein_coding	HotDog domain||Thioesterase superfamily
ENSGALT00000018986	mRNA	1.48074	0.000188723	0.885217	0.000188723	ENSGALG00000011621	IGF2R	protein_coding	Mannose-6-phosphate receptor binding domain||Cation-independent mannose-6-phosphate receptor||Kringle-like fold||Fibronectin, type II, collagen-binding
ENSGALT00000027677	mRNA	-1.62875	0.000188723	-0.659212	0.00200771	ENSGALG00000017133	N6AMT2	protein_coding	S-adenosyl-L-methionine-dependent methyltransferase||DNA methylase, N-6 adenine-specific, eukaryotic
ENSGALT00000024991	mRNA	-0.393467	0.000685932	-0.954294	0.000188723	ENSGALG00000015497	VGLL3	protein_coding	TDU repeat||Vestigial/tondu
ENSGALT00000037497	mRNA	0.479591	0.000188723	0.294561	0.00859222	ENSGALG00000012104	ANLN	protein_coding	Pleckstrin homology domain
ENSGALT00000012213	mRNA	1.10153	0.000188723	0.538324	0.000188723	ENSGALG00000007552	GLS	protein_coding	Ankyrin repeat||Beta-lactamase/transpeptidase-like||Ankyrin repeat-containing domain||Glutaminase
ENSGALT00000001362	mRNA	-0.622069	0.000188723	-0.647869	0.000188723	ENSGALG00000000927	ANGPTL2	protein_coding	Fibrinogen, alpha/beta/gamma chain, C-terminal globular domain
ENSGALT00000003009	mRNA	0.430801	0.000841166	0.628051	0.000188723	ENSGALG00000001944	TBC1D2	protein_coding	Rab-GTPase-TBC domain
ENSGALT00000003002	mRNA	1.02872	0.000188723	0.765133	0.000188723	ENSGALG00000001939	HIPK1	protein_coding	Serine-threonine/tyrosine-protein kinase catalytic domain||Protein kinase-like domain||Serine/threonine/dual specificity protein kinase, catalytic domain||Lipopolysaccharide kinase||Tyrosine-protein kinase, catalytic domain||Protein kinase domain
ENSGALT00000007603	mRNA	-0.360862	0.00438548	-0.275504	0.0304771	ENSGALG00000004767	ODF2	protein_coding	-
ENSGALT00000038170	mRNA	0.90677	0.000188723	0.551494	0.00717933	ENSGALG00000011682	CNOT4	protein_coding	Zinc finger, RING-type||RNA recognition motif domain||RNA recognition motif domain, eukaryote
ENSGALT00000016690	mRNA	0.276488	0.0418252	-0.298589	0.0350974	ENSGALG00000010258	LTBP2	protein_coding	TB domain||EGF-like calcium-binding domain||Epidermal growth factor-like domain
ENSGALT00000000582	mRNA	-0.809303	0.000188723	-0.368084	0.000685932	ENSGALG00000000427	KDM5B	protein_coding	Zinc finger, C5HC2-type||Zinc finger, PHD-finger||Zinc finger, PHD-type||Lysine-specific demethylase-like domain||Zinc finger, FYVE/PHD-type||ARID DNA-binding domain||JmjC domain
ENSGALT00000017509	mRNA	0.644471	0.000188723	-0.335756	0.00870816	ENSGALG00000010766	ATXN3	protein_coding	Machado-Joseph disease protein MJD||Ubiquitin interacting motif
ENSGALT00000002505	mRNA	-0.973129	0.000188723	-0.730799	0.000188723	ENSGALG00000001640	RNF122	protein_coding	Zinc finger, C3HC4 RING-type||Zinc finger, RING-type
ENSGALT00000002504	mRNA	1.4613	0.000188723	0.547828	0.000188723	ENSGALG00000001639	MTF1	protein_coding	Zinc finger, C2H2||Zinc finger, C2H2-like
ENSGALT00000017502	mRNA	1.18396	0.000188723	0.387509	0.000360792	ENSGALG00000010763	TRIP11	protein_coding	GRIP||Prefoldin||t-SNARE||P-loop containing nucleoside triphosphate hydrolase
ENSGALT00000003177	mRNA	0.503624	0.000188723	0.314899	0.00670958	ENSGALG00000002043	WDR33	protein_coding	WD40-repeat-containing domain||Collagen triple helix repeat||WD40 repeat
ENSGALT00000037273	mRNA	1.2821	0.000188723	0.821411	0.011133	ENSGALG00000014975	DRD5	protein_coding	Adrenoceptor family||GPCR, rhodopsin-like, 7TM||Dopamine D5 receptor||7TM GPCR, serpentine receptor class x (Srx)||7TM GPCR, olfactory receptor/chemoreceptor Srsx||Dopamine receptor family||G protein-coupled receptor, rhodopsin-like
ENSGALT00000046004	mRNA	-3.14173	0.000188723	-0.742229	0.00929837	ENSGALG00000027213	ALX1	protein_coding	Homeobox domain||Homeodomain-like||OAR domain
ENSGALT00000011310	mRNA	0.81463	0.000188723	-0.412972	0.00550525	ENSGALG00000006981	MCTP2	protein_coding	Phosphoribosyltransferase C-terminal||C2 domain
ENSGALT00000036672	mRNA	-1.24718	0.000188723	-1.11227	0.000188723	ENSGALG00000016223	MAOB	protein_coding	Pyridine nucleotide-disulphide oxidoreductase, NAD-binding domain||FAD binding domain||Pyridine nucleotide-disulphide oxidoreductase, FAD/NAD(P)-binding domain||Monooxygenase, FAD-binding||Conserved hypothetical protein CHP00275, flavoprotein HI0933-like||Amine oxidase||FAD dependent oxidoreductase||Flavin amine oxidase
ENSGALT00000016472	mRNA	2.3553	0.000188723	0.740705	0.000188723	ENSGALG00000010129	PLK3	protein_coding	Serine/threonine/dual specificity protein kinase, catalytic domain||Protein kinase-like domain||Serine-threonine/tyrosine-protein kinase catalytic domain||POLO box duplicated domain||Tyrosine-protein kinase, catalytic domain||Protein kinase domain
ENSGALT00000002433	mRNA	-0.675265	0.000188723	0.434761	0.000841166	ENSGALG00000001603	NARF	protein_coding	Iron hydrogenase||Iron hydrogenase, small subunit-like||Iron hydrogenase, large subunit, C-terminal
ENSGALT00000017475	mRNA	-0.970509	0.000188723	-1.19064	0.000188723	ENSGALG00000010738	TC2N	protein_coding	C2 domain
ENSGALT00000030979	mRNA	1.36272	0.000188723	0.693907	0.011133	ENSGALG00000013441	INVS	protein_coding	Ankyrin repeat||P-loop containing nucleoside triphosphate hydrolase||IQ motif, EF-hand binding site||Ankyrin repeat-containing domain
ENSGALT00000037868	mRNA	-0.598723	0.00859222	-1.61939	0.000188723	ENSGALG00000012171	GPR39	protein_coding	G protein-coupled receptor, rhodopsin-like||7TM GPCR, serpentine receptor class v (Srv)||GPCR, rhodopsin-like, 7TM
ENSGALT00000039226	mRNA	1.38186	0.000188723	0.533958	0.0197336	ENSGALG00000004275	RHOF	protein_coding	Small GTPase superfamily, ARF/SAR type||Small GTP-binding protein domain||Small GTPase superfamily, Rab type||Small GTPase superfamily||Mitochondrial Rho-like||Small GTPase superfamily, Rho type||P-loop containing nucleoside triphosphate hydrolase||Small GTPase superfamily, Ras type
ENSGALT00000039224	mRNA	-2.1218	0.000188723	-0.844087	0.000188723	ENSGALG00000006775	TGM2	protein_coding	Transglutaminase, C-terminal||Immunoglobulin E-set||Transglutaminase, N-terminal||Transglutaminase-like
ENSGALT00000016302	mRNA	0.830837	0.000188723	0.374316	0.00741646	ENSGALG00000010035	NR3C2	protein_coding	Nuclear hormone receptor, ligand-binding, core||Nuclear hormone receptor, ligand-binding||Zinc finger, nuclear hormone receptor-type
ENSGALT00000016303	mRNA	1.04835	0.000188723	-0.59714	0.000188723	ENSGALG00000010036	FOSL2	protein_coding	AP-1 transcription factor||Basic-leucine zipper domain||Transcription factor, Skn-1-like, DNA-binding domain
ENSGALT00000017251	mRNA	-1.39254	0.000188723	-0.265979	0.0393296	ENSGALG00000010601	UFSP2	protein_coding	Peptidase C78, ubiquitin fold modifier-specific peptidase 1/ 2
ENSGALT00000017891	mRNA	-1.67674	0.000188723	-1.15318	0.000995718	ENSGALG00000010983	NPY	protein_coding	Pancreatic hormone-like
ENSGALT00000017890	mRNA	-0.844806	0.000188723	-0.430109	0.000188723	ENSGALG00000010982	NID1	protein_coding	Green fluorescent protein||EGF-like calcium-binding domain||G2 nidogen/fibulin G2F||Nidogen, extracellular domain||Thyroglobulin type-1||LDLR class B repeat||Epidermal growth factor-like domain
ENSGALT00000044444	mRNA	-0.731883	0.0127072	-1.42432	0.000188723	ENSGALG00000026465	TMEM100	protein_coding	-
ENSGALT00000006907	mRNA	-0.806365	0.000188723	-0.584522	0.000360792	ENSGALG00000004333	ABCA5	protein_coding	P-loop containing nucleoside triphosphate hydrolase||ABC transporter-like||AAA+ ATPase domain
ENSGALT00000043311	mRNA	-0.954698	0.000188723	-0.913369	0.000188723	ENSGALG00000026864	ZCCHC24	protein_coding	Zinc finger, CCHC-type
ENSGALT00000013166	mRNA	-2.36788	0.000188723	-0.760881	0.00348527	ENSGALG00000008111	MEST	protein_coding	Protein of unknown function DUF1057||Alpha/beta hydrolase fold-1||Alpha/Beta hydrolase fold||Epoxide hydrolase-like
ENSGALT00000037877	mRNA	0.731051	0.000188723	0.519721	0.000188723	ENSGALG00000010908	CDCA7L	protein_coding	Zinc-finger domain of monoamine-oxidase A repressor R1
ENSGALT00000037876	mRNA	1.02374	0.00143933	1.40929	0.000188723	ENSGALG00000012178	PDGFB	protein_coding	PDGF/VEGF domain||Cystine-knot cytokine||Platelet-derived growth factor, N-terminal
ENSGALT00000025350	mRNA	-1.87052	0.000188723	-1.34456	0.000188723	ENSGALG00000015721	SVEP1	protein_coding	EGF-like calcium-binding domain||Sushi/SCR/CCP domain||Tyrosine-protein kinase ephrin type A/B receptor-like||Pentaxin||von Willebrand factor, type A||Hyalin||EGF-like domain, extracellular||Epidermal growth factor-like domain||Insulin-like growth factor binding protein, N-terminal||Concanavalin A-like lectin/glucanase domain
ENSGALT00000012759	mRNA	0.7658	0.000188723	1.03364	0.000188723	ENSGALG00000007861	MAGT1	protein_coding	Thioredoxin domain||Oligosaccharyl transferase complex, subunit OST3/OST6||Thioredoxin-like fold
ENSGALT00000010845	mRNA	0.338546	0.00765314	0.278435	0.0338504	ENSGALG00000006706	USP6NL	protein_coding	Rab-GTPase-TBC domain
ENSGALT00000046173	mRNA	1.93057	0.000188723	0.602719	0.000188723	ENSGALG00000007679	MITF	protein_coding	Basic helix-loop-helix leucine zipper transcrition factor MiT/TFE||Myc-type, basic helix-loop-helix (bHLH) domain
ENSGALT00000031934	mRNA	-1.44981	0.000188723	-1.07296	0.000188723	ENSGALG00000020067	VASH2	protein_coding	-
ENSGALT00000006436	mRNA	0.359928	0.0225006	-1.11758	0.000188723	ENSGALG00000004044	CSRP3	protein_coding	Zinc finger, LIM-type
ENSGALT00000000320	mRNA	-0.831147	0.000188723	0.87822	0.000188723	ENSGALG00000000241	STARD4	protein_coding	START domain
ENSGALT00000043007	mRNA	0.826054	0.000188723	0.364017	0.0299064	ENSGALG00000026380	UBE2C	protein_coding	Ubiquitin-conjugating enzyme E2||Ubiquitin-conjugating enzyme/RWD-like
ENSGALT00000006507	mRNA	0.585158	0.000188723	0.292715	0.0163833	ENSGALG00000004089	PRDM2	protein_coding	Predicted retinoblastoma binding protein (RIZ)||Zinc finger, C2H2-like||SET domain||Zinc finger, C2H2
ENSGALT00000003754	mRNA	0.566034	0.000188723	0.427338	0.00129296	ENSGALG00000002375	NOTCH1	protein_coding	Notch||EGF-like calcium-binding domain||Ankyrin repeat-containing domain||Notch domain||Neurogenic locus Notch 1||Notch, NOD domain||Domain of unknown function DUF3454, notch||Ankyrin repeat||Notch, NODP domain||EGF-like domain, extracellular||Epidermal growth factor-like domain
ENSGALT00000024538	mRNA	1.0193	0.000188723	0.660364	0.000188723	ENSGALG00000015207	F5	protein_coding	Cupredoxin||Multicopper oxidase, type 3||Galactose-binding domain-like||Coagulation factor 5/8 C-terminal type domain
ENSGALT00000005630	mRNA	-0.338098	0.011809	0.391522	0.00295897	ENSGALG00000003558	NADK2	protein_coding	NAD kinase, eukaryotic||Inorganic polyphosphate/ATP-NAD kinase||ATP-NAD kinase-like domain
ENSGALT00000039139	mRNA	0.969862	0.000188723	0.439685	0.00387647	ENSGALG00000013494	CENPN	protein_coding	Centromere protein Chl4/mis15/CENP-N
ENSGALT00000005988	mRNA	0.849948	0.000188723	0.467482	0.000188723	ENSGALG00000003775	RICTOR	protein_coding	Armadillo-type fold
ENSGALT00000023786	mRNA	-0.871787	0.000188723	-0.674978	0.000188723	ENSGALG00000014751	ADAMTS6	protein_coding	Peptidase M12B, ADAM/reprolysin||ADAM-TS Spacer 1||PLAC||Thrombospondin, type 1 repeat||Peptidase M12B, propeptide||Peptidase M12B, ADAM-TS
ENSGALT00000013570	mRNA	0.490373	0.0272764	0.782519	0.000360792	ENSGALG00000008337	SLC8B1	protein_coding	Sodium/calcium exchanger membrane region
ENSGALT00000010570	mRNA	0.317551	0.00476361	0.456943	0.000188723	ENSGALG00000006542	ESYT2	protein_coding	-
ENSGALT00000000212	mRNA	0.977981	0.000188723	0.68138	0.000188723	ENSGALG00000000156	BRD2	protein_coding	Bromodomain
ENSGALT00000024089	mRNA	0.358216	0.00361776	-0.825785	0.000188723	ENSGALG00000014935	GREB1L	protein_coding	P-loop containing nucleoside triphosphate hydrolase
ENSGALT00000009988	mRNA	-0.321677	0.0468701	-0.383282	0.0147639	ENSGALG00000006190	FHL1	protein_coding	Zinc finger, LIM-type
ENSGALT00000025131	mRNA	1.1839	0.000188723	0.398631	0.0346163	ENSGALG00000015574	SLCO5A1	protein_coding	Major facilitator superfamily||Major facilitator superfamily domain||Organic anion transporter polypeptide OATP||Kazal domain
ENSGALT00000014236	mRNA	-2.48797	0.000188723	-1.13231	0.000188723	ENSGALG00000008747	ITGA8	protein_coding	Integrin alpha beta-propellor||Integrin alpha chain, C-terminal cytoplasmic region, conserved site||Integrin alpha chain||Integrin alpha-2||FG-GAP repeat
ENSGALT00000001181	mRNA	0.624743	0.000188723	0.259553	0.027566	ENSGALG00000000811	IST1	protein_coding	Domain of unknown function DUF292, eukaryotic
ENSGALT00000038545	mRNA	0.495357	0.00129296	0.487543	0.00186934	ENSGALG00000007095	CUL2	protein_coding	Cullin, N-terminal||Cullin protein, neddylation domain||Cullin repeat-like-containing domain||Cullin homology
ENSGALT00000031003	mRNA	0.359611	0.0149768	1.03024	0.000188723	ENSGALG00000013073	UPP1	protein_coding	Nucleoside phosphorylase domain||Uridine phosphorylase, eukaryotic
ENSGALT00000023169	mRNA	-1.36729	0.000188723	-0.455696	0.00599468	ENSGALG00000014342	TEAD4	protein_coding	TEA/ATTS||Transcriptional enhancer factor
ENSGALT00000007674	mRNA	-0.270129	0.0343343	0.467929	0.000188723	ENSGALG00000004805	DMXL2	protein_coding	RAVE complex protein Rav1 C-terminal||WD40 repeat||WD40-repeat-containing domain
ENSGALT00000020544	mRNA	-1.00878	0.000188723	-0.630272	0.000188723	ENSGALG00000012577	FRMD3	protein_coding	FERM, C-terminal PH-like domain||FERM, N-terminal||FERM domain||Ubiquitin-related domain||FERM adjacent (FA)||Band 4.1 domain||Ezrin/radixin/moesin like||FERM central domain
ENSGALT00000042662	mRNA	1.01828	0.000188723	0.428924	0.000188723	ENSGALG00000026858	BTG2	protein_coding	Anti-proliferative protein
ENSGALT00000042664	mRNA	-0.911816	0.000188723	-0.963441	0.000188723	ENSGALG00000028946	CSRP2	protein_coding	Zinc finger, LIM-type
ENSGALT00000005162	mRNA	0.526446	0.000188723	-0.262918	0.0231008	ENSGALG00000003260	UTP6	protein_coding	U3 small nucleolar RNA-associated protein 6||HAT (Half-A-TPR) repeat
ENSGALT00000024889	mRNA	0.81632	0.000188723	0.43312	0.00129296	ENSGALG00000015431	UBXN2B	protein_coding	Ubiquitin-related domain||UBX domain||SEP domain
ENSGALT00000008121	mRNA	-0.229735	0.0493244	-0.454305	0.000188723	ENSGALG00000005065	PLA2G4A	protein_coding	Acyl transferase/acyl hydrolase/lysophospholipase||Lysophospholipase, catalytic domain||C2 domain
ENSGALT00000024880	mRNA	-0.496895	0.00835284	-0.593472	0.00255275	ENSGALG00000015424	FAM110B	protein_coding	-
ENSGALT00000024886	mRNA	-1.18754	0.000188723	-0.337015	0.014008	ENSGALG00000015428	PSD3	protein_coding	Sec7 domain||Pleckstrin homology domain
ENSGALT00000004587	mRNA	-2.13873	0.000188723	-1.76712	0.000188723	ENSGALG00000002907	MYL1	protein_coding	EF-hand domain
ENSGALT00000002246	mRNA	0.704572	0.000188723	0.419524	0.000188723	ENSGALG00000001482	GIGYF2	protein_coding	GYF
ENSGALT00000005564	mRNA	-1.31704	0.0142184	-1.89389	0.00513326	ENSGALG00000023760	CHIA	protein_coding	Chitinase II||Glycoside hydrolase, family 18, catalytic domain||Chitinase insertion domain||Chitin binding domain||Glycoside hydrolase superfamily
ENSGALT00000013975	mRNA	-1.26742	0.000188723	0.302249	0.0259979	ENSGALG00000008582	ADAM23	protein_coding	Peptidase M12B, propeptide||Blood coagulation inhibitor, Disintegrin||Peptidase M12B, ADAM/reprolysin||Epidermal growth factor-like domain||ADAM, cysteine-rich
ENSGALT00000009500	mRNA	1.86001	0.000188723	0.90529	0.000188723	ENSGALG00000005906	SQSTM1	protein_coding	UBA-like||Ubiquitin-associated/translation elongation factor EF1B, N-terminal, eukaryote||Zinc finger, ZZ-type||Phox/Bem1p
ENSGALT00000027284	mRNA	1.31482	0.000188723	0.558452	0.000188723	ENSGALG00000016885	STK24	protein_coding	Protein kinase-like domain||Serine/threonine/dual specificity protein kinase, catalytic domain||Serine-threonine/tyrosine-protein kinase catalytic domain||Tyrosine-protein kinase, catalytic domain||Protein kinase domain
ENSGALT00000001539	mRNA	-0.527882	0.00129296	-0.396654	0.0174587	ENSGALG00000001038	MAN1C1	protein_coding	Glycoside hydrolase, family 47
ENSGALT00000022165	mRNA	-1.58372	0.000188723	-1.98936	0.000188723	ENSGALG00000013624	FAM65B	protein_coding	Armadillo-type fold
ENSGALT00000008699	mRNA	0.770789	0.000360792	0.601485	0.00513326	ENSGALG00000005416	TTC39B	protein_coding	Outer membrane protein Iml2/Tetratricopeptide repeat protein 39
ENSGALT00000011467	mRNA	-2.86094	0.000188723	-1.3385	0.000188723	ENSGALG00000007078	ENTPD1	protein_coding	Nucleoside phosphatase GDA1/CD39
ENSGALT00000006852	mRNA	-0.965831	0.000188723	-0.298936	0.0122624	ENSGALG00000004300	PTDSS2	protein_coding	Phosphatidyl serine synthase
ENSGALT00000036793	mRNA	1.09284	0.000685932	0.570597	0.0365322	ENSGALG00000016531	ASXL2	protein_coding	Zinc finger, FYVE/PHD-type||-||EF-hand domain, type 1
ENSGALT00000005367	mRNA	0.954044	0.000188723	0.607417	0.000188723	ENSGALG00000003396	NFATC3	protein_coding	p53-like transcription factor, DNA-binding||IPT domain||Rel homology domain||Immunoglobulin E-set||Nuclear factor of activated T cells (NFAT)
ENSGALT00000004762	mRNA	-3.45736	0.000188723	-1.07512	0.000188723	ENSGALG00000003015	SERPINF1	protein_coding	Serpin domain
ENSGALT00000018261	mRNA	-1.31666	0.000188723	-1.45209	0.000188723	ENSGALG00000011200	THBS2	protein_coding	Thrombospondin, C-terminal||Epidermal growth factor-like domain||Concanavalin A-like lectin/glucanase domain||TSP type-3 repeat||Thrombospondin, type 3-like repeat||EGF-like calcium-binding domain||von Willebrand factor, type C||Laminin G domain||Thrombospondin, type 1 repeat
ENSGALT00000005507	mRNA	0.916477	0.000188723	0.553564	0.000188723	ENSGALG00000003479	LMTK2	protein_coding	Serine/threonine/dual specificity protein kinase, catalytic domain||Protein kinase-like domain||Serine-threonine/tyrosine-protein kinase catalytic domain||Tyrosine-protein kinase, catalytic domain||Protein kinase domain
ENSGALT00000027566	mRNA	-0.31004	0.00550525	-0.93803	0.000188723	ENSGALG00000017065	STARD13	protein_coding	Rho GTPase activation protein||Chorismate mutase, type II||START domain||Rho GTPase-activating protein domain
ENSGALT00000003918	mRNA	0.74575	0.000188723	0.336294	0.00525661	ENSGALG00000002487	SFSWAP	protein_coding	SWAP/Surp||Suppressor of white apricot N-terminal domain
ENSGALT00000023014	mRNA	-1.01442	0.000188723	-1.09286	0.000188723	ENSGALG00000014233	FBLN1	protein_coding	Epidermal growth factor-like domain||Fibulin-1||EGF-like calcium-binding domain||Anaphylatoxin/fibulin
ENSGALT00000027060	mRNA	-0.680868	0.000188723	-0.441551	0.0148704	ENSGALG00000016759	MITD1	protein_coding	MIT
ENSGALT00000003910	mRNA	-1.30553	0.000188723	-1.04061	0.000188723	ENSGALG00000002480	ALPK3	protein_coding	Immunoglobulin I-set||Immunoglobulin-like domain||Immunoglobulin subtype 2||MHCK/EF2 kinase||Protein kinase-like domain||Immunoglobulin subtype
ENSGALT00000043791	mRNA	-0.449542	0.00228414	-0.643838	0.000188723	ENSGALG00000026119	MN1	protein_coding	-
ENSGALT00000008587	mRNA	0.850692	0.000188723	0.303453	0.0350974	ENSGALG00000005354	ZBTB5	protein_coding	Zinc finger, C2H2||Zinc finger, C2H2-like||BTB/POZ-like||BTB/POZ||BTB/POZ fold
ENSGALT00000018517	mRNA	-0.640709	0.000188723	0.298017	0.0208454	ENSGALG00000011340	ZRANB2	protein_coding	Uncharacterised conserved protein UCP037956, zinc finger Ran-binding||Zinc finger, RanBP2-type
ENSGALT00000023388	mRNA	-1.40731	0.000188723	-0.795376	0.000188723	ENSGALG00000022926	GPR162	protein_coding	GPCR, rhodopsin-like, 7TM||G protein-coupled receptor, rhodopsin-like||G protein-coupled receptor 162||G protein-coupled receptor 153/162
ENSGALT00000044208	mRNA	1.06521	0.000188723	0.715111	0.000188723	ENSGALG00000026250	DOK2	protein_coding	Pleckstrin homology domain||Insulin receptor substrate-1, PTB
ENSGALT00000032235	mRNA	0.993095	0.000188723	0.347462	0.00400276	ENSGALG00000010159	SLC20A2	protein_coding	Phosphate transporter
ENSGALT00000025190	mRNA	-1.02748	0.000188723	-1.37115	0.000188723	ENSGALG00000015624	VCAN	protein_coding	C-type lectin||C-type lectin fold||EGF-like calcium-binding domain||Epidermal growth factor-like domain
ENSGALT00000010502	mRNA	1.57661	0.000188723	0.320141	0.00361776	ENSGALG00000006500	NDE1	protein_coding	NUDE protein, C-terminal
ENSGALT00000022020	mRNA	0.625302	0.000188723	0.312889	0.00670958	ENSGALG00000013521	TBC1D1	protein_coding	Protein of unknown function DUF3350||PTB/PI domain||Rab-GTPase-TBC domain
ENSGALT00000021443	mRNA	-0.436056	0.000188723	-0.420332	0.000188723	ENSGALG00000013135	GALNT1	protein_coding	Glycosyltransferase 2-like||Nucleotide-diphospho-sugar transferases||Ricin B lectin domain
ENSGALT00000009957	mRNA	-1.70281	0.000188723	0.355594	0.00513326	ENSGALG00000006167	LRRC8B	protein_coding	Leucine-rich repeat-containing protein 8, N-terminal||Leucine-rich repeat||Leucine-rich repeat, typical subtype
ENSGALT00000019339	mRNA	1.21484	0.000188723	0.591227	0.000188723	ENSGALG00000011854	UBN2	protein_coding	-
ENSGALT00000026015	mRNA	1.45351	0.000188723	0.671645	0.000188723	ENSGALG00000016147	ZBTB21	protein_coding	BTB/POZ-like||Zinc finger, C2H2-like||BTB/POZ||BTB/POZ fold||Zinc finger, C2H2
ENSGALT00000003581	mRNA	1.14574	0.000188723	0.410244	0.00789134	ENSGALG00000002280	MFSD6	protein_coding	Major facilitator superfamily||Major facilitator superfamily domain
ENSGALT00000019023	mRNA	0.645094	0.000188723	0.34603	0.00186934	ENSGALG00000011642	ANKRD17	protein_coding	K Homology domain||K Homology domain, type 1||Ankyrin repeat||Ankyrin repeat-containing domain
ENSGALT00000032304	mRNA	1.17093	0.000188723	0.32856	0.0378433	ENSGALG00000020262	NKAP	protein_coding	Protein of unknown function DUF926
ENSGALT00000024496	mRNA	0.361225	0.000685932	0.273581	0.0150878	ENSGALG00000015180	PSAT1	protein_coding	Aminotransferase class V domain||Phosphoserine aminotransferase, subgroup||Phosphoserine aminotransferase||Pyridoxal phosphate-dependent transferase
ENSGALT00000043640	mRNA	1.09014	0.000188723	0.334011	0.0258033	ENSGALG00000025864	WTIP	protein_coding	Zinc finger, LIM-type
ENSGALT00000045419	mRNA	0.61699	0.0170242	0.956035	0.000526317	ENSGALG00000004361	PRTG	protein_coding	Immunoglobulin I-set||Immunoglobulin||Immunoglobulin subtype 2||Immunoglobulin-like domain||Immunoglobulin subtype||Fibronectin type III
ENSGALT00000008674	mRNA	-0.982424	0.000188723	-1.19506	0.000188723	ENSGALG00000005400	CACNA2D3	protein_coding	von Willebrand factor, type A||VWA N-terminal||Cache domain
ENSGALT00000009189	mRNA	-0.737546	0.000188723	-1.08844	0.000188723	ENSGALG00000013929	PDGFRA	protein_coding	Protein kinase-like domain||Serine/threonine/dual specificity protein kinase, catalytic domain||Serine-threonine/tyrosine-protein kinase catalytic domain||Immunoglobulin subtype||Immunoglobulin I-set||Tyrosine-protein kinase, CSF-1/PDGF receptor family||Immunoglobulin subtype 2||Protein kinase domain||Immunoglobulin-like domain||Tyrosine-protein kinase, catalytic domain
ENSGALT00000045568	mRNA	0.649696	0.000188723	0.39569	0.000526317	ENSGALG00000028807	AP1AR	protein_coding	-
ENSGALT00000013503	mRNA	-0.468467	0.000188723	-0.477173	0.000188723	ENSGALG00000008293	SH3PXD2A	protein_coding	SH3 domain||Variant SH3 domain
ENSGALT00000045569	mRNA	-1.57887	0.000188723	-1.21676	0.000188723	ENSGALG00000026572	RGS5	protein_coding	RGS domain
ENSGALT00000007061	mRNA	1.47209	0.000188723	-0.327729	0.0345112	ENSGALG00000004437	LHFPL2	protein_coding	Lipoma HMGIC fusion partner-like protein
ENSGALT00000037320	mRNA	0.713227	0.000188723	0.72544	0.000188723	ENSGALG00000012680	E2F3	protein_coding	E2F/DP family, winged-helix DNA-binding domain
ENSGALT00000035915	mRNA	-1.00183	0.000188723	-0.390042	0.0123743	ENSGALG00000022337	DBNL	protein_coding	SH3 domain||Actin-depolymerising factor homology domain||Variant SH3 domain
ENSGALT00000037064	mRNA	-1.26151	0.000188723	-1.06446	0.000188723	ENSGALG00000013124	FHOD3	protein_coding	Formin, FH2 domain||Armadillo-type fold
ENSGALT00000021930	mRNA	0.342861	0.00143933	0.457252	0.000188723	ENSGALG00000013452	ERP44	protein_coding	Thioredoxin domain||Thioredoxin-like fold||Calsequestrin
ENSGALT00000015798	mRNA	-0.360064	0.00451034	-0.373617	0.00268716	ENSGALG00000009704	CHST15	protein_coding	P-loop containing nucleoside triphosphate hydrolase||Sulfotransferase domain
ENSGALT00000016682	mRNA	0.255427	0.0259979	-0.681756	0.000188723	ENSGALG00000010256	TIPARP	protein_coding	WWE domain||Poly(ADP-ribose) polymerase, catalytic domain||WWE domain, subgroup||Zinc finger, CCCH-type
ENSGALT00000000864	mRNA	2.02418	0.000188723	0.378378	0.000841166	ENSGALG00000000611	PPP1R15B	protein_coding	Protein phosphatase 1, regulatory subunit 15A/B, C-terminal
ENSGALT00000015790	mRNA	1.77757	0.000188723	0.994889	0.000188723	ENSGALG00000009700	PDK4	protein_coding	Signal transduction histidine kinase, core||Histidine kinase-like ATPase, C-terminal domain||Branched-chain alpha-ketoacid dehydrogenase kinase/Pyruvate dehydrogenase kinase, N-terminal
ENSGALT00000000862	mRNA	1.27701	0.000188723	0.685246	0.000685932	ENSGALG00000000610	CAMTA1	protein_coding	Ankyrin repeat||CG-1 DNA-binding domain||Immunoglobulin E-set||Ankyrin repeat-containing domain||P-loop containing nucleoside triphosphate hydrolase||IQ motif, EF-hand binding site||IPT domain
ENSGALT00000027716	mRNA	0.804295	0.000188723	0.416558	0.00172976	ENSGALG00000017162	NPAT	protein_coding	-
ENSGALT00000033786	mRNA	0.853181	0.000188723	-0.48994	0.00647551	ENSGALG00000021021	ARL4C	protein_coding	Small GTP-binding protein domain||Small GTPase superfamily, Rab type||Elongation factor, GTP-binding domain||Small GTPase superfamily, ARF/SAR type||Signal recognition particle receptor, beta subunit||Small GTPase superfamily, ARF type||P-loop containing nucleoside triphosphate hydrolase||Small GTPase superfamily||Mitochondrial Rho-like||Small GTPase superfamily, SAR1-type
ENSGALT00000030784	mRNA	0.306471	0.0208454	0.341822	0.00812274	ENSGALG00000016306	FAM49B	protein_coding	Protein of unknown function DUF1394
ENSGALT00000016263	mRNA	-0.93281	0.000188723	-0.611351	0.000188723	ENSGALG00000010013	EDNRA	protein_coding	Endothelin receptor A||GPCR, rhodopsin-like, 7TM||G protein-coupled receptor, rhodopsin-like||Endothelin receptor family
ENSGALT00000034462	mRNA	0.346668	0.00228414	0.317702	0.00463897	ENSGALG00000004204	FAM63B	protein_coding	Protein of unknown function DUF544
ENSGALT00000012379	mRNA	0.366271	0.00374641	0.269318	0.036617	ENSGALG00000007649	TIPIN	protein_coding	Replication fork protection component Swi3
ENSGALT00000043498	mRNA	-0.657015	0.000360792	0.402505	0.019827	ENSGALG00000028131	GINS2	protein_coding	GINS complex||GINS complex, subunit Psf2, subgroup
ENSGALT00000026538	mRNA	1.40096	0.000188723	1.36388	0.000188723	ENSGALG00000016447	PDIA6	protein_coding	Thioredoxin domain||Disulphide isomerase||Thioredoxin-like fold
ENSGALT00000034317	mRNA	-1.76135	0.000188723	-0.414285	0.0416416	ENSGALG00000021285	UNG	protein_coding	Uracil-DNA glycosylase-like||Uracil-DNA glycosylase
ENSGALT00000018324	mRNA	-0.93397	0.000188723	-1.27809	0.000188723	ENSGALG00000011235	GALNT15	protein_coding	Glycosyltransferase 2-like||Nucleotide-diphospho-sugar transferases||Ricin B lectin domain
ENSGALT00000017221	mRNA	2.25284	0.000188723	1.30366	0.000188723	ENSGALG00000010581	SEL1L	protein_coding	Kringle-like fold||Fibronectin, type II, collagen-binding||Sel1-like
ENSGALT00000009608	mRNA	-0.691171	0.000188723	-0.397787	0.00425862	ENSGALG00000005976	TCEA2	protein_coding	Transcription factor IIS, N-terminal||Transcription elongation factor S-IIM||Transcription elongation factor S-II, central domain||Zinc finger, TFIIS-type||Transcription elongation factor, TFIIS||Transcription elongation factor, TFIIS/CRSP70, N-terminal, sub-type||Transcription elongation factor, TFIIS-related
ENSGALT00000006223	mRNA	0.537749	0.000188723	0.253074	0.0232026	ENSGALG00000003910	UBR4	protein_coding	Zinc finger, N-recognin||Armadillo-type fold||Zinc finger, N-recognin, metazoa||WD40-repeat-containing domain
ENSGALT00000003614	mRNA	-1.00552	0.000188723	-0.704844	0.000188723	ENSGALG00000002298	COL8A2	protein_coding	Tumour necrosis factor-like domain||Complement C1q protein||Collagen triple helix repeat
ENSGALT00000003692	mRNA	-0.573324	0.000188723	-0.301898	0.0094106	ENSGALG00000002342	GPC1	protein_coding	Glypican
ENSGALT00000045897	mRNA	-0.5598	0.000188723	0.39812	0.000526317	ENSGALG00000027282	C14orf1	protein_coding	Erg28
ENSGALT00000014538	mRNA	1.29045	0.000188723	0.414302	0.00129296	ENSGALG00000008942	FOXN2	protein_coding	Transcription factor, fork head
ENSGALT00000031147	mRNA	1.85067	0.000188723	0.599917	0.000188723	ENSGALG00000011510	ABHD5	protein_coding	Alpha/Beta hydrolase fold||Alpha/beta hydrolase fold-1
ENSGALT00000017138	mRNA	0.562758	0.000188723	0.28384	0.0116998	ENSGALG00000010526	OSTC	protein_coding	Oligosaccharyl transferase complex, subunit OST3/OST6
ENSGALT00000046169	mRNA	1.05484	0.000188723	0.503532	0.000995718	ENSGALG00000026284	IKBIP	protein_coding	t-SNARE
ENSGALT00000045948	mRNA	0.61703	0.000188723	0.258931	0.0490609	ENSGALG00000026182	CTTNBP2NL	protein_coding	Cortactin-binding protein-2, N-terminal
ENSGALT00000012692	mRNA	-0.477368	0.000188723	-0.378698	0.000685932	ENSGALG00000007819	PDZRN3	protein_coding	Zinc finger, C3HC4 RING-type||TRAF-like||Zinc finger, RING-type||Zinc finger, SIAH-type||PDZ domain||U box domain
ENSGALT00000003725	mRNA	0.749641	0.000188723	0.330435	0.00200771	ENSGALG00000002363	HSPA9	protein_coding	Heat shock protein 70 family||Chaperone DnaK||Heat shock protein 70kD, peptide-binding domain||Carbohydrate kinase, FGGY, C-terminal||Cell shape determining protein MreB/Mrl||Heat shock protein 70kD, C-terminal domain
ENSGALT00000003723	mRNA	1.32694	0.000188723	1.22262	0.000188723	ENSGALG00000002362	MANF	protein_coding	Saposin-like||Armet protein
ENSGALT00000006532	mRNA	-0.484499	0.000188723	-0.2232	0.0464175	ENSGALG00000004107	ITM2A	protein_coding	BRICHOS domain
ENSGALT00000006533	mRNA	0.718714	0.000188723	0.426638	0.000188723	ENSGALG00000004108	CCAR1	protein_coding	Nucleic acid-binding, OB-fold||SAP domain
ENSGALT00000005993	mRNA	-1.5033	0.000188723	-0.608018	0.000188723	ENSGALG00000003777	NELL1	protein_coding	Concanavalin A-like lectin/glucanase domain||Laminin G domain||EGF-like calcium-binding domain||von Willebrand factor, type C||Epidermal growth factor-like domain
ENSGALT00000005992	mRNA	0.598187	0.000188723	0.356335	0.000841166	ENSGALG00000003776	PRRC2B	protein_coding	BAT2, N-terminal
ENSGALT00000012566	mRNA	1.01502	0.000188723	-0.331659	0.0226949	ENSGALG00000024033	PHLDB1	protein_coding	Pleckstrin homology domain||SMAD/FHA domain||Forkhead-associated (FHA) domain
ENSGALT00000024345	mRNA	0.448242	0.014008	0.767845	0.000188723	ENSGALG00000015093	IMPACT	protein_coding	Ubiquitin-conjugating enzyme/RWD-like||Impact, N-terminal||RWD domain||Ribosomal protein S5 domain 2-type fold
ENSGALT00000039123	mRNA	-1.86085	0.000188723	-0.899227	0.000685932	ENSGALG00000023542	ALPL	protein_coding	Alkaline phosphatase||Alkaline-phosphatase-like, core domain
ENSGALT00000010946	mRNA	0.977559	0.000188723	0.290888	0.0229052	ENSGALG00000006766	DEPDC5	protein_coding	Vacuolar membrane-associated protein Iml1||DEP domain
ENSGALT00000004971	mRNA	0.698945	0.000188723	-0.474176	0.000360792	ENSGALG00000003144	TRIM25	protein_coding	SPRY-associated||Zinc finger, RING-type||Butyrophylin-like||Concanavalin A-like lectin/glucanase domain||B30.2/SPRY domain||Zinc finger, C3HC4 RING-type||SPRY domain
ENSGALT00000024435	mRNA	1.41714	0.000188723	0.798586	0.000188723	ENSGALG00000015144	ZFAND5	protein_coding	Zinc finger, AN1-type||Zinc finger, A20-type
ENSGALT00000010949	mRNA	1.58651	0.000188723	0.755072	0.000188723	ENSGALG00000029077	CBL	protein_coding	Zinc finger, RING-type||Adaptor protein Cbl, EF hand-like||UBA-like||SH2 domain||Ubiquitin-associated domain/translation elongation factor EF-Ts, N-terminal||Adaptor protein Cbl, N-terminal helical||Ubiquitin-associated/translation elongation factor EF1B, N-terminal, eukaryote||Adaptor protein Cbl, SH2-like||Zinc finger, C3HC4 RING-type
ENSGALT00000024093	mRNA	1.36764	0.000188723	0.532034	0.000188723	ENSGALG00000014937	KPNA5	protein_coding	Armadillo||Armadillo-type fold||Importin-alpha, importin-beta-binding domain||HEAT
ENSGALT00000009337	mRNA	0.783495	0.000188723	0.521874	0.0033547	ENSGALG00000005816	BCAR3	protein_coding	SH2 domain||Ras guanine-nucleotide exchange factors catalytic domain||Ras guanine nucleotide exchange factor domain
ENSGALT00000003431	mRNA	-1.49588	0.000188723	-0.604484	0.000188723	ENSGALG00000002193	ARHGEF4	protein_coding	SH3 domain||Pleckstrin homology domain||Dbl homology (DH) domain||Variant SH3 domain
ENSGALT00000006404	mRNA	-0.373493	0.0102149	-0.619343	0.000188723	ENSGALG00000004021	AXIN2	protein_coding	RGS domain||DIX domain||Axin beta-catenin binding
ENSGALT00000006406	mRNA	-0.397701	0.0178765	0.697516	0.000188723	ENSGALG00000004023	E2F8	protein_coding	E2F/DP family, winged-helix DNA-binding domain
ENSGALT00000006155	mRNA	-0.369213	0.0168143	-0.329549	0.0259007	ENSGALG00000015420	MINA	protein_coding	JmjC domain
ENSGALT00000029894	mRNA	-0.819698	0.000188723	-0.451926	0.0011447	ENSGALG00000000230	CBX1	protein_coding	Chromo domain-like||Chromo domain subgroup||Chromo domain||Chromo/chromo shadow domain||Chromo shadow domain
ENSGALT00000029893	mRNA	-1.11305	0.0011447	-2.20263	0.000188723	ENSGALG00000018946	LMOD3	protein_coding	WH2 domain||Tropomodulin
ENSGALT00000039051	mRNA	0.732351	0.000188723	0.791844	0.000188723	ENSGALG00000006856	CD151	protein_coding	Tetraspanin||Tetraspanin, EC2 domain||Peripherin/rom-1||Tetraspanin/Peripherin
ENSGALT00000039057	mRNA	-0.659146	0.000188723	-0.274559	0.0385692	ENSGALG00000006841	POLR2L	protein_coding	DNA-directed RNA polymerase, subunit N/Rpb10||RNA polymerase subunit RPB10
ENSGALT00000024387	mRNA	-1.14631	0.000188723	-0.930793	0.000188723	ENSGALG00000015115	MAMDC2	protein_coding	MAM domain||Concanavalin A-like lectin/glucanase domain
ENSGALT00000044922	mRNA	0.477949	0.00812274	0.449339	0.0102149	ENSGALG00000012946	FAM60A	protein_coding	-
ENSGALT00000036256	mRNA	-1.06391	0.000188723	-0.43892	0.000188723	ENSGALG00000005678	FLNB	protein_coding	Calponin homology domain||Filamin/ABP280 repeat||Filamin/ABP280 repeat-like||Immunoglobulin E-set
ENSGALT00000009422	mRNA	-0.924502	0.000188723	-0.310422	0.0221935	ENSGALG00000005860	ACAA1	protein_coding	Thiolase-like||Thiolase, N-terminal||Thiolase, C-terminal||Thiolase
ENSGALT00000024673	mRNA	1.04634	0.000188723	0.307469	0.0128182	ENSGALG00000015286	SESN1	protein_coding	Sestrin||AhpD-like
ENSGALT00000005637	mRNA	0.597537	0.0329804	-0.963323	0.00647551	ENSGALG00000003560	SLC6A2	protein_coding	Sodium:neurotransmitter symporter, noradrenaline||Aquaporin-like||Sodium:neurotransmitter symporter
ENSGALT00000004480	mRNA	2.14195	0.000188723	1.69123	0.000188723	ENSGALG00000002839	SEC11C	protein_coding	Peptidase S26B, eukaryotic signal peptidase||Peptidase S24/S26A/S26B/S26C||Peptidase S24/S26A/S26B
ENSGALT00000012780	mRNA	-0.93372	0.000188723	-0.532896	0.000188723	ENSGALG00000007870	SMAD3	protein_coding	SMAD/FHA domain||MAD homology, MH1||SMAD domain, Dwarfin-type||MAD homology 1, Dwarfin-type||Interferon regulatory factor-3
ENSGALT00000024704	mRNA	-0.372818	0.0245251	-0.778716	0.000188723	ENSGALG00000015307	ABI3BP	protein_coding	Fibronectin type III
ENSGALT00000026331	mRNA	0.898715	0.000188723	0.515561	0.000188723	ENSGALG00000016321	ICK	protein_coding	Tyrosine-protein kinase, catalytic domain||Protein kinase domain||Protein kinase-like domain||Serine-threonine/tyrosine-protein kinase catalytic domain||Serine/threonine/dual specificity protein kinase, catalytic domain
ENSGALT00000023578	mRNA	1.52587	0.000188723	-0.386943	0.0125953	ENSGALG00000014627	FRMD4B	protein_coding	Band 4.1 domain||FERM, C-terminal PH-like domain||FERM, N-terminal||FERM central domain||Protein of unknown function DUF3338||FERM domain||Ubiquitin-related domain
ENSGALT00000021148	mRNA	0.918529	0.000188723	0.330333	0.0148704	ENSGALG00000012964	ANKH	protein_coding	Progressive ankylosis
ENSGALT00000026786	mRNA	1.14905	0.000188723	0.306523	0.0129311	ENSGALG00000016595	TRIM35	protein_coding	SPRY domain||Zinc finger, C3HC4 RING-type||Concanavalin A-like lectin/glucanase domain||B30.2/SPRY domain||Zinc finger, B-box||Zinc finger, RING-type||SPRY-associated
ENSGALT00000010124	mRNA	0.445892	0.000188723	0.470032	0.000188723	ENSGALG00000006264	KMT2C	protein_coding	High mobility group box domain||SET domain||Zinc finger, PHD-finger||FY-rich, N-terminal||Zinc finger, FYVE/PHD-type||Zinc finger, PHD-type||FY-rich, C-terminal||Post-SET domain
ENSGALT00000009044	mRNA	0.807152	0.000188723	0.324654	0.00322023	ENSGALG00000005637	GBF1	protein_coding	Armadillo-type fold||Sec7 domain
ENSGALT00000044856	mRNA	1.30235	0.000188723	0.51772	0.00200771	ENSGALG00000028678	CNNM4	protein_coding	Domain of unknown function DUF21||CBS domain||Cyclic nucleotide-binding-like
ENSGALT00000001503	mRNA	0.572219	0.000188723	0.679505	0.000188723	ENSGALG00000001020	KIFC3	protein_coding	Kinesin motor domain||P-loop containing nucleoside triphosphate hydrolase
ENSGALT00000000115	mRNA	0.49267	0.000188723	0.235147	0.0363343	ENSGALG00000000085	GFPT1	protein_coding	Nucleophile aminohydrolases, N-terminal||Glucosamine-fructose-6-phosphate aminotransferase, isomerising||Sugar isomerase (SIS)||Class II glutamine amidotransferase domain
ENSGALT00000022716	mRNA	-0.717571	0.000188723	-0.31426	0.010564	ENSGALG00000026713	H2AFV	protein_coding	Histone core||Histone-fold||Histone H2A
ENSGALT00000023900	mRNA	-1.14637	0.000188723	-0.904324	0.000188723	ENSGALG00000014804	THBS4	protein_coding	Epidermal growth factor-like domain||Thrombospondin, C-terminal||Concanavalin A-like lectin/glucanase domain||Thrombospondin, type 3-like repeat||TSP type-3 repeat||EGF-like calcium-binding domain||Thrombospondin/cartilage oligomeric matrix protein, coiled-coil domain||Laminin G domain
ENSGALT00000011547	mRNA	-1.57394	0.000188723	0.280791	0.0155101	ENSGALG00000007127	FADS1	protein_coding	Fatty acid desaturase, type 1||Cytochrome b5-like heme/steroid binding domain||Fatty acid/sphingolipid desaturase
ENSGALT00000014035	mRNA	-0.907179	0.000188723	-0.243223	0.0494892	ENSGALG00000008614	TTL	protein_coding	Tubulin-tyrosine ligase/Tubulin polyglutamylase
ENSGALT00000022537	mRNA	1.37631	0.000188723	1.98468	0.000188723	ENSGALG00000013900	MAP7	protein_coding	Microtubule-associated protein 7
ENSGALT00000010641	mRNA	-1.8465	0.000188723	-1.12571	0.000188723	ENSGALG00000006591	TNNI2	protein_coding	Troponin
ENSGALT00000027012	mRNA	-0.603133	0.000188723	0.338806	0.0134671	ENSGALG00000016738	NIPA1	protein_coding	Magnesium transporter NIPA
ENSGALT00000036231	mRNA	1.56103	0.000188723	0.665734	0.000188723	ENSGALG00000007302	ATXN7	protein_coding	SCA7 domain
ENSGALT00000004020	mRNA	-0.36748	0.000526317	-0.245646	0.0264879	ENSGALG00000002546	COL5A1	protein_coding	Fibrinogen, alpha/beta/gamma chain, C-terminal globular domain||Fibrillar collagen, C-terminal||Laminin G domain||Collagen triple helix repeat||Concanavalin A-like lectin/glucanase domain
ENSGALT00000008246	mRNA	0.36401	0.000360792	-0.257281	0.0214578	ENSGALG00000005135	SERPINE2	protein_coding	Serpin domain
ENSGALT00000018521	mRNA	1.91867	0.000188723	1.03154	0.000188723	ENSGALG00000011351	HSP90AA1	protein_coding	Heat shock protein Hsp90, N-terminal||Histidine kinase-like ATPase, C-terminal domain||Ribosomal protein S5 domain 2-type fold||Heat shock protein Hsp90 family
ENSGALT00000018451	mRNA	0.503172	0.000995718	-0.686621	0.000188723	ENSGALG00000011309	PLXNC1	protein_coding	Plexin||IPT domain||Rho GTPase activation protein||Sema domain||Plexin-like fold||Immunoglobulin E-set||Plexin, cytoplasmic RasGAP domain
ENSGALT00000024871	mRNA	-2.26286	0.000188723	-2.1567	0.000188723	ENSGALG00000015419	PENK	protein_coding	Opioid neuropeptide precursor||Proenkephalin A
ENSGALT00000023397	mRNA	-1.38328	0.000188723	-0.728321	0.000188723	ENSGALG00000001183	MYH10	protein_coding	Myosin S1 fragment, N-terminal||HR1 rho-binding repeat||IQ motif, EF-hand binding site||Prefoldin||Myosin tail||Myosin, N-terminal, SH3-like||Myosin head, motor domain||P-loop containing nucleoside triphosphate hydrolase
ENSGALT00000004407	mRNA	1.69921	0.000188723	0.408463	0.00158504	ENSGALG00000002789	MAP2	protein_coding	Microtubule associated protein, tubulin-binding repeat||MAP2/Tau projection
ENSGALT00000027655	mRNA	-0.847571	0.000188723	-0.325588	0.0115858	ENSGALG00000017118	MIPEP	protein_coding	Peptidase M3A/M3B
ENSGALT00000022444	mRNA	1.30072	0.000188723	0.771256	0.000188723	ENSGALG00000007439	SLMO2	protein_coding	PRELI/MSF1
ENSGALT00000015233	mRNA	-0.910006	0.000685932	-0.525161	0.0435574	ENSGALG00000009354	GUCY1A3	protein_coding	Heme-NO binding||Nucleotide cyclase||Haem NO binding associated||Adenylyl cyclase class-3/4/guanylyl cyclase||NO signalling/Golgi transport ligand-binding domain
ENSGALT00000018147	mRNA	1.22404	0.000188723	0.587986	0.000188723	ENSGALG00000011133	LIN54	protein_coding	CRC domain
ENSGALT00000015253	mRNA	-1.75741	0.000188723	-0.303538	0.00538258	ENSGALG00000009365	CYP51A1	protein_coding	Cytochrome P450, E-class, group I||Cytochrome P450, E-class, group IV||Cytochrome P450||Cytochrome P450, B-class
ENSGALT00000026389	mRNA	0.665859	0.000188723	0.310782	0.0455043	ENSGALG00000016358	PTCHD1	protein_coding	Patched||Sterol-sensing domain
ENSGALT00000043670	mRNA	-1.22012	0.000188723	-0.40368	0.0109085	ENSGALG00000028605	CRELD1	protein_coding	EGF-like calcium-binding domain||Insulin-like growth factor binding protein, N-terminal||Epidermal growth factor-like domain||Furin-like repeat
ENSGALT00000000908	mRNA	1.03034	0.000188723	0.5747	0.000188723	ENSGALG00000000636	MDM4	protein_coding	SWIB/MDM2 domain||p53 negative regulator Mdm2/Mdm4||Zinc finger, RanBP2-type
ENSGALT00000021894	mRNA	1.53252	0.000188723	0.554571	0.000188723	ENSGALG00000013424	TULP3	protein_coding	Tubby, C-terminal||Tubby C-terminal-like domain||Tubby, N-terminal
ENSGALT00000024233	mRNA	-0.960629	0.000188723	-0.970782	0.000188723	ENSGALG00000015026	TRAF3IP2	protein_coding	SEFIR
ENSGALT00000021548	mRNA	-0.358213	0.0123743	-0.665825	0.000188723	ENSGALG00000013188	AIP	protein_coding	Tetratricopeptide repeat-containing domain||Peptidyl-prolyl cis-trans isomerase, FKBP-type, domain||Tetratricopeptide repeat
ENSGALT00000009084	mRNA	-0.833936	0.000188723	-0.903405	0.000188723	ENSGALG00000005662	AMPD3	protein_coding	AMP deaminase||Adenosine/AMP deaminase domain
ENSGALT00000044681	mRNA	-0.732153	0.0202451	-2.18714	0.000188723	ENSGALG00000028140	CNTFR	protein_coding	Fibronectin type III||Immunoglobulin subtype 2||Immunoglobulin-like domain
ENSGALT00000021898	mRNA	-0.803882	0.000188723	-0.602901	0.00451034	ENSGALG00000013427	SORBS2	protein_coding	Variant SH3 domain||Sorbin-like||SH3 domain
ENSGALT00000044685	mRNA	-0.883636	0.000188723	-1.05646	0.000188723	ENSGALG00000026862	CLDN1	protein_coding	Claudin||Claudin-1||PMP-22/EMP/MP20/Claudin superfamily
ENSGALT00000013363	mRNA	-1.01642	0.0273763	-0.883607	0.0409893	ENSGALG00000008206	TESC	protein_coding	EF-hand domain
ENSGALT00000019926	mRNA	1.33061	0.000188723	0.626112	0.000188723	ENSGALG00000012203	SAMD4A	protein_coding	Sterile alpha motif, type 2||Sterile alpha motif domain||Sterile alpha motif, type 1||Sterile alpha motif/pointed domain
ENSGALT00000016788	mRNA	0.873639	0.000188723	0.313316	0.00501294	ENSGALG00000010313	MAST2	protein_coding	Microtubule-associated serine/threonine-protein kinase, pre-PK domain||Protein kinase-like domain||Serine-threonine/tyrosine-protein kinase catalytic domain||Serine/threonine/dual specificity protein kinase, catalytic domain||Microtubule-associated serine/threonine-protein kinase, domain||Protein kinase domain||Tyrosine-protein kinase, catalytic domain||PDZ domain
ENSGALT00000003204	mRNA	-1.19876	0.000188723	-0.385711	0.0402395	ENSGALG00000002060	TAF15	protein_coding	Zinc finger, RanBP2-type||RNA recognition motif domain
ENSGALT00000024304	mRNA	0.947129	0.000188723	0.863718	0.000188723	ENSGALG00000015064	TTC39C	protein_coding	Cohesin loading factor||Outer membrane protein Iml2/Tetratricopeptide repeat protein 39
ENSGALT00000015077	mRNA	-3.16977	0.000188723	-3.37273	0.000188723	ENSGALG00000009266	FGA	protein_coding	Fibrinogen, alpha/beta/gamma chain, coiled coil domain||Fibrinogen alpha C domain||Fibrinogen, alpha/beta/gamma chain, C-terminal globular domain
ENSGALT00000016602	mRNA	0.729161	0.000188723	0.707288	0.000188723	ENSGALG00000010209	PGRMC2	protein_coding	Cytochrome b5-like heme/steroid binding domain
ENSGALT00000004451	mRNA	-0.752628	0.000188723	-0.584895	0.000841166	ENSGALG00000002816	STK10	protein_coding	Tyrosine-protein kinase, catalytic domain||Protein kinase domain||Polo kinase kinase||Serine/threonine/dual specificity protein kinase, catalytic domain||Protein kinase-like domain||Serine-threonine/tyrosine-protein kinase catalytic domain
ENSGALT00000011657	mRNA	0.310861	0.0123743	0.394239	0.00129296	ENSGALG00000007203	RAB3IL1	protein_coding	GDPGTP exchange factor Sec2p
ENSGALT00000016070	mRNA	1.05594	0.000188723	0.329889	0.00823922	ENSGALG00000009886	USP38	protein_coding	Ubiquitin specific protease domain||Peptidase C19, ubiquitin carboxyl-terminal hydrolase
ENSGALT00000026634	mRNA	-0.796987	0.000188723	-0.298869	0.0232026	ENSGALG00000016509	IFT172	protein_coding	WD40-repeat-containing domain||WD40 repeat
ENSGALT00000015789	mRNA	1.51983	0.000188723	0.411535	0.0033547	ENSGALG00000009699	CCNL1	protein_coding	Cyclin, N-terminal||Cyclin-like||Cyclin L||Cyclin, C-terminal domain
ENSGALT00000000878	mRNA	-1.37262	0.000188723	-0.603646	0.000188723	ENSGALG00000000620	FABP3	protein_coding	Lipocalin/cytosolic fatty-acid binding domain||Calycin-like||Cytosolic fatty-acid binding
ENSGALT00000043246	mRNA	-0.797418	0.00241807	-0.883019	0.0011447	ENSGALG00000029024	TCF21	protein_coding	Myc-type, basic helix-loop-helix (bHLH) domain
ENSGALT00000019819	mRNA	-0.717521	0.000188723	0.656271	0.000188723	ENSGALG00000012131	ELOVL6	protein_coding	ELO family
ENSGALT00000005515	mRNA	0.345841	0.00753368	0.266665	0.0428085	ENSGALG00000003487	RAB8B	protein_coding	Small GTPase superfamily, Rho type||Small GTPase superfamily, ARF type||P-loop containing nucleoside triphosphate hydrolase||Small GTPase superfamily, Ras type||Gtr1/RagA G protein||Ran GTPase||Small GTPase superfamily||Mitochondrial Rho-like||Small GTP-binding protein domain||Small GTPase superfamily, Rab type||Elongation factor, GTP-binding domain||Small GTPase superfamily, ARF/SAR type||Signal…
ENSGALT00000039331	mRNA	-1.81537	0.000188723	-1.05892	0.000188723	ENSGALG00000023626	NTN1	protein_coding	Tissue inhibitor of metalloproteinases-like, OB-fold||Netrin module, non-TIMP type||Galactose-binding domain-like||EGF-like, laminin||Netrin domain||Laminin, N-terminal
ENSGALT00000033975	mRNA	0.268877	0.0395106	0.701365	0.000188723	ENSGALG00000006871	SLCO3A1	protein_coding	Major facilitator superfamily||Kazal domain||Major facilitator superfamily domain||Organic anion transporter polypeptide OATP
ENSGALT00000025572	mRNA	1.35565	0.000188723	-1.21353	0.00322023	ENSGALG00000015862	CA2	protein_coding	Alpha carbonic anhydrase
ENSGALT00000000496	mRNA	0.96001	0.000188723	1.20995	0.000188723	ENSGALG00000000364	STC1	protein_coding	Stanniocalcin
ENSGALT00000015678	mRNA	-2.51936	0.000188723	-1.50525	0.000188723	ENSGALG00000009626	THBS1	protein_coding	Thrombospondin, C-terminal||Epidermal growth factor-like domain||TSP type-3 repeat||Thrombospondin, type 3-like repeat||Concanavalin A-like lectin/glucanase domain||von Willebrand factor, type C||EGF-like calcium-binding domain||Thrombospondin, type 1 repeat||Laminin G domain
ENSGALT00000043485	mRNA	1.42199	0.000188723	0.515879	0.000188723	ENSGALG00000027983	TNK2	protein_coding	Mig-6 domain||Protein kinase domain||SH3 domain||Sterile alpha motif/pointed domain||Ubiquitin-associated domain/translation elongation factor EF-Ts, N-terminal||UBA-like||Protein kinase-like domain||Serine-threonine/tyrosine-protein kinase catalytic domain||Serine/threonine/dual specificity protein kinase, catalytic domain||Cdc42 binding domain like||Tyrosine-protein kinase, catalytic domain||Va…
ENSGALT00000026527	mRNA	1.27884	0.000188723	0.413857	0.000188723	ENSGALG00000016444	ODC1	protein_coding	Orn/DAP/Arg decarboxylase 2, C-terminal||Alanine racemase/group IV decarboxylase, C-terminal||Orn/DAP/Arg decarboxylase 2, N-terminal||Ornithine/DAP/Arg decarboxylase||Ornithine decarboxylase||PLP-binding barrel
ENSGALT00000037470	mRNA	0.890414	0.000188723	0.495647	0.000188723	ENSGALG00000012258	GOLGA4	protein_coding	GRIP
ENSGALT00000044592	mRNA	-1.68329	0.000188723	-0.504438	0.00214594	ENSGALG00000028242	LHPP	protein_coding	HAD-superfamily hydrolase, subfamily IIA||HAD-like domain||HAD-superfamily hydrolase, subfamily IIA, hypothetical 2
ENSGALT00000043488	mRNA	0.715897	0.00647551	0.70817	0.00670958	ENSGALG00000028037	FOS	protein_coding	AP-1 transcription factor||Basic-leucine zipper domain||Transcription factor, Skn-1-like, DNA-binding domain
ENSGALT00000013781	mRNA	2.02727	0.000188723	0.600152	0.000188723	ENSGALG00000008457	RIN2	protein_coding	Ras-association||SH2 domain||Vacuolar sorting protein 9, subgroup||Vacuolar sorting protein 9||Ubiquitin-related domain
ENSGALT00000007055	mRNA	0.781534	0.000188723	0.331915	0.00322023	ENSGALG00000004431	SAR1A	protein_coding	Small GTPase superfamily, ARF type||P-loop containing nucleoside triphosphate hydrolase||Guanine nucleotide binding protein (G-protein), alpha subunit||Small GTPase superfamily||Mitochondrial Rho-like||Small GTPase superfamily, SAR1-type||Small GTP-binding protein domain||Small GTPase superfamily, ARF/SAR type||Signal recognition particle receptor, beta subunit
ENSGALT00000017238	mRNA	0.617176	0.000188723	0.448884	0.000188723	ENSGALG00000010593	GALC	protein_coding	Glycoside hydrolase, family 59||Glycoside hydrolase superfamily
ENSGALT00000017230	mRNA	-1.01801	0.000188723	-0.77044	0.000188723	ENSGALG00000010589	FLRT2	protein_coding	Cysteine-rich flanking region, C-terminal||Fibronectin type III||Leucine-rich repeat, typical subtype||Leucine-rich repeat||Leucine-rich repeat-containing N-terminal
ENSGALT00000044668	mRNA	0.682622	0.000188723	0.502638	0.000188723	ENSGALG00000026546	STIP1	protein_coding	Tetratricopeptide TPR1||Tetratricopeptide repeat||Tetratricopeptide repeat-containing domain
ENSGALT00000037692	mRNA	0.551621	0.000188723	-0.63626	0.000188723	ENSGALG00000011439	RBMS3	protein_coding	RNA recognition motif domain
ENSGALT00000013146	mRNA	0.824867	0.000188723	-0.391329	0.00143933	ENSGALG00000008099	TRIM8	protein_coding	Zinc finger, RING-type||Zinc finger, C3HC4 RING-type
ENSGALT00000034743	mRNA	0.793274	0.0169234	0.759104	0.0217741	ENSGALG00000002536	STX2	protein_coding	Syntaxin, N-terminal domain||t-SNARE
ENSGALT00000001059	mRNA	-0.95324	0.000188723	-0.998308	0.000188723	ENSGALG00000000742	PIM1	protein_coding	Lipopolysaccharide kinase||Protein kinase-like domain||Serine/threonine/dual specificity protein kinase, catalytic domain||Serine-threonine/tyrosine-protein kinase catalytic domain||Protein kinase domain||Tyrosine-protein kinase, catalytic domain
ENSGALT00000019924	mRNA	1.14331	0.000188723	0.552838	0.000188723	ENSGALG00000012202	KBTBD2	protein_coding	BTB/Kelch-associated||Kelch-like protein, gigaxonin type||Kelch repeat type 1||BTB/POZ||BTB/POZ fold||BTB/POZ-like
ENSGALT00000001298	mRNA	-0.980853	0.000188723	-0.515725	0.000188723	ENSGALG00000000884	CXXC5	protein_coding	Zinc finger, CXXC-type
ENSGALT00000025399	mRNA	0.58476	0.000188723	1.58733	0.000188723	ENSGALG00000015749	ST3GAL5	protein_coding	Sialyltransferase||Glycosyl transferase, family 29
ENSGALT00000046191	mRNA	0.319772	0.0033547	0.424014	0.000188723	ENSGALG00000028587	TMX4	protein_coding	Thioredoxin domain||Thioredoxin-like fold
ENSGALT00000020410	mRNA	-1.03793	0.000188723	-0.619748	0.000188723	ENSGALG00000028654	NEB	protein_coding	Nebulin||Nebulin repeat
ENSGALT00000045950	mRNA	0.53524	0.000685932	-0.749839	0.000188723	ENSGALG00000012740	ADAM12	protein_coding	Peptidase M12B, ADAM/reprolysin||Epidermal growth factor-like domain||ADAM, cysteine-rich||Peptidase M12B, propeptide||Blood coagulation inhibitor, Disintegrin
ENSGALT00000010225	mRNA	0.419827	0.000188723	0.746552	0.000188723	ENSGALG00000006324	PFKFB3	protein_coding	Histidine phosphatase superfamily, clade-1||Fructose-2,6-bisphosphatase||Bifunctional 6-phosphofructo-2-kinase/fructose-2, 6-bisphosphate 2-phosphatase||Histidine phosphatase superfamily||6-phosphofructo-2-kinase||P-loop containing nucleoside triphosphate hydrolase
ENSGALT00000023770	mRNA	-0.26303	0.0281505	0.263413	0.0255117	ENSGALG00000014740	IPO11	protein_coding	Armadillo-type fold||Importin-beta, N-terminal domain
ENSGALT00000015303	mRNA	-0.991449	0.000188723	-0.398939	0.00623173	ENSGALG00000009393	CAV1	protein_coding	Caveolin
ENSGALT00000022274	mRNA	-1.26622	0.000188723	-0.273418	0.0172445	ENSGALG00000019514	CNDP2	protein_coding	Peptidase M20, dimerisation domain||Glutathione degradosome, DUG1||Peptidase M20
ENSGALT00000020704	mRNA	0.255758	0.0373702	0.318235	0.00847442	ENSGALG00000012689	KIF13A	protein_coding	Kinesin protein 1B||Kinesin motor domain||Kinesin-like||P-loop containing nucleoside triphosphate hydrolase||CAP Gly-rich domain||SMAD/FHA domain
ENSGALT00000025644	mRNA	-0.774219	0.000188723	-0.339793	0.00295897	ENSGALG00000015910	CD109	protein_coding	Terpenoid cyclases/protein prenyltransferase alpha-alpha toroid||Alpha-2-macroglobulin||Alpha-macroglobulin, receptor-binding||Alpha-2-macroglobulin, N-terminal||Alpha-2-macroglobulin, N-terminal 2||Alpha-2-macroglobulin, thiol-ester bond-forming||Alpha-macroglobulin complement component
ENSGALT00000025642	mRNA	0.766531	0.000188723	0.395684	0.0294169	ENSGALG00000015909	OSGIN2	protein_coding	-
ENSGALT00000003422	mRNA	-1.67052	0.000188723	-0.699722	0.000188723	ENSGALG00000002186	UNC45B	protein_coding	Armadillo||Armadillo-type fold||Tetratricopeptide repeat-containing domain||Tetratricopeptide repeat||UNC-45/Ring assembly protein 3
ENSGALT00000022858	mRNA	2.01282	0.000188723	0.782065	0.00952519	ENSGALG00000014124	TEC	protein_coding	Protein kinase-like domain||Serine-threonine/tyrosine-protein kinase catalytic domain||Serine/threonine/dual specificity protein kinase, catalytic domain||SH2 domain||SH3 domain||Zinc finger, Btk motif||Protein kinase domain||Pleckstrin homology domain||Variant SH3 domain||Tyrosine-protein kinase, catalytic domain
ENSGALT00000003428	mRNA	1.67692	0.000188723	0.587993	0.000188723	ENSGALG00000002192	PTPRC	protein_coding	Protein-tyrosine phosphatase, receptor/non-receptor type||Protein-tyrosine/Dual specificity phosphatase||Protein-tyrosine phosphatase-like||Protein-tyrosine phosphatase, catalytic||Fibronectin type III||Leukocyte common antigen
ENSGALT00000005766	mRNA	0.945501	0.000188723	0.300413	0.00929837	ENSGALG00000003641	KAT6A	protein_coding	Attractin||Zinc finger, FYVE/PHD-type||Zinc finger, PHD-finger||Zinc finger, PHD-type||Linker histone H1/H5, domain H15||MOZ/SAS-like protein||Acyl-CoA N-acyltransferase
ENSGALT00000022856	mRNA	-0.721454	0.000188723	-0.306679	0.00513326	ENSGALG00000014122	CYB5R3	protein_coding	Flavoprotein pyridine nucleotide cytochrome reductase||NADH:cytochrome b5 reductase (CBR)||Oxidoreductase FAD/NAD(P)-binding||Riboflavin synthase-like beta-barrel||Oxidoreductase, FAD-binding domain
ENSGALT00000001472	mRNA	0.438684	0.000188723	0.305288	0.00659285	ENSGALG00000000996	AP3D1	protein_coding	Clathrin/coatomer adaptor, adaptin-like, N-terminal||Bovine leukaemia virus receptor||Adaptor protein complex AP-3, delta subunit||Armadillo-type fold
ENSGALT00000036484	mRNA	0.476585	0.00143933	0.482691	0.000526317	ENSGALG00000016997	RB1	protein_coding	Retinoblastoma-associated protein, C-terminal||Retinoblastoma-associated protein, B-box||Cyclin-like||Retinoblastoma-associated protein, N-terminal||Retinoblastoma-associated protein, A-box
ENSGALT00000001476	mRNA	2.47583	0.000188723	1.52414	0.000188723	ENSGALG00000001000	HSPA5	protein_coding	Cell shape determining protein MreB/Mrl||Heat shock protein 70kD, C-terminal domain||Heat shock protein 70kD, peptide-binding domain||Heat shock protein 70 family
ENSGALT00000023145	mRNA	0.454777	0.0011447	0.43789	0.00158504	ENSGALG00000014321	SMIM14	protein_coding	Uncharacterised protein family, CD034/YQF4
ENSGALT00000018808	mRNA	-0.836225	0.000188723	-0.285441	0.0279594	ENSGALG00000011535	NOD1	protein_coding	Death-like domain||CARD domain||P-loop containing nucleoside triphosphate hydrolase||Leucine-rich repeat, ribonuclease inhibitor subtype||NACHT nucleoside triphosphatase
ENSGALT00000004498	mRNA	1.12422	0.000188723	0.446433	0.00952519	ENSGALG00000002854	PDZD2	protein_coding	PDZ domain
ENSGALT00000008109	mRNA	-0.375057	0.00268716	-0.30785	0.0162778	ENSGALG00000005057	ADK	protein_coding	Adenosine kinase||Ribokinase-like||Carbohydrate kinase PfkB
ENSGALT00000020569	mRNA	0.725609	0.00438548	0.935702	0.000360792	ENSGALG00000012595	AGTPBP1	protein_coding	Peptidase M14, carboxypeptidase A||ATPase, V1 complex, subunit H||Armadillo-type fold
ENSGALT00000027725	mRNA	0.532983	0.000188723	0.275695	0.0205433	ENSGALG00000017165	CUL5	protein_coding	Cullin protein, neddylation domain||Cullin, N-terminal||Cullin homology||Cullin repeat-like-containing domain
ENSGALT00000039589	mRNA	-1.33782	0.000188723	-0.667813	0.000188723	ENSGALG00000003521	TPM1	protein_coding	Tropomyosin
ENSGALT00000024267	mRNA	0.475095	0.000188723	0.351127	0.00228414	ENSGALG00000015049	AMD1	protein_coding	S-adenosylmethionine decarboxylase subgroup||S-adenosylmethionine decarboxylase, core||S-adenosylmethionine decarboxylase
ENSGALT00000010319	mRNA	1.06664	0.000188723	0.531979	0.000188723	ENSGALG00000006390	CRKL	protein_coding	SH2 domain||SH3 domain||Variant SH3 domain
ENSGALT00000025965	mRNA	0.402667	0.000685932	-0.42766	0.000841166	ENSGALG00000016116	EXT1	protein_coding	Exostosin , C-terminal||Nucleotide-diphospho-sugar transferases||Exostosin-like
ENSGALT00000004813	mRNA	1.02781	0.000188723	0.574256	0.000188723	ENSGALG00000003043	BBS2	protein_coding	Bardet-Biedl syndrome 2 protein||FG-GAP repeat||WD40-repeat-containing domain
ENSGALT00000008687	mRNA	-0.972007	0.000188723	-0.422854	0.00870816	ENSGALG00000005410	WNT5A	protein_coding	Wnt
ENSGALT00000036663	mRNA	-1.93629	0.000188723	-0.813325	0.000188723	ENSGALG00000015661	CRISPLD1	protein_coding	LCCL domain||CAP domain||Cysteine-rich secretory protein, allergen V5/Tpx-1-related
ENSGALT00000001514	mRNA	0.66992	0.000188723	0.304472	0.0213574	ENSGALG00000001025	GOLGA1	protein_coding	GRIP||Prefoldin
ENSGALT00000027267	mRNA	0.590697	0.000188723	0.461725	0.000188723	ENSGALG00000016878	TM9SF2	protein_coding	Nonaspanin (TM9SF)
ENSGALT00000004380	mRNA	0.461437	0.000188723	0.433118	0.000188723	ENSGALG00000002774	TSPAN3	protein_coding	Tetraspanin||Tetraspanin, EC2 domain||Tetraspanin/Peripherin
ENSGALT00000023722	mRNA	-1.34708	0.000188723	-0.734337	0.000188723	ENSGALG00000014711	PPAP2A	protein_coding	Phosphatidic acid phosphatase type 2/haloperoxidase
ENSGALT00000008075	mRNA	0.402316	0.0260977	-0.446763	0.0246228	ENSGALG00000005036	SH2D3C	protein_coding	Ras guanine nucleotide exchange factor domain||Ras guanine-nucleotide exchange factors catalytic domain||SH2 domain
ENSGALT00000022632	mRNA	1.43323	0.000188723	0.80786	0.000188723	ENSGALG00000013962	HBS1L	protein_coding	Translation elongation factor EFTu/EF1A, C-terminal||Elongation factor, GTP-binding domain||HBS1-like protein, N-terminal||Translation protein, beta-barrel domain||P-loop containing nucleoside triphosphate hydrolase||Translation elongation factor EFTu/EF1A, domain 2||Translation elongation factor EF1A/initiation factor IF2gamma, C-terminal
ENSGALT00000016778	mRNA	0.764217	0.000188723	-0.351749	0.0011447	ENSGALG00000010311	NAV3	protein_coding	Calponin homology domain||ATPase, AAA-type, core||P-loop containing nucleoside triphosphate hydrolase||AAA+ ATPase domain
ENSGALT00000014027	mRNA	-1.41018	0.000188723	-0.631674	0.000360792	ENSGALG00000019384	MAPK12	protein_coding	Serine/threonine/dual specificity protein kinase, catalytic domain||Protein kinase-like domain||Serine-threonine/tyrosine-protein kinase catalytic domain||Protein kinase domain||Tyrosine-protein kinase, catalytic domain||Mitogen-activated protein (MAP) kinase, p38
ENSGALT00000006768	mRNA	0.583395	0.000188723	0.351586	0.00348527	ENSGALG00000004255	SNX8	protein_coding	Phox homologous domain
ENSGALT00000010782	mRNA	2.04122	0.000188723	1.14446	0.00186934	ENSGALG00000006665	GALNT6	protein_coding	Glycosyltransferase 2-like||Nucleotide-diphospho-sugar transferases||Ricin B lectin domain
ENSGALT00000006443	mRNA	-0.307144	0.0094106	-0.271159	0.0205433	ENSGALG00000004048	PTPRS	protein_coding	Immunoglobulin subtype||Protein-tyrosine phosphatase, receptor/non-receptor type||Immunoglobulin subtype 2||Immunoglobulin I-set||Fibronectin type III||Protein-tyrosine phosphatase-like||Protein-tyrosine phosphatase, catalytic||Protein-tyrosine/Dual specificity phosphatase||Immunoglobulin-like domain
ENSGALT00000040207	mRNA	-1.80436	0.0151937	-1.75343	0.0173493	ENSGALG00000000353	DHRS7C	protein_coding	Short-chain dehydrogenase/reductase SDR||Glucose/ribitol dehydrogenase||Polyketide synthase, ketoreductase domain
ENSGALT00000018029	mRNA	-1.28176	0.000188723	-0.611959	0.00659285	ENSGALG00000011071	CLMN	protein_coding	Calponin homology domain
ENSGALT00000005875	mRNA	1.46223	0.000188723	-0.76115	0.000188723	ENSGALG00000003706	DUSP1	protein_coding	Protein-tyrosine phosphatase, receptor/non-receptor type||Dual specificity phosphatase, catalytic domain||Rhodanese-like domain||Protein-tyrosine/Dual specificity phosphatase||Protein-tyrosine phosphatase-like||Protein-tyrosine phosphatase, catalytic||Atypical dual specificity phosphatase||Mitogen-activated protein (MAP) kinase phosphatase||Dual specificity phosphatase, subgroup, catalytic domain
ENSGALT00000006920	mRNA	-0.41465	0.0155101	-0.396547	0.0284287	ENSGALG00000004338	COL18A1	protein_coding	Laminin G domain||Collagen triple helix repeat||Concanavalin A-like lectin/glucanase domain||Collagenase NC10/endostatin||C-type lectin fold
ENSGALT00000006449	mRNA	0.65147	0.000188723	0.444593	0.000188723	ENSGALG00000004052	GPR107	protein_coding	Transmembrane receptor, eukaryota
ENSGALT00000000704	mRNA	0.28588	0.0247267	-0.351115	0.00412929	ENSGALG00000013837	TBL1XR1	protein_coding	WD40 repeat||LisH dimerisation motif, subgroup||G-protein beta WD-40 repeat||LisH dimerisation motif||WD40-repeat-containing domain
ENSGALT00000007437	mRNA	0.793662	0.000188723	0.385899	0.0057535	ENSGALG00000004667	SMG7	protein_coding	Telomerase activating protein Est1
ENSGALT00000005902	mRNA	0.743711	0.000188723	0.451219	0.000188723	ENSGALG00000003719	CHD9	protein_coding	SNF2-related||Helicase, C-terminal||P-loop containing nucleoside triphosphate hydrolase||Chromo domain||Chromo domain-like||Chromo/chromo shadow domain||DEAD/DEAH box helicase domain||Helicase superfamily 1/2, ATP-binding domain
ENSGALT00000005668	mRNA	-1.71947	0.000188723	-1.09282	0.000188723	ENSGALG00000003582	SLC1A3	protein_coding	Sodium:dicarboxylate symporter
ENSGALT00000008492	mRNA	-0.814161	0.000188723	-0.447364	0.00241807	ENSGALG00000005295	BCAS3	protein_coding	Breast carcinoma amplified sequence 3||WD40 repeat
ENSGALT00000008495	mRNA	-0.620392	0.000360792	-0.326846	0.0483392	ENSGALG00000005298	ST6GALNAC6	protein_coding	Glycosyl transferase, family 29
ENSGALT00000027648	mRNA	0.976375	0.000188723	0.340462	0.0030907	ENSGALG00000017112	MTMR6	protein_coding	Myotubularin-like phosphatase domain||Protein-tyrosine phosphatase, catalytic||Protein-tyrosine phosphatase-like
ENSGALT00000014807	mRNA	0.58008	0.000188723	0.561348	0.000188723	ENSGALG00000009096	MTM1	protein_coding	Protein-tyrosine phosphatase-like||Protein-tyrosine phosphatase, catalytic||Protein-tyrosine/Dual specificity phosphatase||Myotubularin-like phosphatase domain||GRAM domain
ENSGALT00000015144	mRNA	0.404015	0.000188723	0.351868	0.000685932	ENSGALG00000009305	LBR	protein_coding	Tudor domain||Ergosterol biosynthesis ERG4/ERG24||Lamin-B receptor of TUDOR domain||Protein of unknown function DUF1295
ENSGALT00000007540	mRNA	2.0617	0.000188723	1.25956	0.000188723	ENSGALG00000004735	MAP2K3	protein_coding	Tyrosine-protein kinase, catalytic domain||Protein kinase domain||Protein kinase-like domain||Serine/threonine/dual specificity protein kinase, catalytic domain||Serine-threonine/tyrosine-protein kinase catalytic domain
ENSGALT00000045438	mRNA	-0.441234	0.0141192	-0.65815	0.000841166	ENSGALG00000027633	RASSF9	protein_coding	Ubiquitin-related domain||Ras-association
ENSGALT00000032361	mRNA	-1.57363	0.000188723	-0.342537	0.00295897	ENSGALG00000007128	SH3BGRL	protein_coding	SH3-binding, glutamic acid-rich protein||Thioredoxin-like fold
ENSGALT00000019790	mRNA	-1.98068	0.000188723	-1.01078	0.00214594	ENSGALG00000012117	STEAP3	protein_coding	Ferric reductase transmembrane component-like domain||Pyrroline-5-carboxylate reductase, catalytic, N-terminal
ENSGALT00000010491	mRNA	-0.964691	0.000188723	-2.82995	0.000188723	ENSGALG00000006491	ANKRD1	protein_coding	Ankyrin repeat-containing domain||Ankyrin repeat
ENSGALT00000026354	mRNA	0.538775	0.000188723	0.305467	0.0146547	ENSGALG00000016338	RNF139	protein_coding	Zinc finger, C3HC4 RING-type||Zinc finger, RING-type||Zinc finger, RING-CH-type
ENSGALT00000007047	mRNA	0.824906	0.000188723	0.552566	0.000188723	ENSGALG00000004425	SCAMP1	protein_coding	SCAMP
ENSGALT00000021553	mRNA	-0.324166	0.00929837	-0.565204	0.000188723	ENSGALG00000011696	JAG2	protein_coding	Notch ligand, N-terminal||Delta/Serrate/lag-2 (DSL) protein||VWC out||Epidermal growth factor-like domain||von Willebrand factor, type C||EGF-like domain, extracellular||EGF-like calcium-binding domain
ENSGALT00000021880	mRNA	-0.489494	0.000360792	-0.932144	0.000188723	ENSGALG00000013414	PDLIM3	protein_coding	ZASP||Zinc finger, LIM-type||PDZ domain
ENSGALT00000044761	mRNA	0.597433	0.000188723	-0.522968	0.000188723	ENSGALG00000005769	WEE1	protein_coding	Protein kinase domain||Tyrosine-protein kinase, catalytic domain||Serine/threonine/dual specificity protein kinase, catalytic domain||Wee1-like protein kinase||Protein kinase-like domain||Serine-threonine/tyrosine-protein kinase catalytic domain
ENSGALT00000007264	mRNA	1.24579	0.000188723	0.382722	0.000526317	ENSGALG00000004564	FAM214A	protein_coding	-
ENSGALT00000016793	mRNA	1.08985	0.000188723	-0.505807	0.000526317	ENSGALG00000010315	GTPBP2	protein_coding	Translation elongation factor EF1A/initiation factor IF2gamma, C-terminal||Elongation factor, GTP-binding domain||P-loop containing nucleoside triphosphate hydrolase||Translation protein, beta-barrel domain
ENSGALT00000010760	mRNA	1.28569	0.000188723	0.383915	0.000841166	ENSGALG00000006652	DIP2C	protein_coding	AMP-dependent synthetase/ligase
ENSGALT00000007260	mRNA	-1.75635	0.000188723	-0.381427	0.00599468	ENSGALG00000004562	HVCN1	protein_coding	Ion transport domain
ENSGALT00000044055	mRNA	1.69805	0.000188723	0.977673	0.000188723	ENSGALG00000028259	SLC39A14	protein_coding	Zinc/iron permease
ENSGALT00000007137	mRNA	-1.23104	0.000188723	0.587042	0.000188723	ENSGALG00000004481	EDA	protein_coding	Tumour necrosis factor domain||Tumour necrosis factor-like domain
ENSGALT00000026176	mRNA	0.886147	0.000188723	-1.17444	0.000188723	ENSGALG00000016234	SLA	protein_coding	SH3 domain||SH2 domain
ENSGALT00000013221	mRNA	-0.619964	0.000188723	-0.358906	0.00241807	ENSGALG00000008141	COL4A5	protein_coding	C-type lectin fold||Collagen triple helix repeat||Collagen IV, non-collagenous
ENSGALT00000013227	mRNA	1.40441	0.000188723	0.697533	0.000188723	ENSGALG00000008143	UACA	protein_coding	t-SNARE||tRNA-binding arm||Ankyrin repeat-containing domain||Ankyrin repeat||Prefoldin
ENSGALT00000037229	mRNA	-1.26968	0.000188723	-0.964467	0.000188723	ENSGALG00000012802	F13A1	protein_coding	Transglutaminase-like||Transglutaminase, N-terminal||Immunoglobulin E-set||Transglutaminase, C-terminal
ENSGALT00000039320	mRNA	-0.969926	0.0011447	-1.68333	0.000526317	ENSGALG00000006472	KCNQ1	protein_coding	Potassium channel||Potassium channel, voltage dependent, KCNQ1||Ion transport domain||Two pore domain potassium channel domain||Potassium channel, voltage dependent, KCNQ
ENSGALT00000038895	mRNA	-1.98315	0.000188723	-2.08648	0.000188723	ENSGALG00000009262	FGB	protein_coding	Fibrinogen, alpha/beta/gamma chain, C-terminal globular domain||Fibrinogen, alpha/beta/gamma chain, coiled coil domain
ENSGALT00000019179	mRNA	-0.713255	0.000188723	-0.579476	0.000188723	ENSGALG00000011744	KALRN	protein_coding	Variant SH3 domain||Spectrin/alpha-actinin||Dbl homology (DH) domain||Spectrin repeat||Immunoglobulin subtype 2||Protein kinase-like domain||Serine/threonine/dual specificity protein kinase, catalytic domain||Serine-threonine/tyrosine-protein kinase catalytic domain||Immunoglobulin subtype||SH3 domain||Immunoglobulin||Tyrosine-protein kinase, catalytic domain||Immunoglobulin V-set domain||Immunog…
ENSGALT00000015681	mRNA	-2.08995	0.000188723	-0.557856	0.00348527	ENSGALG00000009628	KCTD12	protein_coding	Potassium channel tetramerisation-type BTB domain||BTB/POZ fold||BTB/POZ-like
ENSGALT00000008552	mRNA	-0.914157	0.000188723	-0.318473	0.0110165	ENSGALG00000005330	SNCAIP	protein_coding	Ankyrin repeat-containing domain||Ankyrin repeat
ENSGALT00000023154	mRNA	0.882392	0.000188723	0.243449	0.0420066	ENSGALG00000014329	FOXJ2	protein_coding	Transcription factor, fork head
ENSGALT00000022879	mRNA	0.978516	0.000188723	0.765437	0.000188723	ENSGALG00000014140	ARFGAP3	protein_coding	-
ENSGALT00000017420	mRNA	1.52182	0.000188723	-0.602517	0.0248254	ENSGALG00000010707	GPR68	protein_coding	GPCR, rhodopsin-like, 7TM||Psychosine receptor||G protein-coupled receptor, rhodopsin-like||OGR1 sphingosylphosphorylcholine receptor
ENSGALT00000004006	mRNA	1.18067	0.000188723	0.598869	0.000188723	ENSGALG00000002540	RGS2	protein_coding	RGS domain
ENSGALT00000002464	mRNA	0.741402	0.000188723	0.380514	0.00129296	ENSGALG00000001616	CDC45	protein_coding	CDC45 family
ENSGALT00000023805	mRNA	-1.1	0.000188723	-1.21647	0.000188723	ENSGALG00000014758	ARHGAP28	protein_coding	Rho GTPase-activating protein domain||Rho GTPase activation protein
ENSGALT00000037539	mRNA	0.89069	0.000188723	0.385962	0.00870816	ENSGALG00000013793	CLOCK	protein_coding	PAS domain||PAS fold||Nuclear translocator||Myc-type, basic helix-loop-helix (bHLH) domain||PAC motif||PAS fold-3
ENSGALT00000011211	mRNA	0.302721	0.00753368	0.608946	0.000188723	ENSGALG00000006917	CHKA	protein_coding	Protein kinase-like domain||Aminoglycoside phosphotransferase||Protein of unknown function DUF227
ENSGALT00000016249	mRNA	-1.00814	0.000188723	0.544578	0.000188723	ENSGALG00000010001	EGLN3	protein_coding	Prolyl 4-hydroxylase, alpha subunit||Oxoglutarate/iron-dependent dioxygenase
ENSGALT00000013939	mRNA	0.472509	0.000188723	-0.387095	0.000685932	ENSGALG00000008557	ARL5B	protein_coding	Small GTPase superfamily||Small GTPase superfamily, SAR1-type||Mitochondrial Rho-like||Small GTPase superfamily, ARF type||P-loop containing nucleoside triphosphate hydrolase||Gtr1/RagA G protein||Guanine nucleotide binding protein (G-protein), alpha subunit||Small GTPase superfamily, ARF/SAR type||Signal recognition particle receptor, beta subunit||Small GTP-binding protein domain
ENSGALT00000016553	mRNA	1.1632	0.000188723	0.500094	0.000188723	ENSGALG00000010183	RAB21	protein_coding	Small GTPase superfamily, ARF/SAR type||Elongation factor, GTP-binding domain||Small GTPase superfamily, Rab type||Small GTP-binding protein domain||Mitochondrial Rho-like||Small GTPase superfamily||Small GTPase superfamily, Ras type||P-loop containing nucleoside triphosphate hydrolase||Ran GTPase||Gtr1/RagA G protein||Small GTPase superfamily, Rho type
ENSGALT00000043482	mRNA	0.914553	0.000188723	0.44442	0.000685932	ENSGALG00000027980	NANOS1	protein_coding	Zinc finger, nanos-type
ENSGALT00000012233	mRNA	1.20899	0.000188723	1.146	0.000188723	ENSGALG00000007565	PPP2R2B	protein_coding	WD40 repeat||Protein phosphatase 2A, regulatory subunit PR55||WD40-repeat-containing domain
ENSGALT00000002090	mRNA	-1.74921	0.000188723	-1.88242	0.000188723	ENSGALG00000001370	ADAMTS8	protein_coding	Peptidase M12B, ADAM-TS8||ADAM-TS Spacer 1||Peptidase M12B, ADAM/reprolysin||Thrombospondin, type 1 repeat||Peptidase M12B, ADAM-TS
ENSGALT00000010812	mRNA	1.43011	0.000188723	0.640747	0.000188723	ENSGALG00000006689	ABHD2	protein_coding	Alpha/beta hydrolase fold-1||AB-hydrolase YheT, putative||Alpha/Beta hydrolase fold
ENSGALT00000001289	mRNA	0.817815	0.000188723	0.265717	0.0362475	ENSGALG00000000875	PHLPP2	protein_coding	Protein phosphatase 2C (PP2C)-like domain||Leucine-rich repeat||Leucine-rich repeat, typical subtype
ENSGALT00000046181	mRNA	0.52123	0.000188723	-0.303626	0.0250174	ENSGALG00000027845	RYBP	protein_coding	Zinc finger, RanBP2-type
ENSGALT00000010819	mRNA	0.28465	0.0382133	0.429619	0.00129296	ENSGALG00000006695	BCR	protein_coding	Pleckstrin homology domain||Rho GTPase activation protein||C2 domain||Dbl homology (DH) domain||Rho GTPase-activating protein domain||Bcr-Abl oncoprotein oligomerisation
ENSGALT00000011813	mRNA	1.23557	0.000188723	0.686688	0.000188723	ENSGALG00000007296	MAFG	protein_coding	Transcription factor, Skn-1-like, DNA-binding domain||Basic-leucine zipper domain||Basic leucine zipper domain, Maf-type
ENSGALT00000015869	mRNA	0.543941	0.000188723	0.232348	0.0412737	ENSGALG00000009752	C1GALT1	protein_coding	Fringe-like||Glycosyl transferase, family 31
ENSGALT00000006394	mRNA	-2.85555	0.000188723	-1.56563	0.000188723	ENSGALG00000003521	TPM1	protein_coding	Tropomyosin
ENSGALT00000006396	mRNA	0.929553	0.000188723	0.466539	0.00374641	ENSGALG00000004017	TOR1AIP2	protein_coding	Lamina-associated polypeptide 1C
ENSGALT00000025252	mRNA	2.31633	0.000188723	1.01953	0.000188723	ENSGALG00000019201	HSPA13	protein_coding	Cell shape determining protein MreB/Mrl||Heat shock protein 70 family
ENSGALT00000003703	mRNA	-1.81573	0.000188723	-1.98049	0.000188723	ENSGALG00000002349	KRT6A	protein_coding	Keratin, type II||Intermediate filament protein||Prefoldin||Keratin, type I||STAT transcription factor, coiled coil
ENSGALT00000002654	mRNA	1.1078	0.000188723	0.229932	0.0494092	ENSGALG00000001730	DGKD	protein_coding	Pleckstrin homology domain||Protein kinase C-like, phorbol ester/diacylglycerol-binding domain||Diacylglycerol kinase, accessory domain||Sterile alpha motif, type 2||Sterile alpha motif/pointed domain||Sterile alpha motif, type 1||Diacylglycerol kinase, catalytic domain||Sterile alpha motif domain
ENSGALT00000045981	mRNA	-1.24785	0.000188723	-0.358372	0.00129296	ENSGALG00000028749	ACTG1	protein_coding	Actin family
ENSGALT00000004950	mRNA	0.459949	0.00228414	0.415463	0.00550525	ENSGALG00000003131	DGKE	protein_coding	Diacylglycerol kinase, accessory domain||Protein kinase C-like, phorbol ester/diacylglycerol-binding domain||Diacylglycerol kinase, catalytic domain
ENSGALT00000013546	mRNA	1.42039	0.000188723	0.406451	0.000360792	ENSGALG00000008322	PTPN12	protein_coding	Protein-tyrosine phosphatase-like||Protein-tyrosine phosphatase, catalytic||Protein-tyrosine/Dual specificity phosphatase||Protein-tyrosine phosphatase, receptor/non-receptor type||Protein-tyrosine phosphatase, non-receptor type-12
ENSGALT00000010969	mRNA	-0.380895	0.00129296	-0.245148	0.0388524	ENSGALG00000006780	ARL6IP1	protein_coding	Reticulon
ENSGALT00000031879	mRNA	-0.625027	0.00282283	-0.7659	0.000188723	ENSGALG00000010653	SMYD3	protein_coding	SET domain
ENSGALT00000020773	mRNA	1.97697	0.000188723	2.0279	0.000188723	ENSGALG00000012726	HSP90B1	protein_coding	Ribosomal protein S5 domain 2-type fold||Heat shock protein Hsp90 family||Heat shock protein Hsp90, N-terminal||Histidine kinase-like ATPase, C-terminal domain
ENSGALT00000025075	mRNA	0.809135	0.000188723	0.373634	0.000685932	ENSGALG00000015553	ARFGEF1	protein_coding	Armadillo-type fold||Domain of unknown function DUF1981, Sec7 associated||Sec7 domain
ENSGALT00000040590	mRNA	0.759138	0.000188723	0.268896	0.0312243	ENSGALG00000024056	CHST3	protein_coding	Carbohydrate sulfotransferase||Sulfotransferase domain||P-loop containing nucleoside triphosphate hydrolase
ENSGALT00000031871	mRNA	0.522037	0.000188723	0.273015	0.0387568	ENSGALG00000010709	AKT3	protein_coding	AGC-kinase, C-terminal||Protein kinase, C-terminal||Tyrosine-protein kinase, catalytic domain||Pleckstrin homology domain||Protein kinase domain||Serine/threonine/dual specificity protein kinase, catalytic domain||Protein kinase-like domain||Serine-threonine/tyrosine-protein kinase catalytic domain
ENSGALT00000024072	mRNA	-0.607299	0.000360792	0.313442	0.0428995	ENSGALG00000014924	POLQ	protein_coding	DNA repair Rad51/transcription factor NusA, alpha-helical||DEAD/DEAH box helicase domain||Helicase superfamily 1/2, ATP-binding domain||Ribonuclease H-like domain||DNA polymerase A||P-loop containing nucleoside triphosphate hydrolase||Helicase, C-terminal||DNA-directed DNA polymerase, family A, palm domain
ENSGALT00000008172	mRNA	2.16518	0.000188723	0.781236	0.000188723	ENSGALG00000005095	SLC25A25	protein_coding	Mitochondrial carrier protein||Graves disease carrier protein||EF-hand domain||Mitochondrial substrate/solute carrier||Mitochondrial carrier domain
ENSGALT00000020778	mRNA	2.15564	0.000188723	0.944633	0.000188723	ENSGALG00000012730	GFOD1	protein_coding	Oxidoreductase, N-terminal
ENSGALT00000006771	mRNA	2.1606	0.000188723	1.35538	0.000685932	ENSGALG00000004257	TSPAN15	protein_coding	Tetraspanin/Peripherin||Tetraspanin||Tetraspanin, EC2 domain
ENSGALT00000036915	mRNA	-1.28342	0.000360792	-1.09284	0.000188723	ENSGALG00000015252	ST3GAL6	protein_coding	Glycosyl transferase, family 29||Sialyltransferase
ENSGALT00000024476	mRNA	-0.744048	0.000188723	-0.421591	0.0011447	ENSGALG00000015164	PCSK5	protein_coding	PLAC||Peptidase S8/S53 domain||Epidermal growth factor-like domain||Insulin-like growth factor binding protein, N-terminal||Peptidase S8, subtilisin-related||Furin-like repeat||LPXTG cell wall anchor domain||Proteinase inhibitor, propeptide||Proprotein convertase, P||Galactose-binding domain-like
ENSGALT00000039072	mRNA	-0.742479	0.000188723	-0.334127	0.00172976	ENSGALG00000008620	RPL39	protein_coding	Ribosomal protein L39e domain||Ribosomal protein L39e
ENSGALT00000009287	mRNA	-0.517571	0.000188723	0.298	0.00835284	ENSGALG00000005782	GCLM	protein_coding	NADP-dependent oxidoreductase domain
ENSGALT00000001466	mRNA	1.42553	0.000188723	0.507894	0.000188723	ENSGALG00000000993	GAPVD1	protein_coding	Rho GTPase activation protein||Vacuolar sorting protein 9||Ras GTPase-activating protein||Vacuolar sorting protein 9, subgroup
ENSGALT00000013430	mRNA	-1.29788	0.000188723	-1.01814	0.000188723	ENSGALG00000008250	TBX3	protein_coding	Transcription factor, T-box||Transcription factor, T-box, region of unknown function||Transcription factor, Brachyury||p53-like transcription factor, DNA-binding
ENSGALT00000020351	mRNA	1.08761	0.000188723	0.46098	0.000188723	ENSGALG00000012449	MBD5	protein_coding	DNA-binding domain||PWWP domain||Methyl-CpG DNA binding
ENSGALT00000014301	mRNA	0.736551	0.000188723	0.587435	0.000188723	ENSGALG00000008797	WASL	protein_coding	WH2 domain||CRIB domain||WH1/EVH1 domain||Wiscott-Aldrich syndrome protein, C-terminal
ENSGALT00000031277	mRNA	-0.860644	0.000188723	-1.14619	0.000188723	ENSGALG00000019690	WDR86	protein_coding	WD40-repeat-containing domain||G-protein beta WD-40 repeat||WD40 repeat
ENSGALT00000044236	mRNA	0.734799	0.000188723	0.76979	0.000188723	ENSGALG00000027482	SNTB2	protein_coding	PDZ domain||Pleckstrin homology domain
ENSGALT00000014709	mRNA	-0.549936	0.039961	-0.677936	0.0110165	ENSGALG00000009037	SPTLC3	protein_coding	Pyridoxal phosphate-dependent transferase||Aminotransferase, class I/classII
ENSGALT00000015220	mRNA	-0.899104	0.000188723	-0.492484	0.00214594	ENSGALG00000009346	HN1L	protein_coding	-
ENSGALT00000020592	mRNA	-0.924017	0.000995718	-0.685561	0.00635099	ENSGALG00000012613	FBP1	protein_coding	Fructose-1,6-bisphosphatase class 1/Sedoheputulose-1,7-bisphosphatase||Fructose-1,6-bisphosphatase||Inositol monophosphatase
ENSGALT00000036903	mRNA	1.02547	0.000188723	0.476989	0.000188723	ENSGALG00000016443	HPCAL1	protein_coding	EF-hand domain
ENSGALT00000024611	mRNA	-2.29321	0.000188723	-2.03724	0.000188723	ENSGALG00000015253	COL8A1	protein_coding	Complement C1q protein||Tumour necrosis factor-like domain||Collagen triple helix repeat
ENSGALT00000044909	mRNA	0.69399	0.000188723	0.261316	0.0471357	ENSGALG00000028851	RAB8A	protein_coding	Ran GTPase||Gtr1/RagA G protein||P-loop containing nucleoside triphosphate hydrolase||Small GTPase superfamily, Ras type||Small GTPase superfamily, ARF type||Small GTPase superfamily, Rho type||Mitochondrial Rho-like||Small GTPase superfamily||Elongation factor, GTP-binding domain||Small GTPase superfamily, Rab type||Small GTP-binding protein domain||Small GTPase superfamily, ARF/SAR type
ENSGALT00000011968	mRNA	0.785387	0.000188723	0.343427	0.00835284	ENSGALG00000007396	TAOK3	protein_coding	Serine/threonine/dual specificity protein kinase, catalytic domain||Serine-threonine/tyrosine-protein kinase catalytic domain||Protein kinase-like domain||Tyrosine-protein kinase, catalytic domain||Protein kinase domain
ENSGALT00000020285	mRNA	-0.746187	0.000188723	-0.367538	0.000360792	ENSGALG00000012412	MTHFD1L	protein_coding	Tetrahydrofolate dehydrogenase/cyclohydrolase||Tetrahydrofolate dehydrogenase/cyclohydrolase, catalytic domain||Tetrahydrofolate dehydrogenase/cyclohydrolase, NAD(P)-binding domain||Formate-tetrahydrofolate ligase, FTHFS||P-loop containing nucleoside triphosphate hydrolase
ENSGALT00000024270	mRNA	-0.424014	0.0107927	-0.653136	0.000188723	ENSGALG00000015051	CDK19	protein_coding	Protein kinase domain||Tyrosine-protein kinase, catalytic domain||Protein kinase-like domain||Serine-threonine/tyrosine-protein kinase catalytic domain||Serine/threonine/dual specificity protein kinase, catalytic domain
ENSGALT00000001265	mRNA	-0.503971	0.00129296	-0.368023	0.0135771	ENSGALG00000000863	DYRK3	protein_coding	Serine/threonine/dual specificity protein kinase, catalytic domain||Protein kinase-like domain||Serine-threonine/tyrosine-protein kinase catalytic domain||Tyrosine-protein kinase, catalytic domain||Protein kinase domain
ENSGALT00000002271	mRNA	1.22686	0.000188723	0.362905	0.000995718	ENSGALG00000001494	NISCH	protein_coding	Leucine-rich repeat||Leucine-rich repeat, typical subtype||Phox homologous domain
ENSGALT00000004824	mRNA	0.868189	0.000188723	0.490145	0.000188723	ENSGALG00000003052	AGFG1	protein_coding	Arf GTPase activating protein
ENSGALT00000042985	mRNA	-0.405137	0.00322023	0.361109	0.00550525	ENSGALG00000026542	FAM217B	protein_coding	-
ENSGALT00000024292	mRNA	-1.14621	0.000188723	-0.484876	0.000188723	ENSGALG00000015058	PTPRD	protein_coding	Protein-tyrosine/Dual specificity phosphatase||Protein-tyrosine phosphatase, catalytic||Protein-tyrosine phosphatase-like||Fibronectin type III||Immunoglobulin-like domain||Protein-tyrosine phosphatase, receptor/non-receptor type||Immunoglobulin subtype||Immunoglobulin I-set||Immunoglobulin subtype 2
ENSGALT00000027257	mRNA	-1.71105	0.000188723	-0.392079	0.000360792	ENSGALG00000016870	TMTC4	protein_coding	Domain of unknown function DUF1736||Tetratricopeptide repeat||Tetratricopeptide TPR1||Tetratricopeptide TPR2||Tetratricopeptide repeat-containing domain
ENSGALT00000007734	mRNA	-0.995685	0.000188723	-0.895824	0.000188723	ENSGALG00000004844	SEMA6D	protein_coding	Plexin-like fold||Sema domain||Plexin
ENSGALT00000009065	mRNA	-0.61669	0.000188723	-0.281233	0.0493244	ENSGALG00000005651	KLHL36	protein_coding	Kelch repeat type 1||Kelch-like protein, gigaxonin type||BTB/Kelch-associated||BTB/POZ-like||BTB/POZ fold||BTB/POZ
ENSGALT00000022604	mRNA	-0.532764	0.00438548	-0.399194	0.0336673	ENSGALG00000013948	RASL11B	protein_coding	Small GTPase superfamily, Rho type||Ferrous iron transport protein B, N-terminal||P-loop containing nucleoside triphosphate hydrolase||Small GTPase superfamily, Ras type||Small GTPase superfamily||Mitochondrial Rho-like||Small GTP-binding protein domain||Small GTPase superfamily, Rab type
ENSGALT00000015210	mRNA	0.928782	0.000188723	-0.680611	0.0127072	ENSGALG00000009340	TRIM63	protein_coding	Zinc finger, B-box||Zinc finger, RING-type||Zinc finger, C3HC4 RING-type
ENSGALT00000036640	mRNA	0.892796	0.000188723	0.383241	0.000188723	ENSGALG00000015869	WWP1	protein_coding	WW domain||HECT||C2 domain
ENSGALT00000040572	mRNA	-0.737584	0.000188723	-1.44383	0.000188723	ENSGALG00000024047	MYCL	protein_coding	Myc-type, basic helix-loop-helix (bHLH) domain||Transcription regulator Myc||Transcription regulator Myc, N-terminal
ENSGALT00000039669	mRNA	-1.00869	0.000188723	-0.445866	0.000188723	ENSGALG00000005974	COL6A1	protein_coding	Protein of unknown function DUF1194||Collagen triple helix repeat||von Willebrand factor, type A
ENSGALT00000004734	mRNA	0.311968	0.00918359	-0.342467	0.00412929	ENSGALG00000002991	ARID5B	protein_coding	ARID DNA-binding domain
ENSGALT00000045057	mRNA	-0.367047	0.017133	0.392227	0.00476361	ENSGALG00000027932	ANKRD32	protein_coding	Ankyrin repeat||BRCT domain||Ankyrin repeat-containing domain
ENSGALT00000020916	mRNA	0.828313	0.000188723	0.397313	0.000995718	ENSGALG00000012823	TRIM24	protein_coding	Zinc finger, PHD-type||Zinc finger, B-box||B-box, C-terminal||Zinc finger, PHD-finger||Bromodomain||Zinc finger, FYVE/PHD-type
ENSGALT00000020914	mRNA	-0.869059	0.000188723	-0.510125	0.000188723	ENSGALG00000012821	TUBB2B	protein_coding	Gamma tubulin||Tubulin/FtsZ, GTPase domain||Misato Segment II tubulin-like domain||Alpha tubulin||Tubulin/FtsZ, 2-layer sandwich domain||Epsilon tubulin||Tubulin/FtsZ, C-terminal||Delta tubulin||Tubulin||Beta tubulin
ENSGALT00000036585	mRNA	0.694161	0.000188723	-0.42047	0.0116998	ENSGALG00000016774	NPAS2	protein_coding	Myc-type, basic helix-loop-helix (bHLH) domain||Nuclear translocator||PAC motif||PAS fold-3||PAS domain||PAS fold
ENSGALT00000011564	mRNA	-0.562525	0.000188723	-0.85748	0.000188723	ENSGALG00000007140	NRP1	protein_coding	Concanavalin A-like lectin/glucanase domain||MAM domain||Galactose-binding domain-like||Neuropilin-1, C-terminal||CUB domain||Coagulation factor 5/8 C-terminal type domain||Neuropilin
ENSGALT00000023022	mRNA	0.290567	0.0474691	0.883317	0.000188723	ENSGALG00000014236	ATP8A1	protein_coding	P-type ATPase||P-type ATPase, subfamily IV||P-type ATPase, A domain||P-type ATPase, cytoplasmic domain N||HAD-like domain
ENSGALT00000045334	mRNA	-1.26898	0.000188723	-0.832623	0.000188723	ENSGALG00000028048	PTN	protein_coding	Midkine heparin-binding growth factor||Pleiotrophin/Midkine, N-terminal domain||Pleiotrophin/Midkine disulphide-rich domain||Pleiotrophin/Midkine, C-terminal domain
ENSGALT00000008716	mRNA	-1.55549	0.000188723	-0.794049	0.000188723	ENSGALG00000005426	FREM1	protein_coding	C-type lectin fold||Cadherin-like||Na-Ca exchanger/integrin-beta4||C-type lectin
ENSGALT00000043904	mRNA	0.547779	0.000188723	-0.39055	0.00587424	ENSGALG00000027027	FBXL7	protein_coding	F-box domain||Leucine-rich repeat, cysteine-containing subtype
ENSGALT00000022511	mRNA	1.39127	0.0357756	1.77748	0.0106755	ENSGALG00000013882	MXD1	protein_coding	Myc-type, basic helix-loop-helix (bHLH) domain
ENSGALT00000011201	mRNA	1.75053	0.000188723	0.65702	0.000188723	ENSGALG00000006912	CPEB3	protein_coding	RNA recognition motif domain
ENSGALT00000022519	mRNA	1.02054	0.000188723	0.33414	0.00975951	ENSGALG00000013889	RNMT	protein_coding	S-adenosyl-L-methionine-dependent methyltransferase||mRNA (guanine-N(7))-methyltransferase domain||mRNA (guanine-N(7))-methyltransferase||Methyltransferase type 11
ENSGALT00000008397	mRNA	-2.00869	0.000188723	-0.689881	0.00451034	ENSGALG00000005226	MYOZ1	protein_coding	Myozenin
ENSGALT00000008827	mRNA	-0.285249	0.0181922	-0.36522	0.00129296	ENSGALG00000005499	IL17RD	protein_coding	Toll/interleukin-1 receptor homology (TIR) domain||SEFIR||Fibronectin type III
ENSGALT00000036292	mRNA	-0.443163	0.00400276	-0.537125	0.000188723	ENSGALG00000002016	PRKCD	protein_coding	Protein kinase domain||Protein kinase C, delta/epsilon/eta/theta types||C2 domain||Serine/threonine/dual specificity protein kinase, catalytic domain||Serine-threonine/tyrosine-protein kinase catalytic domain||Protein kinase-like domain||Protein kinase, C-terminal||AGC-kinase, C-terminal||Protein kinase C-like, phorbol ester/diacylglycerol-binding domain||Tyrosine-protein kinase, catalytic domain…
ENSGALT00000015309	mRNA	-0.57465	0.000188723	-0.324616	0.00412929	ENSGALG00000009398	TES	protein_coding	Zinc finger, LIM-type||PET domain
ENSGALT00000040107	mRNA	-1.25171	0.000188723	-2.04623	0.000188723	ENSGALG00000023876	PRKCQ	protein_coding	Protein kinase C, delta/epsilon/eta/theta types||Protein kinase domain||C2 domain||Protein kinase-like domain||Serine-threonine/tyrosine-protein kinase catalytic domain||Serine/threonine/dual specificity protein kinase, catalytic domain||Tyrosine-protein kinase, catalytic domain||Protein kinase C-like, phorbol ester/diacylglycerol-binding domain||AGC-kinase, C-terminal||Protein kinase, C-terminal…
ENSGALT00000040104	mRNA	-0.411943	0.000188723	0.299538	0.00670958	ENSGALG00000012121	RCN1	protein_coding	EF-hand domain
ENSGALT00000004426	mRNA	-1.46595	0.000188723	-0.290509	0.00741646	ENSGALG00000002797	PGD	protein_coding	6-phosphogluconate dehydrogenase, C-terminal-like||6-phosphogluconate dehydrogenase, decarboxylating||6-phosphogluconate dehydrogenase, NADP-binding||6-phosphogluconate dehydrogenase, C-terminal
ENSGALT00000032809	mRNA	1.20442	0.000188723	0.489809	0.000188723	ENSGALG00000015184	TLE4	protein_coding	WD40-repeat-containing domain||Groucho/TLE, N-terminal Q-rich domain||WD40 repeat||Groucho/transducin-like enhancer
ENSGALT00000012144	mRNA	-2.05349	0.000188723	-1.62456	0.000188723	ENSGALG00000007511	ITGB2	protein_coding	Integrin beta subunit, N-terminal||Integrin beta subunit, cytoplasmic domain||Integrin beta subunit||Plexin-like fold||Integrin beta subunit, tail||von Willebrand factor, type A
ENSGALT00000019010	mRNA	0.598411	0.000188723	0.274685	0.0132442	ENSGALG00000011637	TCP1	protein_coding	GroEL-like apical domain||Chaperonin Cpn60/TCP-1||Chaperonin Cpn60||Chaperone tailless complex polypeptide 1 (TCP-1)
ENSGALT00000015276	mRNA	1.07226	0.000188723	0.29896	0.0110165	ENSGALG00000009379	SEC62	protein_coding	Translocation protein Sec62||ABC transporter type 1, transmembrane domain
ENSGALT00000026617	mRNA	-1.39018	0.000188723	-1.01154	0.000188723	ENSGALG00000016500	FKBP1B	protein_coding	Peptidyl-prolyl cis-trans isomerase, FKBP-type, domain
ENSGALT00000026340	mRNA	0.638108	0.000188723	0.495115	0.000188723	ENSGALG00000016329	AGPAT5	protein_coding	Phospholipid/glycerol acyltransferase
ENSGALT00000026348	mRNA	-0.435779	0.00186934	-0.833112	0.000188723	ENSGALG00000016333	MTSS1	protein_coding	WH2 domain||IMD/I-BAR domain
ENSGALT00000021562	mRNA	-0.710434	0.000526317	-1.33143	0.000188723	ENSGALG00000013200	GABBR2	protein_coding	GPCR, family 3||Periplasmic binding protein-like I||GPCR, family 3, gamma-aminobutyric acid receptor, type B1||Extracellular ligand-binding receptor||GPCR, family 3, gamma-aminobutyric acid receptor, type B2||GPCR, family 3, C-terminal
ENSGALT00000014903	mRNA	-1.20778	0.000188723	-0.328465	0.00587424	ENSGALG00000009152	ATRNL1	protein_coding	Plexin-like fold||Plexin||CUB domain||EGF-like, laminin||Epidermal growth factor-like domain||EGF-like domain, extracellular||C-type lectin fold||C-type lectin
ENSGALT00000015453	mRNA	-1.03389	0.000188723	-0.740963	0.000188723	ENSGALG00000009491	RAD51B	protein_coding	P-loop containing nucleoside triphosphate hydrolase||DNA helicase, DnaB-like, C-terminal||Circadian clock protein KaiC/DNA repair protein RadA||DNA recombination and repair protein Rad51, C-terminal||DNA repair Rad51/transcription factor NusA, alpha-helical||DNA recombination and repair protein, RecA-like||DNA recombination and repair protein RecA-like, ATP-binding domain||AAA+ ATPase domain
ENSGALT00000009011	mRNA	-2.26924	0.000188723	-1.65299	0.000188723	ENSGALG00000005616	ARSI	protein_coding	Alkaline-phosphatase-like, core domain||Sulfatase
ENSGALT00000013309	mRNA	-1.05658	0.000188723	-0.311923	0.00998985	ENSGALG00000008179	NT5C2	protein_coding	HAD-superfamily hydrolase, subfamily IG, 5'-nucleotidase||Purine 5'-nucleotidase||HAD-like domain
ENSGALT00000015454	mRNA	2.51302	0.000188723	0.802984	0.00228414	ENSGALG00000009492	DNAJB9	protein_coding	DnaJ domain
ENSGALT00000021968	mRNA	-1.21116	0.000188723	-0.280892	0.0280557	ENSGALG00000013483	NAA40	protein_coding	GNAT domain||Acyl-CoA N-acyltransferase
ENSGALT00000000811	mRNA	-0.647589	0.000188723	-0.343067	0.00348527	ENSGALG00000000581	DDX42	protein_coding	DEAD/DEAH box helicase domain||Helicase, C-terminal||RNA helicase, DEAD-box type, Q motif||Helicase superfamily 1/2, ATP-binding domain||P-loop containing nucleoside triphosphate hydrolase
ENSGALT00000043729	mRNA	0.861533	0.000188723	0.360503	0.0337597	ENSGALG00000008163	PSME4	protein_coding	Protein of unknown function DUF3437||Armadillo-type fold||HEAT
ENSGALT00000019352	mRNA	0.500262	0.000188723	0.398102	0.000360792	ENSGALG00000011869	KIAA1109	protein_coding	Fragile site-associated protein, C-terminal
ENSGALT00000004573	mRNA	-1.92231	0.000188723	-0.750448	0.0011447	ENSGALG00000002898	ALPK2	protein_coding	MHCK/EF2 kinase||Protein kinase-like domain
ENSGALT00000027753	mRNA	-0.87453	0.000188723	-0.459328	0.000188723	ENSGALG00000017180	DYNC2H1	protein_coding	AAA+ ATPase domain||Dynein heavy chain, domain-1||P-loop containing nucleoside triphosphate hydrolase||ATPase, dynein-related, AAA domain||Dynein heavy chain, domain-2||Dynein heavy chain domain||tRNA-binding arm
ENSGALT00000043264	mRNA	-1.26908	0.000188723	-0.530274	0.0188143	ENSGALG00000027786	SOCS3	protein_coding	SH2 domain||SOCS protein, C-terminal
ENSGALT00000032601	mRNA	1.31504	0.000188723	0.450617	0.000995718	ENSGALG00000009740	RASGRP1	protein_coding	Protein kinase C-like, phorbol ester/diacylglycerol-binding domain||EF-hand domain||Ras guanine-nucleotide exchange factors catalytic domain||Diacylglycerol/phorbol-ester binding||Ras guanine nucleotide exchange factor domain
ENSGALT00000006090	mRNA	0.486407	0.0486824	-0.566365	0.0415557	ENSGALG00000003837	ADCY7	protein_coding	Adenylate cyclase-like||Nucleotide cyclase||Adenylyl cyclase class-3/4/guanylyl cyclase
ENSGALT00000033739	mRNA	1.19032	0.000188723	0.442058	0.0011447	ENSGALG00000004288	HDAC4	protein_coding	Histone deacetylase superfamily||Histone deacetylase domain||Histone deacetylase class II, eukaryotic||Histone deacetylase, glutamine rich N-terminal domain
ENSGALT00000004103	mRNA	-0.880605	0.000188723	-0.261048	0.046963	ENSGALG00000002605	MRPL17	protein_coding	Ribosomal protein L17
ENSGALT00000037239	mRNA	0.328793	0.00717933	0.415168	0.000526317	ENSGALG00000012799	RREB1	protein_coding	Zinc finger, C2H2-like||Zinc finger, C2H2
ENSGALT00000033354	mRNA	-0.553973	0.000188723	-0.323699	0.00374641	ENSGALG00000006038	TGFBR3	protein_coding	Zona pellucida domain
ENSGALT00000027647	mRNA	0.443878	0.000188723	0.282572	0.0197336	ENSGALG00000017111	NUPL1	protein_coding	-
ENSGALT00000011353	mRNA	0.710736	0.000995718	0.48352	0.0267773	ENSGALG00000007018	SLC26A11	protein_coding	STAS domain||Sulphate transporter
ENSGALT00000023839	mRNA	0.407196	0.000188723	0.262625	0.0220882	ENSGALG00000014775	SREK1	protein_coding	RNA recognition motif domain
ENSGALT00000022251	mRNA	0.476303	0.000188723	0.756775	0.000188723	ENSGALG00000013685	EDRF1	protein_coding	-
ENSGALT00000002475	mRNA	0.94397	0.000188723	0.355551	0.00200771	ENSGALG00000001619	ATG16L1	protein_coding	WD40-repeat-containing domain||G-protein beta WD-40 repeat||Autophagy-related protein 16||WD40 repeat||STAT transcription factor, coiled coil
ENSGALT00000027575	mRNA	-1.62829	0.000188723	-0.551172	0.000526317	ENSGALG00000017072	N4BP2L1	protein_coding	Zeta toxin domain||P-loop containing nucleoside triphosphate hydrolase
ENSGALT00000023830	mRNA	-1.5767	0.000188723	-0.457093	0.000526317	ENSGALG00000014770	EPB41L3	protein_coding	FERM adjacent (FA)||Ubiquitin-related domain||SAB domain||FERM domain||Band 4.1 protein||FERM, N-terminal||FERM, C-terminal PH-like domain||Band 4.1, C-terminal||FERM central domain||Ezrin/radixin/moesin like||Band 4.1 domain
ENSGALT00000027574	mRNA	0.947167	0.000188723	0.497755	0.000188723	ENSGALG00000017071	N4BP2L2	protein_coding	P-loop containing nucleoside triphosphate hydrolase||Zeta toxin domain
ENSGALT00000005246	mRNA	0.765689	0.000188723	0.867042	0.000188723	ENSGALG00000003311	FGFR1	protein_coding	Immunoglobulin||Immunoglobulin-like domain||Tyrosine-protein kinase, catalytic domain||Fibroblast growth factor receptor family||Immunoglobulin I-set||Protein kinase domain||Immunoglobulin subtype 2||Serine-threonine/tyrosine-protein kinase catalytic domain||Protein kinase-like domain||Serine/threonine/dual specificity protein kinase, catalytic domain||Immunoglobulin subtype
ENSGALT00000012907	mRNA	-1.82006	0.000188723	-1.68202	0.000188723	ENSGALG00000007945	CRYAB	protein_coding	Alpha-crystallin, N-terminal||HSP20-like chaperone||Alpha crystallin/Hsp20 domain||Alpha crystallin/Heat shock protein
ENSGALT00000030996	mRNA	1.81317	0.000188723	0.54638	0.000995718	ENSGALG00000022909	PTPN3	protein_coding	FERM, C-terminal PH-like domain||Protein-tyrosine/Dual specificity phosphatase||Protein-tyrosine phosphatase-like||Protein-tyrosine phosphatase, catalytic||FERM, N-terminal||Ubiquitin-related domain||PDZ domain||FERM domain||Protein-tyrosine phosphatase, receptor/non-receptor type||FERM central domain||Band 4.1 domain||Ezrin/radixin/moesin like||Protein-tyrosine phosphatase, non-receptor type-3, …
ENSGALT00000007092	mRNA	0.312787	0.00488559	0.256791	0.0236206	ENSGALG00000004455	USP34	protein_coding	Ubiquitin specific protease domain||Peptidase C19, ubiquitin carboxyl-terminal hydrolase||Armadillo-type fold
ENSGALT00000044648	mRNA	0.728971	0.000188723	0.856152	0.000188723	ENSGALG00000010361	MBNL1	protein_coding	Zinc finger, CCCH-type
ENSGALT00000043593	mRNA	-0.307524	0.0349198	-1.30541	0.000188723	ENSGALG00000027655	TRABD2B	protein_coding	Superantigen toxin, C-terminal
ENSGALT00000005801	mRNA	-0.291983	0.0110165	0.3226	0.00268716	ENSGALG00000003661	SETX	protein_coding	P-loop containing nucleoside triphosphate hydrolase
ENSGALT00000021345	mRNA	-1.01472	0.000188723	-0.754462	0.000188723	ENSGALG00000013071	CALD1	protein_coding	Caldesmon/lymphocyte specific protein||Caldesmon
ENSGALT00000005804	mRNA	1.1258	0.000188723	0.675846	0.000188723	ENSGALG00000003662	SPEN	protein_coding	Spen paralogue and orthologue SPOC, C-terminal||RNA recognition motif domain||SPOC like C-terminal domain||Spen paralogue/orthologue C-terminal, metazoa
ENSGALT00000017325	mRNA	1.81822	0.000188723	0.443338	0.0109085	ENSGALG00000010649	CNST	protein_coding	-
ENSGALT00000039564	mRNA	-1.33035	0.000188723	-0.773195	0.000526317	ENSGALG00000023689	ASS1	protein_coding	Argininosuccinate synthase
ENSGALT00000015871	mRNA	1.09786	0.000188723	0.664659	0.000188723	ENSGALG00000009754	HK2	protein_coding	Hexokinase, C-terminal||Hexokinase||Hexokinase, N-terminal
ENSGALT00000010800	mRNA	-1.90593	0.000188723	-0.430681	0.00706197	ENSGALG00000006680	EHHADH	protein_coding	3-hydroxyacyl-CoA dehydrogenase, NAD binding||Crotonase superfamily||ClpP/crotonase-like domain||6-phosphogluconate dehydrogenase, C-terminal-like||3-hydroxyacyl-CoA dehydrogenase, C-terminal
ENSGALT00000007073	mRNA	-1.46508	0.000188723	-1.67624	0.000188723	ENSGALG00000004445	SLC13A3	protein_coding	Sodium/sulphate symporter||Citrate transporter-like domain
ENSGALT00000015818	mRNA	-0.752829	0.00882681	-1.81011	0.000188723	ENSGALG00000009719	PCDH10	protein_coding	Cadherin||Cadherin, N-terminal||Cadherin-like
ENSGALT00000017745	mRNA	2.45525	0.000188723	0.547392	0.000360792	ENSGALG00000010910	RAPGEF5	protein_coding	Ras guanine-nucleotide exchange factors catalytic domain||Ras guanine nucleotide exchange factor domain||Ubiquitin-related domain||DEP domain||Ras-like guanine nucleotide exchange factor, N-terminal
ENSGALT00000025711	mRNA	2.23745	0.000188723	0.293316	0.026293	ENSGALG00000015954	GEM	protein_coding	Mitochondrial Rho-like||Small GTPase superfamily||Ferrous iron transport protein B, N-terminal||Small GTPase superfamily, Ras type||P-loop containing nucleoside triphosphate hydrolase||Small GTPase superfamily, Rho type||Small GTPase superfamily, Rab type||Small GTPase superfamily, GEM/REM/Rad||Small GTP-binding protein domain
ENSGALT00000007893	mRNA	0.451429	0.00348527	0.631473	0.000188723	ENSGALG00000004934	CDC25A	protein_coding	Rhodanese-like domain||M-phase inducer phosphatase
ENSGALT00000013051	mRNA	-1.16159	0.000188723	-0.499072	0.0174587	ENSGALG00000008043	CORO2B	protein_coding	Domain of unknown function DUF1899||WD40 repeat||WD40-repeat-containing domain||Domain of unknown function DUF1900
ENSGALT00000002840	mRNA	0.770831	0.000188723	0.452187	0.000360792	ENSGALG00000001837	ORAI2	protein_coding	Calcium release-activated calcium channel protein
ENSGALT00000005941	mRNA	-0.480839	0.000995718	0.291729	0.0451397	ENSGALG00000003745	NECAP2	protein_coding	Adaptin ear-binding coat-associated protein 1 NECAP-1
ENSGALT00000025883	mRNA	0.676342	0.000188723	0.634415	0.000188723	ENSGALG00000016066	ATP6V1C1	protein_coding	ATPase, V1 complex, subunit C
ENSGALT00000014275	mRNA	0.843615	0.000188723	0.380794	0.00241807	ENSGALG00000008778	SPRED2	protein_coding	WH1/EVH1 domain||Sprouty
ENSGALT00000014276	mRNA	0.36938	0.000685932	0.305047	0.00706197	ENSGALG00000008779	ACTR2	protein_coding	Actin family
ENSGALT00000004947	mRNA	0.327736	0.0463243	0.384638	0.0169234	ENSGALG00000003129	RAB11FIP1	protein_coding	C2 domain||Rab-binding domain FIP-RBD
ENSGALT00000010972	mRNA	-1.18928	0.000188723	-0.352032	0.0011447	ENSGALG00000006783	PLOD2	protein_coding	Prolyl 4-hydroxylase, alpha subunit||Nucleotide-diphospho-sugar transferases||Oxoglutarate/iron-dependent dioxygenase
ENSGALT00000012888	mRNA	1.68736	0.000188723	0.362218	0.0221935	ENSGALG00000007932	TRAF6	protein_coding	TRAF-like||Zinc finger, C3HC4 RING-type||Zinc finger, TRAF-type||Zinc finger, RING-type||MATH||TNF receptor-associated factor TRAF
ENSGALT00000020766	mRNA	1.26694	0.000188723	0.34726	0.00438548	ENSGALG00000012720	NUP153	protein_coding	Zinc finger, RanBP2-type||Retro-transposon transporting, conserved site||Nucleoporin, Nup153-like
ENSGALT00000024594	mRNA	-1.28379	0.000188723	-2.29174	0.000188723	ENSGALG00000015241	SNAI2	protein_coding	Zinc finger, C2H2-like||Zinc finger, C2H2
ENSGALT00000029195	mRNA	-2.33672	0.000188723	-1.92418	0.000188723	ENSGALG00000011635	TFCP2L1	protein_coding	CP2 transcription factor||Sterile alpha motif/pointed domain
ENSGALT00000007969	mRNA	-2.08371	0.00623173	-1.39549	0.00200771	ENSGALG00000004969	TIMP4	protein_coding	Netrin domain||Tissue inhibitor of metalloproteinases-like, OB-fold||Proteinase inhibitor I35, tissue inhibitor of metalloproteinase
ENSGALT00000043131	mRNA	1.50814	0.000188723	0.428439	0.0220882	ENSGALG00000028977	CCNT1	protein_coding	-
ENSGALT00000020168	mRNA	-0.994948	0.000188723	-0.372274	0.00741646	ENSGALG00000012345	UST	protein_coding	P-loop containing nucleoside triphosphate hydrolase||Sulfotransferase||Galactose-3-O-sulfotransferase
ENSGALT00000024449	mRNA	-1.90332	0.000188723	-1.25838	0.000188723	ENSGALG00000015152	BOC	protein_coding	Fibronectin type III||Immunoglobulin subtype||Immunoglobulin||Immunoglobulin I-set||Immunoglobulin-like domain||Immunoglobulin subtype 2
ENSGALT00000014474	mRNA	-0.914112	0.000188723	-0.807176	0.000188723	ENSGALG00000008901	PTGFR	protein_coding	GPCR, rhodopsin-like, 7TM||Prostaglandin F receptor||Prostanoid receptor||G protein-coupled receptor, rhodopsin-like||Thromboxane receptor||7TM GPCR, serpentine receptor class xa (Srxa)
ENSGALT00000024442	mRNA	-0.478715	0.024924	-0.743454	0.000841166	ENSGALG00000015147	ALDH1A1	protein_coding	Aldehyde/histidinol dehydrogenase||Aldehyde dehydrogenase domain
ENSGALT00000036592	mRNA	0.479965	0.000188723	0.419777	0.000188723	ENSGALG00000016751	TMEM131	protein_coding	Protein of unknown function DUF3651, TMEM131
ENSGALT00000024447	mRNA	1.61474	0.000188723	1.47312	0.000188723	ENSGALG00000015151	B4GALT6	protein_coding	Nucleotide-diphospho-sugar transferases||Beta-1,4-galactosyltransferase||Galactosyltransferase, C-terminal
ENSGALT00000013447	mRNA	-0.502894	0.0174587	-0.423679	0.0170242	ENSGALG00000008266	COL4A6	protein_coding	C-type lectin fold||Collagen IV, non-collagenous||Collagen triple helix repeat
ENSGALT00000009271	mRNA	-1.78582	0.000188723	-0.738644	0.000360792	ENSGALG00000005772	BOK	protein_coding	Blc2 family||Bcl2-like
ENSGALT00000045191	mRNA	-1.09985	0.00812274	-0.746419	0.0361536	ENSGALG00000028417	H2A-VIII	protein_coding	Histone-fold||Histone core||Transcription factor CBF/NF-Y/archaeal histone||Histone H2A
ENSGALT00000007631	mRNA	-0.611997	0.000188723	-0.523308	0.000188723	ENSGALG00000004779	PTGES2	protein_coding	Glutathione S-transferase, C-terminal-like||Glutathione S-transferase, C-terminal||Glutaredoxin||Thioredoxin-like fold
ENSGALT00000020586	mRNA	1.19266	0.000188723	0.454588	0.000526317	ENSGALG00000012608	DAPK1	protein_coding	Protein kinase domain||Lipopolysaccharide kinase||Protein kinase-like domain||Serine-threonine/tyrosine-protein kinase catalytic domain||Serine/threonine/dual specificity protein kinase, catalytic domain||Ankyrin repeat||Tyrosine-protein kinase, catalytic domain||P-loop containing nucleoside triphosphate hydrolase||Ankyrin repeat-containing domain
ENSGALT00000020295	mRNA	1.87193	0.000188723	1.82231	0.000188723	ENSGALG00000012415	PDIA4	protein_coding	Protein disulphide-isomerase A4||Calsequestrin||Protein disulphide isomerase||Thioredoxin-like fold||Disulphide isomerase||Thioredoxin domain
ENSGALT00000020294	mRNA	0.932971	0.000188723	0.522301	0.0011447	ENSGALG00000012414	GNPNAT1	protein_coding	Acyl-CoA N-acyltransferase||GNAT domain
ENSGALT00000005018	mRNA	1.51927	0.000188723	0.716589	0.000188723	ENSGALG00000003168	MTMR12	protein_coding	Protein-tyrosine phosphatase-like||Myotubularin-associated
ENSGALT00000007417	mRNA	1.20676	0.000188723	0.465222	0.000995718	ENSGALG00000004655	SMURF1	protein_coding	WW domain||HECT||C2 domain
ENSGALT00000027807	mRNA	1.38151	0.000188723	0.589572	0.000188723	ENSGALG00000017202	FAM76B	protein_coding	-
ENSGALT00000038341	mRNA	1.36549	0.000188723	0.463124	0.000841166	ENSGALG00000011258	ATP2B1	protein_coding	P-type ATPase||Cation-transporting P-type ATPase, C-terminal||P-type ATPase, cytoplasmic domain N||Plasma membrane calcium transporting P-type ATPase, C-terminal||Cation-transporting P-type ATPase, N-terminal||P-type ATPase, A domain||P-type ATPase, subfamily IIB||HAD-like domain
ENSGALT00000039716	mRNA	0.489941	0.000188723	0.332225	0.00158504	ENSGALG00000002805	LMAN1	protein_coding	Legume-like lectin||Concanavalin A-like lectin/glucanase domain
ENSGALT00000004545	mRNA	0.52496	0.000360792	0.536467	0.000360792	ENSGALG00000002882	BNIP1	protein_coding	Sec20
ENSGALT00000010371	mRNA	-0.260731	0.0317161	-0.429413	0.000526317	ENSGALG00000006425	SLC6A6	protein_coding	Sodium:neurotransmitter symporter, taurine||Sodium:neurotransmitter symporter
ENSGALT00000010372	mRNA	1.10681	0.000188723	0.551197	0.000188723	ENSGALG00000006426	PAK2	protein_coding	Protein kinase-like domain||Wiscott-Aldrich syndrome protein, C-terminal||Serine/threonine/dual specificity protein kinase, catalytic domain||Serine-threonine/tyrosine-protein kinase catalytic domain||CRIB domain||Protein kinase domain||Tyrosine-protein kinase, catalytic domain
ENSGALT00000036606	mRNA	0.334609	0.0103313	0.450883	0.000526317	ENSGALG00000016056	AZIN1	protein_coding	Alanine racemase/group IV decarboxylase, C-terminal||Orn/DAP/Arg decarboxylase 2, N-terminal||Orn/DAP/Arg decarboxylase 2, C-terminal||Ornithine/DAP/Arg decarboxylase||Ornithine decarboxylase||PLP-binding barrel
ENSGALT00000010015	mRNA	0.959744	0.000188723	0.448409	0.000188723	ENSGALG00000006205	GTF2B	protein_coding	Transcription factor TFIIB||Transcription factor TFIIB, cyclin-like domain||Cyclin, N-terminal||Cyclin-like||Zinc finger, TFIIB-type
ENSGALT00000043867	mRNA	0.967552	0.000188723	0.35329	0.00501294	ENSGALG00000025858	LUZP1	protein_coding	-
ENSGALT00000027247	mRNA	-2.02676	0.000188723	-0.796445	0.000188723	ENSGALG00000016867	ITGBL1	protein_coding	EGF-like domain, extracellular||Epidermal growth factor-like domain
ENSGALT00000008013	mRNA	1.32898	0.000188723	0.565742	0.000188723	ENSGALG00000005004	SAMD8	protein_coding	Sterile alpha motif domain||Sterile alpha motif, type 2||Sterile alpha motif, type 1||Sterile alpha motif/pointed domain
ENSGALT00000043862	mRNA	0.290689	0.0112455	0.481828	0.000188723	ENSGALG00000028530	PRKACB	protein_coding	Tyrosine-protein kinase, catalytic domain||Protein kinase domain||AGC-kinase, C-terminal||Serine-threonine/tyrosine-protein kinase catalytic domain||Serine/threonine/dual specificity protein kinase, catalytic domain||Protein kinase-like domain
ENSGALT00000028007	mRNA	-1.27398	0.000188723	-0.661095	0.000188723	ENSGALG00000017331	GDPD5	protein_coding	PLC-like phosphodiesterase, TIM beta/alpha-barrel domain||Glycerophosphodiester phosphodiesterase domain
ENSGALT00000024624	mRNA	-0.472144	0.000188723	-0.389927	0.000188723	ENSGALG00000015258	DCBLD2	protein_coding	Galactose-binding domain-like||CUB domain||LCCL domain||Coagulation factor 5/8 C-terminal type domain
ENSGALT00000013841	mRNA	0.492031	0.000188723	0.311401	0.0159541	ENSGALG00000008496	VPS18	protein_coding	Clathrin, heavy chain/VPS, 7-fold repeat||Pep3/Vps18/deep orange||UVR domain
ENSGALT00000020905	mRNA	1.01432	0.000188723	0.518658	0.000188723	ENSGALG00000012814	PXDC1	protein_coding	Phox homologous domain
ENSGALT00000006981	mRNA	0.774771	0.000188723	0.632491	0.000188723	ENSGALG00000004377	XPO1	protein_coding	CRM1 C-terminal domain||Exportin-1/Importin-beta-like||Armadillo-type fold||Importin-beta, N-terminal domain
ENSGALT00000006863	mRNA	-1.55856	0.000188723	-0.456199	0.000188723	ENSGALG00000004310	TTYH3	protein_coding	Tweety
ENSGALT00000008709	mRNA	-0.600218	0.000188723	-0.550021	0.000188723	ENSGALG00000005422	PDLIM1	protein_coding	PDZ domain||Zinc finger, LIM-type||ZASP
ENSGALT00000043918	mRNA	0.947386	0.000188723	0.40781	0.000360792	ENSGALG00000029095	PDZD8	protein_coding	Domain of unknown function DUF2404||Protein kinase C-like, phorbol ester/diacylglycerol-binding domain||PDZ domain
ENSGALT00000009653	mRNA	-0.862701	0.000188723	-0.321784	0.00228414	ENSGALG00000006000	ADAMTS2	protein_coding	Peptidase M12B, ADAM-TS||Peptidase M12B, ADAM-TS2||Thrombospondin, type 1 repeat||Peptidase M12B, propeptide||PLAC||ADAM-TS Spacer 1||Peptidase M12B, ADAM/reprolysin
ENSGALT00000023059	mRNA	-0.912376	0.000188723	-0.725109	0.000188723	ENSGALG00000014258	LIMCH1	protein_coding	Smooth muscle protein/calponin||Calponin/LIMCH1||Calponin homology domain||Zinc finger, LIM-type
ENSGALT00000009128	mRNA	-1.85781	0.000188723	-2.18877	0.000188723	ENSGALG00000005692	CRISPLD2	protein_coding	LCCL domain||CAP domain||Cysteine-rich secretory protein, allergen V5/Tpx-1-related
ENSGALT00000022505	mRNA	-1.18043	0.000188723	-0.355602	0.00706197	ENSGALG00000013878	PCYOX1	protein_coding	Prenylcysteine oxidase||Prenylcysteine lyase||Amine oxidase
ENSGALT00000018826	mRNA	0.672055	0.000188723	0.268988	0.0255117	ENSGALG00000011543	SDAD1	protein_coding	SDA1 domain||Armadillo-type fold||Uncharacterised domain NUC130/133, N-terminal
ENSGALT00000018820	mRNA	-0.968923	0.000188723	-0.679909	0.000188723	ENSGALG00000011541	BIN1	protein_coding	Variant SH3 domain||Amphiphysin 2||BAR domain||Amphiphysin||SH3 domain
ENSGALT00000022508	mRNA	0.403952	0.00513326	0.389534	0.00695033	ENSGALG00000013880	CEP192	protein_coding	PapD-like
ENSGALT00000013654	mRNA	-0.315093	0.0363343	0.292943	0.0434688	ENSGALG00000008381	TMEM237	protein_coding	-
ENSGALT00000008839	mRNA	0.659184	0.000188723	0.285221	0.0131424	ENSGALG00000005508	SETD2	protein_coding	SET domain||AWS domain||Post-SET domain||WW domain||SRI, Set2 Rpb1 interacting
ENSGALT00000011427	mRNA	-0.51033	0.000188723	-0.489645	0.000995718	ENSGALG00000007054	TBC1D16	protein_coding	Rab-GTPase-TBC domain
ENSGALT00000009494	mRNA	-0.644394	0.000188723	-0.59938	0.000188723	ENSGALG00000005901	PCMTD2	protein_coding	S-adenosyl-L-methionine-dependent methyltransferase||Protein-L-isoaspartate(D-aspartate) O-methyltransferase
ENSGALT00000042880	mRNA	0.497576	0.00438548	-0.635688	0.000685932	ENSGALG00000028487	FZD8	protein_coding	GPCR, family 2-like||Frizzled protein
ENSGALT00000000626	mRNA	1.27478	0.000188723	0.889599	0.000188723	ENSGALG00000003081	SUCO	protein_coding	SUN domain||Galactose-binding domain-like
ENSGALT00000000627	mRNA	-1.72854	0.000188723	-0.465869	0.000188723	ENSGALG00000000461	MRC2	protein_coding	C-type lectin fold||Ricin B lectin domain||Type-2 ice-structuring protein||Fibronectin, type II, collagen-binding||Herpesvirus UL45-like||C-type lectin||Kringle-like fold
ENSGALT00000003399	mRNA	0.81053	0.000188723	0.332633	0.00463897	ENSGALG00000002169	PLEKHB2	protein_coding	Pleckstrin homology domain
ENSGALT00000011898	mRNA	1.1477	0.000188723	0.367642	0.0094106	ENSGALG00000007357	BCL6	protein_coding	BTB/POZ||BTB/POZ fold||Zinc finger, C2H2-like||BTB/POZ-like||Zinc finger, C2H2
ENSGALT00000018177	mRNA	-1.17652	0.000188723	-0.683714	0.0162778	ENSGALG00000011145	TRIL	protein_coding	Fibronectin type III||Leucine-rich repeat, typical subtype||Leucine-rich repeat||Leucine-rich repeat-containing N-terminal
ENSGALT00000014350	mRNA	0.911635	0.000188723	-0.463702	0.0496698	ENSGALG00000008830	BMP2	protein_coding	Cystine-knot cytokine||Inhibin, alpha subunit||Transforming growth factor-beta, N-terminal||Transforming growth factor-beta, C-terminal
ENSGALT00000017501	mRNA	-1.29199	0.024924	-1.34383	0.0180955	ENSGALG00000010762	OPN3	protein_coding	GPCR, rhodopsin-like, 7TM||Opsin||G protein-coupled receptor, rhodopsin-like
ENSGALT00000045297	mRNA	-2.02987	0.000188723	-0.320883	0.0404345	ENSGALG00000028580	C15orf48	protein_coding	-
ENSGALT00000001717	mRNA	-0.478851	0.000685932	-0.421909	0.00241807	ENSGALG00000001143	ETS1	protein_coding	Ets domain||Pointed domain||Transforming protein C-ets||Sterile alpha motif/pointed domain
ENSGALT00000004610	mRNA	-1.08113	0.000188723	-0.380373	0.0104493	ENSGALG00000002921	LANCL1	protein_coding	LanC-like protein, eukaryotic||Six-hairpin glycosidase-like||Lanthionine synthetase C-like
ENSGALT00000021571	mRNA	0.851128	0.000188723	0.625548	0.000526317	ENSGALG00000013205	ETNK1	protein_coding	Protein kinase-like domain||Aminoglycoside phosphotransferase||Protein of unknown function DUF227
ENSGALT00000000518	mRNA	1.29484	0.000188723	0.986454	0.000188723	ENSGALG00000000378	SLC25A37	protein_coding	Mitochondrial substrate/solute carrier||Mitochondrial carrier domain||Mitochondrial carrier protein
ENSGALT00000013337	mRNA	-1.46241	0.000188723	-0.983416	0.000188723	ENSGALG00000008188	TRIM36	protein_coding	Zinc finger, RING-type||B-box, C-terminal||Zinc finger, B-box||SPRY domain||B30.2/SPRY domain||Concanavalin A-like lectin/glucanase domain||Fibronectin type III
ENSGALT00000018312	mRNA	1.526	0.000188723	0.355439	0.00525661	ENSGALG00000011226	ANKRD28	protein_coding	Ankyrin repeat||Ankyrin repeat-containing domain
ENSGALT00000019682	mRNA	0.803407	0.000188723	0.656585	0.000188723	ENSGALG00000012050	TNRC6B	protein_coding	UBA-like||Argonaute hook domain
ENSGALT00000012088	mRNA	1.82821	0.000188723	0.414522	0.00400276	ENSGALG00000007479	SLC25A28	protein_coding	Mitochondrial substrate/solute carrier||Mitochondrial carrier domain
ENSGALT00000035958	mRNA	0.539636	0.0150878	0.462655	0.0497588	ENSGALG00000014891	ITGA1	protein_coding	FG-GAP repeat||Integrin alpha-2||Translation release factor pelota||eRF1 domain 1/Pelota-like||Integrin alpha chain||eRF1 domain 2||Integrin alpha beta-propellor||50S ribosomal protein L30e-like||eRF1 domain 3||von Willebrand factor, type A
ENSGALT00000012083	mRNA	0.369352	0.00682896	0.317434	0.0221935	ENSGALG00000007474	PCYT1A	protein_coding	Cytidyltransferase-like domain||Nucleic acid-binding, OB-fold
ENSGALT00000018316	mRNA	0.728999	0.000188723	0.331762	0.00361776	ENSGALG00000011228	WARS	protein_coding	S15/NS1, RNA-binding||Tryptophan-tRNA ligase||WHEP-TRS||Aminoacyl-tRNA synthetase, class Ic
ENSGALT00000011424	mRNA	-1.22636	0.000188723	-0.932168	0.000188723	ENSGALG00000007053	FAM43A	protein_coding	PTB/PI domain
ENSGALT00000021996	mRNA	0.961333	0.000188723	0.244855	0.0294169	ENSGALG00000013505	SYNE1	protein_coding	Spectrin/alpha-actinin||Calponin homology domain||Spectrin repeat||KASH domain||Concanavalin A-like lectin/glucanase domain
ENSGALT00000009552	mRNA	0.414356	0.000188723	0.256974	0.0246228	ENSGALG00000005935	EVI5	protein_coding	Signal recognition particle, SRP54 subunit, helical bundle||Rab-GTPase-TBC domain
ENSGALT00000032638	mRNA	-0.966506	0.000188723	-0.65619	0.000188723	ENSGALG00000013239	NES	protein_coding	Intermediate filament protein
ENSGALT00000034428	mRNA	-1.42072	0.000360792	-1.89223	0.000685932	ENSGALG00000004270	ALDH1A2	protein_coding	Aldehyde/histidinol dehydrogenase||Aldehyde dehydrogenase domain
ENSGALT00000016420	mRNA	0.61192	0.000188723	0.326601	0.026293	ENSGALG00000010096	MBIP	protein_coding	-
ENSGALT00000017913	mRNA	-1.31223	0.000188723	-0.716206	0.000188723	ENSGALG00000011000	TARBP1	protein_coding	Alpha/beta knot methyltransferases||tRNA/rRNA methyltransferase, SpoU type||Armadillo-type fold
ENSGALT00000014649	mRNA	-1.75543	0.000995718	-1.02447	0.0200363	ENSGALG00000009002	CPED1	protein_coding	Plectin repeat
ENSGALT00000018959	mRNA	1.58682	0.000188723	0.476857	0.00682896	ENSGALG00000011609	ABTB2	protein_coding	Histone-fold||Ankyrin repeat-containing domain||BTB/POZ-like||Ankyrin repeat||BTB/POZ||BTB/POZ fold
ENSGALT00000013116	mRNA	1.29543	0.000188723	0.634431	0.000188723	ENSGALG00000008081	PIK3CG	protein_coding	C2 domain||Protein kinase-like domain||Phosphatidylinositol 3-kinase Ras-binding (PI3K RBD) domain||Phosphatidylinositol 3-/4-kinase, catalytic domain||Phosphatidylinositol 3-kinase, C2 domain||Armadillo-type fold||Phosphoinositide 3-kinase, accessory (PIK) domain||Ubiquitin-related domain
ENSGALT00000014487	mRNA	-0.547997	0.000188723	-0.40135	0.00438548	ENSGALG00000008909	USP13	protein_coding	Zinc finger, UBP-type||Ubiquitinyl hydrolase||Ubiquitin specific protease domain||UBA-like||Ubiquitin-associated domain/translation elongation factor EF-Ts, N-terminal||Ubiquitin-associated/translation elongation factor EF1B, N-terminal, eukaryote||Peptidase C19, ubiquitin carboxyl-terminal hydrolase
ENSGALT00000000548	mRNA	-0.477601	0.00214594	-0.350101	0.0321108	ENSGALG00000000402	LOXL2	protein_coding	SRCR-like domain||SRCR domain||Lysyl oxidase
ENSGALT00000016515	mRNA	-0.952217	0.000188723	-0.327169	0.00905951	ENSGALG00000010158	KANK1	protein_coding	Ankyrin repeat-containing domain||Kank N-terminal motif||Ankyrin repeat
ENSGALT00000017356	mRNA	0.391088	0.000526317	0.319903	0.00587424	ENSGALG00000010668	WWC2	protein_coding	WW domain||C2 domain
ENSGALT00000003093	mRNA	0.397623	0.000188723	0.858714	0.000188723	ENSGALG00000001986	VCP	protein_coding	CDC48 domain 2-like||ATPase, AAA-type, core||CDC48, N-terminal subdomain||DNA helicase, Holliday junction RuvB type, N-terminal||Aspartate decarboxylase-like domain||AAA+ ATPase domain||AAA ATPase, CDC48 family||P-loop containing nucleoside triphosphate hydrolase||ATPase, dynein-related, AAA domain||CDC48, domain 2||Vps4 oligomerisation, C-terminal
ENSGALT00000026409	mRNA	0.370413	0.000685932	0.613704	0.000188723	ENSGALG00000016373	ATAD2	protein_coding	P-loop containing nucleoside triphosphate hydrolase||Bromodomain||ATPase, AAA-type, core||AAA+ ATPase domain||IstB-like ATP-binding protein
ENSGALT00000017359	mRNA	-1.77711	0.000188723	-0.496205	0.000995718	ENSGALG00000010669	TDP1	protein_coding	Tyrosyl-DNA phosphodiesterase I
ENSGALT00000015333	mRNA	-1.15675	0.000188723	-0.549298	0.000188723	ENSGALG00000009414	FAM198B	protein_coding	-
ENSGALT00000024049	mRNA	2.11113	0.000188723	0.900825	0.0208454	ENSGALG00000014912	HSPB3	protein_coding	HSP20-like chaperone||Alpha crystallin/Hsp20 domain||Alpha crystallin/Heat shock protein
ENSGALT00000005954	mRNA	-1.19114	0.000188723	-0.349238	0.0107927	ENSGALG00000003750	PLCG1	protein_coding	Variant SH3 domain||Phospholipase C, phosphoinositol-specific, EF-hand-like||Phospholipase C, phosphatidylinositol-specific , X domain||EF-hand domain||Phosphatidylinositol-4, 5-bisphosphate phosphodiesterase gamma||Phospholipase C, phosphatidylinositol-specific, Y domain||Pleckstrin homology domain||Phosphoinositide phospholipase C family||C2 domain||PLC-like phosphodiesterase, TIM beta/alpha-ba…
ENSGALT00000015848	mRNA	1.5019	0.000188723	0.87662	0.0282467	ENSGALG00000009738	CTBP2	protein_coding	D-isomer specific 2-hydroxyacid dehydrogenase, NAD-binding domain||D-isomer specific 2-hydroxyacid dehydrogenase, catalytic domain
ENSGALT00000015849	mRNA	-0.685324	0.0057535	-0.646286	0.00952519	ENSGALG00000009739	AMIGO2	protein_coding	Cysteine-rich flanking region, C-terminal||Immunoglobulin-like domain||Immunoglobulin V-set domain||Immunoglobulin subtype 2||Leucine-rich repeat||Leucine-rich repeat, typical subtype||Immunoglobulin subtype
ENSGALT00000030455	mRNA	-1.50431	0.000188723	-1.00934	0.000188723	ENSGALG00000015089	GAP43	protein_coding	Neuromodulin gap junction N-terminal||IQ motif, EF-hand binding site||Neuromodulin (GAP-43), C-terminal||Neuromodulin (GAP-43)
ENSGALT00000015841	mRNA	1.14114	0.000188723	-0.949235	0.000188723	ENSGALG00000009732	PCDH18	protein_coding	Cadherin, N-terminal||Cadherin||Cadherin-like
ENSGALT00000030459	mRNA	-0.804938	0.000188723	-0.950074	0.000188723	ENSGALG00000015087	LSAMP	protein_coding	Immunoglobulin||Immunoglobulin I-set||Immunoglobulin subtype 2||Immunoglobulin-like domain||Immunoglobulin V-set domain||Immunoglobulin subtype
ENSGALT00000017779	mRNA	-0.597438	0.000188723	0.374675	0.00438548	ENSGALG00000010930	STK39	protein_coding	Protein kinase domain||Tyrosine-protein kinase, catalytic domain||Serine/threonine-protein kinase OSR1/WNK, CCT domain||Serine/threonine/dual specificity protein kinase, catalytic domain||Protein kinase-like domain||Serine-threonine/tyrosine-protein kinase catalytic domain
ENSGALT00000006374	mRNA	0.873987	0.000188723	0.567272	0.000188723	ENSGALG00000004001	LARP1	protein_coding	RNA-binding protein Lupus La||Protein of unknown function DM15
ENSGALT00000013063	mRNA	0.791	0.000188723	0.436406	0.000188723	ENSGALG00000008051	MTMR3	protein_coding	Zinc finger, FYVE-related||Protein-tyrosine phosphatase, catalytic||Protein-tyrosine phosphatase-like||Myotubularin-like phosphatase domain||Zinc finger, FYVE/PHD-type||FYVE zinc finger
ENSGALT00000034280	mRNA	0.932011	0.000188723	0.754836	0.000188723	ENSGALG00000004984	SECISBP2L	protein_coding	Ribosomal protein L7Ae/L30e/S12e/Gadd45||50S ribosomal protein L30e-like
ENSGALT00000010908	mRNA	0.742768	0.000188723	0.475771	0.00186934	ENSGALG00000006749	WDR37	protein_coding	WD40 repeat||G-protein beta WD-40 repeat||WD40-repeat-containing domain
ENSGALT00000030073	mRNA	-0.380524	0.000685932	-0.470764	0.000188723	ENSGALG00000017179	PDGFD	protein_coding	Cystine-knot cytokine||PDGF/VEGF domain||CUB domain
ENSGALT00000001473	mRNA	0.940223	0.000188723	0.343365	0.00998985	ENSGALG00000000997	GJC1	protein_coding	Connexin||Gap junction protein, cysteine-rich domain||Gap junction alpha-6 protein (Cx45)||Connexin, N-terminal
ENSGALT00000036568	mRNA	0.834987	0.000188723	0.232596	0.0362475	ENSGALG00000016808	RANBP2	protein_coding	Tetratricopeptide repeat||Nup358/RanBP2 E3 ligase domain||Zinc finger, RanBP2-type||Tetratricopeptide repeat-containing domain||Cyclophilin-like domain||Ran binding domain||Cyclophilin-type peptidyl-prolyl cis-trans isomerase domain
ENSGALT00000006599	mRNA	1.37823	0.000188723	0.723255	0.000188723	ENSGALG00000004150	MYO1E	protein_coding	Myosin tail 2||SH3 domain||P-loop containing nucleoside triphosphate hydrolase||IQ motif, EF-hand binding site||Myosin head, motor domain
ENSGALT00000018170	mRNA	0.769428	0.000360792	-0.802666	0.000526317	ENSGALG00000011141	ITGB6	protein_coding	EGF-like domain, extracellular||Integrin beta subunit, N-terminal||Integrin beta subunit, cytoplasmic domain||Integrin beta subunit, tail||Plexin-like fold||Integrin beta subunit||von Willebrand factor, type A
ENSGALT00000006110	mRNA	0.689374	0.00129296	0.576682	0.00695033	ENSGALG00000003845	MKNK2	protein_coding	Lipopolysaccharide kinase||Protein kinase-like domain||Serine-threonine/tyrosine-protein kinase catalytic domain||Serine/threonine/dual specificity protein kinase, catalytic domain||Tyrosine-protein kinase, catalytic domain||Protein kinase domain
ENSGALT00000009861	mRNA	0.403938	0.00241807	0.334809	0.0143284	ENSGALG00000006108	FAM122B	protein_coding	-
ENSGALT00000028346	mRNA	-1.1958	0.000188723	-0.476612	0.00241807	ENSGALG00000017644	COTL1	protein_coding	Actin-depolymerising factor homology domain
ENSGALT00000015999	mRNA	0.541372	0.000188723	0.323899	0.00717933	ENSGALG00000009840	TBK1	protein_coding	Serine/threonine/dual specificity protein kinase, catalytic domain||Serine-threonine/tyrosine-protein kinase catalytic domain||Protein kinase-like domain||Tyrosine-protein kinase, catalytic domain||Protein kinase domain
ENSGALT00000037398	mRNA	-0.824198	0.000188723	-0.825518	0.000360792	ENSGALG00000014829	RSPO3	protein_coding	Thrombospondin, type 1 repeat||Furin-like repeat||Insulin-like growth factor binding protein, N-terminal
ENSGALT00000006770	mRNA	-0.824734	0.000188723	-0.649233	0.000188723	ENSGALG00000004256	DHRS3	protein_coding	Short-chain dehydrogenase/reductase SDR||Polysaccharide biosynthesis protein, CapD-like domain||Glucose/ribitol dehydrogenase||Polyketide synthase, ketoreductase domain
ENSGALT00000024450	mRNA	-1.92818	0.000188723	-0.750195	0.000188723	ENSGALG00000000939	CDON	protein_coding	Immunoglobulin||Immunoglobulin I-set||Immunoglobulin subtype 2||Immunoglobulin-like domain||Immunoglobulin subtype||Fibronectin type III
ENSGALT00000013458	mRNA	1.83917	0.000188723	0.494577	0.000188723	ENSGALG00000008269	ZC3H6	protein_coding	Zinc finger, CCCH-type
ENSGALT00000004848	mRNA	-0.425779	0.00241807	-0.367628	0.0131424	ENSGALG00000003071	OGFOD1	protein_coding	Oxoglutarate/iron-dependent oxygenase, C-terminal degradation domain||Prolyl 4-hydroxylase, alpha subunit
ENSGALT00000005135	mRNA	-0.300267	0.00741646	0.251979	0.0220882	ENSGALG00000003248	SUB1	protein_coding	ssDNA-binding transcriptional regulator||Transcriptional coactivator p15 (PC4)
ENSGALT00000036925	mRNA	-0.47485	0.000188723	-1.69169	0.000188723	ENSGALG00000016403	ID2	protein_coding	Myc-type, basic helix-loop-helix (bHLH) domain
ENSGALT00000009461	mRNA	1.33194	0.000188723	0.45999	0.000841166	ENSGALG00000005885	DGCR14	protein_coding	Nuclear protein DGCR14
ENSGALT00000006026	mRNA	0.607659	0.000188723	0.261231	0.0296139	ENSGALG00000003799	USP4	protein_coding	Ubiquitin specific protease domain||Ubiquitin-related domain||Peptidase C19, ubiquitin-specific peptidase, DUSP domain||Peptidase C19, ubiquitin carboxyl-terminal hydrolase
ENSGALT00000003527	mRNA	1.17517	0.000188723	0.316076	0.00635099	ENSGALG00000021631	AGO3	protein_coding	Stem cell self-renewal protein Piwi||PAZ domain||Ribonuclease H-like domain||Domain of unknown function DUF1785
ENSGALT00000028126	mRNA	0.229098	0.0460442	0.315905	0.00374641	ENSGALG00000017436	ARL6IP5	protein_coding	Major facilitator superfamily domain||Prenylated rab acceptor PRA1
ENSGALT00000036246	mRNA	0.488926	0.000188723	-0.329664	0.00322023	ENSGALG00000006097	PLXNA1	protein_coding	IPT domain||Plexin||Plexin, cytoplasmic RasGAP domain||Immunoglobulin E-set||Plexin-like fold||Sema domain||Rho GTPase activation protein
ENSGALT00000039709	mRNA	1.28181	0.000188723	1.06738	0.000188723	ENSGALG00000005460	SLCO4A1	protein_coding	Major facilitator superfamily||Kazal domain||Major facilitator superfamily domain||Organic anion transporter polypeptide OATP
ENSGALT00000004499	mRNA	-2.17713	0.000188723	-1.3367	0.000188723	ENSGALG00000002855	SARDH	protein_coding	FAD dependent oxidoreductase||Glycine cleavage T-protein/YgfZ, C-terminal domain||Glycine cleavage T-protein, C-terminal barrel domain||Glycine cleavage T-protein-like, N-terminal
ENSGALT00000005141	mRNA	1.67391	0.000188723	0.790749	0.000188723	ENSGALG00000003251	DNAJA4	protein_coding	HSP40/DnaJ peptide-binding||DnaJ domain||Chaperone DnaJ, C-terminal||Heat shock protein DnaJ, cysteine-rich domain
ENSGALT00000040399	mRNA	-0.795124	0.000188723	-0.308708	0.0182965	ENSGALG00000023975	SLC25A39	protein_coding	Mitochondrial carrier protein||Mitochondrial carrier domain||Mitochondrial substrate/solute carrier
ENSGALT00000024901	mRNA	-0.321048	0.0287143	0.294532	0.0385692	ENSGALG00000015438	MPZL1	protein_coding	Immunoglobulin subtype||Myelin P0 protein related||Immunoglobulin V-set, subgroup||Immunoglobulin V-set domain||Immunoglobulin-like domain
ENSGALT00000036630	mRNA	-1.04462	0.000188723	-0.872305	0.000188723	ENSGALG00000015926	RUNX1T1	protein_coding	NHR2-like||Myeloid transforming gene on chromosome 8 (MTG8)||TAFH/NHR1||Eight-Twenty-One||Zinc finger, MYND-type
ENSGALT00000024769	mRNA	0.748999	0.000188723	0.446854	0.000526317	ENSGALG00000015348	ALCAM	protein_coding	Immunoglobulin subtype||CD80-like, immunoglobulin C2-set||Immunoglobulin V-set, subgroup||Immunoglobulin V-set domain||Immunoglobulin-like domain||Immunoglobulin C1-set
ENSGALT00000027230	mRNA	1.54035	0.000188723	0.493896	0.000526317	ENSGALG00000016854	LIG4	protein_coding	DNA ligase, ATP-dependent, C-terminal||DNA ligase, ATP-dependent||DNA ligase IV domain||DNA ligase, ATP-dependent, central||DNA ligase, ATP-dependent, N-terminal||BRCT domain||Nucleic acid-binding, OB-fold
ENSGALT00000013858	mRNA	0.835973	0.000188723	0.290008	0.00952519	ENSGALG00000008507	THOC2	protein_coding	THO complex, subunitTHOC2, C-terminal||THO complex, subunitTHOC2, N-terminal
ENSGALT00000013589	mRNA	0.436754	0.000188723	0.45555	0.000188723	ENSGALG00000008348	PDIA3	protein_coding	Thioredoxin-like fold||Disulphide isomerase||Thioredoxin domain||Calsequestrin||Protein disulphide isomerase
ENSGALT00000004992	mRNA	1.71479	0.000188723	0.88289	0.000188723	ENSGALG00000003154	TXNDC11	protein_coding	Thioredoxin domain||Thioredoxin-like fold
ENSGALT00000013581	mRNA	0.642077	0.000188723	0.396918	0.00670958	ENSGALG00000008341	FURIN	protein_coding	Proprotein convertase, P||Galactose-binding domain-like||Peptidase S8/S53 domain||Insulin-like growth factor binding protein, N-terminal||Proteinase inhibitor, propeptide||Furin-like repeat||Peptidase S8, subtilisin-related
ENSGALT00000024638	mRNA	-0.614346	0.000188723	-0.3717	0.00463897	ENSGALG00000015264	PPIP5K2	protein_coding	Histidine phosphatase superfamily||Histidine phosphatase superfamily, clade-2
ENSGALT00000011500	mRNA	1.51548	0.000188723	0.468113	0.000188723	ENSGALG00000007100	MEF2A	protein_coding	Holliday junction regulator protein family C-terminal||Transcription factor, MADS-box
ENSGALT00000011502	mRNA	0.592758	0.000188723	0.644865	0.000188723	ENSGALG00000007102	MLEC	protein_coding	Malectin
ENSGALT00000044251	mRNA	-1.85716	0.000188723	-1.32329	0.000188723	ENSGALG00000025822	CYP1B1	protein_coding	Cytochrome P450, E-class, group I||Cytochrome P450, B-class||Cytochrome P450, E-class, group IV||Cytochrome P450
ENSGALT00000009136	mRNA	-0.610541	0.000188723	0.350599	0.0218796	ENSGALG00000005695	CHEK2	protein_coding	SMAD/FHA domain||Protein kinase domain||Forkhead-associated (FHA) domain||Tyrosine-protein kinase, catalytic domain||Serine-threonine/tyrosine-protein kinase catalytic domain||Protein kinase-like domain||Serine/threonine/dual specificity protein kinase, catalytic domain
ENSGALT00000009138	mRNA	1.01844	0.000188723	-0.450418	0.00905951	ENSGALG00000005696	ABHD6	protein_coding	Alpha/beta hydrolase fold-1||Lipase, N-terminal||NDRG||Alpha/Beta hydrolase fold
ENSGALT00000009723	mRNA	-1.91683	0.000188723	-0.242699	0.0409893	ENSGALG00000006037	MCM2	protein_coding	P-loop containing nucleoside triphosphate hydrolase||ATPase, dynein-related, AAA domain||Mini-chromosome maintenance, DNA-dependent ATPase||Magnesium chelatase, ChlI subunit||ATPase, AAA-3||DNA replication licensing factor Mcm2||Nucleic acid-binding, OB-fold
ENSGALT00000006971	mRNA	-2.19837	0.000188723	-0.886516	0.000188723	ENSGALG00000004370	MAP2K6	protein_coding	Protein kinase domain||Tyrosine-protein kinase, catalytic domain||Serine-threonine/tyrosine-protein kinase catalytic domain||Protein kinase-like domain||Serine/threonine/dual specificity protein kinase, catalytic domain
ENSGALT00000004266	mRNA	0.610969	0.000188723	0.300639	0.00870816	ENSGALG00000002706	XRN1	protein_coding	5'-3' exoribonuclease 1||Putative 5-3 exonuclease
ENSGALT00000008286	mRNA	-0.461053	0.000188723	-0.485204	0.000188723	ENSGALG00000005160	VMP1	protein_coding	-
ENSGALT00000012507	mRNA	-2.46953	0.000188723	-0.572642	0.00599468	ENSGALG00000007716	SLC37A4	protein_coding	Major facilitator superfamily domain||Major facilitator superfamily
ENSGALT00000018765	mRNA	-1.98318	0.000188723	-1.2659	0.000188723	ENSGALG00000011511	CKB	protein_coding	ATP:guanido phosphotransferase, catalytic domain||ATP:guanido phosphotransferase, N-terminal
ENSGALT00000022662	mRNA	-0.801262	0.000188723	-0.940047	0.000188723	ENSGALG00000013987	EYA4	protein_coding	EYA domain||HAD-like domain
ENSGALT00000004669	mRNA	-1.44735	0.000188723	-1.81153	0.000188723	ENSGALG00000002955	ADAMTSL2	protein_coding	Thrombospondin, type 1 repeat||Peptidase M12B, ADAM-TS||ADAM-TS Spacer 1||PLAC
ENSGALT00000004660	mRNA	0.23805	0.0444079	0.313457	0.00635099	ENSGALG00000002948	TXNL1	protein_coding	PITH domain||Galactose-binding domain-like||Thioredoxin domain||Thioredoxin-like fold
ENSGALT00000011430	mRNA	1.60152	0.000188723	-0.322688	0.00387647	ENSGALG00000007056	KLF6	protein_coding	Zinc finger, C2H2-like||Zinc finger, C2H2
ENSGALT00000018362	mRNA	1.00484	0.0149768	1.13827	0.000841166	ENSGALG00000011254	SATB1	protein_coding	Homeobox domain||Homeodomain-like||CUT domain||Lambda repressor-like, DNA-binding domain
ENSGALT00000020801	mRNA	-1.81507	0.000188723	-1.40496	0.000188723	ENSGALG00000012747	NEDD9	protein_coding	Serine rich protein interaction||SH3 domain||CAS family, DUF3513||Variant SH3 domain
ENSGALT00000039801	mRNA	0.711812	0.000188723	0.514843	0.000188723	ENSGALG00000007307	USP7	protein_coding	Peptidase C19, ubiquitin carboxyl-terminal hydrolase||TRAF-like||MATH||ICP0-binding domain of Ubiquitin-specific protease 7||Ubiquitin specific protease domain
ENSGALT00000013683	mRNA	1.51102	0.000188723	0.44146	0.00228414	ENSGALG00000008399	ANKRD12	protein_coding	Ankyrin repeat||Ankyrin repeat-containing domain
ENSGALT00000014106	mRNA	-0.542635	0.000188723	-0.778725	0.000188723	ENSGALG00000008661	CYR61	protein_coding	Thrombospondin, type 1 repeat||Cystine knot, C-terminal||Glycoprotein hormone subunit beta, cystine knot||IGFBP-related, CNN||von Willebrand factor, type C
ENSGALT00000045442	mRNA	-0.9597	0.000188723	-1.32766	0.000188723	ENSGALG00000029140	CRABP2	protein_coding	Cytosolic fatty-acid binding||Calycin-like||Lipocalin/cytosolic fatty-acid binding domain
ENSGALT00000043639	mRNA	-2.60298	0.000188723	-1.79679	0.000188723	ENSGALG00000025862	TMEM26	protein_coding	Transmembrane protein 26
ENSGALT00000027690	mRNA	0.724581	0.000188723	0.526498	0.00882681	ENSGALG00000017145	MPHOSPH8	protein_coding	Ankyrin repeat-containing domain||Chromo domain||Chromo domain-like||Chromo/chromo shadow domain||Ankyrin repeat
ENSGALT00000012955	mRNA	0.792792	0.000188723	0.285704	0.0143284	ENSGALG00000007978	UBE2H	protein_coding	Ubiquitin-conjugating enzyme/RWD-like||Ubiquitin-conjugating enzyme E2
ENSGALT00000044669	mRNA	-2.53133	0.000188723	-3.32098	0.000188723	ENSGALG00000026005	DIO2	protein_coding	Iodothyronine deiodinase
ENSGALT00000019566	mRNA	-2.44725	0.000188723	-0.73258	0.000188723	ENSGALG00000011994	SYNPO2	protein_coding	PDZ domain
ENSGALT00000009730	mRNA	-3.51247	0.000188723	-1.31665	0.000188723	ENSGALG00000006041	BNC1	protein_coding	Zinc finger, C2H2||Zinc finger, C2H2-like
ENSGALT00000036142	mRNA	-0.60301	0.000188723	-0.274659	0.016705	ENSGALG00000022565	IDH2	protein_coding	Isocitrate dehydrogenase NADP-dependent||Isopropylmalate dehydrogenase-like domain
ENSGALT00000011752	mRNA	0.445777	0.000188723	-0.233508	0.046963	ENSGALG00000007260	ZEB1	protein_coding	Zinc finger, C2H2||Zinc finger, C2H2-like||Homeodomain-like||Homeobox domain
ENSGALT00000022311	mRNA	0.446439	0.0011447	-0.462305	0.000685932	ENSGALG00000013727	SYNJ2	protein_coding	Inositol polyphosphate-related phosphatase||Domain of unknown function DUF1866||SAC domain||Endonuclease/exonuclease/phosphatase||RNA recognition motif domain
ENSGALT00000044000	mRNA	1.61699	0.000188723	0.888308	0.000188723	ENSGALG00000027678	SLC35G1	protein_coding	EamA domain
ENSGALT00000035717	mRNA	-0.728769	0.000188723	-0.333535	0.00682896	ENSGALG00000008433	FZD2	protein_coding	Frizzled domain||GPCR, family 2-like||Frizzled protein
ENSGALT00000026360	mRNA	-1.26252	0.000188723	-0.262934	0.0483392	ENSGALG00000016342	MYOM2	protein_coding	Immunoglobulin subtype||Fibronectin type III||Immunoglobulin||Immunoglobulin I-set||Immunoglobulin subtype 2||Immunoglobulin-like domain
ENSGALT00000018617	mRNA	-1.17547	0.000188723	-0.260073	0.0319089	ENSGALG00000011409	SNRPF	protein_coding	Ribonucleoprotein LSM domain, eukaryotic/archaea-type||Ribonucleoprotein LSM domain||Like-Sm (LSM) domain
ENSGALT00000019967	mRNA	-1.29844	0.000188723	-1.21265	0.000685932	ENSGALG00000012226	PPP1R17	protein_coding	-
ENSGALT00000037439	mRNA	1.12459	0.000188723	-0.37814	0.00348527	ENSGALG00000012327	INHBA	protein_coding	Inhibin, alpha subunit||Cystine-knot cytokine||Transforming growth factor-beta, C-terminal||Transforming growth factor-beta, N-terminal||Inhibin, beta A subunit
ENSGALT00000037438	mRNA	0.963819	0.000188723	-0.641507	0.000188723	ENSGALG00000013143	PDE3A	protein_coding	3'5'-cyclic nucleotide phosphodiesterase, catalytic domain||HD/PDEase domain
ENSGALT00000010751	mRNA	2.65417	0.000188723	0.789602	0.000188723	ENSGALG00000006647	DUSP8	protein_coding	Rhodanese-like domain||Dual specificity phosphatase, subgroup, catalytic domain||Dual specificity phosphatase, catalytic domain||Mitogen-activated protein (MAP) kinase phosphatase||Protein-tyrosine/Dual specificity phosphatase||Protein-tyrosine phosphatase-like
ENSGALT00000019695	mRNA	0.950118	0.000188723	-0.479662	0.000188723	ENSGALG00000012057	TRANK1	protein_coding	Ankyrin repeat||Ankyrin repeat-containing domain||P-loop containing nucleoside triphosphate hydrolase||Tetratricopeptide repeat-containing domain
ENSGALT00000003276	mRNA	-0.777237	0.000188723	-0.839295	0.000188723	ENSGALG00000002099	PFKFB4	protein_coding	P-loop containing nucleoside triphosphate hydrolase||6-phosphofructo-2-kinase||Histidine phosphatase superfamily||Bifunctional 6-phosphofructo-2-kinase/fructose-2, 6-bisphosphate 2-phosphatase||Fructose-2,6-bisphosphatase||Histidine phosphatase superfamily, clade-1
ENSGALT00000008510	mRNA	-1.38944	0.000188723	0.291962	0.0200363	ENSGALG00000005308	CHTF18	protein_coding	ATPase, AAA-type, core||ATPase, dynein-related, AAA domain||P-loop containing nucleoside triphosphate hydrolase||DNA helicase, Holliday junction RuvB type, N-terminal||AAA+ ATPase domain
ENSGALT00000016985	mRNA	-0.973947	0.000188723	-0.354329	0.0409028	ENSGALG00000010431	TM4SF18	protein_coding	L6 membrane
ENSGALT00000000839	mRNA	-1.93254	0.000188723	-2.25247	0.000188723	ENSGALG00000000600	PTPN7	protein_coding	Protein-tyrosine phosphatase, catalytic||Protein-tyrosine phosphatase-like||Protein-tyrosine/Dual specificity phosphatase||Protein-tyrosine phosphatase, receptor/non-receptor type||Protein-tyrosine phosphatase, KIM-containing
ENSGALT00000016989	mRNA	-0.432327	0.0292138	-0.396824	0.0450415	ENSGALG00000010433	FAAH	protein_coding	Amidase signature domain||Amidase||Amidase, fungi type
ENSGALT00000031460	mRNA	-0.755313	0.000685932	-0.541657	0.00753368	ENSGALG00000000299	PKP1	protein_coding	Armadillo||Armadillo-type fold
ENSGALT00000017907	mRNA	0.949486	0.000188723	-0.655278	0.000188723	ENSGALG00000010996	IRF2BP2	protein_coding	Interferon regulatory factor 2-binding protein 1 &amp; 2, zinc finger
ENSGALT00000026501	mRNA	-1.06465	0.000188723	-0.66625	0.000360792	ENSGALG00000016428	Enpp2	protein_coding	Type I phosphodiesterase/nucleotide pyrophosphatase/phosphate transferase||Extracellular Endonuclease, subunit A||Somatomedin B, chordata||Alkaline-phosphatase-like, core domain||Somatomedin B domain||DNA/RNA non-specific endonuclease
ENSGALT00000023851	mRNA	0.855944	0.000188723	0.384886	0.00228414	ENSGALG00000014784	MAST4	protein_coding	Tyrosine-protein kinase, catalytic domain||PDZ domain||Microtubule-associated serine/threonine-protein kinase, domain||Protein kinase domain||Serine/threonine/dual specificity protein kinase, catalytic domain||Microtubule-associated serine/threonine-protein kinase, pre-PK domain||Protein kinase-like domain||Serine-threonine/tyrosine-protein kinase catalytic domain
ENSGALT00000038599	mRNA	-1.19489	0.000188723	-0.387571	0.0264879	ENSGALG00000006641	POLG	protein_coding	DNA-directed DNA polymerase, family A, palm domain||Ribonuclease H-like domain||DNA-directed DNA-polymerase, family A, mitochondria
ENSGALT00000012429	mRNA	0.431842	0.00282283	-0.520495	0.00158504	ENSGALG00000007667	GPR158	protein_coding	GPCR, family 3, C-terminal||Insulin-like growth factor binding protein, N-terminal
ENSGALT00000016744	mRNA	0.537895	0.000188723	0.294196	0.0178765	ENSGALG00000010291	RBPMS	protein_coding	RNA recognition motif domain
ENSGALT00000016892	mRNA	-0.833803	0.000188723	-0.351391	0.00295897	ENSGALG00000010368	VASH1	protein_coding	-
ENSGALT00000011741	mRNA	0.357403	0.00563001	-0.42043	0.00241807	ENSGALG00000007253	IL1RAP	protein_coding	Immunoglobulin-like domain||Immunoglobulin subtype||Interleukin-1 receptor type I/II
ENSGALT00000026565	mRNA	1.98284	0.000188723	0.783134	0.000188723	ENSGALG00000016464	VSNL1	protein_coding	EF-hand domain
ENSGALT00000007367	mRNA	0.647964	0.000188723	0.264649	0.0307504	ENSGALG00000004625	ATXN2	protein_coding	Ataxin-2, C-terminal||Like-Sm (LSM) domain||LsmAD domain
ENSGALT00000013105	mRNA	-1.62812	0.000188723	-1.61026	0.000188723	ENSGALG00000008072	CHRDL1	protein_coding	von Willebrand factor, type C
ENSGALT00000034167	mRNA	0.502122	0.000360792	0.375515	0.00741646	ENSGALG00000021213	UBE2D1	protein_coding	Ubiquitin-conjugating enzyme E2||Ubiquitin-conjugating enzyme/RWD-like
ENSGALT00000013109	mRNA	-0.85509	0.000188723	0.246694	0.0359674	ENSGALG00000008076	TMEM164	protein_coding	-
ENSGALT00000021558	mRNA	0.351668	0.0268735	0.712657	0.000188723	ENSGALG00000013197	GALNT12	protein_coding	Ricin B lectin domain||Nucleotide-diphospho-sugar transferases
ENSGALT00000037892	mRNA	0.547296	0.000188723	0.323451	0.00214594	ENSGALG00000012135	ATF4	protein_coding	Basic-leucine zipper domain
ENSGALT00000038691	mRNA	-2.12078	0.000188723	-0.805076	0.00611447	ENSGALG00000023419	HOXD4	protein_coding	Homeodomain, metazoa||Homeodomain-like||Homeobox domain||Homeobox protein, antennapedia type
ENSGALT00000045711	mRNA	-3.2399	0.000188723	-2.77923	0.000188723	ENSGALG00000028284	PTX3	protein_coding	Pentaxin||Concanavalin A-like lectin/glucanase domain||LamG-like jellyroll fold
ENSGALT00000017589	mRNA	0.268336	0.0368003	-0.426185	0.000685932	ENSGALG00000010818	PPAP2B	protein_coding	Phosphatidic acid phosphatase type 2/haloperoxidase
ENSGALT00000005829	mRNA	-1.54604	0.000188723	-0.719643	0.000188723	ENSGALG00000003678	GLUL	protein_coding	Glutamine synthetase, beta-Grasp||Glutamine synthetase, catalytic domain
ENSGALT00000019982	mRNA	-1.12674	0.000188723	-0.374469	0.00158504	ENSGALG00000012237	POLE2	protein_coding	DNA polymerase epsilon, subunit B||Viral OB-fold, YgiW||DNA polymerase epsilon subunit B, N-terminal||DNA polymerase alpha/epsilon, subunit B
ENSGALT00000005154	mRNA	1.42457	0.000188723	0.772193	0.000188723	ENSGALG00000003256	ATP6V0A1	protein_coding	V-type ATPase, V0 complex, 116kDa subunit family
ENSGALT00000017413	mRNA	1.90006	0.000188723	0.650411	0.000188723	ENSGALG00000010704	GLCCI1	protein_coding	-
ENSGALT00000021325	mRNA	0.631326	0.000188723	0.36044	0.00186934	ENSGALG00000013064	NSUN2	protein_coding	S-adenosyl-L-methionine-dependent methyltransferase||SAM-dependent methyltransferase RsmB/NOP2-type||tRNA (C5-cytosine) methyltransferase, NCL1||RNA (C5-cytosine) methyltransferase
ENSGALT00000036226	mRNA	1.55454	0.000188723	0.692191	0.000188723	ENSGALG00000007483	LRIG1	protein_coding	Immunoglobulin subtype||Immunoglobulin subtype 2||Immunoglobulin I-set||Cysteine-rich flanking region, C-terminal||Leucine-rich repeat||Leucine-rich repeat, typical subtype||Immunoglobulin-like domain||Immunoglobulin
ENSGALT00000017348	mRNA	-1.31154	0.000188723	-0.630811	0.000188723	ENSGALG00000010663	TTC8	protein_coding	Tetratricopeptide repeat||Tetratricopeptide repeat-containing domain
ENSGALT00000004384	mRNA	-0.897801	0.000188723	-0.306967	0.00587424	ENSGALG00000002777	ACAA2	protein_coding	Thiolase, C-terminal||Thiolase||Thiolase-like||Thiolase, N-terminal
ENSGALT00000005924	mRNA	-0.875573	0.000188723	-0.319429	0.00870816	ENSGALG00000003733	LIFR	protein_coding	Fibronectin type III
ENSGALT00000030282	mRNA	-0.783513	0.000188723	-0.707507	0.000188723	ENSGALG00000016603	MID1	protein_coding	Concanavalin A-like lectin/glucanase domain||Zinc finger, RING-type||B-box, C-terminal||Zinc finger, B-box||SPRY domain||Zinc finger, C3HC4 RING-type||B30.2/SPRY domain||Fibronectin type III||Butyrophylin-like
ENSGALT00000030281	mRNA	2.37756	0.000188723	0.946483	0.000188723	ENSGALG00000016629	PRKX	protein_coding	Protein kinase-like domain||Serine/threonine/dual specificity protein kinase, catalytic domain||Serine-threonine/tyrosine-protein kinase catalytic domain||Protein kinase domain||Tyrosine-protein kinase, catalytic domain
ENSGALT00000046087	mRNA	-2.15601	0.000188723	-2.45549	0.000188723	ENSGALG00000028041	DKK2	protein_coding	Dickkopf, N-terminal cysteine-rich
ENSGALT00000030447	mRNA	-1.67711	0.000188723	-0.706394	0.000188723	ENSGALG00000019229	DPT	protein_coding	-
ENSGALT00000017169	mRNA	-0.586901	0.000188723	-0.728815	0.000188723	ENSGALG00000010551	CDC42EP3	protein_coding	CRIB domain
ENSGALT00000005318	mRNA	-1.30172	0.000188723	-0.303034	0.0168143	ENSGALG00000003362	ACSS2	protein_coding	AMP-dependent synthetase/ligase
ENSGALT00000015856	mRNA	0.579867	0.000188723	0.39563	0.0120304	ENSGALG00000009744	FAM98B	protein_coding	Uncharacterised protein family FAM98
ENSGALT00000025264	mRNA	1.19329	0.000188723	0.536526	0.000188723	ENSGALG00000015667	FAM193A	protein_coding	Cullin repeat-like-containing domain
ENSGALT00000037948	mRNA	1.00267	0.000188723	0.643446	0.0030907	ENSGALG00000011419	DUSP4	protein_coding	Dual specificity phosphatase, catalytic domain||Protein-tyrosine phosphatase, receptor/non-receptor type||Dual specificity phosphatase, subgroup, catalytic domain||Atypical dual specificity phosphatase||Mitogen-activated protein (MAP) kinase phosphatase||Protein-tyrosine/Dual specificity phosphatase||Protein-tyrosine phosphatase-like||Protein-tyrosine phosphatase, catalytic
ENSGALT00000013071	mRNA	0.671441	0.000188723	1.11142	0.000188723	ENSGALG00000008056	B4GALT5	protein_coding	Beta-1,4-galactosyltransferase||Galactosyltransferase, C-terminal||Nucleotide-diphospho-sugar transferases
ENSGALT00000039024	mRNA	-0.469177	0.000995718	0.348719	0.0110165	ENSGALG00000028471	CNPY3	protein_coding	Domain of unknown function DUF3456
ENSGALT00000043737	mRNA	-0.671854	0.000188723	-1.01015	0.000188723	ENSGALG00000026413	--	protein_coding	--
ENSGALT00000034015	mRNA	-2.86471	0.00538258	-1.50683	0.00488559	ENSGALG00000021135	HAPLN3	protein_coding	C-type lectin fold||Immunoglobulin-like domain||Immunoglobulin V-set domain||Immunoglobulin V-set, subgroup||Immunoglobulin subtype||Link
ENSGALT00000025863	mRNA	0.631093	0.000188723	0.25977	0.0408104	ENSGALG00000016052	DSCR3	protein_coding	Arrestin-like, N-terminal||Vacuolar protein sorting protein 26 related||Immunoglobulin E-set
ENSGALT00000014296	mRNA	1.57258	0.000188723	0.866566	0.000188723	ENSGALG00000008793	SEC23B	protein_coding	Gelsolin-like domain||Zinc finger, Sec23/Sec24-type||von Willebrand factor, type A||Sec23/Sec24, helical domain||Sec23/Sec24 beta-sandwich||Sec23/Sec24, trunk domain
ENSGALT00000025518	mRNA	0.985679	0.000188723	0.549619	0.000188723	ENSGALG00000015828	BACH1	protein_coding	BTB/POZ||BTB/POZ fold||Basic-leucine zipper domain||BTB/POZ-like||Transcription factor, Skn-1-like, DNA-binding domain
ENSGALT00000017012	mRNA	-1.1628	0.000188723	-0.702869	0.000188723	ENSGALG00000010448	LTBP1	protein_coding	EGF-like calcium-binding domain||TB domain||Epidermal growth factor-like domain
ENSGALT00000015837	mRNA	-1.14481	0.000188723	-1.17391	0.000685932	ENSGALG00000009730	SLC38A4	protein_coding	Amino acid transporter, transmembrane
ENSGALT00000020743	mRNA	-2.48545	0.0132442	-1.9405	0.000188723	ENSGALG00000012705	GMPR	protein_coding	IMP dehydrogenase/GMP reductase||Guanosine monophosphate reductase 1
ENSGALT00000003364	mRNA	1.12679	0.000188723	0.489561	0.000188723	ENSGALG00000002145	CAMSAP2	protein_coding	Calmodulin-regulated spectrin-associated protein, CH domain||PRC-barrel-like||Calponin homology domain||CKK domain
ENSGALT00000012541	mRNA	-1.27526	0.000188723	-0.592728	0.000188723	ENSGALG00000007736	ZWILCH	protein_coding	RZZ complex, subunit zwilch
ENSGALT00000025465	mRNA	-0.854878	0.000188723	-1.57958	0.000188723	ENSGALG00000015792	ADAMTS1	protein_coding	Thrombospondin, type 1 repeat||Peptidase M12B, ADAM-TS||Peptidase M12B, ADAM-TS1||ADAM-TS Spacer 1||Peptidase M12B, ADAM-TS8||Peptidase M12B, propeptide||Peptidase M12B, ADAM/reprolysin||ADAM, cysteine-rich
ENSGALT00000025468	mRNA	0.973656	0.000188723	0.589446	0.000188723	ENSGALG00000015794	SNX16	protein_coding	Phox homologous domain
ENSGALT00000009812	mRNA	-1.11432	0.000188723	-0.788758	0.000188723	ENSGALG00000006080	GPC4	protein_coding	Glypican
ENSGALT00000015988	mRNA	0.483738	0.000188723	0.362215	0.0011447	ENSGALG00000009835	XPOT	protein_coding	Exportin-1/Importin-beta-like||Armadillo-type fold||Importin-beta, N-terminal domain
ENSGALT00000025728	mRNA	-0.740989	0.000188723	-0.54568	0.000188723	ENSGALG00000027853	CTNNA2	protein_coding	Vinculin/alpha-catenin||Alpha-catenin
ENSGALT00000012627	mRNA	-2.11077	0.000188723	-0.417432	0.0284287	ENSGALG00000007786	DOK5	protein_coding	Pleckstrin homology domain||Insulin receptor substrate-1, PTB
ENSGALT00000010356	mRNA	0.715499	0.000188723	0.453659	0.000188723	ENSGALG00000006417	SEC24A	protein_coding	Sec23/Sec24, trunk domain||Sec23/Sec24 beta-sandwich||Zinc finger, Sec23/Sec24-type||Sec23/Sec24, helical domain||von Willebrand factor, type A||Gelsolin-like domain
ENSGALT00000004856	mRNA	-0.705942	0.000188723	-0.357853	0.00186934	ENSGALG00000003074	HOMER3	protein_coding	WH1/EVH1 domain
ENSGALT00000013464	mRNA	1.09069	0.00374641	0.796148	0.0447847	ENSGALG00000008272	TMED3	protein_coding	GOLD
ENSGALT00000006635	mRNA	0.258874	0.0268735	0.242665	0.039602	ENSGALG00000004174	VPS26A	protein_coding	Vacuolar protein sorting protein 26 related||Immunoglobulin E-set
ENSGALT00000024022	mRNA	-0.469257	0.00587424	-0.473817	0.00998985	ENSGALG00000014891	ITGA1	protein_coding	FG-GAP repeat||Integrin alpha-2||Translation release factor pelota||eRF1 domain 1/Pelota-like||Integrin alpha chain||eRF1 domain 2||Integrin alpha beta-propellor||50S ribosomal protein L30e-like||eRF1 domain 3||von Willebrand factor, type A
ENSGALT00000024023	mRNA	1.3819	0.000188723	0.337931	0.00538258	ENSGALG00000014892	CEP85L	protein_coding	t-SNARE
ENSGALT00000014381	mRNA	1.14868	0.000188723	0.856576	0.000188723	ENSGALG00000008850	TTLL7	protein_coding	Tubulin-tyrosine ligase/Tubulin polyglutamylase
ENSGALT00000034558	mRNA	0.483798	0.000188723	0.250476	0.023413	ENSGALG00000004237	PRKAR1A	protein_coding	Dimerization-anchoring domain of cAMP-dependent protein kinase, regulatory subunit||Cyclic nucleotide-binding-like||cAMP/cGMP-dependent protein kinase||Cyclic nucleotide-binding domain||cAMP-dependent protein kinase regulatory subunit
ENSGALT00000013911	mRNA	-0.50929	0.00348527	-0.362942	0.0347181	ENSGALG00000008536	KLHDC3	protein_coding	Kelch repeat type 2||Kelch repeat type 1
ENSGALT00000004529	mRNA	0.898552	0.000188723	0.487438	0.000188723	ENSGALG00000002872	MALT1	protein_coding	Peptidase C14, ICE, catalytic subunit p20||Immunoglobulin subtype 2||Immunoglobulin I-set||Immunoglobulin subtype||Peptidase C14, caspase domain||Death-like domain||Immunoglobulin-like domain||Immunoglobulin
ENSGALT00000005581	mRNA	-1.03055	0.000188723	-0.984482	0.000188723	ENSGALG00000003527	ARRDC2	protein_coding	Arrestin C-terminal-like domain||Immunoglobulin E-set||Arrestin-like, N-terminal
ENSGALT00000039650	mRNA	-0.341103	0.00387647	-0.759153	0.000188723	ENSGALG00000004043	NBL1	protein_coding	Cystine-knot cytokine||DAN||Glycoprotein hormone subunit beta, cystine knot||Neuroblastoma suppressor of tumourigenicity 1||Cystine knot, C-terminal
ENSGALT00000039654	mRNA	0.518974	0.000188723	0.410434	0.000360792	ENSGALG00000023718	CTIF	protein_coding	Armadillo-type fold||MIF4G-like, type 3
ENSGALT00000039705	mRNA	1.55176	0.0315153	1.48586	0.0454148	ENSGALG00000003620	AKTIP	protein_coding	Ubiquitin-conjugating enzyme/RWD-like||Ubiquitin-conjugating enzyme E2
ENSGALT00000024931	mRNA	-1.92017	0.000188723	-0.449763	0.000360792	ENSGALG00000015464	PTGFRN	protein_coding	Immunoglobulin V-set, subgroup||Immunoglobulin subtype||Immunoglobulin V-set domain||Immunoglobulin-like domain
ENSGALT00000007760	mRNA	2.98041	0.000188723	1.65003	0.000188723	ENSGALG00000004858	FICD	protein_coding	Fido domain||Tetratricopeptide repeat||Tetratricopeptide repeat-containing domain
ENSGALT00000023987	mRNA	-2.50862	0.000188723	-1.18083	0.000188723	ENSGALG00000014866	FABP7	protein_coding	Cytosolic fatty-acid binding||Lipocalin/cytosolic fatty-acid binding domain||Calycin-like
ENSGALT00000036628	mRNA	1.07469	0.000188723	-0.642072	0.0030907	ENSGALG00000016543	NHS	protein_coding	-
ENSGALT00000012841	mRNA	-0.958588	0.000188723	-0.981562	0.000188723	ENSGALG00000007911	CHL1	protein_coding	Immunoglobulin subtype||Fibronectin type III||Immunoglobulin||Immunoglobulin I-set||Immunoglobulin subtype 2||Immunoglobulin-like domain||Immunoglobulin V-set domain
ENSGALT00000035171	mRNA	0.924192	0.000188723	0.456585	0.000188723	ENSGALG00000001359	NADK	protein_coding	ATP-NAD kinase-like domain||Inorganic polyphosphate/ATP-NAD kinase
ENSGALT00000012849	mRNA	0.619585	0.000188723	0.306584	0.0330799	ENSGALG00000007912	ATP9A	protein_coding	P-type ATPase||P-type ATPase, A domain||P-type ATPase, subfamily IV||P-type ATPase, cytoplasmic domain N||HAD-like domain
ENSGALT00000004453	mRNA	-1.21659	0.000188723	-0.620641	0.000188723	ENSGALG00000002818	VAT1	protein_coding	Alcohol dehydrogenase, C-terminal||Polyketide synthase, enoylreductase domain||Alcohol dehydrogenase GroES-like||GroES (chaperonin 10)-like
ENSGALT00000023694	mRNA	-0.815873	0.000188723	-1.22827	0.000188723	ENSGALG00000014699	MEGF10	protein_coding	EMI domain||Proteinase/amylase inhibitor domain||EGF-like, laminin||Epidermal growth factor-like domain||EGF-like domain, extracellular
ENSGALT00000007683	mRNA	-1.67082	0.000188723	-0.785047	0.000188723	ENSGALG00000004812	FAM129A	protein_coding	-
ENSGALT00000000296	mRNA	0.794002	0.000188723	0.318532	0.00438548	ENSGALG00000000220	APC	protein_coding	Adenomatous polyposis coli protein, cysteine-rich repeat||Armadillo-type fold||Armadillo||Adenomatous polyposis coli protein, 15 residue repeat||Adenomatous polyposis coli protein basic domain||Adenomatous polyposis coli domain||SAMP||EB-1 binding
ENSGALT00000012621	mRNA	-0.823687	0.000188723	-0.505804	0.00998985	ENSGALG00000007780	EIF4E3	protein_coding	Translation Initiation factor eIF- 4e-like domain||Translation Initiation factor eIF- 4e
ENSGALT00000001647	mRNA	1.00381	0.000188723	0.335161	0.0473809	ENSGALG00000001099	ANKHD1	protein_coding	Ankyrin repeat-containing domain||Ankyrin repeat||K Homology domain, type 1||K Homology domain
ENSGALT00000043006	mRNA	-0.692546	0.000188723	-0.402063	0.00374641	ENSGALG00000027761	TNFAIP8	protein_coding	Protein of unknown function DUF758
ENSGALT00000027419	mRNA	-0.438413	0.00400276	-0.807024	0.000188723	ENSGALG00000016967	ENOX1	protein_coding	RNA recognition motif domain
ENSGALT00000027597	mRNA	0.753433	0.000188723	0.481187	0.000188723	ENSGALG00000017084	UBL3	protein_coding	Ubiquitin-related domain||Membrane-anchored ubiquitin-fold protein, HCG-1||Ubiquitin-like
ENSGALT00000004678	mRNA	-0.915044	0.000188723	-0.470838	0.00200771	ENSGALG00000002958	DNER	protein_coding	EGF-like calcium-binding domain||EGF-like domain, extracellular||Epidermal growth factor-like domain
ENSGALT00000024539	mRNA	-0.488672	0.000188723	-0.52846	0.000188723	ENSGALG00000015208	ROR2	protein_coding	Kringle-like fold||Tyrosine-protein kinase, catalytic domain||Kringle||Immunoglobulin-like domain||Immunoglobulin V-set domain||Tyrosine-protein kinase, receptor ROR||Immunoglobulin||Immunoglobulin subtype||Frizzled domain||Protein kinase-like domain||Serine/threonine/dual specificity protein kinase, catalytic domain||Serine-threonine/tyrosine-protein kinase catalytic domain||Protein kinase domai…
ENSGALT00000017350	mRNA	-0.845218	0.000188723	-1.7176	0.000188723	ENSGALG00000010664	KIF26B	protein_coding	Kinesin motor domain||P-loop containing nucleoside triphosphate hydrolase
ENSGALT00000011407	mRNA	0.972533	0.000188723	0.577964	0.000188723	ENSGALG00000007041	HDX	protein_coding	Homeodomain-like||Homeobox domain
ENSGALT00000039811	mRNA	-0.502272	0.000841166	0.420015	0.00255275	ENSGALG00000023772	HSPB7	protein_coding	HSP20-like chaperone||Alpha crystallin/Hsp20 domain
ENSGALT00000018372	mRNA	1.12326	0.000188723	0.540016	0.0265871	ENSGALG00000011258	ATP2B1	protein_coding	P-type ATPase||Cation-transporting P-type ATPase, C-terminal||P-type ATPase, cytoplasmic domain N||Plasma membrane calcium transporting P-type ATPase, C-terminal||Cation-transporting P-type ATPase, N-terminal||P-type ATPase, A domain||P-type ATPase, subfamily IIB||HAD-like domain
ENSGALT00000010490	mRNA	-1.74041	0.000685932	-1.24053	0.00412929	ENSGALG00000006490	SCN3B	protein_coding	Immunoglobulin V-set domain||Immunoglobulin-like domain||Immunoglobulin subtype
ENSGALT00000009676	mRNA	-0.880684	0.00412929	-0.684062	0.023309	ENSGALG00000006014	PRKCB	protein_coding	Protein kinase domain||Protein kinase C, alpha/beta/gamma types||Serine/threonine/dual specificity protein kinase, catalytic domain||Serine-threonine/tyrosine-protein kinase catalytic domain||Protein kinase-like domain||C2 domain||Tyrosine-protein kinase, catalytic domain||Protein kinase C-like, phorbol ester/diacylglycerol-binding domain||AGC-kinase, C-terminal||Protein kinase, C-terminal||Diacy…
ENSGALT00000043625	mRNA	0.65541	0.000188723	0.396114	0.000188723	ENSGALG00000027591	TSC22D2	protein_coding	TSC-22 / Dip / Bun
ENSGALT00000045248	mRNA	0.789278	0.000188723	0.340464	0.00501294	ENSGALG00000028191	GLCE	protein_coding	D-glucuronyl C5-epimerase
ENSGALT00000003868	mRNA	-2.0797	0.000188723	-1.24101	0.000188723	ENSGALG00000002452	AQP3	protein_coding	Aquaporin-like||Major intrinsic protein||Aquaporin 3
ENSGALT00000026171	mRNA	0.60507	0.000188723	0.244393	0.0287143	ENSGALG00000016231	DDX3X	protein_coding	Helicase, C-terminal||DEAD/DEAH box helicase domain||RNA helicase, DEAD-box type, Q motif||Helicase superfamily 1/2, ATP-binding domain||P-loop containing nucleoside triphosphate hydrolase
ENSGALT00000045474	mRNA	1.66558	0.000188723	-0.363561	0.0305693	ENSGALG00000026484	RUNX2	protein_coding	Runx, C-terminal domain||p53-like transcription factor, DNA-binding||Runt domain||Acute myeloid leukemia 1 protein (AML1)/Runt
ENSGALT00000043879	mRNA	1.51662	0.000188723	0.661562	0.000188723	ENSGALG00000027609	RAB40C	protein_coding	Small GTPase superfamily, ARF/SAR type||Small GTPase superfamily, Rab type||Small GTP-binding protein domain||Mitochondrial Rho-like||Small GTPase superfamily||Ran GTPase||P-loop containing nucleoside triphosphate hydrolase||Small GTPase superfamily, Ras type||SOCS protein, C-terminal||Small GTPase superfamily, Rho type
ENSGALT00000010519	mRNA	-1.77068	0.000188723	-1.06251	0.000841166	ENSGALG00000006508	FGF13	protein_coding	IL-1 family/FGF family||Cytokine, IL-1-like||Fibroblast growth factor family
ENSGALT00000008254	mRNA	-1.73115	0.000188723	-1.01716	0.000188723	ENSGALG00000005141	HMCN1	protein_coding	Immunoglobulin||EGF-like calcium-binding domain||Immunoglobulin V-set domain||Immunoglobulin-like domain||Immunoglobulin V-set, subgroup||Thrombospondin, type 1 repeat||von Willebrand factor, type A||Immunoglobulin I-set||Epidermal growth factor-like domain||Immunoglobulin subtype 2||Cadherin-like||G2 nidogen/fibulin G2F||Green fluorescent protein||Immunoglobulin subtype
ENSGALT00000029685	mRNA	-1.71898	0.000188723	-0.473827	0.000188723	ENSGALG00000018800	POP1	protein_coding	POPLD||Ribonuclease P/MRP, subunit POP1
ENSGALT00000009742	mRNA	0.764863	0.000188723	0.401054	0.000526317	ENSGALG00000006049	MST4	protein_coding	Protein of unknown function DUF1241||Serine/threonine/dual specificity protein kinase, catalytic domain||Serine-threonine/tyrosine-protein kinase catalytic domain||Protein kinase-like domain||Tyrosine-protein kinase, catalytic domain||Protein kinase domain
ENSGALT00000009740	mRNA	0.7129	0.000188723	0.490776	0.000188723	ENSGALG00000006047	TPRA1	protein_coding	Transmembrane protein adipocyte-associated 1
ENSGALT00000018603	mRNA	0.978693	0.000188723	0.599344	0.000188723	ENSGALG00000011405	SLC4A7	protein_coding	Sodium bicarbonate cotransporter||Band 3 cytoplasmic domain||Bicarbonate transporter, C-terminal||Phosphotransferase/anion transporter||Bicarbonate transporter, eukaryotic
ENSGALT00000019224	mRNA	-0.39533	0.000360792	-0.263288	0.0261974	ENSGALG00000011778	ITGB5	protein_coding	Plexin-like fold||Integrin beta subunit, tail||Integrin beta subunit||von Willebrand factor, type A||EGF-like domain, extracellular||Integrin beta subunit, cytoplasmic domain||Integrin beta subunit, N-terminal
ENSGALT00000019737	mRNA	-1.72608	0.000188723	-0.631917	0.000188723	ENSGALG00000012082	FAIM	protein_coding	Fas apoptotic inhibitory molecule
ENSGALT00000041395	mRNA	0.666984	0.000188723	0.42311	0.000188723	ENSGALG00000024482	LEPROTL1	protein_coding	Vacuolar protein sorting 55
ENSGALT00000045388	mRNA	-0.953619	0.000188723	-0.471037	0.000526317	ENSGALG00000028470	GSR	protein_coding	Pyridine nucleotide-disulphide oxidoreductase, NAD-binding domain||FAD/NAD-linked reductase, dimerisation domain||FAD-dependent pyridine nucleotide-disulphide oxidoreductase||Glutathione reductase, eukaryote/bacterial||Pyridine nucleotide-disulphide oxidoreductase, dimerisation domain||Pyridine nucleotide-disulphide oxidoreductase, FAD/NAD(P)-binding domain||Mercuric reductase
ENSGALT00000019422	mRNA	-0.789044	0.000188723	0.516809	0.000188723	ENSGALG00000011900	NAGA	protein_coding	Glycoside hydrolase, family 27||Glycoside hydrolase superfamily||Glycoside hydrolase, clan GH-D
ENSGALT00000041398	mRNA	1.15265	0.000188723	0.477053	0.000188723	ENSGALG00000024485	BET1	protein_coding	Target SNARE coiled-coil domain
ENSGALT00000045382	mRNA	0.920729	0.000188723	0.650705	0.000188723	ENSGALG00000026390	BAHD1	protein_coding	Bromo adjacent homology (BAH) domain
ENSGALT00000001453	mRNA	-0.787956	0.000995718	-0.544002	0.0156194	ENSGALG00000000983	L3MBTL1	protein_coding	Sterile alpha motif domain||Zinc finger, C2HC-type||Sterile alpha motif/pointed domain||Sterile alpha motif, type 1||Mbt repeat
ENSGALT00000007216	mRNA	-1.25772	0.000188723	-0.238934	0.046684	ENSGALG00000004531	PLOD1	protein_coding	Prolyl 4-hydroxylase, alpha subunit||Nucleotide-diphospho-sugar transferases||Oxoglutarate/iron-dependent dioxygenase
ENSGALT00000016991	mRNA	-0.405211	0.000685932	-0.450557	0.000526317	ENSGALG00000010434	CP	protein_coding	Cupredoxin||Multicopper oxidase, type 2||Multicopper oxidase, type 3
ENSGALT00000021209	mRNA	0.806634	0.000188723	0.531223	0.000188723	ENSGALG00000012992	WNK1	protein_coding	Protein kinase-like domain||Serine/threonine/dual specificity protein kinase, catalytic domain||Serine-threonine/tyrosine-protein kinase catalytic domain||Tyrosine-protein kinase, catalytic domain||Serine/threonine-protein kinase OSR1/WNK, CCT domain||Protein kinase domain
ENSGALT00000020097	mRNA	-0.730483	0.000188723	-0.388797	0.00587424	ENSGALG00000012298	SLC39A8	protein_coding	Zinc/iron permease
ENSGALT00000037717	mRNA	0.944145	0.000188723	0.304558	0.0102149	ENSGALG00000014690	SLC12A2	protein_coding	Amino acid permease, N-terminal||Amino acid permease/ SLC12A domain||Na/K/Cl co-transporter superfamily||Na/K/Cl co-transporter 1||Na/K/Cl co-transporter
ENSGALT00000013265	mRNA	0.72201	0.000188723	0.354284	0.0425331	ENSGALG00000008163	PSME4	protein_coding	Protein of unknown function DUF3437||Armadillo-type fold||HEAT
ENSGALT00000026678	mRNA	1.95037	0.000188723	0.835511	0.000188723	ENSGALG00000016531	ASXL2	protein_coding	Zinc finger, FYVE/PHD-type||-||EF-hand domain, type 1
ENSGALT00000045492	mRNA	-1.00458	0.000188723	-1.0923	0.000188723	ENSGALG00000026718	HIC1	protein_coding	Zinc finger, C2H2||BTB/POZ||BTB/POZ fold||Zinc finger, C2H2-like||BTB/POZ-like
ENSGALT00000016756	mRNA	-0.641775	0.000188723	-0.291187	0.0170242	ENSGALG00000010301	EIF2B2	protein_coding	Initiation factor 2B-related
ENSGALT00000007577	mRNA	-0.649545	0.000188723	-0.322933	0.00870816	ENSGALG00000004754	OBSCN	protein_coding	IQ motif, EF-hand binding site||Immunoglobulin subtype 2||Serine/threonine/dual specificity protein kinase, catalytic domain||Protein kinase-like domain||Serine-threonine/tyrosine-protein kinase catalytic domain||Immunoglobulin subtype||SH3 domain||Peptidase C2, calpain, large subunit, domain III||Dbl homology (DH) domain||Immunoglobulin I-set||Protein kinase domain||Immunoglobulin||Immunoglobuli…
ENSGALT00000010584	mRNA	-1.33608	0.000188723	-1.66875	0.000188723	ENSGALG00000006555	IGF2	protein_coding	Insulin-like growth factor||Insulin-like growth factor II E-peptide, C-terminal||Insulin-like||Insulin family||Insulin-like growth factor II
ENSGALT00000037371	mRNA	-0.83972	0.000188723	-0.946007	0.000188723	ENSGALG00000022994	SIX1	protein_coding	Homeobox domain||Homeodomain-like
ENSGALT00000016171	mRNA	0.616998	0.000188723	0.287562	0.00789134	ENSGALG00000009946	HECTD1	protein_coding	Mib-herc2||Armadillo-type fold||Ankyrin repeat||HECT||Ankyrin repeat-containing domain||Galactose-binding domain-like||SUN domain
ENSGALT00000038383	mRNA	-0.911645	0.000188723	-0.325023	0.0355888	ENSGALG00000010316	FRAS1	protein_coding	VWC out||Furin-like repeat||Na-Ca exchanger/integrin-beta4||Insulin-like growth factor binding protein, N-terminal||von Willebrand factor, type C||Epidermal growth factor-like domain
ENSGALT00000014665	mRNA	0.880323	0.000188723	0.312312	0.0251144	ENSGALG00000009014	TRAF2	protein_coding	TNF receptor-associated factor TRAF||Zinc finger, RING-type||MATH||TRAF-like||Zinc finger, TRAF-type
ENSGALT00000017486	mRNA	-0.713093	0.000188723	-0.376118	0.00905951	ENSGALG00000010748	EXO1	protein_coding	Helix-hairpin-helix motif, class 2||XPG N-terminal||5'-3' exonuclease, C-terminal domain||XPG-I domain||PIN domain-like
ENSGALT00000014669	mRNA	-0.967635	0.000188723	-0.572959	0.00172976	ENSGALG00000009017	STEAP2	protein_coding	Ferric reductase transmembrane component-like domain||Pyrroline-5-carboxylate reductase, catalytic, N-terminal
ENSGALT00000017485	mRNA	-2.66532	0.000188723	-1.85352	0.000188723	ENSGALG00000010747	FBLN5	protein_coding	EGF-like calcium-binding domain||Thrombomodulin||Epidermal growth factor-like domain
ENSGALT00000043548	mRNA	-1.39704	0.000188723	-0.508004	0.0307504	ENSGALG00000027977	PRRG3	protein_coding	Gamma-carboxyglutamic acid-rich (GLA) domain
ENSGALT00000003079	mRNA	-1.19504	0.000188723	-0.444703	0.0475396	ENSGALG00000001977	LDB3	protein_coding	Zinc finger, LIM-type||ZASP||PDZ domain
ENSGALT00000009327	mRNA	-0.739729	0.000188723	0.523712	0.000188723	ENSGALG00000005808	KREMEN1	protein_coding	Carbohydrate-binding WSC, subgroup||Carbohydrate-binding WSC||CUB domain||Kringle||Knottin, scorpion toxin-like||Kringle-like fold
ENSGALT00000017374	mRNA	0.920506	0.000188723	0.624259	0.000360792	ENSGALG00000010680	TTC7B	protein_coding	Tetratricopeptide repeat-containing domain||Tetratricopeptide TPR1||Tetratricopeptide TPR2||Tetratricopeptide repeat
ENSGALT00000005933	mRNA	-0.452393	0.0228007	-0.583425	0.00361776	ENSGALG00000003739	SALL1	protein_coding	Zinc finger, C2H2||Zinc finger, C2H2-like
ENSGALT00000034715	mRNA	-0.897055	0.000188723	0.342421	0.00214594	ENSGALG00000005439	ACACA	protein_coding	Carbamoyl-phosphate synthase, large subunit, N-terminal||Biotin carboxylase, C-terminal||ATP-grasp fold||D-alanine--D-alanine ligase, C-terminal||Acetyl-CoA carboxylase, central domain||ATP-grasp fold, ATP-dependent carboxylate-amine ligase-type||Acetyl-coenzyme A carboxyltransferase, N-terminal||Biotin/lipoyl attachment||Pre-ATP-grasp domain||Biotin carboxylation domain||Single hybrid motif||Car…
ENSGALT00000046099	mRNA	0.692601	0.000188723	0.442977	0.00241807	ENSGALG00000028876	SNN	protein_coding	Stannin transmembrane||Stannin cytoplasmic||Stannin unstructured linker
ENSGALT00000008565	mRNA	0.313444	0.0443115	0.378154	0.0137888	ENSGALG00000005340	SLC35A3	protein_coding	UAA transporter||UDP-galactose transporter||EamA domain||Nucleotide-sugar transporter||Triose-phosphate transporter domain||UDP/CMP-sugar transporter
ENSGALT00000011543	mRNA	1.19146	0.000188723	0.525092	0.000188723	ENSGALG00000007126	AFF4	protein_coding	Transcription factor AF4/FMR2
ENSGALT00000014767	mRNA	-0.489883	0.00623173	0.327793	0.0486824	ENSGALG00000009075	CD99L2	protein_coding	CD99 antigen-like protein 2
ENSGALT00000015827	mRNA	-0.713038	0.00501294	-0.759378	0.00451034	ENSGALG00000009724	GREM1	protein_coding	Cystine knot, C-terminal||Gremlin precursor||DAN
ENSGALT00000013006	mRNA	0.677419	0.000188723	-0.922967	0.000188723	ENSGALG00000008014	CEBPB	protein_coding	CCAAT/enhancer-binding||Basic-leucine zipper domain
ENSGALT00000013005	mRNA	0.740701	0.000188723	0.50142	0.00451034	ENSGALG00000008013	KLHDC10	protein_coding	Kelch repeat type 2||Kelch repeat type 1
ENSGALT00000034001	mRNA	-2.12105	0.000188723	-0.779144	0.000188723	ENSGALG00000021128	FSCN1	protein_coding	Fascin domain||FRG1-like||Actin cross-linking
ENSGALT00000025524	mRNA	1.17774	0.000188723	0.293784	0.0479816	ENSGALG00000015831	SNX14	protein_coding	Phox homologous domain||RGS domain||Phox-associated domain||PX-associated, sorting nexin 13||Sorting nexin, C-terminal
ENSGALT00000031019	mRNA	-1.32918	0.000188723	-0.724708	0.000188723	ENSGALG00000012917	CDH6	protein_coding	Cadherin||Cadherin, cytoplasmic domain||Cadherin-like
ENSGALT00000017620	mRNA	0.888262	0.000188723	0.646029	0.000188723	ENSGALG00000010839	SPCS3	protein_coding	Signal peptidase 22kDa subunit
ENSGALT00000017153	mRNA	-0.290757	0.0132442	-0.299509	0.0104493	ENSGALG00000010538	TTC27	protein_coding	Tetratricopeptide repeat||Tetratricopeptide repeat-containing domain
ENSGALT00000003696	mRNA	0.823227	0.000188723	0.427901	0.00228414	ENSGALG00000002345	ATG12	protein_coding	Ubiquitin-related domain||Autophagy protein Atg8 ubiquitin like||Ubiquitin-like protein Atg12
ENSGALT00000017155	mRNA	1.11032	0.000188723	0.497754	0.0421877	ENSGALG00000010540	TTC39A	protein_coding	Outer membrane protein Iml2/Tetratricopeptide repeat protein 39||Tetratricopeptide repeat-containing domain
ENSGALT00000043364	mRNA	-0.740459	0.000188723	-0.920518	0.000188723	ENSGALG00000028143	GADD45B	protein_coding	Ribosomal protein L7Ae/L30e/S12e/Gadd45
ENSGALT00000017158	mRNA	0.691022	0.000188723	0.229476	0.0445043	ENSGALG00000010542	PAPSS1	protein_coding	Sulphate adenylyltransferase catalytic domain||Sulphate adenylyltransferase||PUA-like domain||Adenylylsulphate kinase||P-loop containing nucleoside triphosphate hydrolase
ENSGALT00000025326	mRNA	-0.98861	0.000188723	-0.489689	0.000188723	ENSGALG00000015704	TXN	protein_coding	Thioredoxin domain||Thioredoxin-like fold
ENSGALT00000025455	mRNA	-1.87957	0.000188723	-0.856934	0.000188723	ENSGALG00000015786	REEP1	protein_coding	TB2/DP1/HVA22-related protein
ENSGALT00000006611	mRNA	0.436519	0.000188723	0.42921	0.000188723	ENSGALG00000004158	GPT2	protein_coding	Aminotransferase, class I/classII||Pyridoxal phosphate-dependent transferase
ENSGALT00000043161	mRNA	-1.65557	0.000188723	-0.864013	0.000188723	ENSGALG00000026383	TMSB4X	protein_coding	Beta-thymosin||Thymosin beta-4, metazoa
ENSGALT00000003452	mRNA	1.2592	0.000188723	0.463307	0.0127072	ENSGALG00000002205	FBRSL1	protein_coding	Autism susceptibility gene 2 protein
ENSGALT00000012618	mRNA	-0.513217	0.000188723	0.289139	0.0337597	ENSGALG00000007777	SLC39A10	protein_coding	Zinc/iron permease
ENSGALT00000005731	mRNA	1.29519	0.000188723	1.02726	0.000188723	ENSGALG00000003620	AKTIP	protein_coding	Ubiquitin-conjugating enzyme/RWD-like||Ubiquitin-conjugating enzyme E2
ENSGALT00000009355	mRNA	0.340379	0.00255275	0.381454	0.000360792	ENSGALG00000005823	HDLBP	protein_coding	K Homology domain, type 1||K Homology domain
ENSGALT00000011332	mRNA	-1.40296	0.000188723	-1.05451	0.000188723	ENSGALG00000007000	NR2F2	protein_coding	Nuclear hormone receptor, ligand-binding, core||Nuclear hormone receptor, ligand-binding||Steroid hormone receptor||Zinc finger, nuclear hormone receptor-type||Transcription factor COUP||Retinoid X receptor/HNF4
ENSGALT00000022297	mRNA	0.356901	0.00186934	-0.549962	0.000188723	ENSGALG00000013715	DLC1	protein_coding	START domain||Rho GTPase-activating protein domain||Sterile alpha motif, type 2||Rho GTPase activation protein
ENSGALT00000024321	mRNA	0.48856	0.000188723	-0.459817	0.000188723	ENSGALG00000015077	ARHGAP31	protein_coding	Rho GTPase activation protein||Rho GTPase-activating protein domain
ENSGALT00000024497	mRNA	1.10043	0.000188723	0.530422	0.000526317	ENSGALG00000015181	GAREM	protein_coding	Sterile alpha motif/pointed domain
ENSGALT00000023444	mRNA	1.07698	0.000188723	0.463064	0.000526317	ENSGALG00000014528	ENO2	protein_coding	Enolase, N-terminal||Enolase, C-terminal||Methylaspartate ammonia-lyase, C-terminal||Enolase N-terminal domain-like||Enolase||Enolase C-terminal domain-like
ENSGALT00000020648	mRNA	-0.402414	0.00501294	-0.491473	0.000841166	ENSGALG00000012654	NFATC1	protein_coding	Immunoglobulin E-set||Nuclear factor of activated T cells (NFAT)||Rel homology domain||IPT domain||p53-like transcription factor, DNA-binding
ENSGALT00000024033	mRNA	0.521673	0.000188723	0.717451	0.000188723	ENSGALG00000014899	NUS1	protein_coding	Decaprenyl diphosphate synthase-like
ENSGALT00000009936	mRNA	-1.21802	0.000188723	-0.700173	0.000188723	ENSGALG00000006153	EXOG	protein_coding	DNA/RNA non-specific endonuclease||Extracellular Endonuclease, subunit A
ENSGALT00000013673	mRNA	-0.522125	0.000188723	-0.300909	0.0204523	ENSGALG00000008393	CREB3L1	protein_coding	Transcription factor, Skn-1-like, DNA-binding domain||Basic-leucine zipper domain||cAMP response element binding (CREB) protein
