# Supplementary material for: Deep Sequencing-Based Transcriptome Profiling Reveals Avian Interferon-Stimulated Genes and Provides Comprehensive Insight into Newcastle Disease Virus-Induced Host Responses
Source: Viruses. 2018 Mar 30;10(4):162. doi: 10.3390/v10040162 (PMC5923456; doi:10.3390/v10040162)
Supplement: Supplementary file 1 [file viruses-10-00162-s001.zip › SMTable1A-mRNA_Herts33_vs_Blank.DE_ALL.annotaion.xls]

transcript_id	gene_id	gene_name	gene_location	Herts33_FPKM	Blank_FPKM	log2(foldchange)	pvalue	qvalue	Gene_description	GO_id	GO_description	KO_id	KO_pathway
ENSGALT00000039622	ENSGALG00000023703	GIT1	chr19:6062000-6066587	4.84355	3.54198	0.451508	0.0083	0.0195326	Ankyrin repeat-containing domain||Spa2 homology (SHD) of GIT||Ankyrin repeat||G protein-coupled receptor kinase-interacting protein 1 C term	GO:0044424,GO:0005622,GO:0005737,GO:0044464,GO:0005623,GO:0044237,GO:0008152,GO:0071704,GO:0044238,GO:0005575,GO:0005515,GO:0009987,GO:0006793,GO:0006796,GO:0009056,GO:0006807,GO:0019222,GO:0031323,GO:1901575,GO:0080090,GO:0044248,GO:0065009,GO:0043167,GO:0048583,GO:0009966,GO:0051174,GO:0008150,GO:0019220,GO:0034641,GO:0050790,GO:0009894,GO:0010646,GO:0035556,GO:0023051,GO:1901564,GO:0046483,GO:…	intracellular part,intracellular,cytoplasm,cell part,cell,cellular metabolic process,metabolic process,organic substance metabolic process,primary metabolic process,cellular_component,protein binding,cellular process,phosphorus metabolic process,phosphate-containing compound metabolic process,catabolic process,nitrogen compound metabolic process,regulation of metabolic process,regulation of cellu…	gga04810,gga04144	Regulation of actin cytoskeleton,Endocytosis
ENSGALT00000039628	ENSGALG00000003456	CA12	chr10:3588342-3607364	0.305277	0.671335	-1.13692	0.00295	0.00777312	Alpha carbonic anhydrase	GO:0044237,GO:0008152,GO:0003824,GO:0005575,GO:0043167,GO:0009987,GO:0008150,GO:0046872,GO:0044710,GO:0005488,GO:0044281,GO:0043169,GO:0008270,GO:0046914,GO:0042592,GO:0065007,GO:0065008,GO:0006730,GO:0050801,GO:0048878,GO:0055064,GO:0055083,GO:0055081,GO:0003674,GO:0016020,GO:0016835,GO:0016829,GO:0016836,GO:0004089,GO:0016021,GO:0031224,GO:0044425	cellular metabolic process,metabolic process,catalytic activity,cellular_component,ion binding,cellular process,biological_process,metal ion binding,single-organism metabolic process,binding,small molecule metabolic process,cation binding,zinc ion binding,transition metal ion binding,homeostatic process,biological regulation,regulation of biological quality,one-carbon metabolic process,ion homeos…	gga00910	Nitrogen metabolism
ENSGALT00000027219	ENSGALG00000016849	ING1	chr1:138546780-138548174	54.2462	30.1256	0.848531	5e-05	0.000188723	Zinc finger, PHD-finger||Zinc finger, PHD-type||Zinc finger, FYVE/PHD-type	GO:0044424,GO:0005622,GO:0043227,GO:0043226,GO:0043231,GO:0043229,GO:0044237,GO:0005634,GO:0044464,GO:0005623,GO:0008152,GO:0071704,GO:0044260,GO:0044238,GO:0043170,GO:0006807,GO:0005575,GO:0034641,GO:0043167,GO:0048523,GO:0006996,GO:1901360,GO:0046483,GO:0009987,GO:0005515,GO:0006139,GO:0006725,GO:0048519,GO:0071840,GO:0090304,GO:0031323,GO:0019222,GO:0060255,GO:0080090,GO:0016043,GO:0009058,GO:…	intracellular part,intracellular,membrane-bounded organelle,organelle,intracellular membrane-bounded organelle,intracellular organelle,cellular metabolic process,nucleus,cell part,cell,metabolic process,organic substance metabolic process,cellular macromolecule metabolic process,primary metabolic process,macromolecule metabolic process,nitrogen compound metabolic process,cellular_component,cellul…	--	--
ENSGALT00000039625	ENSGALG00000008957	MSH6	chr3:8645773-8668184	6.50109	23.4856	-1.85302	5e-05	0.000188723	DNA mismatch repair protein MutS-like, N-terminal||DNA mismatch repair protein MutS, core||DNA mismatch repair protein MutS, C-terminal||P-loop containing nucleoside triphosphate hydrolase||DNA mismatch repair protein MutS, connector domain||DNA mismatch repair protein Msh6||DNA mismatch repair protein MutS, N-terminal||PWWP domain||DNA mismatch repair protein MutS, clamp	GO:0044424,GO:0005622,GO:0043227,GO:0043226,GO:0043231,GO:0043229,GO:0005737,GO:0031974,GO:0043233,GO:0044446,GO:0070013,GO:0044428,GO:0031981,GO:0044422,GO:0044237,GO:0005634,GO:0044464,GO:0005623,GO:0008152,GO:0044444,GO:0005654,GO:0071704,GO:0044260,GO:0044238,GO:0033554,GO:0003824,GO:0043170,GO:0006807,GO:0005575,GO:0034641,GO:0043167,GO:0043228,GO:0043232,GO:0048523,GO:1901360,GO:0046483,GO:…	intracellular part,intracellular,membrane-bounded organelle,organelle,intracellular membrane-bounded organelle,intracellular organelle,cytoplasm,membrane-enclosed lumen,organelle lumen,intracellular organelle part,intracellular organelle lumen,nuclear part,nuclear lumen,organelle part,cellular metabolic process,nucleus,cell part,cell,metabolic process,cytoplasmic part,nucleoplasm,organic substanc…	gga03430	Mismatch repair
ENSGALT00000027211	ENSGALG00000016844	RAB20	chr1:138392843-138416609	19.7524	9.04751	1.12644	5e-05	0.000188723	Small GTPase superfamily, ARF/SAR type||Small GTPase superfamily, Rab type||Small GTP-binding protein domain||Mitochondrial Rho-like||Small GTPase superfamily||Small GTPase superfamily, Ras type||P-loop containing nucleoside triphosphate hydrolase||Small GTPase superfamily, Rho type	GO:0044424,GO:0005622,GO:0043227,GO:0043226,GO:0043231,GO:0043229,GO:0005737,GO:0044237,GO:0044464,GO:0005623,GO:0008152,GO:0044444,GO:0071704,GO:0044238,GO:0003824,GO:0006807,GO:0005575,GO:0034641,GO:0043167,GO:0006793,GO:0006796,GO:0006996,GO:1901360,GO:0046483,GO:0009987,GO:0006139,GO:0006725,GO:0036094,GO:0071840,GO:0000166,GO:1901265,GO:0097159,GO:1901363,GO:0009056,GO:0016043,GO:0043168,GO:…	intracellular part,intracellular,membrane-bounded organelle,organelle,intracellular membrane-bounded organelle,intracellular organelle,cytoplasm,cellular metabolic process,cell part,cell,metabolic process,cytoplasmic part,organic substance metabolic process,primary metabolic process,catalytic activity,nitrogen compound metabolic process,cellular_component,cellular nitrogen compound metabolic proc…	--	--
ENSGALT00000027212	ENSGALG00000016845	CARKD	chr1:138452044-138502550	20.7211	16.0399	0.369438	0.006	0.0146547	Ribokinase-like||YjeF C-terminal domain	GO:0044424,GO:0043226,GO:0005622,GO:0043227,GO:0043229,GO:0005737,GO:0043231,GO:0044464,GO:0005623,GO:0044237,GO:0044444,GO:0008152,GO:0071704,GO:0044238,GO:0005575,GO:0005739,GO:0003824,GO:0005515,GO:0009987,GO:0006793,GO:0006796,GO:0006807,GO:0043167,GO:0008150,GO:0034641,GO:0000166,GO:1901265,GO:1901564,GO:0046483,GO:0044710,GO:0036094,GO:0006139,GO:1901360,GO:0043168,GO:0006725,GO:0005488,GO:…	intracellular part,organelle,intracellular,membrane-bounded organelle,intracellular organelle,cytoplasm,intracellular membrane-bounded organelle,cell part,cell,cellular metabolic process,cytoplasmic part,metabolic process,organic substance metabolic process,primary metabolic process,cellular_component,mitochondrion,catalytic activity,protein binding,cellular process,phosphorus metabolic process,p…	--	--
ENSGALT00000002321	ENSGALG00000001527	VWA1	chr21:2174950-2188556	2.31287	6.01505	-1.3789	5e-05	0.000188723	von Willebrand factor, type A||Fibronectin type III	GO:0031012,GO:0005578,GO:0044707,GO:0032501,GO:0044421,GO:0005576,GO:0006950,GO:0005575,GO:0043230,GO:0065010,GO:0044763,GO:0050896,GO:0070062,GO:0008150,GO:0044699,GO:0009987,GO:0044420,GO:0043062,GO:0043226,GO:0031988,GO:0030198,GO:0005515,GO:0031982,GO:0005615,GO:0043227,GO:0005604,GO:0016043,GO:0071840,GO:0005488,GO:0042802,GO:0005614,GO:0007610,GO:0003674,GO:0048265,GO:0048266,GO:0044708,GO:…	extracellular matrix,proteinaceous extracellular matrix,single-multicellular organism process,multicellular organismal process,extracellular region part,extracellular region,response to stress,cellular_component,extracellular organelle,extracellular membrane-bounded organelle,single-organism cellular process,response to stimulus,extracellular vesicular exosome,biological_process,single-organism p…	--	--
ENSGALT00000005445	ENSGALG00000003437	ADAM8	chr6:8867265-8879479	21.5202	13.2143	0.703596	5e-05	0.000188723	Peptidase M12B, propeptide||Blood coagulation inhibitor, Disintegrin||ADAM, cysteine-rich||Epidermal growth factor-like domain||Peptidase M12B, ADAM/reprolysin	GO:0009653,GO:0032502,GO:0044767,GO:0048856,GO:0048513,GO:0072358,GO:0072359,GO:0044707,GO:0048519,GO:0048731,GO:0007275,GO:0051239,GO:0048869,GO:0048523,GO:0032501,GO:0030154,GO:0048522,GO:0006950,GO:0042221,GO:0009893,GO:0070887,GO:0009966,GO:0048646,GO:0050793,GO:2000026,GO:0048518,GO:0031325,GO:0001944,GO:0048583,GO:0009967,GO:0035556,GO:0010604,GO:0001568,GO:0045595,GO:0009058,GO:0005575,GO:…	anatomical structure morphogenesis,developmental process,single-organism developmental process,anatomical structure development,organ development,cardiovascular system development,circulatory system development,single-multicellular organism process,negative regulation of biological process,system development,multicellular organismal development,regulation of multicellular organismal process,cellu…	--	--
ENSGALT00000002328	ENSGALG00000001531	FN3K	chr18:3317543-3324433	1.9904	1.18306	0.75054	0.0007	0.00214594	Protein kinase-like domain||Aminoglycoside phosphotransferase||Fructosamine/Ketosamine-3-kinase	GO:0009888,GO:0032502,GO:0048856,GO:0048869,GO:0030154,GO:0060429,GO:0044763,GO:0071704,GO:0008150,GO:0044699,GO:0044237,GO:0008152,GO:0009987,GO:0006796,GO:0006793,GO:0016310,GO:1901135,GO:0030855,GO:0016740,GO:0016301,GO:0016772,GO:0003824,GO:0006040,GO:0030387,GO:0030389,GO:0003674	tissue development,developmental process,anatomical structure development,cellular developmental process,cell differentiation,epithelium development,single-organism cellular process,organic substance metabolic process,biological_process,single-organism process,cellular metabolic process,metabolic process,cellular process,phosphate-containing compound metabolic process,phosphorus metabolic process…	--	--
ENSGALT00000042683	ENSGALG00000008705	TRABD	chr1:20004477-20037661	19.1385	11.2929	0.761059	5e-05	0.000188723	Pheromone shutdown, TraB	--	--	--	--
ENSGALT00000023681	ENSGALG00000014692	LMNB1	chrZ:56036834-56059845	24.8977	47.7135	-0.938384	5e-05	0.000188723	Prefoldin||Lamin Tail Domain||Intermediate filament protein	GO:0005575,GO:0043226,GO:0005515,GO:0005622,GO:0043227,GO:0044424,GO:0019899,GO:0005488,GO:0044464,GO:0005623,GO:0044422,GO:0012505,GO:0043229,GO:0044446,GO:0005654,GO:0005198,GO:0043228,GO:0043232,GO:0031090,GO:0045111,GO:0005882,GO:0005856,GO:0043231,GO:0043233,GO:0070013,GO:0031974,GO:0005638,GO:0043274,GO:0005634,GO:0031981,GO:0016020,GO:0043234,GO:0044430,GO:0032991,GO:0044428,GO:0003674,GO:…	cellular_component,organelle,protein binding,intracellular,membrane-bounded organelle,intracellular part,enzyme binding,binding,cell part,cell,organelle part,endomembrane system,intracellular organelle,intracellular organelle part,nucleoplasm,structural molecule activity,non-membrane-bounded organelle,intracellular non-membrane-bounded organelle,organelle membrane,intermediate filament cytoskelet…	--	--
ENSGALT00000005118	ENSGALG00000003233	ASH2L	chr22:2256514-2266815	36.8086	23.3461	0.656864	5e-05	0.000188723	Concanavalin A-like lectin/glucanase domain||B30.2/SPRY domain||SPRY domain	GO:0044424,GO:0005622,GO:0043227,GO:0043226,GO:0043231,GO:0043229,GO:0031974,GO:0043233,GO:0044446,GO:0070013,GO:0044428,GO:0031981,GO:0044422,GO:0044237,GO:0005634,GO:0044464,GO:0005623,GO:0008152,GO:0005654,GO:0071704,GO:0044260,GO:0044238,GO:0033554,GO:0003824,GO:0043170,GO:0044267,GO:0006807,GO:0043412,GO:0019538,GO:0006464,GO:0036211,GO:0005575,GO:0034641,GO:0043228,GO:0043232,GO:0006996,GO:…	intracellular part,intracellular,membrane-bounded organelle,organelle,intracellular membrane-bounded organelle,intracellular organelle,membrane-enclosed lumen,organelle lumen,intracellular organelle part,intracellular organelle lumen,nuclear part,nuclear lumen,organelle part,cellular metabolic process,nucleus,cell part,cell,metabolic process,nucleoplasm,organic substance metabolic process,cellula…	--	--
ENSGALT00000013873	ENSGALG00000008518	-	chr17:1933419-1939035	0.330824	1.17595	-1.82969	0.0002	0.000685932	Glutamine synthetase, catalytic domain||Glutamine synthetase, beta-Grasp	GO:0009058,GO:0044249,GO:0071704,GO:1901576,GO:0008150,GO:0044237,GO:0008152,GO:0009987,GO:0044238,GO:1901566,GO:0006807,GO:0043167,GO:0044281,GO:0044710,GO:1901564,GO:0005488,GO:0044283,GO:0044711,GO:0016053,GO:0046394,GO:0008652,GO:0003824,GO:0009084,GO:0043168,GO:1901607,GO:0016879,GO:0009064,GO:0043436,GO:0006082,GO:1901605,GO:0004356,GO:0006542,GO:0016211,GO:0016880,GO:0032550,GO:0001883,GO:…	biosynthetic process,cellular biosynthetic process,organic substance metabolic process,organic substance biosynthetic process,biological_process,cellular metabolic process,metabolic process,cellular process,primary metabolic process,organonitrogen compound biosynthetic process,nitrogen compound metabolic process,ion binding,small molecule metabolic process,single-organism metabolic process,organo…	gga00330,gga00250,gga01230,gga01100,gga00910,gga00630	Arginine and proline metabolism,Alanine, aspartate and glutamate metabolism,Biosynthesis of amino acids,Metabolic pathways,Nitrogen metabolism,Glyoxylate and dicarboxylate metabolism
ENSGALT00000001352	ENSGALG00000000918	-	chr27:1303374-1306949	0.965675	1.99574	-1.04731	0.00545	0.0134671	--	--	--	--	--
ENSGALT00000001355	ENSGALG00000000921	NHE1	chr23:1858072-1868819	1.07452	2.39004	-1.15335	5e-05	0.000188723	Cation/H+ exchanger||Na+/H+ exchanger||Na+/H+ exchanger, isoform 1 (NHE1)||NarG-like domain	GO:0009888,GO:0032502,GO:0044767,GO:0061061,GO:0048856,GO:0048513,GO:0072358,GO:0072359,GO:0042692,GO:0044707,GO:0048731,GO:0007275,GO:0060537,GO:0051239,GO:0048869,GO:0051146,GO:0032501,GO:0030154,GO:0014706,GO:0044421,GO:0048522,GO:0005576,GO:0007507,GO:0009891,GO:0010033,GO:0042221,GO:0009893,GO:0070887,GO:0009966,GO:0031328,GO:0010557,GO:0048518,GO:0031325,GO:0010628,GO:0048583,GO:0009967,GO:…	tissue development,developmental process,single-organism developmental process,muscle structure development,anatomical structure development,organ development,cardiovascular system development,circulatory system development,muscle cell differentiation,single-multicellular organism process,system development,multicellular organismal development,muscle tissue development,regulation of multicellular…	gga04810,gga04261,gga04260	Regulation of actin cytoskeleton,Adrenergic signaling in cardiomyocytes,Cardiac muscle contraction
ENSGALT00000001354	ENSGALG00000000920	CGN	chr25:2093994-2102545	0.27992	0.648725	-1.21259	0.0002	0.000685932	Myosin tail||Prefoldin	GO:0044424,GO:0043226,GO:0005622,GO:0043229,GO:0044464,GO:0005623,GO:0044422,GO:0044446,GO:0008152,GO:0071840,GO:0006996,GO:0016043,GO:0005575,GO:0003824,GO:0005515,GO:0009987,GO:0043228,GO:0043232,GO:0009888,GO:0009653,GO:0032991,GO:0008150,GO:0043234,GO:0007010,GO:0032502,GO:0048856,GO:0044767,GO:0048869,GO:0005488,GO:0044085,GO:0022607,GO:0044763,GO:0032989,GO:0030154,GO:0008092,GO:0005856,GO:…	intracellular part,organelle,intracellular,intracellular organelle,cell part,cell,organelle part,intracellular organelle part,metabolic process,cellular component organization or biogenesis,organelle organization,cellular component organization,cellular_component,catalytic activity,protein binding,cellular process,non-membrane-bounded organelle,intracellular non-membrane-bounded organelle,tissue …	gga04530	Tight junction
ENSGALT00000013878	ENSGALG00000008520	EIF4G1	chr9:15371231-15387501	35.715	22.4627	0.669002	5e-05	0.000188723	MIF4G-like, type 3||Initiation factor eIF-4 gamma, MA3||W2 domain||Armadillo-type fold	GO:0032502,GO:0044767,GO:0048856,GO:0044707,GO:0048731,GO:0007275,GO:0051239,GO:0048869,GO:0032501,GO:0030154,GO:0048522,GO:0006950,GO:0050793,GO:2000026,GO:0048518,GO:0045595,GO:0009058,GO:0005575,GO:0044249,GO:0019222,GO:0044763,GO:0050896,GO:0071704,GO:0060255,GO:0031323,GO:1901576,GO:0050794,GO:0008150,GO:0005737,GO:0044699,GO:0019538,GO:0010468,GO:0009889,GO:0080090,GO:0044237,GO:0008152,GO:…	developmental process,single-organism developmental process,anatomical structure development,single-multicellular organism process,system development,multicellular organismal development,regulation of multicellular organismal process,cellular developmental process,multicellular organismal process,cell differentiation,positive regulation of cellular process,response to stress,regulation of develop…	gga03013	RNA transport
ENSGALT00000010111	ENSGALG00000006256	MAP7D3	chr4:4214209-4248185	11.1754	8.88124	0.331494	0.01165	0.026293	Microtubule-associated protein 7	GO:0005575,GO:0044763,GO:0008150,GO:0005737,GO:0044699,GO:0009987,GO:0043226,GO:0005515,GO:0005622,GO:0043227,GO:0044424,GO:0016043,GO:0015629,GO:0071840,GO:0005488,GO:0007010,GO:0044464,GO:0005623,GO:0008092,GO:0044422,GO:0051258,GO:0043229,GO:0071822,GO:0044446,GO:0043933,GO:0006461,GO:0005654,GO:0043623,GO:0070271,GO:0043228,GO:0043232,GO:0022607,GO:0006996,GO:0065003,GO:0044085,GO:0034622,GO:…	cellular_component,single-organism cellular process,biological_process,cytoplasm,single-organism process,cellular process,organelle,protein binding,intracellular,membrane-bounded organelle,intracellular part,cellular component organization,actin cytoskeleton,cellular component organization or biogenesis,binding,cytoskeleton organization,cell part,cell,cytoskeletal protein binding,organelle part,p…	--	--
ENSGALT00000009112	ENSGALG00000005682	SPATA5L1	chr10:10160765-10167781	12.0324	15.6012	-0.374738	0.0025	0.00670958	AAA+ ATPase domain||DNA helicase, Holliday junction RuvB type, N-terminal||P-loop containing nucleoside triphosphate hydrolase||ATPase, AAA-type, core	GO:0044237,GO:0008152,GO:0071704,GO:0044260,GO:0044238,GO:0033554,GO:0003824,GO:0043170,GO:0006807,GO:0034641,GO:0043167,GO:1901360,GO:0046483,GO:0009987,GO:0006139,GO:0006725,GO:0006950,GO:0036094,GO:0000166,GO:1901265,GO:0097159,GO:0090304,GO:1901363,GO:0006974,GO:0043168,GO:0030554,GO:0008150,GO:0032559,GO:0005488,GO:0005524,GO:0032550,GO:0035639,GO:0001883,GO:0017076,GO:0032549,GO:0001882,GO:…	cellular metabolic process,metabolic process,organic substance metabolic process,cellular macromolecule metabolic process,primary metabolic process,cellular response to stress,catalytic activity,macromolecule metabolic process,nitrogen compound metabolic process,cellular nitrogen compound metabolic process,ion binding,organic cyclic compound metabolic process,heterocycle metabolic process,cellula…	--	--
ENSGALT00000004241	ENSGALG00000002690	PDPR	chr11:1775733-1793123	5.29395	8.32559	-0.653208	5e-05	0.000188723	FAD binding domain||Glycine cleavage T-protein-like, N-terminal||Glycine cleavage T-protein, C-terminal barrel domain||FAD dependent oxidoreductase||Glycine cleavage T-protein/YgfZ, C-terminal domain	GO:0044424,GO:0005622,GO:0043227,GO:0043226,GO:0043231,GO:0043229,GO:0005737,GO:0044237,GO:0044464,GO:0005623,GO:0008152,GO:0044444,GO:0071704,GO:0044238,GO:0005739,GO:0003824,GO:0006807,GO:0005575,GO:0009987,GO:0009056,GO:0044248,GO:1901575,GO:0008150,GO:0044710,GO:0044281,GO:0016740,GO:1901564,GO:0043436,GO:0006082,GO:0055114,GO:0016491,GO:0019752,GO:0006520,GO:1901565,GO:0032259,GO:0009071,GO:…	intracellular part,intracellular,membrane-bounded organelle,organelle,intracellular membrane-bounded organelle,intracellular organelle,cytoplasm,cellular metabolic process,cell part,cell,metabolic process,cytoplasmic part,organic substance metabolic process,primary metabolic process,mitochondrion,catalytic activity,nitrogen compound metabolic process,cellular_component,cellular process,catabolic …	--	--
ENSGALT00000004249	ENSGALG00000002695	SLC15A4	chr15:3750314-3771693	13.0274	16.1777	-0.312462	0.0077	0.0182965	Major facilitator superfamily domain||Major facilitator superfamily||Proton-dependent oligopeptide transporter family	GO:0005575,GO:0009987,GO:0008150,GO:0071702,GO:0044763,GO:0044699,GO:0006857,GO:0015833,GO:0042886,GO:0071705,GO:0051179,GO:0044765,GO:0003674,GO:0006810,GO:0051234,GO:0016020,GO:0055085,GO:0016021,GO:0031224,GO:0044425,GO:0005215	cellular_component,cellular process,biological_process,organic substance transport,single-organism cellular process,single-organism process,oligopeptide transport,peptide transport,amide transport,nitrogen compound transport,localization,single-organism transport,molecular_function,transport,establishment of localization,membrane,transmembrane transport,integral to membrane,intrinsic to membrane,…	--	--
ENSGALT00000013290	ENSGALG00000008175	ORC5	chr1:13157746-13226609	7.58594	9.98716	-0.396746	0.00175	0.00488559	P-loop containing nucleoside triphosphate hydrolase	GO:0009058,GO:0005575,GO:0044249,GO:0071704,GO:1901576,GO:0008150,GO:0005737,GO:0044237,GO:0008152,GO:0009987,GO:0044238,GO:0043170,GO:0009059,GO:0043226,GO:0005515,GO:0034645,GO:0006807,GO:0044260,GO:0005622,GO:0043227,GO:0044424,GO:0034641,GO:0006139,GO:0046483,GO:1901360,GO:0006725,GO:0005488,GO:0044464,GO:0005623,GO:0044422,GO:0090304,GO:0043229,GO:0042802,GO:0044446,GO:0005654,GO:0000808,GO:…	biosynthetic process,cellular_component,cellular biosynthetic process,organic substance metabolic process,organic substance biosynthetic process,biological_process,cytoplasm,cellular metabolic process,metabolic process,cellular process,primary metabolic process,macromolecule metabolic process,macromolecule biosynthetic process,organelle,protein binding,cellular macromolecule biosynthetic process,…	gga04110	Cell cycle
ENSGALT00000018348	ENSGALG00000011248	PLCL2	chr2:35030728-35122053	3.67583	2.8613	0.361399	0.0139	0.0306645	Phospholipase C, phosphoinositol-specific, EF-hand-like||Phospholipase C, phosphatidylinositol-specific , X domain||Phosphoinositide phospholipase C family||C2 domain||Phospholipase C, phosphatidylinositol-specific, Y domain||PLC-like phosphodiesterase, TIM beta/alpha-barrel domain||Pleckstrin homology domain	GO:0044424,GO:0005622,GO:0005737,GO:0044464,GO:0005623,GO:0044237,GO:0044444,GO:0008152,GO:0044267,GO:0071704,GO:0044260,GO:0044238,GO:0019538,GO:0006464,GO:0036211,GO:0005575,GO:0043170,GO:0048519,GO:0043412,GO:0048523,GO:0003824,GO:0005515,GO:0051246,GO:0032268,GO:0009987,GO:0006793,GO:0006796,GO:0009056,GO:0060255,GO:0019222,GO:0031323,GO:0031399,GO:1901575,GO:0080090,GO:0042325,GO:0065009,GO:…	intracellular part,intracellular,cytoplasm,cell part,cell,cellular metabolic process,cytoplasmic part,metabolic process,cellular protein metabolic process,organic substance metabolic process,cellular macromolecule metabolic process,primary metabolic process,protein metabolic process,cellular protein modification process,protein modification process,cellular_component,macromolecule metabolic proce…	--	--
ENSGALT00000041148	ENSGALG00000024338	H2AFX	chr24:32959-33547	90.5854	71.7496	0.336307	0.00815	0.0192314	Transcription factor CBF/NF-Y/archaeal histone||Histone-fold||Histone core||Histone H2A	GO:0048519,GO:0048523,GO:0032501,GO:0044421,GO:0005576,GO:0006950,GO:0005575,GO:0043230,GO:0065010,GO:0044763,GO:0050896,GO:0070062,GO:0071704,GO:0050794,GO:0008150,GO:0044699,GO:0044237,GO:0008152,GO:0051716,GO:0009987,GO:0044238,GO:0043170,GO:0065007,GO:0050789,GO:0043226,GO:0031988,GO:0005515,GO:0031982,GO:0006807,GO:0044260,GO:0033554,GO:0005622,GO:0043227,GO:0044424,GO:0034641,GO:0006139,GO:…	negative regulation of biological process,negative regulation of cellular process,multicellular organismal process,extracellular region part,extracellular region,response to stress,cellular_component,extracellular organelle,extracellular membrane-bounded organelle,single-organism cellular process,response to stimulus,extracellular vesicular exosome,organic substance metabolic process,regulation o…	--	--
ENSGALT00000001747	ENSGALG00000001161	FLI1	chr24:986188-1055149	13.5103	10.3981	0.377742	0.0068	0.0163833	Ets domain||Pointed domain||Sterile alpha motif/pointed domain	GO:0032502,GO:0048869,GO:0030154,GO:0009058,GO:0005575,GO:0044249,GO:0019222,GO:0044763,GO:0071704,GO:0060255,GO:0031323,GO:1901576,GO:0050794,GO:0008150,GO:0044699,GO:0010468,GO:0009889,GO:0080090,GO:0044237,GO:0008152,GO:0009987,GO:0044238,GO:0031326,GO:0043170,GO:0044271,GO:0010556,GO:0065007,GO:0051171,GO:0050789,GO:0009059,GO:0043226,GO:0019438,GO:0034654,GO:0018130,GO:1901362,GO:0019219,GO:…	developmental process,cellular developmental process,cell differentiation,biosynthetic process,cellular_component,cellular biosynthetic process,regulation of metabolic process,single-organism cellular process,organic substance metabolic process,regulation of macromolecule metabolic process,regulation of cellular metabolic process,organic substance biosynthetic process,regulation of cellular proce…	--	--
ENSGALT00000001745	ENSGALG00000001160	DOK4	chr11:555286-557066	9.21938	22.3482	-1.27742	5e-05	0.000188723	Insulin receptor substrate-1, PTB	GO:0005622,GO:0044464,GO:0005623,GO:0005575,GO:0009987,GO:0005515,GO:0008150,GO:0005488,GO:0035556,GO:0007243,GO:0000165,GO:0032403,GO:0051716,GO:0044763,GO:0005057,GO:0007167,GO:0050794,GO:0044699,GO:0032502,GO:0050789,GO:0065007,GO:0007169,GO:0048856,GO:0050896,GO:0048731,GO:0007275,GO:0005158,GO:0007165,GO:0007154,GO:0023052,GO:0044700,GO:0005102,GO:0003674,GO:0032501,GO:0044707,GO:0007399,GO:…	intracellular,cell part,cell,cellular_component,cellular process,protein binding,biological_process,binding,intracellular signal transduction,intracellular protein kinase cascade,MAPK cascade,protein complex binding,cellular response to stimulus,single-organism cellular process,receptor signaling protein activity,enzyme linked receptor protein signaling pathway,regulation of cellular process,sing…	--	--
ENSGALT00000044142	ENSGALG00000028303	-	AADN03016019.1:40-5052	19.0505	12.6063	0.595687	5e-05	0.000188723	Phosphoribosyltransferase-like||P-loop containing nucleoside triphosphate hydrolase||Uridine kinase like||Phosphoribulokinase/uridine kinase	GO:0044237,GO:0008152,GO:0071704,GO:0044238,GO:0003824,GO:0006807,GO:0034641,GO:0043167,GO:0006793,GO:0006796,GO:1901360,GO:0046483,GO:0009987,GO:0006139,GO:0006725,GO:0036094,GO:0000166,GO:1901265,GO:0097159,GO:1901363,GO:0016310,GO:0009058,GO:0044249,GO:1901576,GO:0043168,GO:0030554,GO:0008150,GO:0044710,GO:0032559,GO:0005488,GO:0005524,GO:0032550,GO:0035639,GO:0001883,GO:0017076,GO:0032549,GO:…	cellular metabolic process,metabolic process,organic substance metabolic process,primary metabolic process,catalytic activity,nitrogen compound metabolic process,cellular nitrogen compound metabolic process,ion binding,phosphorus metabolic process,phosphate-containing compound metabolic process,organic cyclic compound metabolic process,heterocycle metabolic process,cellular process,nucleobase-con…	--	--
ENSGALT00000036788	ENSGALG00000015163	RNF138	chr2:106040320-106047320	24.5615	13.2376	0.891754	5e-05	0.000188723	Zinc finger, C3HC4 RING-type||Zinc finger, MIZ-type||Zinc finger, RING-type	GO:0044424,GO:0005622,GO:0043227,GO:0043226,GO:0043231,GO:0043229,GO:0005634,GO:0044464,GO:0005623,GO:0005575,GO:0043167,GO:0005515,GO:0046872,GO:0005488,GO:0019899,GO:0043169,GO:0008270,GO:0046914,GO:0019901,GO:0019900,GO:0003674	intracellular part,intracellular,membrane-bounded organelle,organelle,intracellular membrane-bounded organelle,intracellular organelle,nucleus,cell part,cell,cellular_component,ion binding,protein binding,metal ion binding,binding,enzyme binding,cation binding,zinc ion binding,transition metal ion binding,protein kinase binding,kinase binding,molecular_function	--	--
ENSGALT00000006898	ENSGALG00000004326	GOSR1	chr19:6271247-6293497	50.6759	26.607	0.929493	5e-05	0.000188723	-	GO:0044424,GO:0005622,GO:0043227,GO:0043226,GO:0043231,GO:0043229,GO:0005737,GO:0044446,GO:0044422,GO:0044464,GO:0005623,GO:0044444,GO:0005575,GO:0009987,GO:0005515,GO:0071840,GO:0016043,GO:0008150,GO:0005488,GO:0031090,GO:0046907,GO:0005794,GO:0033036,GO:0051649,GO:0051641,GO:0016482,GO:0012505,GO:0045184,GO:0008104,GO:0015031,GO:0071702,GO:0044431,GO:0005801,GO:0044763,GO:0048193,GO:0000139,GO:…	intracellular part,intracellular,membrane-bounded organelle,organelle,intracellular membrane-bounded organelle,intracellular organelle,cytoplasm,intracellular organelle part,organelle part,cell part,cell,cytoplasmic part,cellular_component,cellular process,protein binding,cellular component organization or biogenesis,cellular component organization,biological_process,binding,organelle membrane,in…	gga04130	SNARE interactions in vesicular transport
ENSGALT00000043891	ENSGALG00000029109	-	chr13:9523272-9527749	2.9037	1.12566	1.36712	5e-05	0.000188723	Zinc finger, FYVE-related||FYVE zinc finger||Zinc finger, FYVE/PHD-type	GO:0043167,GO:0046872,GO:0043169,GO:0005488,GO:0003674	ion binding,metal ion binding,cation binding,binding,molecular_function	--	--
ENSGALT00000032362	ENSGALG00000007110	-	chr4:9265342-9277040	1.74144	4.99378	-1.51985	5e-05	0.000188723	--	GO:0005575,GO:0016020,GO:0031224,GO:0016021,GO:0044425	cellular_component,membrane,intrinsic to membrane,integral to membrane,membrane part	--	--
ENSGALT00000043898	ENSGALG00000026679	-	AADN03013989.1:20-1073	30.8019	58.4655	-0.924566	5e-05	0.000188723	Glucose/ribitol dehydrogenase||Alcohol dehydrogenase, insect-type||Short-chain dehydrogenase/reductase SDR	GO:0008150,GO:0008152,GO:0044710,GO:0003824,GO:0003674,GO:0055114,GO:0016491	biological_process,metabolic process,single-organism metabolic process,catalytic activity,molecular_function,oxidation-reduction process,oxidoreductase activity	gga00280,gga01100	Valine, leucine and isoleucine degradation,Metabolic pathways
ENSGALT00000026309	ENSGALG00000016308	MYC	chr2:139316927-139321894	16.5812	9.81931	0.755852	5e-05	0.000188723	Adenylate cyclase-associated CAP, N-terminal||Transcription regulator Myc||Transcription regulator Myc, N-terminal||Leucine zipper, Myc||Myc-type, basic helix-loop-helix (bHLH) domain	GO:0044424,GO:0005622,GO:0043227,GO:0043226,GO:0043231,GO:0043229,GO:0044237,GO:0005634,GO:0044464,GO:0005623,GO:0008152,GO:0071704,GO:0044260,GO:0044238,GO:0043170,GO:0006807,GO:0005575,GO:0034641,GO:0006996,GO:1901360,GO:0046483,GO:0009987,GO:0005515,GO:0006139,GO:0006725,GO:0071840,GO:0097159,GO:0090304,GO:1901363,GO:0031323,GO:0019222,GO:0060255,GO:0080090,GO:0016043,GO:0009058,GO:0044249,GO:…	intracellular part,intracellular,membrane-bounded organelle,organelle,intracellular membrane-bounded organelle,intracellular organelle,cellular metabolic process,nucleus,cell part,cell,metabolic process,organic substance metabolic process,cellular macromolecule metabolic process,primary metabolic process,macromolecule metabolic process,nitrogen compound metabolic process,cellular_component,cellul…	gga04110,gga04350,gga04010,gga04012,gga04310,gga04630	Cell cycle,TGF-beta signaling pathway,MAPK signaling pathway,ErbB signaling pathway,Wnt signaling pathway,Jak-STAT signaling pathway
ENSGALT00000026300	ENSGALG00000016302	ASAP1	chr2:140145616-140364260	22.2062	8.50363	1.38481	5e-05	0.000188723	Arf GTPase activating protein||Variant SH3 domain||Ankyrin repeat-containing domain||SH3 domain||Pleckstrin homology domain||Ankyrin repeat	GO:0009653,GO:0032502,GO:0044767,GO:0048856,GO:0044707,GO:0048519,GO:0048731,GO:0007275,GO:0051239,GO:0048869,GO:0032501,GO:0030154,GO:0009966,GO:0050793,GO:2000026,GO:0048583,GO:0035556,GO:0045595,GO:0005575,GO:0019222,GO:0044763,GO:0050896,GO:0071704,GO:0031323,GO:0023051,GO:0010646,GO:0050794,GO:0008150,GO:0044699,GO:0080090,GO:0044237,GO:0008152,GO:0051716,GO:0009987,GO:0044238,GO:0007165,GO:…	anatomical structure morphogenesis,developmental process,single-organism developmental process,anatomical structure development,single-multicellular organism process,negative regulation of biological process,system development,multicellular organismal development,regulation of multicellular organismal process,cellular developmental process,multicellular organismal process,cell differentiation,reg…	gga04144	Endocytosis
ENSGALT00000032393	ENSGALG00000005997	WDR44	chr4:3269596-3290134	46.8994	22.3246	1.07093	5e-05	0.000188723	-	GO:0005575,GO:0005737,GO:0043226,GO:0005622,GO:0043227,GO:0044424,GO:0044444,GO:0044464,GO:0005623,GO:0005794,GO:0043229,GO:0043231	cellular_component,cytoplasm,organelle,intracellular,membrane-bounded organelle,intracellular part,cytoplasmic part,cell part,cell,Golgi apparatus,intracellular organelle,intracellular membrane-bounded organelle	--	--
ENSGALT00000008651	ENSGALG00000005385	ACTR8	chr12:7223207-7230233	32.3384	26.7065	0.276055	0.0152	0.0331825	Actin family	GO:0044424,GO:0043226,GO:0005622,GO:0043227,GO:0043229,GO:0043231,GO:0044464,GO:0005623,GO:0044422,GO:0044446,GO:0031974,GO:0043233,GO:0070013,GO:0044428,GO:0005634,GO:0071840,GO:0031981,GO:0006996,GO:0016043,GO:0005575,GO:0005515,GO:0009987,GO:0043228,GO:0043232,GO:0032991,GO:0008150,GO:0043234,GO:0005488,GO:0044763,GO:0005694,GO:0044699,GO:0016568,GO:0051276,GO:0044427,GO:0006325,GO:0000785,GO:…	intracellular part,organelle,intracellular,membrane-bounded organelle,intracellular organelle,intracellular membrane-bounded organelle,cell part,cell,organelle part,intracellular organelle part,membrane-enclosed lumen,organelle lumen,intracellular organelle lumen,nuclear part,nucleus,cellular component organization or biogenesis,nuclear lumen,organelle organization,cellular component organization…	--	--
ENSGALT00000032427	ENSGALG00000004063	SLC25A14	chr4:1536609-1543497	34.8462	25.7525	0.436292	0.0001	0.000360792	Mitochondrial substrate/solute carrier||Mitochondrial brown fat uncoupling protein||Mitochondrial carrier domain||Mitochondrial carrier protein	GO:0005575,GO:0044763,GO:0008150,GO:0005737,GO:0044699,GO:0009987,GO:0043226,GO:0005622,GO:0043227,GO:0044424,GO:0044444,GO:0044464,GO:0005623,GO:0051179,GO:0044422,GO:0043229,GO:0044446,GO:0046907,GO:0031090,GO:0051641,GO:0043231,GO:0051649,GO:0044765,GO:0006810,GO:0051234,GO:0016020,GO:0006839,GO:0031966,GO:0031975,GO:0031967,GO:0005740,GO:0031224,GO:0016021,GO:0044425,GO:0044429,GO:0005739	cellular_component,single-organism cellular process,biological_process,cytoplasm,single-organism process,cellular process,organelle,intracellular,membrane-bounded organelle,intracellular part,cytoplasmic part,cell part,cell,localization,organelle part,intracellular organelle,intracellular organelle part,intracellular transport,organelle membrane,cellular localization,intracellular membrane-bounde…	--	--
ENSGALT00000002324	ENSGALG00000001529	THYN1	chr24:2553385-2558481	72.4221	112.45	-0.634777	5e-05	0.000188723	PUA-like domain||EVE domain	GO:0044424,GO:0005622,GO:0043227,GO:0043226,GO:0043231,GO:0043229,GO:0005737,GO:0031974,GO:0043233,GO:0044446,GO:0070013,GO:0044428,GO:0031981,GO:0044422,GO:0005634,GO:0044464,GO:0005623,GO:0005575,GO:0043228,GO:0043232,GO:0005730	intracellular part,intracellular,membrane-bounded organelle,organelle,intracellular membrane-bounded organelle,intracellular organelle,cytoplasm,membrane-enclosed lumen,organelle lumen,intracellular organelle part,intracellular organelle lumen,nuclear part,nuclear lumen,organelle part,nucleus,cell part,cell,cellular_component,non-membrane-bounded organelle,intracellular non-membrane-bounded organ…	--	--
ENSGALT00000005447	ENSGALG00000003439	PLEKHM2	chr21:4202007-4221119	52.0699	35.9892	0.532885	5e-05	0.000188723	RUN||Pleckstrin homology domain	GO:0006996,GO:0009987,GO:0005515,GO:0071840,GO:0016043,GO:0008150,GO:0005488,GO:0033036,GO:0008104,GO:0008092,GO:0032879,GO:0044763,GO:0032880,GO:0044699,GO:0007030,GO:0050789,GO:0065007,GO:0051179,GO:0019894,GO:0003674	organelle organization,cellular process,protein binding,cellular component organization or biogenesis,cellular component organization,biological_process,binding,macromolecule localization,protein localization,cytoskeletal protein binding,regulation of localization,single-organism cellular process,regulation of protein localization,single-organism process,Golgi organization,regulation of biologica…	gga05132	Salmonella infection
ENSGALT00000019344	ENSGALG00000011857	LUC7L2	chr1:48977565-49008823	175.716	66.2319	1.40764	5e-05	0.000188723	Luc7-related	GO:0044424,GO:0005622,GO:0043227,GO:0043226,GO:0043231,GO:0043229,GO:0044446,GO:0044428,GO:0044422,GO:0044237,GO:0005634,GO:0044464,GO:0005623,GO:0008152,GO:0071704,GO:0044260,GO:0044238,GO:0043170,GO:0006807,GO:0005575,GO:0034641,GO:1901360,GO:0046483,GO:0009987,GO:0006139,GO:0006725,GO:0048519,GO:0071840,GO:0097159,GO:0090304,GO:1901363,GO:0016043,GO:0008150,GO:0005488,GO:0016070,GO:0010467,GO:…	intracellular part,intracellular,membrane-bounded organelle,organelle,intracellular membrane-bounded organelle,intracellular organelle,intracellular organelle part,nuclear part,organelle part,cellular metabolic process,nucleus,cell part,cell,metabolic process,organic substance metabolic process,cellular macromolecule metabolic process,primary metabolic process,macromolecule metabolic process,nitr…	--	--
ENSGALT00000019343	ENSGALG00000011856	C7orf55	chr1:48973388-48974713	8.09961	16.8479	-1.05664	5e-05	0.000188723	-	GO:0044424,GO:0005622,GO:0043227,GO:0043226,GO:0043231,GO:0043229,GO:0005737,GO:0044464,GO:0005623,GO:0044444,GO:0005739,GO:0005575	intracellular part,intracellular,membrane-bounded organelle,organelle,intracellular membrane-bounded organelle,intracellular organelle,cytoplasm,cell part,cell,cytoplasmic part,mitochondrion,cellular_component	--	--
ENSGALT00000019340	ENSGALG00000011855	RHOJ	chr5:53322348-53366291	31.9943	47.2176	-0.561509	5e-05	0.000188723	Small GTP-binding protein domain||Small GTPase superfamily, Rab type||Small GTPase superfamily, ARF/SAR type||Small GTPase superfamily, Rho type||Small GTPase superfamily, Ras type||P-loop containing nucleoside triphosphate hydrolase||Small GTPase superfamily||Mitochondrial Rho-like	GO:0009653,GO:0032502,GO:0044767,GO:0048856,GO:0048513,GO:0072358,GO:0072359,GO:0044707,GO:0048731,GO:0007275,GO:0048869,GO:0032501,GO:0044421,GO:0005576,GO:0050793,GO:0001944,GO:0035556,GO:0005575,GO:0043230,GO:0065010,GO:0044763,GO:0050896,GO:0070062,GO:0071704,GO:0050794,GO:0008150,GO:0044699,GO:0044237,GO:0022603,GO:0008152,GO:0051716,GO:0009987,GO:0044238,GO:0007165,GO:0065007,GO:0023052,GO:…	anatomical structure morphogenesis,developmental process,single-organism developmental process,anatomical structure development,organ development,cardiovascular system development,circulatory system development,single-multicellular organism process,system development,multicellular organismal development,cellular developmental process,multicellular organismal process,extracellular region part,extr…	--	--
ENSGALT00000003218	ENSGALG00000002067	-	chr14:13379011-13387157	9.87889	16.3883	-0.730242	5e-05	0.000188723	Glycosyl transferase, family 1	GO:0044424,GO:0005622,GO:0043227,GO:0043226,GO:0043231,GO:0043229,GO:0005737,GO:0044237,GO:0044464,GO:0005623,GO:0008152,GO:0044444,GO:0071704,GO:0044260,GO:0044238,GO:0003824,GO:0043170,GO:0044267,GO:0043412,GO:0019538,GO:0006464,GO:0036211,GO:0005575,GO:0009987,GO:0009058,GO:0044249,GO:1901576,GO:0034645,GO:0008150,GO:0009059,GO:0016740,GO:1901135,GO:0044723,GO:0005975,GO:0005783,GO:0009100,GO:…	intracellular part,intracellular,membrane-bounded organelle,organelle,intracellular membrane-bounded organelle,intracellular organelle,cytoplasm,cellular metabolic process,cell part,cell,metabolic process,cytoplasmic part,organic substance metabolic process,cellular macromolecule metabolic process,primary metabolic process,catalytic activity,macromolecule metabolic process,cellular protein metabo…	gga01100,gga00510	Metabolic pathways,N-Glycan biosynthesis
ENSGALT00000008577	ENSGALG00000005349	MSLN	chr14:5994337-6008622	0.751684	1.13835	-0.59875	0.0167	0.0360632	Mesothelin	GO:0005515,GO:0005488,GO:0003674	protein binding,binding,molecular_function	--	--
ENSGALT00000003212	ENSGALG00000002064	STOML2	chrZ:8451026-8456885	53.6947	74.0744	-0.464194	5e-05	0.000188723	Band 7 protein||Stomatin family	GO:0044424,GO:0005622,GO:0043227,GO:0043226,GO:0043231,GO:0043229,GO:0005737,GO:0031974,GO:0044446,GO:0044428,GO:0044422,GO:0044237,GO:0005634,GO:0044464,GO:0005623,GO:0008152,GO:0044444,GO:0071704,GO:0044260,GO:0044238,GO:0033554,GO:0005739,GO:0043170,GO:0044267,GO:0006807,GO:0019538,GO:0005575,GO:0034641,GO:0043167,GO:0043228,GO:0043232,GO:0006793,GO:0006796,GO:0006996,GO:0031967,GO:0031975,GO:…	intracellular part,intracellular,membrane-bounded organelle,organelle,intracellular membrane-bounded organelle,intracellular organelle,cytoplasm,membrane-enclosed lumen,intracellular organelle part,nuclear part,organelle part,cellular metabolic process,nucleus,cell part,cell,metabolic process,cytoplasmic part,organic substance metabolic process,cellular macromolecule metabolic process,primary met…	--	--
ENSGALT00000008573	ENSGALG00000005347	ADAMTS18	chr11:13255161-13323250	0.865221	1.80825	-1.06346	5e-05	0.000188723	Peptidase M12B, ADAM-TS||Peptidase M12B, propeptide||Thrombospondin, type 1 repeat||PLAC||Peptidase M12B, ADAM/reprolysin||ADAM-TS Spacer 1	GO:0032502,GO:0044767,GO:0048856,GO:0031012,GO:0048513,GO:0005578,GO:0044707,GO:0048519,GO:0048731,GO:0007275,GO:0051239,GO:0048523,GO:0032501,GO:0044421,GO:0005576,GO:0006950,GO:0048583,GO:0005575,GO:0044763,GO:0050896,GO:0071704,GO:0050794,GO:0008150,GO:0044699,GO:0019538,GO:0008152,GO:0009987,GO:0044238,GO:0043170,GO:0065007,GO:0050789,GO:0009611,GO:0042060,GO:0061041,GO:0065008,GO:0043167,GO:…	developmental process,single-organism developmental process,anatomical structure development,extracellular matrix,organ development,proteinaceous extracellular matrix,single-multicellular organism process,negative regulation of biological process,system development,multicellular organismal development,regulation of multicellular organismal process,negative regulation of cellular process,multicell…	--	--
ENSGALT00000003210	ENSGALG00000002062	SRP68	chr18:4512256-4527952	41.4183	23.5383	0.815262	5e-05	0.000188723	-	GO:0044424,GO:0005622,GO:0043227,GO:0043226,GO:0043231,GO:0043229,GO:0005737,GO:0044464,GO:0005623,GO:0044444,GO:0005575,GO:0009987,GO:0097159,GO:1901363,GO:0008150,GO:0005488,GO:0046907,GO:0032991,GO:0003676,GO:0003723,GO:0033036,GO:0051649,GO:0051641,GO:0016482,GO:0034613,GO:0070727,GO:0045184,GO:0008104,GO:0015031,GO:0006605,GO:0071702,GO:0006886,GO:0033365,GO:0005783,GO:0042221,GO:0005912,GO:…	intracellular part,intracellular,membrane-bounded organelle,organelle,intracellular membrane-bounded organelle,intracellular organelle,cytoplasm,cell part,cell,cytoplasmic part,cellular_component,cellular process,organic cyclic compound binding,heterocyclic compound binding,biological_process,binding,intracellular transport,macromolecular complex,nucleic acid binding,RNA binding,macromolecule loc…	gga03060	Protein export
ENSGALT00000016617	ENSGALG00000010221	ZSWIM5	chr8:19843295-19863938	35.2863	14.6326	1.26993	5e-05	0.000188723	Zinc finger, SWIM-type	GO:0005575,GO:0043167,GO:0046872,GO:0005488,GO:0043169,GO:0008270,GO:0044421,GO:0046914,GO:0005576,GO:0003674,GO:0005615	cellular_component,ion binding,metal ion binding,binding,cation binding,zinc ion binding,extracellular region part,transition metal ion binding,extracellular region,molecular_function,extracellular space	--	--
ENSGALT00000040255	ENSGALG00000002160	B2M	chr10:827899-828534	24.1	15.1681	0.667994	0.0025	0.00670958	Immunoglobulin C1-set||Immunoglobulin-like domain||CD80-like, immunoglobulin C2-set	GO:0044424,GO:0005622,GO:0043227,GO:0043226,GO:0043231,GO:0043229,GO:0005737,GO:0044237,GO:0044464,GO:0005623,GO:0008152,GO:0044444,GO:0071704,GO:0044260,GO:0044238,GO:0043170,GO:0044267,GO:0019538,GO:0005575,GO:0009987,GO:0005515,GO:0008150,GO:0005488,GO:0065009,GO:0048518,GO:0048583,GO:0032991,GO:0043230,GO:0065010,GO:0070062,GO:0043234,GO:0005794,GO:0031988,GO:0042802,GO:0044092,GO:0031982,GO:…	intracellular part,intracellular,membrane-bounded organelle,organelle,intracellular membrane-bounded organelle,intracellular organelle,cytoplasm,cellular metabolic process,cell part,cell,metabolic process,cytoplasmic part,organic substance metabolic process,cellular macromolecule metabolic process,primary metabolic process,macromolecule metabolic process,cellular protein metabolic process,protein…	--	--
ENSGALT00000023879	ENSGALG00000014791	WDR3	chr1:78534416-78555922	55.1162	39.2063	0.491391	5e-05	0.000188723	G-protein beta WD-40 repeat||WD40-repeat-containing domain||Small-subunit processome, Utp12||WD40 repeat	GO:0044424,GO:0005622,GO:0043227,GO:0043226,GO:0043231,GO:0043229,GO:0031974,GO:0043233,GO:0044446,GO:0070013,GO:0044428,GO:0031981,GO:0044422,GO:0044237,GO:0005634,GO:0044464,GO:0005623,GO:0008152,GO:0071704,GO:0044260,GO:0044238,GO:0043170,GO:0006807,GO:0005575,GO:0034641,GO:0043228,GO:0043232,GO:0031967,GO:0031975,GO:1901360,GO:0046483,GO:0009987,GO:0005515,GO:0006139,GO:0006725,GO:0071840,GO:…	intracellular part,intracellular,membrane-bounded organelle,organelle,intracellular membrane-bounded organelle,intracellular organelle,membrane-enclosed lumen,organelle lumen,intracellular organelle part,intracellular organelle lumen,nuclear part,nuclear lumen,organelle part,cellular metabolic process,nucleus,cell part,cell,metabolic process,organic substance metabolic process,cellular macromolec…	gga03008	Ribosome biogenesis in eukaryotes
ENSGALT00000028076	ENSGALG00000017389	SIX4	chr5:54292771-54299260	4.9087	3.80816	0.366248	0.0147	0.0321982	Homeobox domain||Homeodomain-like	GO:0044424,GO:0043226,GO:0005622,GO:0043227,GO:0043229,GO:0005737,GO:0043231,GO:0044464,GO:0005623,GO:0044237,GO:0008152,GO:0005634,GO:0071704,GO:0071840,GO:0006996,GO:0016043,GO:0044260,GO:0044238,GO:0005575,GO:0043170,GO:0048519,GO:0048523,GO:0005515,GO:0009987,GO:0010605,GO:0009892,GO:0006807,GO:0060255,GO:0019222,GO:0009888,GO:0031324,GO:0031323,GO:0080090,GO:0009653,GO:0048522,GO:0008150,GO:…	intracellular part,organelle,intracellular,membrane-bounded organelle,intracellular organelle,cytoplasm,intracellular membrane-bounded organelle,cell part,cell,cellular metabolic process,metabolic process,nucleus,organic substance metabolic process,cellular component organization or biogenesis,organelle organization,cellular component organization,cellular macromolecule metabolic process,primary …	--	--
ENSGALT00000043422	ENSGALG00000026692	N-RAS	chr26:3847829-3854232	31.1861	21.5657	0.532167	5e-05	0.000188723	Small GTPase superfamily, ARF/SAR type||Small GTP-binding protein domain||Small GTPase superfamily, Rab type||Elongation factor, GTP-binding domain||Small GTPase superfamily||Mitochondrial Rho-like||Small GTPase superfamily, Rho type||Small GTPase superfamily, Ras type||P-loop containing nucleoside triphosphate hydrolase	GO:0009888,GO:0032502,GO:0044767,GO:0061061,GO:0048856,GO:0048513,GO:0044707,GO:0048519,GO:0048731,GO:0007275,GO:0060537,GO:0051239,GO:0032501,GO:0014706,GO:0044421,GO:0048522,GO:0005576,GO:0007517,GO:0050793,GO:2000026,GO:0048518,GO:0035556,GO:0005575,GO:0019222,GO:0043230,GO:0065010,GO:0044763,GO:0050896,GO:0070062,GO:0071704,GO:0060255,GO:0031323,GO:0008283,GO:0050794,GO:0008150,GO:0005737,GO:…	tissue development,developmental process,single-organism developmental process,muscle structure development,anatomical structure development,organ development,single-multicellular organism process,negative regulation of biological process,system development,multicellular organismal development,muscle tissue development,regulation of multicellular organismal process,multicellular organismal proces…	gga04010,gga04810,gga04068,gga04540,gga04916,gga04912,gga04012,gga04530,gga04370,gga04910	MAPK signaling pathway,Regulation of actin cytoskeleton,FoxO signaling pathway,Gap junction,Melanogenesis,GnRH signaling pathway,ErbB signaling pathway,Tight junction,VEGF signaling pathway,Insulin signaling pathway
ENSGALT00000030598	ENSGALG00000019315	CSNK1E	chr1:50788490-50804577	55.7891	37.532	0.571864	5e-05	0.000188723	Protein kinase-like domain||Serine/threonine/dual specificity protein kinase, catalytic domain||Serine-threonine/tyrosine-protein kinase catalytic domain||Protein kinase domain||Tyrosine-protein kinase, catalytic domain	GO:0044424,GO:0005622,GO:0043227,GO:0043226,GO:0043231,GO:0043229,GO:0044237,GO:0005634,GO:0044464,GO:0005623,GO:0008152,GO:0071704,GO:0044260,GO:0044238,GO:0003824,GO:0043170,GO:0044267,GO:0043412,GO:0019538,GO:0006464,GO:0036211,GO:0005575,GO:0043167,GO:0048523,GO:0006793,GO:0006796,GO:0009987,GO:0005515,GO:0036094,GO:0048519,GO:0000166,GO:1901265,GO:0097159,GO:1901363,GO:0031323,GO:0019222,GO:…	intracellular part,intracellular,membrane-bounded organelle,organelle,intracellular membrane-bounded organelle,intracellular organelle,cellular metabolic process,nucleus,cell part,cell,metabolic process,organic substance metabolic process,cellular macromolecule metabolic process,primary metabolic process,catalytic activity,macromolecule metabolic process,cellular protein metabolic process,macromo…	gga04068,gga04310,gga04340	FoxO signaling pathway,Wnt signaling pathway,Hedgehog signaling pathway
ENSGALT00000023875	ENSGALG00000014789	MRPS36	chrZ:21776239-21783588	37.0275	56.0304	-0.597613	5e-05	0.000188723	-	GO:0044424,GO:0005622,GO:0043227,GO:0043226,GO:0043231,GO:0043229,GO:0005737,GO:0031974,GO:0043233,GO:0044446,GO:0070013,GO:0044422,GO:0044464,GO:0005623,GO:0044444,GO:0005739,GO:0005575,GO:0043228,GO:0043232,GO:0044429,GO:0032991,GO:0030529,GO:0005759,GO:0000313,GO:0005761,GO:0000314,GO:0005763,GO:0015935,GO:0005840,GO:0044391	intracellular part,intracellular,membrane-bounded organelle,organelle,intracellular membrane-bounded organelle,intracellular organelle,cytoplasm,membrane-enclosed lumen,organelle lumen,intracellular organelle part,intracellular organelle lumen,organelle part,cell part,cell,cytoplasmic part,mitochondrion,cellular_component,non-membrane-bounded organelle,intracellular non-membrane-bounded organelle…	--	--
ENSGALT00000012879	ENSGALG00000007929	DIXDC1	chr24:6190722-6217912	0.364901	2.7827	-2.93091	5e-05	0.000188723	DIX domain||Calponin homology domain	GO:0032502,GO:0044767,GO:0048856,GO:0048513,GO:0044707,GO:0048519,GO:0048731,GO:0007275,GO:0051239,GO:0048869,GO:0048523,GO:0032501,GO:0030154,GO:0048522,GO:0009966,GO:0050793,GO:2000026,GO:0048518,GO:0048583,GO:0009967,GO:0045595,GO:0005575,GO:0044763,GO:0050896,GO:0023051,GO:0008283,GO:0010646,GO:0050794,GO:0008150,GO:0023056,GO:0048870,GO:0051674,GO:0005737,GO:0010647,GO:0044699,GO:0030111,GO:…	developmental process,single-organism developmental process,anatomical structure development,organ development,single-multicellular organism process,negative regulation of biological process,system development,multicellular organismal development,regulation of multicellular organismal process,cellular developmental process,negative regulation of cellular process,multicellular organismal process,c…	--	--
ENSGALT00000015703	ENSGALG00000009641	COL1A2	chr2:23702023-23740814	1206.99	1886.47	-0.644277	5e-05	0.000188723	Collagen triple helix repeat||Fibrillar collagen, C-terminal||Fibrinogen, alpha/beta/gamma chain, C-terminal globular domain	GO:0009653,GO:0032502,GO:0044767,GO:0048856,GO:0031012,GO:0048513,GO:0072358,GO:0072359,GO:0001501,GO:0005578,GO:0044707,GO:0048731,GO:0007275,GO:0032501,GO:0009887,GO:0044421,GO:0005576,GO:0010033,GO:0042221,GO:0070887,GO:0001944,GO:0071310,GO:0035556,GO:0001568,GO:0005575,GO:0043230,GO:0065010,GO:0044763,GO:0050896,GO:0070062,GO:0050794,GO:0008150,GO:0044699,GO:0070848,GO:0051716,GO:0009987,GO:…	anatomical structure morphogenesis,developmental process,single-organism developmental process,anatomical structure development,extracellular matrix,organ development,cardiovascular system development,circulatory system development,skeletal system development,proteinaceous extracellular matrix,single-multicellular organism process,system development,multicellular organismal development,multicellu…	gga04510,gga04512	Focal adhesion,ECM-receptor interaction
ENSGALT00000023680	ENSGALG00000014691	PHAX	chrZ:56005242-56014183	49.824	37.9532	0.392619	0.00015	0.000526317	Phosphorylated adapter RNA export protein, RNA-binding domain	GO:0044424,GO:0043226,GO:0005622,GO:0043227,GO:0043229,GO:0005737,GO:0043231,GO:0044464,GO:0005623,GO:0044422,GO:0044446,GO:0031974,GO:0043233,GO:0070013,GO:0044428,GO:0005634,GO:0031981,GO:0005654,GO:0005575,GO:0009987,GO:0043228,GO:0043232,GO:0008150,GO:0046907,GO:0051641,GO:0033036,GO:0016482,GO:0044763,GO:0051649,GO:0044699,GO:0006913,GO:0051169,GO:0005730,GO:0071702,GO:0051168,GO:0051179,GO:…	intracellular part,organelle,intracellular,membrane-bounded organelle,intracellular organelle,cytoplasm,intracellular membrane-bounded organelle,cell part,cell,organelle part,intracellular organelle part,membrane-enclosed lumen,organelle lumen,intracellular organelle lumen,nuclear part,nucleus,nuclear lumen,nucleoplasm,cellular_component,cellular process,non-membrane-bounded organelle,intracellul…	gga03013	RNA transport
ENSGALT00000015707	ENSGALG00000009645	ESRRG	chr3:19553877-19675355	15.006	6.15002	1.28687	5e-05	0.000188723	Zinc finger, nuclear hormone receptor-type||Steroid hormone receptor||Nuclear hormone receptor, ligand-binding||Nuclear hormone receptor, ligand-binding, core	GO:0044424,GO:0005622,GO:0043227,GO:0043226,GO:0043231,GO:0043229,GO:0044237,GO:0005634,GO:0044464,GO:0005623,GO:0008152,GO:0071704,GO:0044260,GO:0044238,GO:0043170,GO:0006807,GO:0005575,GO:0034641,GO:0043167,GO:1901360,GO:0046483,GO:0009987,GO:0005515,GO:0006139,GO:0006725,GO:0097159,GO:0090304,GO:1901363,GO:0031323,GO:0019222,GO:0060255,GO:0080090,GO:0009058,GO:0044249,GO:1901576,GO:0048522,GO:…	intracellular part,intracellular,membrane-bounded organelle,organelle,intracellular membrane-bounded organelle,intracellular organelle,cellular metabolic process,nucleus,cell part,cell,metabolic process,organic substance metabolic process,cellular macromolecule metabolic process,primary metabolic process,macromolecule metabolic process,nitrogen compound metabolic process,cellular_component,cellul…	--	--
ENSGALT00000025773	ENSGALG00000015994	MAVS	chr4:88059161-88064033	8.46419	4.57879	0.886407	5e-05	0.000188723	-	GO:0044707,GO:0048519,GO:0051239,GO:0048523,GO:0032501,GO:0048522,GO:0009891,GO:0006950,GO:0010033,GO:0042221,GO:0009893,GO:0070887,GO:0009966,GO:0031328,GO:0010557,GO:0048518,GO:0031325,GO:0010628,GO:0048583,GO:0009967,GO:0051173,GO:0071310,GO:0035556,GO:0010604,GO:0009058,GO:0005575,GO:0044249,GO:0019222,GO:0044763,GO:0050896,GO:0071704,GO:0060255,GO:0031323,GO:0023051,GO:0045935,GO:1901576,GO:…	single-multicellular organism process,negative regulation of biological process,regulation of multicellular organismal process,negative regulation of cellular process,multicellular organismal process,positive regulation of cellular process,positive regulation of biosynthetic process,response to stress,response to organic substance,response to chemical stimulus,positive regulation of metabolic pro…	gga05164,gga04623,gga04622,gga05168	Influenza A,Cytosolic DNA-sensing pathway,RIG-I-like receptor signaling pathway,Herpes simplex infection
ENSGALT00000044381	ENSGALG00000028015	HES1	chr9:12410466-12423754	0.893799	2.39301	-1.4208	5e-05	0.000188723	Orange||Orange subgroup	GO:0009888,GO:0009653,GO:0032502,GO:0044767,GO:0061061,GO:0048856,GO:0048513,GO:0072358,GO:0072359,GO:0042692,GO:0044707,GO:0048519,GO:0048731,GO:0007275,GO:0051239,GO:0048869,GO:0048523,GO:0032501,GO:0030154,GO:0009887,GO:0055001,GO:0048522,GO:0007507,GO:0009891,GO:0009893,GO:0048729,GO:0060429,GO:0009966,GO:0031328,GO:0048646,GO:0048598,GO:0009790,GO:0010557,GO:0050793,GO:2000026,GO:0048518,GO:…	tissue development,anatomical structure morphogenesis,developmental process,single-organism developmental process,muscle structure development,anatomical structure development,organ development,cardiovascular system development,circulatory system development,muscle cell differentiation,single-multicellular organism process,negative regulation of biological process,system development,multicellular…	--	--
ENSGALT00000025803	ENSGALG00000016017	SLC4A11	chr4:88388932-88471731	6.49362	9.8102	-0.59526	5e-05	0.000188723	Bicarbonate transporter, C-terminal||Phosphotransferase/anion transporter||Bicarbonate transporter, eukaryotic||Band 3 cytoplasmic domain||PTS EIIA type-2 domain	GO:0005575,GO:0044763,GO:0008150,GO:0044699,GO:0009987,GO:0065007,GO:0005515,GO:0065008,GO:0005488,GO:0042592,GO:0051179,GO:0071702,GO:0046983,GO:0019725,GO:0015992,GO:0006818,GO:0048878,GO:0022804,GO:0050801,GO:0044765,GO:0006810,GO:0055082,GO:0055080,GO:0051234,GO:0030003,GO:0015077,GO:0016020,GO:0015291,GO:0006873,GO:0035445,GO:0046713,GO:0046715,GO:0003674,GO:0015252,GO:0035725,GO:0006812,GO:…	cellular_component,single-organism cellular process,biological_process,single-organism process,cellular process,biological regulation,protein binding,regulation of biological quality,binding,homeostatic process,localization,organic substance transport,protein dimerization activity,cellular homeostasis,proton transport,hydrogen transport,chemical homeostasis,active transmembrane transporter activi…	--	--
ENSGALT00000045647	ENSGALG00000027057	ZCCHC10	chr13:16513390-16523481	39.7006	19.7378	1.0082	5e-05	0.000188723	Zinc finger, CCHC-type	GO:0005515,GO:0043167,GO:0046872,GO:0043169,GO:0005488,GO:0046914,GO:0008270,GO:0003674,GO:0097159,GO:1901363,GO:0003676	protein binding,ion binding,metal ion binding,cation binding,binding,transition metal ion binding,zinc ion binding,molecular_function,organic cyclic compound binding,heterocyclic compound binding,nucleic acid binding	--	--
ENSGALT00000011398	ENSGALG00000007039	IGF-I	chr10:16180773-16320955	40.8245	31.5646	0.371128	0.0002	0.000685932	Furin-like cysteine-rich domain||Fibronectin type III||Tyrosine-protein kinase, catalytic domain||Serine/threonine/dual specificity protein kinase, catalytic domain||Protein kinase-like domain||Serine-threonine/tyrosine-protein kinase catalytic domain||Furin-like repeat||Insulin-like growth factor binding protein, N-terminal||Tyrosine-protein kinase, insulin-like receptor||Protein kinase domain||…	GO:0044424,GO:0005622,GO:0043227,GO:0043226,GO:0043231,GO:0043229,GO:0044237,GO:0044464,GO:0005623,GO:0008152,GO:0071704,GO:0044260,GO:0044238,GO:0033554,GO:0003824,GO:0043170,GO:0044267,GO:0006807,GO:0043412,GO:0019538,GO:0006464,GO:0036211,GO:0005575,GO:0034641,GO:0043167,GO:0048523,GO:0006793,GO:0006796,GO:0006996,GO:1901360,GO:0046483,GO:0009987,GO:0005515,GO:0031324,GO:0006139,GO:0006725,GO:…	intracellular part,intracellular,membrane-bounded organelle,organelle,intracellular membrane-bounded organelle,intracellular organelle,cellular metabolic process,cell part,cell,metabolic process,organic substance metabolic process,cellular macromolecule metabolic process,primary metabolic process,cellular response to stress,catalytic activity,macromolecule metabolic process,cellular protein metab…	gga04068,gga04914,gga04144,gga04520,gga04510,gga04114	FoxO signaling pathway,Progesterone-mediated oocyte maturation,Endocytosis,Adherens junction,Focal adhesion,Oocyte meiosis
ENSGALT00000013876	ENSGALG00000008519	NR2C2	chr12:19731467-19749157	27.3366	19.5944	0.480393	5e-05	0.000188723	Zinc finger, nuclear hormone receptor-type||Steroid hormone receptor||Transcription factor COUP||Nuclear hormone receptor, ligand-binding, core||Nuclear hormone receptor, ligand-binding	GO:0009888,GO:0032502,GO:0044767,GO:0061061,GO:0048856,GO:0048513,GO:0042692,GO:0044707,GO:0048731,GO:0007275,GO:0060537,GO:0051239,GO:0048869,GO:0051146,GO:0032501,GO:0030154,GO:0014706,GO:0055001,GO:0048522,GO:0055002,GO:0009891,GO:0007517,GO:0006950,GO:0010033,GO:0042221,GO:0009893,GO:0070887,GO:0031328,GO:0009790,GO:0010557,GO:0050793,GO:2000026,GO:0048518,GO:0031325,GO:0010628,GO:0048583,GO:…	tissue development,developmental process,single-organism developmental process,muscle structure development,anatomical structure development,organ development,muscle cell differentiation,single-multicellular organism process,system development,multicellular organismal development,muscle tissue development,regulation of multicellular organismal process,cellular developmental process,striated muscl…	--	--
ENSGALT00000021652	ENSGALG00000013257	LDHB	chr1:67177977-67190068	511.322	641.885	-0.328082	0.001	0.00295897	Lactate/malate dehydrogenase, N-terminal||L-lactate/malate dehydrogenase||Lactate dehydrogenase/glycoside hydrolase, family 4, C-terminal||L-lactate dehydrogenase||Lactate/malate dehydrogenase, C-terminal	GO:0044424,GO:0043226,GO:0005622,GO:0043227,GO:0043229,GO:0005737,GO:0043231,GO:0044464,GO:0005623,GO:0044237,GO:0044444,GO:0008152,GO:0071704,GO:0044238,GO:0005575,GO:0005739,GO:0003824,GO:0005515,GO:0043230,GO:0065010,GO:0070062,GO:0009987,GO:0031982,GO:0031988,GO:0044421,GO:0008150,GO:0044710,GO:0005488,GO:0044281,GO:0005576,GO:0005829,GO:0043209,GO:0016491,GO:0043436,GO:0055114,GO:0006082,GO:…	intracellular part,organelle,intracellular,membrane-bounded organelle,intracellular organelle,cytoplasm,intracellular membrane-bounded organelle,cell part,cell,cellular metabolic process,cytoplasmic part,metabolic process,organic substance metabolic process,primary metabolic process,cellular_component,mitochondrion,catalytic activity,protein binding,extracellular organelle,extracellular membrane-…	gga00640,gga00620,gga00010,gga00270,gga01100	Propanoate metabolism,Pyruvate metabolism,Glycolysis / Gluconeogenesis,Cysteine and methionine metabolism,Metabolic pathways
ENSGALT00000021302	ENSGALG00000013051	SEMA5A	chr2:78760823-78897005	6.86674	9.25881	-0.431201	0.0011	0.00322023	Plexin-like fold||Sema domain||Thrombospondin, type 1 repeat	GO:0043226,GO:0043227,GO:0071840,GO:0016043,GO:0005575,GO:0005515,GO:0043230,GO:0065010,GO:0070062,GO:0009987,GO:0009888,GO:0031982,GO:0009653,GO:0031988,GO:0044421,GO:0008150,GO:0072358,GO:0072359,GO:0032502,GO:0048856,GO:0044767,GO:0048869,GO:0005488,GO:0048646,GO:0001944,GO:0044763,GO:0035295,GO:0032989,GO:0048731,GO:0005576,GO:0030154,GO:0001568,GO:0007275,GO:0048729,GO:0044699,GO:0000902,GO:…	organelle,membrane-bounded organelle,cellular component organization or biogenesis,cellular component organization,cellular_component,protein binding,extracellular organelle,extracellular membrane-bounded organelle,extracellular vesicular exosome,cellular process,tissue development,vesicle,anatomical structure morphogenesis,membrane-bounded vesicle,extracellular region part,biological_process,car…	--	--
ENSGALT00000021307	ENSGALG00000013054	FASTKD3	chr2:79193760-79213194	5.88663	3.82283	0.622802	5e-05	0.000188723	FAST kinase leucine-rich||RAP domain||FAST kinase-like protein, subdomain 2	GO:0005575,GO:0071704,GO:0008150,GO:0005737,GO:0019538,GO:0044237,GO:0008152,GO:0009987,GO:0044238,GO:0043170,GO:0044267,GO:0043226,GO:0005515,GO:0006464,GO:0036211,GO:0006468,GO:0043412,GO:0044260,GO:0006796,GO:0006793,GO:0016310,GO:0005622,GO:0043227,GO:0044424,GO:0044444,GO:0044710,GO:0016740,GO:0005488,GO:0044464,GO:0005623,GO:0016301,GO:0043229,GO:0016772,GO:0003824,GO:0016773,GO:0004672,GO:…	cellular_component,organic substance metabolic process,biological_process,cytoplasm,protein metabolic process,cellular metabolic process,metabolic process,cellular process,primary metabolic process,macromolecule metabolic process,cellular protein metabolic process,organelle,protein binding,cellular protein modification process,protein modification process,protein phosphorylation,macromolecule mod…	--	--
ENSGALT00000043393	ENSGALG00000027374	KLF9	chrZ:34879465-34892504	0.892313	4.898	-2.45657	5e-05	0.000188723	Zinc finger, C2H2||Zinc finger, C2H2-like	GO:0048519,GO:0048523,GO:0010033,GO:0042221,GO:0070887,GO:0071310,GO:0005575,GO:0044763,GO:0050896,GO:0008283,GO:0050794,GO:0008150,GO:0005737,GO:0044699,GO:0051716,GO:0009987,GO:0071495,GO:0050673,GO:0009719,GO:0042127,GO:0065007,GO:0050789,GO:0043226,GO:0050678,GO:1901700,GO:0008285,GO:0043167,GO:0005622,GO:1901701,GO:0043227,GO:0044424,GO:0046872,GO:0071407,GO:0050680,GO:0043169,GO:0014070,GO:…	negative regulation of biological process,negative regulation of cellular process,response to organic substance,response to chemical stimulus,cellular response to chemical stimulus,cellular response to organic substance,cellular_component,single-organism cellular process,response to stimulus,cell proliferation,regulation of cellular process,biological_process,cytoplasm,single-organism process,cel…	--	--
ENSGALT00000043390	ENSGALG00000025842	BRT-1	chrZ:9066146-9077155	29.9297	70.1035	-1.22791	5e-05	0.000188723	Tropomyosin	GO:0019222,GO:0071704,GO:0031323,GO:0050794,GO:0008150,GO:0080090,GO:0044237,GO:0008152,GO:0009987,GO:0044238,GO:0065007,GO:0051171,GO:0050789,GO:0019219,GO:0005515,GO:0006807,GO:0006796,GO:0006793,GO:0019220,GO:0051174,GO:0065009,GO:0034641,GO:0003779,GO:1901135,GO:0044281,GO:0006139,GO:0044710,GO:0050790,GO:0009056,GO:0046483,GO:1901360,GO:1901564,GO:0006725,GO:1901575,GO:0005488,GO:0051336,GO:…	regulation of metabolic process,organic substance metabolic process,regulation of cellular metabolic process,regulation of cellular process,biological_process,regulation of primary metabolic process,cellular metabolic process,metabolic process,cellular process,primary metabolic process,biological regulation,regulation of nitrogen compound metabolic process,regulation of biological process,regulat…	gga04261,gga04260	Adrenergic signaling in cardiomyocytes,Cardiac muscle contraction
ENSGALT00000043224	ENSGALG00000027571	-	chr1:48010461-48011912	78.0307	160.986	-1.04482	5e-05	0.000188723	Histone core||Histone-fold||Transcription factor CBF/NF-Y/archaeal histone||Histone H2B	GO:0006950,GO:0005575,GO:0050896,GO:0008150,GO:0043226,GO:0005515,GO:0005622,GO:0043227,GO:0044424,GO:0042742,GO:0051704,GO:0005488,GO:0044464,GO:0005623,GO:0009607,GO:0044422,GO:0051707,GO:0043229,GO:0009617,GO:0000786,GO:0006952,GO:0046983,GO:0046982,GO:0044446,GO:0043228,GO:0043232,GO:0032993,GO:0043231,GO:0000785,GO:0005634,GO:0032991,GO:0043565,GO:0003674,GO:0097159,GO:1901363,GO:0005694,GO:…	response to stress,cellular_component,response to stimulus,biological_process,organelle,protein binding,intracellular,membrane-bounded organelle,intracellular part,defense response to bacterium,multi-organism process,binding,cell part,cell,response to biotic stimulus,organelle part,response to other organism,intracellular organelle,response to bacterium,nucleosome,defense response,protein dimeriz…	--	--
ENSGALT00000044427	ENSGALG00000027042	FUS	AADN03023288.1:469-3466	181.799	220.15	-0.276146	0.0142	0.0312243	-	--	--	--	--
ENSGALT00000045017	ENSGALG00000026899	CHSY3	chrZ:44957616-45108982	3.95721	1.03456	1.93547	5e-05	0.000188723	Fringe-like||Nucleotide-diphospho-sugar transferases||Chondroitin N-acetylgalactosaminyltransferase	GO:0005575,GO:0008150,GO:0005737,GO:0008152,GO:0043226,GO:0005622,GO:0043227,GO:0044424,GO:0044444,GO:0016740,GO:0044464,GO:0005623,GO:0005794,GO:0044422,GO:0012505,GO:0043229,GO:0003824,GO:0044446,GO:0031090,GO:0043231,GO:0044431,GO:0016757,GO:0016020,GO:0000139,GO:0032580,GO:0003674,GO:0008194,GO:0031984,GO:0031985,GO:0008376,GO:0016758,GO:0005795	cellular_component,biological_process,cytoplasm,metabolic process,organelle,intracellular,membrane-bounded organelle,intracellular part,cytoplasmic part,transferase activity,cell part,cell,Golgi apparatus,organelle part,endomembrane system,intracellular organelle,catalytic activity,intracellular organelle part,organelle membrane,intracellular membrane-bounded organelle,Golgi apparatus part,transf…	gga00532,gga01100	Glycosaminoglycan biosynthesis - chondroitin sulfate / dermatan sulfate,Metabolic pathways
ENSGALT00000017560	ENSGALG00000010798	DHCR24	chr8:24157605-24165747	58.5156	129.892	-1.15042	5e-05	0.000188723	FAD linked oxidase, N-terminal||FAD-binding, type 2	GO:0009888,GO:0032502,GO:0044767,GO:0048856,GO:0048513,GO:0044707,GO:0048519,GO:0048731,GO:0007275,GO:0048523,GO:0032501,GO:0006950,GO:0005575,GO:0019222,GO:0044763,GO:0050896,GO:0071704,GO:0050794,GO:0008150,GO:0005737,GO:0044699,GO:0019538,GO:0008152,GO:0009987,GO:0044238,GO:0043170,GO:0065007,GO:0050789,GO:0043226,GO:0006915,GO:0012501,GO:0005515,GO:0008219,GO:0016265,GO:0043167,GO:0005783,GO:…	tissue development,developmental process,single-organism developmental process,anatomical structure development,organ development,single-multicellular organism process,negative regulation of biological process,system development,multicellular organismal development,negative regulation of cellular process,multicellular organismal process,response to stress,cellular_component,regulation of metaboli…	gga00100,gga01100	Steroid biosynthesis,Metabolic pathways
ENSGALT00000017563	ENSGALG00000010801	TMEM61	chr8:24173995-24176346	16.6458	36.047	-1.11472	5e-05	0.000188723	-	--	--	--	--
ENSGALT00000017566	ENSGALG00000010804	ANKMY2	chr2:28587086-28608532	38.6708	25.2022	0.617692	5e-05	0.000188723	Ankyrin repeat-containing domain||Zinc finger, MYND-type||Ankyrin repeat	GO:0005515,GO:0043167,GO:0046872,GO:0043169,GO:0005488,GO:0003674	protein binding,ion binding,metal ion binding,cation binding,binding,molecular_function	--	--
ENSGALT00000030862	ENSGALG00000015758	PAG1	chr2:120988401-121062954	1.03275	3.80394	-1.88101	5e-05	0.000188723	-	GO:0048519,GO:0048523,GO:0035556,GO:0005575,GO:0044763,GO:0050896,GO:0050794,GO:0008150,GO:0044699,GO:0051716,GO:0009987,GO:0007165,GO:0065007,GO:0023052,GO:0044700,GO:0050789,GO:0007154,GO:0005515,GO:0005622,GO:0002376,GO:0005488,GO:0044464,GO:0005623,GO:0045121,GO:0002682,GO:0001775,GO:0019904,GO:0002683,GO:0050866,GO:0050865,GO:0071944,GO:0005886,GO:0002695,GO:0045321,GO:0042110,GO:0016020,GO:…	negative regulation of biological process,negative regulation of cellular process,intracellular signal transduction,cellular_component,single-organism cellular process,response to stimulus,regulation of cellular process,biological_process,single-organism process,cellular response to stimulus,cellular process,signal transduction,biological regulation,signaling,single organism signaling,regulation …	--	--
ENSGALT00000019955	ENSGALG00000012219	UNC5C	chr4:58208188-58447378	6.76948	3.99983	0.759105	0.00225	0.00611447	Immunoglobulin-like domain||Thrombospondin, type 1 repeat||ZU5 domain||Death domain||Immunoglobulin I-set||Immunoglobulin subtype 2||Death-like domain||Immunoglobulin subtype	GO:0044464,GO:0005623,GO:0005575,GO:0009987,GO:0005515,GO:0071840,GO:0016043,GO:0048522,GO:0008150,GO:0005488,GO:0008219,GO:0016265,GO:0012501,GO:0006915,GO:0010941,GO:0048518,GO:0043067,GO:0042981,GO:0040012,GO:2000145,GO:0043068,GO:0043065,GO:0010942,GO:0030334,GO:0051270,GO:0042221,GO:0032879,GO:0051716,GO:0044763,GO:0048869,GO:0050794,GO:0044699,GO:0032502,GO:0009653,GO:0050789,GO:0065007,GO:…	cell part,cell,cellular_component,cellular process,protein binding,cellular component organization or biogenesis,cellular component organization,positive regulation of cellular process,biological_process,binding,cell death,death,programmed cell death,apoptotic process,regulation of cell death,positive regulation of biological process,regulation of programmed cell death,regulation of apoptotic pro…	--	--
ENSGALT00000038716	ENSGALG00000006372	RBM33	chr2:7967844-8053409	31.3449	15.7434	0.993488	5e-05	0.000188723	RNA recognition motif domain	GO:0005488,GO:0036094,GO:0003674,GO:0000166,GO:1901265,GO:0097159,GO:1901363,GO:0003676	binding,small molecule binding,molecular_function,nucleotide binding,nucleoside phosphate binding,organic cyclic compound binding,heterocyclic compound binding,nucleic acid binding	--	--
ENSGALT00000015441	ENSGALG00000009483	MARK1	chr3:17983815-18041313	65.3974	39.0522	0.743831	5e-05	0.000188723	UBA-like||Ubiquitin-associated/translation elongation factor EF1B, N-terminal, eukaryote||Serine/threonine/dual specificity protein kinase, catalytic domain||Protein kinase-like domain||Serine-threonine/tyrosine-protein kinase catalytic domain||Kinase associated domain 1 (KA1)||Protein kinase domain||KA1 domain/Ssp2 C-terminal domain||Tyrosine-protein kinase, catalytic domain	GO:0071704,GO:0008150,GO:0019538,GO:0044237,GO:0008152,GO:0009987,GO:0044238,GO:0043170,GO:0044267,GO:0005515,GO:0006464,GO:0036211,GO:0006468,GO:0043412,GO:0043167,GO:0044260,GO:0006796,GO:0006793,GO:0016310,GO:0016740,GO:0005488,GO:0016301,GO:0016772,GO:0003824,GO:0016773,GO:0004672,GO:0043168,GO:0004674,GO:0004713,GO:0032550,GO:0001883,GO:0032549,GO:0032555,GO:0001882,GO:0017076,GO:0032553,GO:…	organic substance metabolic process,biological_process,protein metabolic process,cellular metabolic process,metabolic process,cellular process,primary metabolic process,macromolecule metabolic process,cellular protein metabolic process,protein binding,cellular protein modification process,protein modification process,protein phosphorylation,macromolecule modification,ion binding,cellular macromol…	--	--
ENSGALT00000010884	ENSGALG00000006728	-	chr15:8768959-8794948	8.57089	3.59651	1.25285	5e-05	0.000188723	Sodium/solute symporter, subgroup||Sodium/solute symporter	GO:0005575,GO:0044763,GO:0008150,GO:0044699,GO:0009987,GO:0051179,GO:0044765,GO:0006810,GO:0051234,GO:0016020,GO:0003674,GO:0055085,GO:0031224,GO:0016021,GO:0044425,GO:0005215	cellular_component,single-organism cellular process,biological_process,single-organism process,cellular process,localization,single-organism transport,transport,establishment of localization,membrane,molecular_function,transmembrane transport,intrinsic to membrane,integral to membrane,membrane part,transporter activity	--	--
ENSGALT00000034720	ENSGALG00000002679	GLT1D1	chr15:3704711-3746830	4.04346	10.3539	-1.35651	5e-05	0.000188723	Glycosyl transferase, family 1	GO:0044424,GO:0005622,GO:0005737,GO:0044464,GO:0005623,GO:0008152,GO:0005575,GO:0009058,GO:0008150	intracellular part,intracellular,cytoplasm,cell part,cell,metabolic process,cellular_component,biosynthetic process,biological_process	--	--
ENSGALT00000033111	ENSGALG00000011149	PLA2R1	chr7:21327980-21363749	5.48957	9.70845	-0.822548	5e-05	0.000188723	C-type lectin||Kringle-like fold||Fibronectin, type II, collagen-binding||C-type lectin fold||Ricin B lectin domain	GO:0032502,GO:0044767,GO:0044707,GO:0032501,GO:0044421,GO:0048522,GO:0005576,GO:0006950,GO:0042221,GO:0070887,GO:0009966,GO:0048518,GO:0048583,GO:0009967,GO:0035556,GO:0005575,GO:0043230,GO:0065010,GO:0044763,GO:0050896,GO:0070062,GO:0023051,GO:0010646,GO:0050794,GO:0008150,GO:0023056,GO:0010647,GO:0044699,GO:0044237,GO:0008152,GO:0048584,GO:0051716,GO:0009987,GO:0007165,GO:0065007,GO:0023052,GO:…	developmental process,single-organism developmental process,single-multicellular organism process,multicellular organismal process,extracellular region part,positive regulation of cellular process,extracellular region,response to stress,response to chemical stimulus,cellular response to chemical stimulus,regulation of signal transduction,positive regulation of biological process,regulation of res…	gga04145	Phagosome
ENSGALT00000045579	ENSGALG00000026280	WDR73	AADN03026428.1:89-3727	15.5917	29.5299	-0.921395	5e-05	0.000188723	WD40-repeat-containing domain	GO:0005515,GO:0005488,GO:0003674	protein binding,binding,molecular_function	--	--
ENSGALT00000044511	ENSGALG00000028358	NUDT16L1	chr14:12346047-12348118	155.087	190.886	-0.29963	0.0029	0.00765314	NUDIX hydrolase domain-like	GO:0044424,GO:0043226,GO:0005622,GO:0043229,GO:0005737,GO:0044464,GO:0005623,GO:0008152,GO:0005575,GO:0003824,GO:0005515,GO:0043228,GO:0043232,GO:0008150,GO:0005488,GO:0097159,GO:1901363,GO:0005856,GO:0003676,GO:0070161,GO:0005912,GO:0003723,GO:0030515,GO:0016787,GO:0030055,GO:0005925,GO:0005924,GO:0030054,GO:0016020,GO:0003674,GO:0005886,GO:0071944	intracellular part,organelle,intracellular,intracellular organelle,cytoplasm,cell part,cell,metabolic process,cellular_component,catalytic activity,protein binding,non-membrane-bounded organelle,intracellular non-membrane-bounded organelle,biological_process,binding,organic cyclic compound binding,heterocyclic compound binding,cytoskeleton,nucleic acid binding,anchoring junction,adherens junction…	--	--
ENSGALT00000017703	ENSGALG00000010892	ANTXR2	chr4:44658934-44721258	24.9537	30.258	-0.278059	0.01885	0.0400539	Anthrax toxin receptor, extracellular||von Willebrand factor, type A||Anthrax toxin receptor, C-terminal||Anthrax toxin receptor	GO:0044464,GO:0005623,GO:0005575,GO:0005515,GO:0043167,GO:0008150,GO:0005488,GO:0046872,GO:0043169,GO:0051179,GO:1901998,GO:0051234,GO:0006810,GO:0009986,GO:0000003,GO:0016020,GO:0003674,GO:0022414,GO:0009897,GO:0005886,GO:0071944,GO:0044459,GO:0044425,GO:0004872,GO:0016021,GO:0031224	cell part,cell,cellular_component,protein binding,ion binding,biological_process,binding,metal ion binding,cation binding,localization,toxin transport,establishment of localization,transport,cell surface,reproduction,membrane,molecular_function,reproductive process,external side of plasma membrane,plasma membrane,cell periphery,plasma membrane part,membrane part,receptor activity,integral to memb…	--	--
ENSGALT00000025376	ENSGALG00000015736	STMN2	chr2:120505359-120515753	3.82971	7.60399	-0.98952	0.0004	0.00129296	Stathmin family	GO:0044424,GO:0005622,GO:0005737,GO:0044464,GO:0005623,GO:0044444,GO:0071840,GO:0006996,GO:0016043,GO:0005575,GO:0048519,GO:0048523,GO:0005515,GO:0009987,GO:0048522,GO:0008150,GO:0007010,GO:0032502,GO:0048518,GO:0043933,GO:0048856,GO:0044767,GO:0048869,GO:0005488,GO:0044085,GO:0022607,GO:0044763,GO:0048731,GO:0030154,GO:0071822,GO:0034622,GO:0065003,GO:0051128,GO:0033043,GO:0007275,GO:0044699,GO:…	intracellular part,intracellular,cytoplasm,cell part,cell,cytoplasmic part,cellular component organization or biogenesis,organelle organization,cellular component organization,cellular_component,negative regulation of biological process,negative regulation of cellular process,protein binding,cellular process,positive regulation of cellular process,biological_process,cytoskeleton organization,deve…	--	--
ENSGALT00000013018	ENSGALG00000008023	KIAA0195	chr18:11066352-11104219	14.9117	19.2043	-0.364985	0.00085	0.00255275	-	GO:0044424,GO:0005622,GO:0043227,GO:0043226,GO:0043231,GO:0043229,GO:0031974,GO:0043233,GO:0044446,GO:0070013,GO:0044428,GO:0031981,GO:0044422,GO:0005634,GO:0044464,GO:0005623,GO:0005654,GO:0005575	intracellular part,intracellular,membrane-bounded organelle,organelle,intracellular membrane-bounded organelle,intracellular organelle,membrane-enclosed lumen,organelle lumen,intracellular organelle part,intracellular organelle lumen,nuclear part,nuclear lumen,organelle part,nucleus,cell part,cell,nucleoplasm,cellular_component	--	--
ENSGALT00000019959	ENSGALG00000012223	ZRANB3	chr7:30024236-30054671	2.77821	3.91381	-0.494418	0.00185	0.00513326	Helicase/UvrB domain||P-loop containing nucleoside triphosphate hydrolase||Zinc finger, RanBP2-type||Helicase superfamily 1/2, ATP-binding domain||HNH endonuclease||SNF2-related||Helicase, C-terminal	GO:0044424,GO:0005622,GO:0043227,GO:0043226,GO:0043231,GO:0043229,GO:0031974,GO:0043233,GO:0044446,GO:0070013,GO:0044428,GO:0031981,GO:0044422,GO:0044237,GO:0005634,GO:0044464,GO:0005623,GO:0008152,GO:0071704,GO:0044260,GO:0044238,GO:0033554,GO:0003824,GO:0043170,GO:0006807,GO:0005575,GO:0034641,GO:0043167,GO:0043228,GO:0043232,GO:0048523,GO:1901360,GO:0046483,GO:0009987,GO:0005515,GO:0031324,GO:…	intracellular part,intracellular,membrane-bounded organelle,organelle,intracellular membrane-bounded organelle,intracellular organelle,membrane-enclosed lumen,organelle lumen,intracellular organelle part,intracellular organelle lumen,nuclear part,nuclear lumen,organelle part,cellular metabolic process,nucleus,cell part,cell,metabolic process,organic substance metabolic process,cellular macromolec…	--	--
ENSGALT00000013011	ENSGALG00000008000	EXT2	chr5:21022966-21094349	36.4159	43.5646	-0.258589	0.0127	0.0283384	Exostosin , C-terminal||Nucleotide-diphospho-sugar transferases||Exostosin-like	GO:0044424,GO:0005622,GO:0043227,GO:0043226,GO:0043231,GO:0043229,GO:0005737,GO:0044446,GO:0044422,GO:0044237,GO:0044464,GO:0005623,GO:0008152,GO:0044444,GO:0071704,GO:0044260,GO:0044238,GO:0003824,GO:0043170,GO:0006807,GO:0019538,GO:0005575,GO:0009987,GO:0005515,GO:0009058,GO:0044249,GO:1901576,GO:0034645,GO:0008150,GO:0044710,GO:0005488,GO:0009059,GO:0031090,GO:0044281,GO:0016740,GO:1901564,GO:…	intracellular part,intracellular,membrane-bounded organelle,organelle,intracellular membrane-bounded organelle,intracellular organelle,cytoplasm,intracellular organelle part,organelle part,cellular metabolic process,cell part,cell,metabolic process,cytoplasmic part,organic substance metabolic process,cellular macromolecule metabolic process,primary metabolic process,catalytic activity,macromolecu…	gga01100,gga00534	Metabolic pathways,Glycosaminoglycan biosynthesis - heparan sulfate / heparin
ENSGALT00000013010	ENSGALG00000008018	SNAI1	chr20:14136360-14139739	23.1786	57.161	-1.30224	5e-05	0.000188723	Zinc finger, C2H2-like||Zinc finger, C2H2	GO:0043167,GO:0046872,GO:0043169,GO:0005488,GO:0003674,GO:0097159,GO:1901363,GO:0003676	ion binding,metal ion binding,cation binding,binding,molecular_function,organic cyclic compound binding,heterocyclic compound binding,nucleic acid binding	gga04520	Adherens junction
ENSGALT00000001106	ENSGALG00000000761	TSKU	chr1:192620178-192621237	43.492	34.051	0.353053	0.00415	0.010564	Leucine-rich repeat, typical subtype||Leucine-rich repeat	GO:0009653,GO:0032502,GO:0044767,GO:0048856,GO:0048513,GO:0044707,GO:0048519,GO:0048731,GO:0007275,GO:0048869,GO:0048523,GO:0032501,GO:0030154,GO:0009887,GO:0044421,GO:0005576,GO:0009966,GO:0048583,GO:0005575,GO:0019222,GO:0044763,GO:0050896,GO:0071704,GO:0060255,GO:0023051,GO:0010646,GO:0050794,GO:0008150,GO:0044699,GO:0010468,GO:0030111,GO:0008152,GO:0051716,GO:0009987,GO:0007165,GO:0043170,GO:…	anatomical structure morphogenesis,developmental process,single-organism developmental process,anatomical structure development,organ development,single-multicellular organism process,negative regulation of biological process,system development,multicellular organismal development,cellular developmental process,negative regulation of cellular process,multicellular organismal process,cell differen…	--	--
ENSGALT00000001107	ENSGALG00000000912	KCNAB2	chr21:671444-684105	1.14088	5.99202	-2.39289	5e-05	0.000188723	Potassium channel, voltage-dependent, beta subunit, KCNAB-related||Potassium channel, voltage-dependent, beta subunit, KCNAB||Potassium channel, voltage-dependent, beta subunit, KCNAB2||Potassium channel, voltage-dependent, beta subunit, KCNAB3||NADP-dependent oxidoreductase domain||Potassium channel, voltage-dependent, beta subunit, KCNAB1	GO:0032502,GO:0044767,GO:0048856,GO:0048513,GO:0044707,GO:0048731,GO:0007275,GO:0048869,GO:0032501,GO:0030154,GO:0005575,GO:0044763,GO:0050794,GO:0008150,GO:0005737,GO:0044699,GO:0009987,GO:0065007,GO:0050789,GO:0043226,GO:0005515,GO:0005622,GO:0044424,GO:0002376,GO:0032879,GO:0005488,GO:0048534,GO:0044464,GO:0005623,GO:0030097,GO:0002520,GO:0051179,GO:0044422,GO:0043229,GO:0044446,GO:0003008,GO:…	developmental process,single-organism developmental process,anatomical structure development,organ development,single-multicellular organism process,system development,multicellular organismal development,cellular developmental process,multicellular organismal process,cell differentiation,cellular_component,single-organism cellular process,regulation of cellular process,biological_process,cytopla…	--	--
ENSGALT00000025027	ENSGALG00000015522	MYBL1	chr2:114842425-114865431	18.3145	8.95959	1.03148	5e-05	0.000188723	SANT/Myb domain||C-myb, C-terminal||Myb-like domain||Homeodomain-like||Transcription regulator Wos2-domain	GO:0048522,GO:0009891,GO:0009893,GO:0031328,GO:0010557,GO:0048518,GO:0031325,GO:0010628,GO:0051173,GO:0010604,GO:0009058,GO:0005575,GO:0044249,GO:0019222,GO:0071704,GO:0060255,GO:0031323,GO:0045935,GO:1901576,GO:0050794,GO:0045893,GO:0008150,GO:0010468,GO:0009889,GO:0080090,GO:0044237,GO:0051254,GO:0008152,GO:0009987,GO:0044238,GO:0031326,GO:0043170,GO:0044271,GO:0010556,GO:0065007,GO:0051171,GO:…	positive regulation of cellular process,positive regulation of biosynthetic process,positive regulation of metabolic process,positive regulation of cellular biosynthetic process,positive regulation of macromolecule biosynthetic process,positive regulation of biological process,positive regulation of cellular metabolic process,positive regulation of gene expression,positive regulation of nitrogen …	--	--
ENSGALT00000025020	ENSGALG00000015519	-	chr1:96240666-96396977	10.9353	17.4933	-0.67781	5e-05	0.000188723	Immunoglobulin subtype||Immunoglobulin I-set||Immunoglobulin subtype 2||Immunoglobulin V-set, subgroup||Fibronectin type III||Immunoglobulin||Immunoglobulin V-set domain||Immunoglobulin-like domain	GO:0005515,GO:0005488,GO:0003674	protein binding,binding,molecular_function	--	--
ENSGALT00000043946	ENSGALG00000026279	COMMD8	chr4:66422819-66429658	10.7319	6.84359	0.649076	5e-05	0.000188723	HCaRG	GO:0005515,GO:0005488,GO:0003674	protein binding,binding,molecular_function	--	--
ENSGALT00000043947	ENSGALG00000029127	-	chr13:1131592-1134055	3.64286	2.15126	0.759892	0.0001	0.000360792	Cadherin||Cadherin, N-terminal||Cadherin-like	GO:0044464,GO:0005623,GO:0005575,GO:0009987,GO:0043167,GO:0008150,GO:0005488,GO:0044763,GO:0046872,GO:0044699,GO:0043169,GO:0022610,GO:0007155,GO:0005509,GO:0016020,GO:0016337,GO:0003674,GO:0005886,GO:0071944,GO:0007156,GO:0044425,GO:0016021,GO:0031224	cell part,cell,cellular_component,cellular process,ion binding,biological_process,binding,single-organism cellular process,metal ion binding,single-organism process,cation binding,biological adhesion,cell adhesion,calcium ion binding,membrane,cell-cell adhesion,molecular_function,plasma membrane,cell periphery,homophilic cell adhesion,membrane part,integral to membrane,intrinsic to membrane	--	--
ENSGALT00000030399	ENSGALG00000015473	ADPRH	chr1:91610620-91612619	4.29875	6.76011	-0.653129	0.00605	0.0147639	ADP-ribosylation/Crystallin J1	GO:0071704,GO:0008150,GO:0019538,GO:0044237,GO:0008152,GO:0009987,GO:0044238,GO:0043170,GO:0044267,GO:0005515,GO:0006464,GO:0036211,GO:0043412,GO:0044260,GO:0005488,GO:0003674	organic substance metabolic process,biological_process,protein metabolic process,cellular metabolic process,metabolic process,cellular process,primary metabolic process,macromolecule metabolic process,cellular protein metabolic process,protein binding,cellular protein modification process,protein modification process,macromolecule modification,cellular macromolecule metabolic process,binding,mole…	--	--
ENSGALT00000035751	ENSGALG00000022193	MRPS12	JH375654.1:43185-59696	26.4953	37.6604	-0.507312	0.01825	0.0389461	Ribosomal protein S12, bacteria||Nucleic acid-binding, OB-fold||Ribosomal protein S12/S23	GO:0009058,GO:0005575,GO:0044249,GO:0071704,GO:1901576,GO:0008150,GO:0005737,GO:0019538,GO:0044237,GO:0008152,GO:0009987,GO:0044238,GO:0043170,GO:0044267,GO:0009059,GO:0043226,GO:0005515,GO:0034645,GO:0044260,GO:0005622,GO:0043227,GO:0044424,GO:0010467,GO:0044444,GO:0005488,GO:0044464,GO:0005623,GO:0044422,GO:0043229,GO:0044446,GO:0005198,GO:0043228,GO:0043232,GO:0043231,GO:0032991,GO:0003674,GO:…	biosynthetic process,cellular_component,cellular biosynthetic process,organic substance metabolic process,organic substance biosynthetic process,biological_process,cytoplasm,protein metabolic process,cellular metabolic process,metabolic process,cellular process,primary metabolic process,macromolecule metabolic process,cellular protein metabolic process,macromolecule biosynthetic process,organelle…	gga03010	Ribosome
ENSGALT00000002132	ENSGALG00000001403	HIC2	chr15:231309-299936	11.186	19.5762	-0.807407	5e-05	0.000188723	Zinc finger, C2H2-like||BTB/POZ-like||BTB/POZ||BTB/POZ fold||Zinc finger, C2H2	GO:0005575,GO:0043226,GO:0005515,GO:0043167,GO:0005622,GO:0043227,GO:0044424,GO:0046872,GO:0043169,GO:0005488,GO:0044464,GO:0005623,GO:0044422,GO:0043229,GO:0044446,GO:0005654,GO:0043231,GO:0043233,GO:0008022,GO:0070013,GO:0071944,GO:0031974,GO:0005886,GO:0005634,GO:0031981,GO:0016020,GO:0044428,GO:0003674,GO:0097159,GO:1901363,GO:0003676	cellular_component,organelle,protein binding,ion binding,intracellular,membrane-bounded organelle,intracellular part,metal ion binding,cation binding,binding,cell part,cell,organelle part,intracellular organelle,intracellular organelle part,nucleoplasm,intracellular membrane-bounded organelle,organelle lumen,protein C-terminus binding,intracellular organelle lumen,cell periphery,membrane-enclosed…	--	--
ENSGALT00000011883	ENSGALG00000007346	KIAA1462	chr2:14820442-14835343	13.865	17.8729	-0.366319	0.00055	0.00172976	-	GO:0005575,GO:0030054,GO:0005911	cellular_component,cell junction,cell-cell junction	--	--
ENSGALT00000036427	ENSGALG00000017185	TMEM123	chr1:181805652-181822734	32.4302	53.691	-0.72734	5e-05	0.000188723	-	GO:0005575,GO:0044763,GO:0008150,GO:0044699,GO:0009987,GO:0065007,GO:0005515,GO:0008219,GO:0016265,GO:0065008,GO:0016043,GO:0009986,GO:0071840,GO:0090066,GO:0005488,GO:0044464,GO:0005623,GO:0008361,GO:0032535,GO:0071944,GO:0070265,GO:0005886,GO:0016020,GO:0070267,GO:0045793,GO:0003674,GO:0009897,GO:0044459,GO:0044425	cellular_component,single-organism cellular process,biological_process,single-organism process,cellular process,biological regulation,protein binding,cell death,death,regulation of biological quality,cellular component organization,cell surface,cellular component organization or biogenesis,regulation of anatomical structure size,binding,cell part,cell,regulation of cell size,regulation of cellula…	--	--
ENSGALT00000036426	ENSGALG00000017186	BIRC2	chr1:181828576-181838749	62.613	24.3642	1.3617	5e-05	0.000188723	Death-like domain||CARD domain||Zinc finger, RING-type||Baculoviral inhibition of apoptosis protein repeat	GO:0044424,GO:0005622,GO:0043227,GO:0043226,GO:0043231,GO:0043229,GO:0005737,GO:0044237,GO:0005634,GO:0044464,GO:0005623,GO:0008152,GO:0071704,GO:0044260,GO:0044238,GO:0003824,GO:0043170,GO:0044267,GO:0043412,GO:0019538,GO:0006464,GO:0036211,GO:0005575,GO:0043167,GO:0048523,GO:0009987,GO:0005515,GO:0006950,GO:0048519,GO:0019222,GO:0008150,GO:0046872,GO:0005488,GO:0065009,GO:0008219,GO:0016265,GO:…	intracellular part,intracellular,membrane-bounded organelle,organelle,intracellular membrane-bounded organelle,intracellular organelle,cytoplasm,cellular metabolic process,nucleus,cell part,cell,metabolic process,organic substance metabolic process,cellular macromolecule metabolic process,primary metabolic process,catalytic activity,macromolecule metabolic process,cellular protein metabolic proce…	gga04621,gga04210,gga04510,gga04120	NOD-like receptor signaling pathway,Apoptosis,Focal adhesion,Ubiquitin mediated proteolysis
ENSGALT00000006659	ENSGALG00000004191	RIC8A	chr5:1632148-1643201	11.334	24.0229	-1.08376	5e-05	0.000188723	Armadillo-type fold||Synembryn||Guanine nucleotide exchange factor, Ric8	GO:0009653,GO:0032502,GO:0044767,GO:0048856,GO:0072358,GO:0072359,GO:0044707,GO:0048731,GO:0007275,GO:0032501,GO:0048598,GO:0009790,GO:0001944,GO:0005575,GO:0019222,GO:0044763,GO:0050896,GO:0071704,GO:0031323,GO:0050794,GO:0008150,GO:0048870,GO:0051674,GO:0005737,GO:0044699,GO:0080090,GO:0044237,GO:0016477,GO:0008152,GO:0051716,GO:0009987,GO:0044238,GO:0007165,GO:0040011,GO:0065007,GO:0023052,GO:…	anatomical structure morphogenesis,developmental process,single-organism developmental process,anatomical structure development,cardiovascular system development,circulatory system development,single-multicellular organism process,system development,multicellular organismal development,multicellular organismal process,embryonic morphogenesis,embryo development,vasculature development,cellular_com…	--	--
ENSGALT00000006654	ENSGALG00000004187	TAF9	chr4:1267534-1270768	42.5013	26.6243	0.674762	5e-05	0.000188723	Transcription initiation factor TAFII31||Bromodomain transcription factor||Histone-fold	GO:0044237,GO:0008152,GO:0071704,GO:0044260,GO:0044238,GO:0043170,GO:0006807,GO:0034641,GO:1901360,GO:0046483,GO:0009987,GO:0005515,GO:0006139,GO:0006725,GO:0090304,GO:0009058,GO:0044249,GO:1901576,GO:0034645,GO:0008150,GO:0005488,GO:0009059,GO:0016070,GO:0010467,GO:0044271,GO:0018130,GO:1901362,GO:0046983,GO:0032774,GO:0019438,GO:0006351,GO:0034654,GO:0046982,GO:0006352,GO:0003674	cellular metabolic process,metabolic process,organic substance metabolic process,cellular macromolecule metabolic process,primary metabolic process,macromolecule metabolic process,nitrogen compound metabolic process,cellular nitrogen compound metabolic process,organic cyclic compound metabolic process,heterocycle metabolic process,cellular process,protein binding,nucleobase-containing compound me…	gga03022	Basal transcription factors
ENSGALT00000006657	ENSGALG00000004190	RNF34	chr15:5458509-5468349	57.6494	30.6374	0.912012	5e-05	0.000188723	Zinc finger, FYVE/PHD-type||Zinc finger, RING-type	GO:0044424,GO:0005622,GO:0043227,GO:0043226,GO:0043231,GO:0043229,GO:0005737,GO:0044237,GO:0005634,GO:0044464,GO:0005623,GO:0008152,GO:0071704,GO:0044260,GO:0044238,GO:0033554,GO:0043170,GO:0044267,GO:0043412,GO:0019538,GO:0006464,GO:0036211,GO:0005575,GO:0043167,GO:0048523,GO:0009987,GO:0005515,GO:0006950,GO:0048519,GO:0031323,GO:0019222,GO:0009056,GO:0043168,GO:0044248,GO:1901575,GO:0008150,GO:…	intracellular part,intracellular,membrane-bounded organelle,organelle,intracellular membrane-bounded organelle,intracellular organelle,cytoplasm,cellular metabolic process,nucleus,cell part,cell,metabolic process,organic substance metabolic process,cellular macromolecule metabolic process,primary metabolic process,cellular response to stress,macromolecule metabolic process,cellular protein metabo…	--	--
ENSGALT00000006656	ENSGALG00000004189	MAFK	chr14:2602064-2603983	132.333	51.8659	1.35132	5e-05	0.000188723	Basic leucine zipper domain, Maf-type||Basic-leucine zipper domain||Transcription factor, Skn-1-like, DNA-binding domain	GO:0009058,GO:0005575,GO:0044249,GO:0019222,GO:0071704,GO:0060255,GO:0031323,GO:1901576,GO:0050794,GO:0008150,GO:0010468,GO:0009889,GO:0080090,GO:0044237,GO:0008152,GO:0009987,GO:0044238,GO:0031326,GO:0043170,GO:0044271,GO:0010556,GO:0065007,GO:0051171,GO:0050789,GO:0009059,GO:0043226,GO:0019438,GO:0034654,GO:0018130,GO:1901362,GO:0019219,GO:0005515,GO:2000112,GO:0034645,GO:2001141,GO:0006351,GO:…	biosynthetic process,cellular_component,cellular biosynthetic process,regulation of metabolic process,organic substance metabolic process,regulation of macromolecule metabolic process,regulation of cellular metabolic process,organic substance biosynthetic process,regulation of cellular process,biological_process,regulation of gene expression,regulation of biosynthetic process,regulation of primar…	--	--
ENSGALT00000006650	ENSGALG00000004184	SPARC	chr13:12238623-12247095	411.948	601.2	-0.545383	5e-05	0.000188723	Follistatin-like, N-terminal||Kazal domain||Follistatin/Osteonectin EGF domain||SPARC/Testican, calcium-binding domain	GO:0044424,GO:0005622,GO:0043227,GO:0043226,GO:0043231,GO:0043229,GO:0005737,GO:0031974,GO:0043233,GO:0044446,GO:0070013,GO:0044428,GO:0031981,GO:0044422,GO:0005634,GO:0044464,GO:0005623,GO:0044444,GO:0005575,GO:0043167,GO:0048523,GO:0009987,GO:0005515,GO:0048519,GO:0071840,GO:0016043,GO:0048522,GO:0008150,GO:0046872,GO:0005488,GO:0031090,GO:0043169,GO:0048518,GO:0070887,GO:0031988,GO:0008285,GO:…	intracellular part,intracellular,membrane-bounded organelle,organelle,intracellular membrane-bounded organelle,intracellular organelle,cytoplasm,membrane-enclosed lumen,organelle lumen,intracellular organelle part,intracellular organelle lumen,nuclear part,nuclear lumen,organelle part,nucleus,cell part,cell,cytoplasmic part,cellular_component,ion binding,negative regulation of cellular process,ce…	--	--
ENSGALT00000020015	ENSGALG00000012256	UTRN	chr3:45215647-45566922	60.8236	51.6832	0.234937	0.01545	0.0336673	EF-hand domain, type 1||Dystrophin/utrophin||EF-hand domain, type 2||Calponin homology domain||WW domain||Spectrin repeat||Armadillo-type fold||Zinc finger, ZZ-type||Spectrin/alpha-actinin	GO:0044424,GO:0043226,GO:0005622,GO:0043227,GO:0043229,GO:0005737,GO:0043231,GO:0044464,GO:0005623,GO:0044422,GO:0044446,GO:0031974,GO:0043233,GO:0070013,GO:0044428,GO:0005634,GO:0031981,GO:0005654,GO:0005575,GO:0005515,GO:0043230,GO:0065010,GO:0070062,GO:0009987,GO:0031982,GO:0031988,GO:0019899,GO:0043167,GO:0044421,GO:0048522,GO:0032991,GO:0008150,GO:0043234,GO:0048518,GO:0005488,GO:0044763,GO:…	intracellular part,organelle,intracellular,membrane-bounded organelle,intracellular organelle,cytoplasm,intracellular membrane-bounded organelle,cell part,cell,organelle part,intracellular organelle part,membrane-enclosed lumen,organelle lumen,intracellular organelle lumen,nuclear part,nucleus,nuclear lumen,nucleoplasm,cellular_component,protein binding,extracellular organelle,extracellular membr…	--	--
ENSGALT00000014542	ENSGALG00000008944	FBXO11	chr3:8669452-8709640	64.2244	42.4953	0.595817	5e-05	0.000188723	Parallel beta-helix repeat-2||Zinc finger, N-recognin||Parallel beta-helix repeat||Zinc finger, N-recognin, metazoa||F-box domain||Pectin lyase fold/virulence factor||Carbohydrate-binding/sugar hydrolysis domain	GO:0044707,GO:0032501,GO:0005575,GO:0071704,GO:0008150,GO:0005737,GO:0044699,GO:0019538,GO:0044237,GO:0008152,GO:0009987,GO:0044238,GO:0043170,GO:0044267,GO:0043226,GO:0005515,GO:0006464,GO:0036211,GO:0043412,GO:0043167,GO:0044260,GO:0005622,GO:0043227,GO:0044424,GO:0046872,GO:0043169,GO:0016740,GO:0005488,GO:0044464,GO:0005623,GO:0044422,GO:0043229,GO:0003824,GO:0070647,GO:0008168,GO:0007605,GO:…	single-multicellular organism process,multicellular organismal process,cellular_component,organic substance metabolic process,biological_process,cytoplasm,single-organism process,protein metabolic process,cellular metabolic process,metabolic process,cellular process,primary metabolic process,macromolecule metabolic process,cellular protein metabolic process,organelle,protein binding,cellular prot…	--	--
ENSGALT00000015043	ENSGALG00000009246	ACBD3	chr3:16453957-16471806	60.0447	45.3772	0.40407	5e-05	0.000188723	Acyl-CoA-binding protein, ACBP||GOLD	GO:0044424,GO:0043226,GO:0005622,GO:0043227,GO:0043229,GO:0005737,GO:0043231,GO:0044464,GO:0005623,GO:0044444,GO:0005575,GO:0005515,GO:0043167,GO:0008150,GO:0043168,GO:0005488,GO:0005794,GO:0048037,GO:0050662,GO:0051179,GO:0000062,GO:0051234,GO:0006810,GO:0016020,GO:0003674,GO:0044425,GO:0016021,GO:0031224	intracellular part,organelle,intracellular,membrane-bounded organelle,intracellular organelle,cytoplasm,intracellular membrane-bounded organelle,cell part,cell,cytoplasmic part,cellular_component,protein binding,ion binding,biological_process,anion binding,binding,Golgi apparatus,cofactor binding,coenzyme binding,localization,fatty-acyl-CoA binding,establishment of localization,transport,membrane…	--	--
ENSGALT00000018742	ENSGALG00000011502	MAP3K2	chr7:23100889-23121260	37.4782	17.3217	1.11347	5e-05	0.000188723	Serine/threonine/dual specificity protein kinase, catalytic domain||Protein kinase-like domain||Serine-threonine/tyrosine-protein kinase catalytic domain||Phox/Bem1p||Tyrosine-protein kinase, catalytic domain||Protein kinase domain	GO:0048522,GO:0009891,GO:0009893,GO:0031328,GO:0010557,GO:0048518,GO:0031325,GO:0010628,GO:0051173,GO:0010604,GO:0009058,GO:0005575,GO:0044249,GO:0019222,GO:0044763,GO:0050896,GO:0071704,GO:0060255,GO:0031323,GO:0045935,GO:1901576,GO:0050794,GO:0045893,GO:0008150,GO:0005737,GO:0044699,GO:0019538,GO:0010468,GO:0009889,GO:0080090,GO:0044237,GO:0051254,GO:0008152,GO:0051716,GO:0009987,GO:0044238,GO:…	positive regulation of cellular process,positive regulation of biosynthetic process,positive regulation of metabolic process,positive regulation of cellular biosynthetic process,positive regulation of macromolecule biosynthetic process,positive regulation of biological process,positive regulation of cellular metabolic process,positive regulation of gene expression,positive regulation of nitrogen …	gga04010,gga04540,gga04912	MAPK signaling pathway,Gap junction,GnRH signaling pathway
ENSGALT00000014545	ENSGALG00000008945	NEXN	chr8:17817584-17833703	17.4595	24.8283	-0.507973	5e-05	0.000188723	Immunoglobulin subtype||Immunoglobulin-like domain||Immunoglobulin I-set	GO:0009888,GO:0032502,GO:0044767,GO:0061061,GO:0048856,GO:0048513,GO:0072358,GO:0072359,GO:0042692,GO:0044707,GO:0048731,GO:0007275,GO:0060537,GO:0048869,GO:0051146,GO:0032501,GO:0030154,GO:0014706,GO:0055001,GO:0055002,GO:0043292,GO:0007507,GO:0030016,GO:0005575,GO:0044763,GO:0071704,GO:0040012,GO:0050794,GO:0008150,GO:2000145,GO:0030017,GO:0051270,GO:0044449,GO:0048870,GO:0051674,GO:0005737,GO:…	tissue development,developmental process,single-organism developmental process,muscle structure development,anatomical structure development,organ development,cardiovascular system development,circulatory system development,muscle cell differentiation,single-multicellular organism process,system development,multicellular organismal development,muscle tissue development,cellular developmental proc…	--	--
ENSGALT00000037980	ENSGALG00000011932	XRCC6	chr1:49415681-49428547	12.4597	16.6044	-0.414298	0.001	0.00295897	SAP domain||Ku70/Ku80 C-terminal arm||Ku70||von Willebrand factor, type A||Ku70/Ku80 beta-barrel domain||Ku70/Ku80, N-terminal alpha/beta||SPOC like C-terminal domain	GO:0044424,GO:0043226,GO:0005622,GO:0043227,GO:0043229,GO:0043231,GO:0044464,GO:0005623,GO:0044422,GO:0044446,GO:0044237,GO:0031974,GO:0008152,GO:0043233,GO:0070013,GO:0044428,GO:0005634,GO:0071704,GO:0071840,GO:0031981,GO:0006996,GO:0016043,GO:0044260,GO:0044238,GO:0033554,GO:0005654,GO:0005575,GO:0043170,GO:0048519,GO:0048523,GO:0003824,GO:0005515,GO:0006950,GO:0009987,GO:0010605,GO:0009892,GO:…	intracellular part,organelle,intracellular,membrane-bounded organelle,intracellular organelle,intracellular membrane-bounded organelle,cell part,cell,organelle part,intracellular organelle part,cellular metabolic process,membrane-enclosed lumen,metabolic process,organelle lumen,intracellular organelle lumen,nuclear part,nucleus,organic substance metabolic process,cellular component organization o…	gga03450	Non-homologous end-joining
ENSGALT00000012833	ENSGALG00000007906	CHRNG	chr9:15080136-15084242	0.78568	1.4027	-0.836195	0.0057	0.014008	Neurotransmitter-gated ion-channel||Neurotransmitter-gated ion-channel ligand-binding domain||Neurotransmitter-gated ion-channel transmembrane domain||Nicotinic acetylcholine receptor	GO:0005575,GO:0044763,GO:0008150,GO:0044699,GO:0009987,GO:0065007,GO:0005515,GO:0065008,GO:0005488,GO:0044464,GO:0005623,GO:0051179,GO:0030054,GO:0044765,GO:0043235,GO:0006810,GO:0071944,GO:0005886,GO:0051234,GO:0016020,GO:0043234,GO:0032991,GO:0003674,GO:0006812,GO:0031226,GO:0008324,GO:0005887,GO:0042391,GO:0004889,GO:0006811,GO:0005892,GO:0044459,GO:0055085,GO:0031224,GO:0016021,GO:0034702,GO:…	cellular_component,single-organism cellular process,biological_process,single-organism process,cellular process,biological regulation,protein binding,regulation of biological quality,binding,cell part,cell,localization,cell junction,single-organism transport,receptor complex,transport,cell periphery,plasma membrane,establishment of localization,membrane,protein complex,macromolecular complex,mole…	gga04080	Neuroactive ligand-receptor interaction
ENSGALT00000015047	ENSGALG00000009248	HSPA12A	chr6:28413789-28450155	73.9463	42.8947	0.785679	5e-05	0.000188723	-	GO:0043227,GO:0043226,GO:0005575,GO:0043230,GO:0065010,GO:0070062,GO:0031988,GO:0031982,GO:0044421,GO:0005576	membrane-bounded organelle,organelle,cellular_component,extracellular organelle,extracellular membrane-bounded organelle,extracellular vesicular exosome,membrane-bounded vesicle,vesicle,extracellular region part,extracellular region	--	--
ENSGALT00000024772	ENSGALG00000015351	CBLB	chr1:86037077-86159219	48.2824	25.1111	0.943169	5e-05	0.000188723	SH2 domain||UBA-like||Ubiquitin-associated domain/translation elongation factor EF-Ts, N-terminal||Adaptor protein Cbl, N-terminal helical||Ubiquitin-associated/translation elongation factor EF1B, N-terminal, eukaryote||Adaptor protein Cbl, EF hand-like||Zinc finger, RING-type||Zinc finger, C3HC4 RING-type||Adaptor protein Cbl, SH2-like	GO:0032502,GO:0048856,GO:0044707,GO:0048519,GO:0048731,GO:0007275,GO:0051239,GO:0048523,GO:0032501,GO:0009893,GO:0009966,GO:0050793,GO:2000026,GO:0048518,GO:0048583,GO:0035556,GO:0010604,GO:0005575,GO:0019222,GO:0044763,GO:0050896,GO:0071704,GO:0060255,GO:0023051,GO:0008283,GO:0010646,GO:0050794,GO:0008150,GO:0005737,GO:0044699,GO:0019538,GO:0080090,GO:0044237,GO:0008152,GO:0048584,GO:0051716,GO:…	developmental process,anatomical structure development,single-multicellular organism process,negative regulation of biological process,system development,multicellular organismal development,regulation of multicellular organismal process,negative regulation of cellular process,multicellular organismal process,positive regulation of metabolic process,regulation of signal transduction,regulation of…	gga04012,gga04144,gga04910,gga04120,gga04630	ErbB signaling pathway,Endocytosis,Insulin signaling pathway,Ubiquitin mediated proteolysis,Jak-STAT signaling pathway
ENSGALT00000024770	ENSGALG00000015349	PIGG	chrZ:53045928-53164864	3.20095	5.5773	-0.801068	5e-05	0.000188723	Alkaline-phosphatase-like, core domain||Type I phosphodiesterase/nucleotide pyrophosphatase/phosphate transferase	GO:0044424,GO:0005622,GO:0043227,GO:0043226,GO:0043231,GO:0043229,GO:0005737,GO:0044237,GO:0044464,GO:0005623,GO:0008152,GO:0044444,GO:0071704,GO:0044260,GO:0044238,GO:0003824,GO:0043170,GO:0044267,GO:0043412,GO:0019538,GO:0006464,GO:0036211,GO:0005575,GO:0006793,GO:0006796,GO:0009987,GO:0009058,GO:0044249,GO:1901576,GO:0034645,GO:0008150,GO:0044710,GO:0009059,GO:0016740,GO:0016772,GO:1901135,GO:…	intracellular part,intracellular,membrane-bounded organelle,organelle,intracellular membrane-bounded organelle,intracellular organelle,cytoplasm,cellular metabolic process,cell part,cell,metabolic process,cytoplasmic part,organic substance metabolic process,cellular macromolecule metabolic process,primary metabolic process,catalytic activity,macromolecule metabolic process,cellular protein metabo…	gga00563	Glycosylphosphatidylinositol(GPI)-anchor biosynthesis
ENSGALT00000023270	ENSGALG00000014404	ADGRA3	chr4:74015278-74072320	18.698	13.224	0.499719	5e-05	0.000188723	GPCR, family 2-like||GPCR, family 2, secretin-like||Leucine-rich repeat||Leucine-rich repeat, typical subtype||Immunoglobulin-like domain||GPS motif||Immunoglobulin subtype||GPCR, family 2, extracellular hormone receptor domain||Immunoglobulin I-set||Cysteine-rich flanking region, C-terminal	GO:0044464,GO:0005623,GO:0005575,GO:0009987,GO:0005515,GO:0008150,GO:0005488,GO:0051716,GO:0044763,GO:0050794,GO:0044699,GO:0050789,GO:0065007,GO:0050896,GO:0007165,GO:0007154,GO:0023052,GO:0044700,GO:0003674,GO:0016020,GO:0009897,GO:0009986,GO:0005886,GO:0071944,GO:0007166,GO:0007218,GO:0044459,GO:0004871,GO:0060089,GO:0004930,GO:0016021,GO:0031224,GO:0004888,GO:0004872,GO:0007186,GO:0038023,GO:…	cell part,cell,cellular_component,cellular process,protein binding,biological_process,binding,cellular response to stimulus,single-organism cellular process,regulation of cellular process,single-organism process,regulation of biological process,biological regulation,response to stimulus,signal transduction,cell communication,signaling,single organism signaling,molecular_function,membrane,external…	--	--
ENSGALT00000024775	ENSGALG00000015352	GAK	chrZ:53195969-53242965	21.6338	10.0099	1.11186	5e-05	0.000188723	Protein-tyrosine phosphatase-like||DnaJ domain||C2 domain||Protein kinase-like domain||2Fe-2S ferredoxin-type domain||Tensin phosphatase, lipid phosphatase domain||Tensin phosphatase, C2 domain||Protein kinase domain	GO:0005575,GO:0071704,GO:0008150,GO:0005737,GO:0019538,GO:0044237,GO:0008152,GO:0009987,GO:0044238,GO:0043170,GO:0044267,GO:0043226,GO:0005515,GO:0006464,GO:0036211,GO:0006468,GO:0043412,GO:0043167,GO:0044260,GO:0006796,GO:0006793,GO:0016310,GO:0005622,GO:0043227,GO:0044424,GO:0044444,GO:0016740,GO:0005488,GO:0044464,GO:0005623,GO:0005794,GO:0016301,GO:0043229,GO:0016772,GO:0003824,GO:0016773,GO:…	cellular_component,organic substance metabolic process,biological_process,cytoplasm,protein metabolic process,cellular metabolic process,metabolic process,cellular process,primary metabolic process,macromolecule metabolic process,cellular protein metabolic process,organelle,protein binding,cellular protein modification process,protein modification process,protein phosphorylation,macromolecule mod…	--	--
ENSGALT00000000305	ENSGALG00000000227	CRMP2A	chr22:460056-501407	60.3076	76.859	-0.349874	0.00085	0.00255275	Amidohydrolase 1||Metal-dependent hydrolase, composite domain||Hydantoinase/dihydropyrimidinase	GO:0044424,GO:0005622,GO:0043227,GO:0043226,GO:0043231,GO:0043229,GO:0005737,GO:0044446,GO:0044422,GO:0044237,GO:0044464,GO:0005623,GO:0008152,GO:0044444,GO:0071704,GO:0044238,GO:0005739,GO:0003824,GO:0006807,GO:0005575,GO:0034641,GO:0043228,GO:0043232,GO:0006996,GO:1901360,GO:0046483,GO:0009987,GO:0005515,GO:0006139,GO:0006725,GO:0071840,GO:0009056,GO:0016043,GO:0044248,GO:1901575,GO:0008150,GO:…	intracellular part,intracellular,membrane-bounded organelle,organelle,intracellular membrane-bounded organelle,intracellular organelle,cytoplasm,intracellular organelle part,organelle part,cellular metabolic process,cell part,cell,metabolic process,cytoplasmic part,organic substance metabolic process,primary metabolic process,mitochondrion,catalytic activity,nitrogen compound metabolic process,ce…	--	--
ENSGALT00000012869	ENSGALG00000007926	ATP5H	chr18:10897736-10900757	146.312	174.767	-0.256389	0.01135	0.0257032	ATPase, F0 complex, subunit D, mitochondrial	GO:0044424,GO:0043226,GO:0005622,GO:0043227,GO:0043229,GO:0005737,GO:0043231,GO:0044464,GO:0005623,GO:0044422,GO:0044446,GO:0044237,GO:0044444,GO:0031974,GO:0008152,GO:0043233,GO:0070013,GO:0044428,GO:0005634,GO:0071704,GO:0031981,GO:0044238,GO:0005654,GO:0031967,GO:0031975,GO:0005575,GO:0005739,GO:0003824,GO:0044429,GO:0005740,GO:0043230,GO:0065010,GO:0070062,GO:0009987,GO:0006793,GO:0005743,GO:…	intracellular part,organelle,intracellular,membrane-bounded organelle,intracellular organelle,cytoplasm,intracellular membrane-bounded organelle,cell part,cell,organelle part,intracellular organelle part,cellular metabolic process,cytoplasmic part,membrane-enclosed lumen,metabolic process,organelle lumen,intracellular organelle lumen,nuclear part,nucleus,organic substance metabolic process,nuclea…	gga00190,gga01100	Oxidative phosphorylation,Metabolic pathways
ENSGALT00000044307	ENSGALG00000027182	-	AADN03017869.1:20-1246	12.4338	9.38549	0.405768	0.00895	0.0208454	Eukaryotic translation initiation factor 3 subunit C, N-terminal domain	GO:0044424,GO:0005622,GO:0005737,GO:0044237,GO:0044464,GO:0005623,GO:0008152,GO:0044444,GO:0071704,GO:0044260,GO:0044238,GO:0043170,GO:0044267,GO:0019538,GO:0005575,GO:0009987,GO:0005515,GO:0097159,GO:1901363,GO:0009058,GO:0044249,GO:1901576,GO:0034645,GO:0008150,GO:0005488,GO:0009059,GO:0010467,GO:0032991,GO:0003676,GO:0043234,GO:0003723,GO:0006412,GO:0006413,GO:0003674,GO:0003743,GO:0008135,GO:…	intracellular part,intracellular,cytoplasm,cellular metabolic process,cell part,cell,metabolic process,cytoplasmic part,organic substance metabolic process,cellular macromolecule metabolic process,primary metabolic process,macromolecule metabolic process,cellular protein metabolic process,protein metabolic process,cellular_component,cellular process,protein binding,organic cyclic compound binding…	--	--
ENSGALT00000012860	ENSGALG00000007919	EIF4E2	chr9:15087460-15106244	27.019	38.672	-0.517316	5e-05	0.000188723	Translation Initiation factor eIF- 4e||Translation Initiation factor eIF- 4e-like domain	GO:0044424,GO:0005622,GO:0005737,GO:0044237,GO:0044464,GO:0005623,GO:0008152,GO:0071704,GO:0044260,GO:0044238,GO:0043170,GO:0044267,GO:0019538,GO:0005575,GO:0048523,GO:0009987,GO:0005515,GO:0031324,GO:0048519,GO:0097159,GO:1901363,GO:0031323,GO:0009892,GO:0019222,GO:0010605,GO:0060255,GO:0080090,GO:0051246,GO:0009058,GO:0032268,GO:0044249,GO:1901576,GO:0034645,GO:0008150,GO:0032269,GO:0005488,GO:…	intracellular part,intracellular,cytoplasm,cellular metabolic process,cell part,cell,metabolic process,organic substance metabolic process,cellular macromolecule metabolic process,primary metabolic process,macromolecule metabolic process,cellular protein metabolic process,protein metabolic process,cellular_component,negative regulation of cellular process,cellular process,protein binding,negative…	gga04910,gga04150,gga03013	Insulin signaling pathway,mTOR signaling pathway,RNA transport
ENSGALT00000012866	ENSGALG00000007924	STK17B	chr7:9281020-9299762	22.1892	13.8062	0.684545	5e-05	0.000188723	Protein kinase-like domain||Serine/threonine/dual specificity protein kinase, catalytic domain||Serine-threonine/tyrosine-protein kinase catalytic domain||Protein kinase domain||Tyrosine-protein kinase, catalytic domain	GO:0044424,GO:0005622,GO:0043227,GO:0043226,GO:0043231,GO:0043229,GO:0044237,GO:0005634,GO:0044464,GO:0005623,GO:0008152,GO:0071704,GO:0044260,GO:0044238,GO:0003824,GO:0043170,GO:0044267,GO:0043412,GO:0019538,GO:0006464,GO:0036211,GO:0005575,GO:0043167,GO:0006793,GO:0006796,GO:0009987,GO:0036094,GO:0000166,GO:1901265,GO:0097159,GO:1901363,GO:0016310,GO:0043168,GO:0006468,GO:0048522,GO:0030554,GO:…	intracellular part,intracellular,membrane-bounded organelle,organelle,intracellular membrane-bounded organelle,intracellular organelle,cellular metabolic process,nucleus,cell part,cell,metabolic process,organic substance metabolic process,cellular macromolecule metabolic process,primary metabolic process,catalytic activity,macromolecule metabolic process,cellular protein metabolic process,macromo…	--	--
ENSGALT00000027975	ENSGALG00000017311	P4HA3	chr1:194915189-194923866	26.2381	44.909	-0.775343	5e-05	0.000188723	Prolyl 4-hydroxylase alpha-subunit, N-terminal||Prolyl 4-hydroxylase, alpha subunit||Oxoglutarate/iron-dependent dioxygenase	GO:0005575,GO:0071704,GO:0008150,GO:0005737,GO:0019538,GO:0044237,GO:0008152,GO:0009987,GO:0044238,GO:0043170,GO:0044267,GO:0043226,GO:0005515,GO:0006464,GO:0036211,GO:0043412,GO:0043167,GO:0044260,GO:0005783,GO:0005622,GO:0043227,GO:0044424,GO:0046872,GO:0044444,GO:0043169,GO:0044710,GO:0005488,GO:0044464,GO:0005623,GO:0031418,GO:0043229,GO:0003824,GO:0048029,GO:0043168,GO:0018193,GO:0051213,GO:…	cellular_component,organic substance metabolic process,biological_process,cytoplasm,protein metabolic process,cellular metabolic process,metabolic process,cellular process,primary metabolic process,macromolecule metabolic process,cellular protein metabolic process,organelle,protein binding,cellular protein modification process,protein modification process,macromolecule modification,ion binding,ce…	gga00330,gga01100	Arginine and proline metabolism,Metabolic pathways
ENSGALT00000028042	ENSGALG00000017358	YWHAG	chr19:4247943-4248600	69.6501	51.0185	0.449103	0.0006	0.00186934	14-3-3 protein||14-3-3 domain	GO:0032502,GO:0044767,GO:0048856,GO:0044707,GO:0048731,GO:0007275,GO:0051239,GO:0048869,GO:0032501,GO:0030154,GO:0044421,GO:0005576,GO:0050793,GO:2000026,GO:0045595,GO:0005575,GO:0043230,GO:0065010,GO:0044763,GO:0070062,GO:0023051,GO:0010646,GO:0050794,GO:0008150,GO:0044699,GO:0009987,GO:0065007,GO:0023052,GO:0044700,GO:0050789,GO:0043226,GO:0007154,GO:0048468,GO:0031988,GO:0005515,GO:0031982,GO:…	developmental process,single-organism developmental process,anatomical structure development,single-multicellular organism process,system development,multicellular organismal development,regulation of multicellular organismal process,cellular developmental process,multicellular organismal process,cell differentiation,extracellular region part,extracellular region,regulation of developmental proce…	gga04110,gga04114	Cell cycle,Oocyte meiosis
ENSGALT00000027973	ENSGALG00000019036	SPCS2	chr1:194928950-194936582	162.471	89.0112	0.868122	5e-05	0.000188723	Signal peptidase complex subunit 2	GO:0005575,GO:0071704,GO:0008150,GO:0005737,GO:0019538,GO:0044237,GO:0008152,GO:0009987,GO:0044238,GO:0043170,GO:0044267,GO:0043226,GO:0006807,GO:0044260,GO:0005783,GO:0005622,GO:0043227,GO:0044424,GO:0010467,GO:0044444,GO:0034641,GO:0044432,GO:1901564,GO:0044464,GO:0005623,GO:0042175,GO:0044422,GO:0005789,GO:0012505,GO:0043229,GO:0006465,GO:0003824,GO:0044446,GO:0006508,GO:0031090,GO:0043231,GO:…	cellular_component,organic substance metabolic process,biological_process,cytoplasm,protein metabolic process,cellular metabolic process,metabolic process,cellular process,primary metabolic process,macromolecule metabolic process,cellular protein metabolic process,organelle,nitrogen compound metabolic process,cellular macromolecule metabolic process,endoplasmic reticulum,intracellular,membrane-bo…	gga03060	Protein export
ENSGALT00000040525	ENSGALG00000028409	SNRPG	chr22:2992733-2994372	550.53	829.659	-0.591698	5e-05	0.000188723	Like-Sm (LSM) domain||Ribonucleoprotein LSM domain||Ribonucleoprotein LSM domain, eukaryotic/archaea-type	GO:0044424,GO:0005622,GO:0043227,GO:0043226,GO:0043231,GO:0043229,GO:0005737,GO:0044446,GO:0044428,GO:0044422,GO:0044237,GO:0005634,GO:0044464,GO:0005623,GO:0008152,GO:0044444,GO:0071704,GO:0044260,GO:0044238,GO:0043170,GO:0006807,GO:0005575,GO:0034641,GO:1901360,GO:0046483,GO:0009987,GO:0005515,GO:0006139,GO:0006725,GO:0071840,GO:0090304,GO:0016043,GO:0008150,GO:0005488,GO:0016070,GO:0010467,GO:…	intracellular part,intracellular,membrane-bounded organelle,organelle,intracellular membrane-bounded organelle,intracellular organelle,cytoplasm,intracellular organelle part,nuclear part,organelle part,cellular metabolic process,nucleus,cell part,cell,metabolic process,cytoplasmic part,organic substance metabolic process,cellular macromolecule metabolic process,primary metabolic process,macromole…	gga03040	Spliceosome
ENSGALT00000028049	ENSGALG00000017365	REEP2	chr13:17664912-17675403	29.6251	16.2096	0.869975	5e-05	0.000188723	TB2/DP1/HVA22-related protein	GO:0044707,GO:0032501,GO:0044421,GO:0005576,GO:0006950,GO:0048583,GO:0005575,GO:0043230,GO:0065010,GO:0044763,GO:0050896,GO:0070062,GO:0050794,GO:0008150,GO:0005737,GO:0044699,GO:0009987,GO:0065007,GO:0050789,GO:0043226,GO:0031988,GO:0005515,GO:0031982,GO:0005102,GO:0005783,GO:0080134,GO:0005622,GO:0043227,GO:0044424,GO:0044444,GO:0016043,GO:0071840,GO:0002376,GO:0044432,GO:0051704,GO:0045184,GO:…	single-multicellular organism process,multicellular organismal process,extracellular region part,extracellular region,response to stress,regulation of response to stimulus,cellular_component,extracellular organelle,extracellular membrane-bounded organelle,single-organism cellular process,response to stimulus,extracellular vesicular exosome,regulation of cellular process,biological_process,cytopla…	--	--
ENSGALT00000040527	ENSGALG00000002374	SLC9A9	chr9:10197230-10365969	0.988444	4.79581	-2.27854	5e-05	0.000188723	Na+/H+ exchanger, isoform 6 (NHE6)||Cation/H+ exchanger||Na+/H+ exchanger	GO:0005575,GO:0044763,GO:0008150,GO:0005737,GO:0044699,GO:0009987,GO:0065007,GO:0043226,GO:0005515,GO:0065008,GO:0005622,GO:0043227,GO:0044424,GO:0044444,GO:0005488,GO:0044464,GO:0005623,GO:0042592,GO:0051179,GO:0043229,GO:0015078,GO:0005768,GO:0048878,GO:0022804,GO:0043231,GO:0055037,GO:0050801,GO:0044765,GO:0006810,GO:0055080,GO:0051234,GO:0015077,GO:0016020,GO:0015291,GO:0015298,GO:0003674,GO:…	cellular_component,single-organism cellular process,biological_process,cytoplasm,single-organism process,cellular process,biological regulation,organelle,protein binding,regulation of biological quality,intracellular,membrane-bounded organelle,intracellular part,cytoplasmic part,binding,cell part,cell,homeostatic process,localization,intracellular organelle,hydrogen ion transmembrane transporter …	--	--
ENSGALT00000027978	ENSGALG00000017312	PPME1	chr1:194825626-194914017	23.9878	30.6244	-0.352384	0.00105	0.0030907	Protein phosphatase methylesterase, eukaryotic||Alpha/beta hydrolase fold-1||Epoxide hydrolase-like||Alpha/Beta hydrolase fold	GO:0044237,GO:0008152,GO:0044267,GO:0071704,GO:0044260,GO:0044238,GO:0019538,GO:0006464,GO:0036211,GO:0043170,GO:0043412,GO:0003824,GO:0005515,GO:0009987,GO:0019899,GO:0008150,GO:0044710,GO:0005488,GO:0016787,GO:0016788,GO:0051721,GO:0019902,GO:0019903,GO:0070988,GO:0051722,GO:0051723,GO:0006482,GO:0008214,GO:0052689,GO:0003674	cellular metabolic process,metabolic process,cellular protein metabolic process,organic substance metabolic process,cellular macromolecule metabolic process,primary metabolic process,protein metabolic process,cellular protein modification process,protein modification process,macromolecule metabolic process,macromolecule modification,catalytic activity,protein binding,cellular process,enzyme bindi…	--	--
ENSGALT00000007907	ENSGALG00000004940	TAMM41	chr12:4579262-4601107	3.8911	5.34712	-0.458584	0.014	0.0308469	Mitochondrial matrix Mmp37	GO:0044424,GO:0043226,GO:0005622,GO:0043227,GO:0043229,GO:0005737,GO:0043231,GO:0044464,GO:0005623,GO:0044444,GO:0005575,GO:0005739	intracellular part,organelle,intracellular,membrane-bounded organelle,intracellular organelle,cytoplasm,intracellular membrane-bounded organelle,cell part,cell,cytoplasmic part,cellular_component,mitochondrion	--	--
ENSGALT00000000766	ENSGALG00000000550	STRADA	chr27:2782103-2793046	49.7481	38.6403	0.364534	0.00055	0.00172976	Protein kinase domain||Tyrosine-protein kinase, catalytic domain||Protein kinase-like domain||Serine-threonine/tyrosine-protein kinase catalytic domain||Serine/threonine/dual specificity protein kinase, catalytic domain	GO:0044424,GO:0043226,GO:0005622,GO:0043227,GO:0043229,GO:0005737,GO:0043231,GO:0044464,GO:0005623,GO:0044422,GO:0044446,GO:0044237,GO:0031974,GO:0008152,GO:0043233,GO:0070013,GO:0044428,GO:0005634,GO:0044267,GO:0071704,GO:0031981,GO:0044260,GO:0044238,GO:0019538,GO:0006464,GO:0036211,GO:0005654,GO:0005575,GO:0043170,GO:0043412,GO:0003824,GO:0005515,GO:0051246,GO:0032268,GO:0009987,GO:0006793,GO:…	intracellular part,organelle,intracellular,membrane-bounded organelle,intracellular organelle,cytoplasm,intracellular membrane-bounded organelle,cell part,cell,organelle part,intracellular organelle part,cellular metabolic process,membrane-enclosed lumen,metabolic process,organelle lumen,intracellular organelle lumen,nuclear part,nucleus,cellular protein metabolic process,organic substance metabo…	gga04150	mTOR signaling pathway
ENSGALT00000000303	ENSGALG00000000225	MGAT4C	chr26:893410-901876	0.193899	0.675435	-1.80051	0.01095	0.024924	Glycosyl transferase family 54	GO:0008152,GO:0071704,GO:0044238,GO:0005575,GO:0003824,GO:0008150,GO:0016740,GO:0005975,GO:0016757,GO:0016020,GO:0016758,GO:0003674	metabolic process,organic substance metabolic process,primary metabolic process,cellular_component,catalytic activity,biological_process,transferase activity,carbohydrate metabolic process,transferase activity, transferring glycosyl groups,membrane,transferase activity, transferring hexosyl groups,molecular_function	gga01100,gga00510	Metabolic pathways,N-Glycan biosynthesis
ENSGALT00000043369	ENSGALG00000013962	HBS1L	chr3:55036624-55101252	45.7101	18.9015	1.27401	0.0004	0.00129296	Translation elongation factor EFTu/EF1A, C-terminal||Elongation factor, GTP-binding domain||HBS1-like protein, N-terminal||Translation protein, beta-barrel domain||P-loop containing nucleoside triphosphate hydrolase||Translation elongation factor EFTu/EF1A, domain 2||Translation elongation factor EF1A/initiation factor IF2gamma, C-terminal	GO:0044421,GO:0005576,GO:0005575,GO:0043230,GO:0065010,GO:0070062,GO:0071704,GO:0008150,GO:0044237,GO:0008152,GO:0009987,GO:0044238,GO:0043226,GO:0031988,GO:0031982,GO:0006807,GO:0043167,GO:0006796,GO:0006793,GO:0043227,GO:0034641,GO:1901135,GO:0044281,GO:0006139,GO:0044710,GO:0009056,GO:0046483,GO:1901360,GO:1901564,GO:0006725,GO:1901575,GO:0005488,GO:0044248,GO:0003824,GO:0019637,GO:0006753,GO:…	extracellular region part,extracellular region,cellular_component,extracellular organelle,extracellular membrane-bounded organelle,extracellular vesicular exosome,organic substance metabolic process,biological_process,cellular metabolic process,metabolic process,cellular process,primary metabolic process,organelle,membrane-bounded vesicle,vesicle,nitrogen compound metabolic process,ion binding,ph…	gga03015	mRNA surveillance pathway
ENSGALT00000008744	ENSGALG00000005448	MYL3	chr2:3420142-3455225	0.826689	4.9555	-2.58362	5e-05	0.000188723	EF-hand domain	GO:0009888,GO:0009653,GO:0032502,GO:0044767,GO:0061061,GO:0048856,GO:0048513,GO:0072358,GO:0072359,GO:0044707,GO:0048731,GO:0007275,GO:0060537,GO:0051239,GO:0032501,GO:0009887,GO:0014706,GO:0043292,GO:0007507,GO:0007517,GO:0048729,GO:0030016,GO:0005575,GO:0008150,GO:0030017,GO:0044449,GO:0005737,GO:0044699,GO:0003007,GO:0065007,GO:0050789,GO:0043226,GO:0005515,GO:0048738,GO:0065008,GO:0043167,GO:…	tissue development,anatomical structure morphogenesis,developmental process,single-organism developmental process,muscle structure development,anatomical structure development,organ development,cardiovascular system development,circulatory system development,single-multicellular organism process,system development,multicellular organismal development,muscle tissue development,regulation of multic…	gga04261,gga04260	Adrenergic signaling in cardiomyocytes,Cardiac muscle contraction
ENSGALT00000005300	ENSGALG00000003348	-	chr13:9736141-9736742	56.2763	93.0937	-0.726157	5e-05	0.000188723	Hypoxia induced protein, domain	GO:0005575,GO:0044763,GO:0008150,GO:0005737,GO:0044699,GO:0009987,GO:0043226,GO:0005622,GO:0043227,GO:0044424,GO:0044444,GO:0016043,GO:0071840,GO:0044464,GO:0005623,GO:0043229,GO:0071822,GO:0043933,GO:0006461,GO:0043623,GO:0070271,GO:0022607,GO:0006996,GO:0065003,GO:0044085,GO:0034622,GO:0043231,GO:0097250,GO:0016020,GO:0007005,GO:0031224,GO:0016021,GO:0044425,GO:0005739	cellular_component,single-organism cellular process,biological_process,cytoplasm,single-organism process,cellular process,organelle,intracellular,membrane-bounded organelle,intracellular part,cytoplasmic part,cellular component organization,cellular component organization or biogenesis,cell part,cell,intracellular organelle,protein complex subunit organization,macromolecular complex subunit organ…	--	--
ENSGALT00000005305	ENSGALG00000003353	RAI14	chrZ:10323539-10401787	174.595	136.013	0.360269	0.00025	0.000841166	Ankyrin repeat||Ankyrin repeat-containing domain	GO:0005575,GO:0005737,GO:0043226,GO:0005515,GO:0005622,GO:0043227,GO:0044424,GO:0044444,GO:0015629,GO:0005488,GO:0044464,GO:0005623,GO:0044422,GO:0043229,GO:0044446,GO:0005654,GO:0043228,GO:0043232,GO:0005856,GO:0043231,GO:0043233,GO:0070013,GO:0031974,GO:0005634,GO:0031981,GO:0044428,GO:0003674,GO:0005739	cellular_component,cytoplasm,organelle,protein binding,intracellular,membrane-bounded organelle,intracellular part,cytoplasmic part,actin cytoskeleton,binding,cell part,cell,organelle part,intracellular organelle,intracellular organelle part,nucleoplasm,non-membrane-bounded organelle,intracellular non-membrane-bounded organelle,cytoskeleton,intracellular membrane-bounded organelle,organelle lumen…	--	--
ENSGALT00000008969	ENSGALG00000005589	SYNGR3	chr14:6170642-6190153	2.37812	1.23327	0.94733	5e-05	0.000188723	Synaptogyrin||Marvel domain	GO:0044424,GO:0005622,GO:0043227,GO:0043226,GO:0043231,GO:0043229,GO:0005737,GO:0044446,GO:0044422,GO:0044464,GO:0005623,GO:0044444,GO:0005575,GO:0005515,GO:0008150,GO:0005488,GO:0065009,GO:0031090,GO:0048518,GO:0044093,GO:0031988,GO:0019904,GO:0031982,GO:0032879,GO:0051050,GO:0021539,GO:0021762,GO:0044699,GO:0032502,GO:0032409,GO:0051049,GO:0050789,GO:0065007,GO:0048856,GO:0044767,GO:0047485,GO:…	intracellular part,intracellular,membrane-bounded organelle,organelle,intracellular membrane-bounded organelle,intracellular organelle,cytoplasm,intracellular organelle part,organelle part,cell part,cell,cytoplasmic part,cellular_component,protein binding,biological_process,binding,regulation of molecular function,organelle membrane,positive regulation of biological process,positive regulation of…	--	--
ENSGALT00000005308	ENSGALG00000003356	TM2D2	chr22:2416930-2418570	14.8471	23.3392	-0.652572	5e-05	0.000188723	TM2 domain	--	--	--	--
ENSGALT00000006909	ENSGALG00000021399	-	chr18:8181914-8205387	1.82811	4.64842	-1.34639	5e-05	0.000188723	P-loop containing nucleoside triphosphate hydrolase||Major facilitator superfamily domain||AAA+ ATPase domain||ABC transporter-like	GO:0071704,GO:0008150,GO:0044237,GO:0008152,GO:0009987,GO:0044238,GO:0006807,GO:0043167,GO:0006796,GO:0006793,GO:0034641,GO:1901135,GO:0044281,GO:0006139,GO:0044710,GO:0009056,GO:0046483,GO:1901360,GO:1901564,GO:0006725,GO:1901575,GO:0005488,GO:0044248,GO:0003824,GO:0019637,GO:0006753,GO:0055086,GO:0072521,GO:0006163,GO:0009117,GO:0043168,GO:1901657,GO:0009116,GO:0009259,GO:0019693,GO:0046434,GO:…	organic substance metabolic process,biological_process,cellular metabolic process,metabolic process,cellular process,primary metabolic process,nitrogen compound metabolic process,ion binding,phosphate-containing compound metabolic process,phosphorus metabolic process,cellular nitrogen compound metabolic process,carbohydrate derivative metabolic process,small molecule metabolic process,nucleobase-…	gga02010	ABC transporters
ENSGALT00000018280	ENSGALG00000011209	EVL	chr5:48312770-48378821	43.4408	52.209	-0.265246	0.0129	0.0287143	WH1/EVH1 domain||Vasodilator-stimulated phosphoprotein||VASP tetramerisation	GO:0044424,GO:0005622,GO:0043226,GO:0043229,GO:0005737,GO:0044464,GO:0005623,GO:0005575,GO:0043228,GO:0043232,GO:0048523,GO:0006996,GO:0009987,GO:0005515,GO:0048519,GO:0071840,GO:0016043,GO:0048522,GO:0008150,GO:0005488,GO:0048518,GO:0044085,GO:0022607,GO:0065003,GO:0034622,GO:0019904,GO:0043933,GO:0040012,GO:0005856,GO:2000145,GO:0033043,GO:0008092,GO:0030334,GO:0051270,GO:0070271,GO:0006461,GO:…	intracellular part,intracellular,organelle,intracellular organelle,cytoplasm,cell part,cell,cellular_component,non-membrane-bounded organelle,intracellular non-membrane-bounded organelle,negative regulation of cellular process,organelle organization,cellular process,protein binding,negative regulation of biological process,cellular component organization or biogenesis,cellular component organizat…	--	--
ENSGALT00000037058	ENSGALG00000014701	RAP1GAP	chr1:77199328-77231946	1.43083	2.30533	-0.68812	0.00395	0.010104	Rap GTPase activating protein domain||GoLoco motif	GO:0044424,GO:0005622,GO:0005737,GO:0044237,GO:0044464,GO:0005623,GO:0008152,GO:0044444,GO:0071704,GO:0044238,GO:0006807,GO:0005575,GO:0034641,GO:0006793,GO:0006796,GO:1901360,GO:0046483,GO:0009987,GO:0005515,GO:0006139,GO:0006725,GO:0031323,GO:0019222,GO:0009056,GO:0080090,GO:0044248,GO:1901575,GO:0008150,GO:0044710,GO:0005488,GO:0065009,GO:0019899,GO:0044281,GO:0051174,GO:0019220,GO:0048583,GO:…	intracellular part,intracellular,cytoplasm,cellular metabolic process,cell part,cell,metabolic process,cytoplasmic part,organic substance metabolic process,primary metabolic process,nitrogen compound metabolic process,cellular_component,cellular nitrogen compound metabolic process,phosphorus metabolic process,phosphate-containing compound metabolic process,organic cyclic compound metabolic proces…	--	--
ENSGALT00000025116	ENSGALG00000009546	HTRA1	chr6:30810572-30839263	166.696	125.769	0.406439	5e-05	0.000188723	Peptidase S1||Trypsin-like cysteine/serine peptidase domain||Peptidase S1C||PDZ domain	GO:0043227,GO:0043226,GO:0044237,GO:0008152,GO:0071704,GO:0044260,GO:0044238,GO:0003824,GO:0043170,GO:0006807,GO:0019538,GO:0005575,GO:0034641,GO:0048523,GO:1901360,GO:0046483,GO:0009987,GO:0005515,GO:0006139,GO:0006725,GO:0048519,GO:0090304,GO:0031323,GO:0019222,GO:0060255,GO:0080090,GO:0009058,GO:0044249,GO:1901576,GO:0034645,GO:0008150,GO:0005488,GO:0009059,GO:0016070,GO:0010467,GO:0048583,GO:…	membrane-bounded organelle,organelle,cellular metabolic process,metabolic process,organic substance metabolic process,cellular macromolecule metabolic process,primary metabolic process,catalytic activity,macromolecule metabolic process,nitrogen compound metabolic process,protein metabolic process,cellular_component,cellular nitrogen compound metabolic process,negative regulation of cellular proce…	--	--
ENSGALT00000004657	ENSGALG00000002945	C15orf27	chr10:2858653-2989154	5.28552	2.93339	0.849479	0.0008	0.00241807	-	GO:0044464,GO:0005623,GO:0005575,GO:0009987,GO:0008150,GO:0032879,GO:0044763,GO:0050794,GO:0044699,GO:0051049,GO:0050789,GO:0065007,GO:0065008,GO:0070509,GO:0070838,GO:0072511,GO:0051179,GO:0044765,GO:0003674,GO:0043269,GO:0006810,GO:0051234,GO:0034762,GO:0006816,GO:0005245,GO:0001508,GO:0086010,GO:0016020,GO:0034765,GO:0072509,GO:0006812,GO:0070588,GO:0015085,GO:0030001,GO:0042391,GO:0051899,GO:…	cell part,cell,cellular_component,cellular process,biological_process,regulation of localization,single-organism cellular process,regulation of cellular process,single-organism process,regulation of transport,regulation of biological process,biological regulation,regulation of biological quality,calcium ion import,divalent metal ion transport,divalent inorganic cation transport,localization,singl…	--	--
ENSGALT00000012837	ENSGALG00000007909	IQCH	chr10:18368139-18426597	0.816453	1.27002	-0.637408	0.00425	0.0107927	IQ motif, EF-hand binding site||P-loop containing nucleoside triphosphate hydrolase	GO:0005515,GO:0005488,GO:0003674	protein binding,binding,molecular_function	--	--
ENSGALT00000031308	ENSGALG00000019702	HIGD1A	chr2:2061654-2066620	64.9197	101.524	-0.64509	5e-05	0.000188723	Hypoxia induced protein, domain	GO:0044424,GO:0005622,GO:0043227,GO:0043226,GO:0043231,GO:0043229,GO:0005737,GO:0044446,GO:0044422,GO:0005634,GO:0044464,GO:0005623,GO:0044444,GO:0033554,GO:0005739,GO:0005575,GO:0048523,GO:0006996,GO:0031967,GO:0031975,GO:0009987,GO:0006950,GO:0048519,GO:0071840,GO:0005743,GO:0044429,GO:0005740,GO:0019866,GO:0016043,GO:0031966,GO:0008150,GO:0031090,GO:0008219,GO:0016265,GO:0012501,GO:0006915,GO:…	intracellular part,intracellular,membrane-bounded organelle,organelle,intracellular membrane-bounded organelle,intracellular organelle,cytoplasm,intracellular organelle part,organelle part,nucleus,cell part,cell,cytoplasmic part,cellular response to stress,mitochondrion,cellular_component,negative regulation of cellular process,organelle organization,organelle envelope,envelope,cellular process,r…	--	--
ENSGALT00000043277	ENSGALG00000027943	RWDD3	chr8:12262145-12271956	4.55286	13.4594	-1.56377	5e-05	0.000188723	RWD domain||Ubiquitin-conjugating enzyme/RWD-like||Domain of unknown function DUF1115	GO:0048522,GO:0006950,GO:0042221,GO:0009893,GO:0070887,GO:0009966,GO:0048518,GO:0031325,GO:0048583,GO:0009967,GO:0010604,GO:0009058,GO:0044249,GO:0019222,GO:0044763,GO:0050896,GO:0071704,GO:0060255,GO:0031323,GO:0023051,GO:1901576,GO:0010646,GO:0050794,GO:0008150,GO:0023056,GO:0010647,GO:0044699,GO:0019538,GO:0010468,GO:0009889,GO:0080090,GO:0044237,GO:0008152,GO:0048584,GO:0051716,GO:0009987,GO:…	positive regulation of cellular process,response to stress,response to chemical stimulus,positive regulation of metabolic process,cellular response to chemical stimulus,regulation of signal transduction,positive regulation of biological process,positive regulation of cellular metabolic process,regulation of response to stimulus,positive regulation of signal transduction,positive regulation of mac…	--	--
ENSGALT00000018759	ENSGALG00000011505	MARK3	chr5:50128408-50229625	42.4371	30.5728	0.473076	0.00015	0.000526317	Protein kinase domain||Ubiquitin-associated/translation elongation factor EF1B, N-terminal, eukaryote||Serine/threonine/dual specificity protein kinase, catalytic domain||Protein kinase-like domain||Serine-threonine/tyrosine-protein kinase catalytic domain||Kinase associated domain 1 (KA1)||Tyrosine-protein kinase, catalytic domain||KA1 domain/Ssp2 C-terminal domain	GO:0044237,GO:0008152,GO:0071704,GO:0044260,GO:0044238,GO:0003824,GO:0043170,GO:0044267,GO:0043412,GO:0019538,GO:0006464,GO:0036211,GO:0043167,GO:0006793,GO:0006796,GO:0009987,GO:0036094,GO:0000166,GO:1901265,GO:0097159,GO:1901363,GO:0016310,GO:0043168,GO:0006468,GO:0030554,GO:0008150,GO:0032559,GO:0005488,GO:0005524,GO:0032550,GO:0035639,GO:0001883,GO:0017076,GO:0032549,GO:0001882,GO:0032555,GO:…	cellular metabolic process,metabolic process,organic substance metabolic process,cellular macromolecule metabolic process,primary metabolic process,catalytic activity,macromolecule metabolic process,cellular protein metabolic process,macromolecule modification,protein metabolic process,cellular protein modification process,protein modification process,ion binding,phosphorus metabolic process,phos…	--	--
ENSGALT00000009563	ENSGALG00000005945	CANX	chr13:12858023-12874898	293.689	137.92	1.09046	5e-05	0.000188723	Concanavalin A-like lectin/glucanase domain||Calreticulin/calnexin||Calreticulin/calnexin, P domain	GO:0044707,GO:0032501,GO:0044421,GO:0005576,GO:0005575,GO:0043230,GO:0065010,GO:0044763,GO:0070062,GO:0071704,GO:0008150,GO:0005737,GO:0044699,GO:0019538,GO:0044237,GO:0008152,GO:0009987,GO:0044238,GO:0043170,GO:0044267,GO:0023052,GO:0044700,GO:0043226,GO:0007154,GO:0031988,GO:0005515,GO:0031982,GO:0043167,GO:0044260,GO:0005783,GO:0005622,GO:0043227,GO:0044424,GO:0046872,GO:0051082,GO:0044444,GO:…	single-multicellular organism process,multicellular organismal process,extracellular region part,extracellular region,cellular_component,extracellular organelle,extracellular membrane-bounded organelle,single-organism cellular process,extracellular vesicular exosome,organic substance metabolic process,biological_process,cytoplasm,single-organism process,protein metabolic process,cellular metaboli…	gga04141,gga04145	Protein processing in endoplasmic reticulum,Phagosome
ENSGALT00000044351	ENSGALG00000029092	ATRAID	AADN03014497.1:20-1754	11.2995	21.538	-0.930625	5e-05	0.000188723	Leucine-rich repeat	GO:0044424,GO:0005622,GO:0043227,GO:0043226,GO:0043231,GO:0043229,GO:0005737,GO:0044446,GO:0044428,GO:0044422,GO:0044237,GO:0005634,GO:0044464,GO:0005623,GO:0008152,GO:0044444,GO:0071704,GO:0044260,GO:0044238,GO:0043170,GO:0044267,GO:0019538,GO:0005575,GO:0048523,GO:0031967,GO:0031975,GO:0009987,GO:0005515,GO:0031324,GO:0048519,GO:0031323,GO:0009892,GO:0019222,GO:0009056,GO:0010605,GO:0060255,GO:…	intracellular part,intracellular,membrane-bounded organelle,organelle,intracellular membrane-bounded organelle,intracellular organelle,cytoplasm,intracellular organelle part,nuclear part,organelle part,cellular metabolic process,nucleus,cell part,cell,metabolic process,cytoplasmic part,organic substance metabolic process,cellular macromolecule metabolic process,primary metabolic process,macromole…	--	--
ENSGALT00000009566	ENSGALG00000005948	RPL27A	chr5:9173635-9176702	2197.67	2790.85	-0.344728	0.0003	0.000995718	Ribosomal protein L18e/L15P	GO:0044424,GO:0043226,GO:0005622,GO:0043229,GO:0005737,GO:0044464,GO:0005623,GO:0044422,GO:0044446,GO:0044237,GO:0044444,GO:0008152,GO:0044267,GO:0071704,GO:0044260,GO:0044238,GO:0019538,GO:0005575,GO:0043170,GO:0005515,GO:0009987,GO:0043228,GO:0043232,GO:0032991,GO:0008150,GO:0009058,GO:0044249,GO:1901576,GO:0005488,GO:0010467,GO:0034645,GO:0009059,GO:0005829,GO:0030529,GO:0006412,GO:0016020,GO:…	intracellular part,organelle,intracellular,intracellular organelle,cytoplasm,cell part,cell,organelle part,intracellular organelle part,cellular metabolic process,cytoplasmic part,metabolic process,cellular protein metabolic process,organic substance metabolic process,cellular macromolecule metabolic process,primary metabolic process,protein metabolic process,cellular_component,macromolecule meta…	gga03010	Ribosome
ENSGALT00000018346	ENSGALG00000011246	CHPF	chr7:21577091-21580577	29.8546	17.6203	0.760713	5e-05	0.000188723	Fringe-like||Chondroitin N-acetylgalactosaminyltransferase	GO:0044424,GO:0005622,GO:0043227,GO:0043226,GO:0043231,GO:0043229,GO:0005737,GO:0044446,GO:0044422,GO:0044237,GO:0044464,GO:0005623,GO:0008152,GO:0044444,GO:0071704,GO:0044260,GO:0044238,GO:0003824,GO:0043170,GO:0006807,GO:0019538,GO:0005575,GO:0009987,GO:0005515,GO:0009058,GO:0044249,GO:1901576,GO:0034645,GO:0008150,GO:0044710,GO:0005488,GO:0009059,GO:0031090,GO:0044281,GO:0016740,GO:1901564,GO:…	intracellular part,intracellular,membrane-bounded organelle,organelle,intracellular membrane-bounded organelle,intracellular organelle,cytoplasm,intracellular organelle part,organelle part,cellular metabolic process,cell part,cell,metabolic process,cytoplasmic part,organic substance metabolic process,cellular macromolecule metabolic process,primary metabolic process,catalytic activity,macromolecu…	gga01100,gga00532	Metabolic pathways,Glycosaminoglycan biosynthesis - chondroitin sulfate / dermatan sulfate
ENSGALT00000009565	ENSGALG00000005947	MYD88	chr2:4800976-4813676	22.5059	13.4212	0.745791	0.0012	0.00348527	Death domain||Death-like domain||Myeloid differentiation primary response protein MyD88||Toll/interleukin-1 receptor homology (TIR) domain	GO:0044424,GO:0005622,GO:0043227,GO:0043226,GO:0043231,GO:0043229,GO:0005737,GO:0044237,GO:0005634,GO:0044464,GO:0005623,GO:0008152,GO:0044444,GO:0071704,GO:0044260,GO:0044238,GO:0033554,GO:0043170,GO:0044267,GO:0006807,GO:0043412,GO:0019538,GO:0006464,GO:0036211,GO:0005575,GO:0034641,GO:0006793,GO:0006796,GO:1901360,GO:0046483,GO:0009987,GO:0005515,GO:0006139,GO:0006725,GO:0006950,GO:0048519,GO:…	intracellular part,intracellular,membrane-bounded organelle,organelle,intracellular membrane-bounded organelle,intracellular organelle,cytoplasm,cellular metabolic process,nucleus,cell part,cell,metabolic process,cytoplasmic part,organic substance metabolic process,cellular macromolecule metabolic process,primary metabolic process,cellular response to stress,macromolecule metabolic process,cellul…	gga05132,gga04210,gga05164,gga04620,gga05168	Salmonella infection,Apoptosis,Influenza A,Toll-like receptor signaling pathway,Herpes simplex infection
ENSGALT00000025000	ENSGALG00000015505	YTHDF3	chr2:113543308-113551391	55.6051	38.3345	0.536573	5e-05	0.000188723	YTH domain	--	--	--	--
ENSGALT00000027799	ENSGALG00000017199	MAML2	chr1:184236228-184401679	19.0862	11.5682	0.722365	5e-05	0.000188723	-	GO:0044424,GO:0005622,GO:0043227,GO:0043226,GO:0043231,GO:0043229,GO:0005737,GO:0031974,GO:0043233,GO:0044446,GO:0070013,GO:0044428,GO:0031981,GO:0044422,GO:0005634,GO:0044464,GO:0005623,GO:0044444,GO:0005654,GO:0005575,GO:0005794	intracellular part,intracellular,membrane-bounded organelle,organelle,intracellular membrane-bounded organelle,intracellular organelle,cytoplasm,membrane-enclosed lumen,organelle lumen,intracellular organelle part,intracellular organelle lumen,nuclear part,nuclear lumen,organelle part,nucleus,cell part,cell,cytoplasmic part,nucleoplasm,cellular_component,Golgi apparatus	gga04330	Notch signaling pathway
ENSGALT00000018805	ENSGALG00000011534	ZFYVE21	chr5:50384784-50394345	53.0253	27.6716	0.938275	5e-05	0.000188723	FYVE zinc finger||Zinc finger, FYVE/PHD-type||Zinc finger, FYVE-related	GO:0043167,GO:0005515,GO:0046872,GO:0005488,GO:0043169,GO:0003674	ion binding,protein binding,metal ion binding,binding,cation binding,molecular_function	--	--
ENSGALT00000022327	ENSGALG00000013738	OPTN	chr1:6559299-6578617	39.9148	27.2048	0.553066	5e-05	0.000188723	NF-kappa-B essential modulator NEMO, N-terminal	GO:0048519,GO:0048523,GO:0006950,GO:0009966,GO:0048583,GO:0035556,GO:0005575,GO:0019222,GO:0044763,GO:0050896,GO:0071704,GO:0060255,GO:0031323,GO:0023051,GO:0010646,GO:0050794,GO:0008150,GO:0010605,GO:0005737,GO:0044699,GO:0044237,GO:0008152,GO:0007243,GO:0051716,GO:0009987,GO:0007165,GO:0043170,GO:0010627,GO:0009892,GO:0065007,GO:0023052,GO:0044700,GO:0050789,GO:0043226,GO:0031324,GO:0007154,GO:…	negative regulation of biological process,negative regulation of cellular process,response to stress,regulation of signal transduction,regulation of response to stimulus,intracellular signal transduction,cellular_component,regulation of metabolic process,single-organism cellular process,response to stimulus,organic substance metabolic process,regulation of macromolecule metabolic process,regulati…	--	--
ENSGALT00000027794	ENSGALG00000017196	ARHGAP42	chr1:182482926-182637932	33.4432	25.335	0.40058	0.0003	0.000995718	Rho GTPase activation protein||SH3 domain||Pleckstrin homology domain||Rho GTPase-activating protein domain	GO:0005622,GO:0044464,GO:0005623,GO:0044237,GO:0008152,GO:0071704,GO:0044238,GO:0005575,GO:0005515,GO:0009987,GO:0006793,GO:0006796,GO:0009056,GO:0006807,GO:0019222,GO:0031323,GO:1901575,GO:0080090,GO:0044248,GO:0065009,GO:0051174,GO:0008150,GO:0019220,GO:0034641,GO:0050790,GO:0009894,GO:1901564,GO:0046483,GO:0044710,GO:0006139,GO:1901360,GO:0031329,GO:0006725,GO:0044093,GO:0005488,GO:0044281,GO:…	intracellular,cell part,cell,cellular metabolic process,metabolic process,organic substance metabolic process,primary metabolic process,cellular_component,protein binding,cellular process,phosphorus metabolic process,phosphate-containing compound metabolic process,catabolic process,nitrogen compound metabolic process,regulation of metabolic process,regulation of cellular metabolic process,organic…	--	--
ENSGALT00000022325	ENSGALG00000013737	TMEM181	chr3:51320724-51350651	25.3168	13.1525	0.944761	5e-05	0.000188723	-	GO:0008150,GO:0051704,GO:0005488,GO:0009405,GO:0015643,GO:0003674	biological_process,multi-organism process,binding,pathogenesis,toxic substance binding,molecular_function	--	--
ENSGALT00000019081	ENSGALG00000011673	STX11	chr3:45190577-45191444	2.35068	1.19602	0.974832	0.0045	0.0113603	t-SNARE||Target SNARE coiled-coil domain||Syntaxin, N-terminal domain	GO:0044707,GO:0032501,GO:0006950,GO:0005575,GO:0044763,GO:0050896,GO:0008150,GO:0005737,GO:0044699,GO:0009987,GO:0065007,GO:0023052,GO:0044700,GO:0043226,GO:0007154,GO:0031988,GO:0005515,GO:0031982,GO:0065008,GO:0005622,GO:0043227,GO:0044424,GO:0044444,GO:0016043,GO:0071840,GO:0002376,GO:0045184,GO:0015031,GO:0005488,GO:0033036,GO:0008104,GO:0044464,GO:0005623,GO:0005794,GO:0051179,GO:0071702,GO:…	single-multicellular organism process,multicellular organismal process,response to stress,cellular_component,single-organism cellular process,response to stimulus,biological_process,cytoplasm,single-organism process,cellular process,biological regulation,signaling,single organism signaling,organelle,cell communication,membrane-bounded vesicle,protein binding,vesicle,regulation of biological quali…	gga04130	SNARE interactions in vesicular transport
ENSGALT00000021539	ENSGALG00000013183	TERT	chr2:85762001-85791468	0.654228	0.150869	2.1165	5e-05	0.000188723	Telomerase ribonucleoprotein complex - RNA-binding domain||Telomerase reverse transcriptase||Reverse transcriptase domain	GO:0044424,GO:0005622,GO:0043227,GO:0043226,GO:0043231,GO:0043229,GO:0005737,GO:0031974,GO:0043233,GO:0044446,GO:0070013,GO:0044428,GO:0031981,GO:0044422,GO:0044237,GO:0005634,GO:0044464,GO:0005623,GO:0008152,GO:0044444,GO:0005654,GO:0071704,GO:0044260,GO:0044238,GO:0033554,GO:0005739,GO:0003824,GO:0043170,GO:0006807,GO:0005575,GO:0034641,GO:0043228,GO:0043232,GO:0048523,GO:0006996,GO:1901360,GO:…	intracellular part,intracellular,membrane-bounded organelle,organelle,intracellular membrane-bounded organelle,intracellular organelle,cytoplasm,membrane-enclosed lumen,organelle lumen,intracellular organelle part,intracellular organelle lumen,nuclear part,nuclear lumen,organelle part,cellular metabolic process,nucleus,cell part,cell,metabolic process,cytoplasmic part,nucleoplasm,organic substanc…	--	--
ENSGALT00000019087	ENSGALG00000011678	DNAJC13	chr2:42832429-42885730	45.4638	28.1417	0.692009	5e-05	0.000188723	GYF||DnaJ domain||Armadillo-type fold	GO:0032502,GO:0044707,GO:0048869,GO:0032501,GO:0030154,GO:0044421,GO:0005576,GO:0001503,GO:0005575,GO:0043230,GO:0065010,GO:0044763,GO:0070062,GO:0050794,GO:0008150,GO:0005737,GO:0044699,GO:0009987,GO:0065007,GO:0050789,GO:0043226,GO:0031988,GO:0005515,GO:0031982,GO:0001649,GO:0005622,GO:0043227,GO:0044424,GO:0044444,GO:0016043,GO:0071840,GO:0032879,GO:0005488,GO:0044464,GO:0005623,GO:0051179,GO:…	developmental process,single-multicellular organism process,cellular developmental process,multicellular organismal process,cell differentiation,extracellular region part,extracellular region,ossification,cellular_component,extracellular organelle,extracellular membrane-bounded organelle,single-organism cellular process,extracellular vesicular exosome,regulation of cellular process,biological_pro…	--	--
ENSGALT00000042684	ENSGALG00000027224	MAP1S	chr28:3199762-3203679	29.9999	14.6776	1.03135	5e-05	0.000188723	Beta-lactamase-like	GO:0044424,GO:0005622,GO:0043227,GO:0043226,GO:0043231,GO:0043229,GO:0005737,GO:0031974,GO:0043233,GO:0044446,GO:0070013,GO:0044428,GO:0031981,GO:0044422,GO:0005634,GO:0044464,GO:0005623,GO:0044444,GO:0005575,GO:0043228,GO:0043232,GO:0006996,GO:0009987,GO:0005515,GO:0071840,GO:0097159,GO:1901363,GO:0016043,GO:0005730,GO:0008150,GO:0005488,GO:0008219,GO:0016265,GO:0012501,GO:0006915,GO:0032991,GO:…	intracellular part,intracellular,membrane-bounded organelle,organelle,intracellular membrane-bounded organelle,intracellular organelle,cytoplasm,membrane-enclosed lumen,organelle lumen,intracellular organelle part,intracellular organelle lumen,nuclear part,nuclear lumen,organelle part,nucleus,cell part,cell,cytoplasmic part,cellular_component,non-membrane-bounded organelle,intracellular non-membr…	--	--
ENSGALT00000021820	ENSGALG00000013376	CAPSL	chrZ:10767468-10772029	1.81871	0.271542	2.74367	0.0095	0.0219828	EF-hand domain	GO:0043167,GO:0046872,GO:0005488,GO:0043169,GO:0003674,GO:0005509	ion binding,metal ion binding,binding,cation binding,molecular_function,calcium ion binding	--	--
ENSGALT00000021535	ENSGALG00000013182	GRAMD4	chr1:15735374-15812307	15.1898	7.88303	0.946282	5e-05	0.000188723	GRAM domain||Phosphoribosyltransferase C-terminal	--	--	--	--
ENSGALT00000001686	ENSGALG00000001117	PFKFB2	chr26:2560503-2567901	2.43165	3.35362	-0.46378	0.02115	0.0443115	Bifunctional 6-phosphofructo-2-kinase/fructose-2, 6-bisphosphate 2-phosphatase||Fructose-2,6-bisphosphatase||Histidine phosphatase superfamily, clade-1||6-phosphofructo-2-kinase||Histidine phosphatase superfamily||Chromatin associated protein KTI12||P-loop containing nucleoside triphosphate hydrolase	GO:0044237,GO:0008152,GO:0071704,GO:0044238,GO:0003824,GO:0043167,GO:0006793,GO:0006796,GO:0009987,GO:0005515,GO:0036094,GO:0000166,GO:1901265,GO:0097159,GO:1901363,GO:0009056,GO:0016310,GO:0043168,GO:1901575,GO:0030554,GO:0008150,GO:0032559,GO:0005488,GO:0005524,GO:0032550,GO:0035639,GO:0001883,GO:0017076,GO:0019899,GO:0032549,GO:0001882,GO:0032555,GO:0032553,GO:0016740,GO:0019318,GO:0016772,GO:…	cellular metabolic process,metabolic process,organic substance metabolic process,primary metabolic process,catalytic activity,ion binding,phosphorus metabolic process,phosphate-containing compound metabolic process,cellular process,protein binding,small molecule binding,nucleotide binding,nucleoside phosphate binding,organic cyclic compound binding,heterocyclic compound binding,catabolic process,…	gga00051	Fructose and mannose metabolism
ENSGALT00000018138	ENSGALG00000011127	-	chr5:47379940-47709892	0.360282	0.706884	-0.972345	0.00245	0.00659285	Zinc finger, C2H2||Zinc finger, C2H2-like	GO:0043167,GO:0005488,GO:0097159,GO:1901363,GO:0046872,GO:0043169,GO:0003676,GO:0003674	ion binding,binding,organic cyclic compound binding,heterocyclic compound binding,metal ion binding,cation binding,nucleic acid binding,molecular_function	--	--
ENSGALT00000021812	ENSGALG00000013369	NCLN	chr28:1218201-1225645	55.0059	79.5748	-0.532725	5e-05	0.000188723	Nicastrin||Peptidase M28||Nicalin	GO:0044424,GO:0005622,GO:0043227,GO:0043226,GO:0043231,GO:0043229,GO:0005737,GO:0044446,GO:0044422,GO:0044464,GO:0005623,GO:0008152,GO:0044444,GO:0071704,GO:0044238,GO:0043170,GO:0019538,GO:0005575,GO:0009987,GO:0005515,GO:0071840,GO:0019222,GO:0060255,GO:0016043,GO:0008150,GO:0005488,GO:0031090,GO:0010467,GO:0048583,GO:0009966,GO:0044085,GO:0010646,GO:0023051,GO:0010468,GO:0022607,GO:0065003,GO:…	intracellular part,intracellular,membrane-bounded organelle,organelle,intracellular membrane-bounded organelle,intracellular organelle,cytoplasm,intracellular organelle part,organelle part,cell part,cell,metabolic process,cytoplasmic part,organic substance metabolic process,primary metabolic process,macromolecule metabolic process,protein metabolic process,cellular_component,cellular process,prot…	--	--
ENSGALT00000015553	ENSGALG00000009554	KLHL2	chr4:23265507-23325234	24.2658	34.0017	-0.486685	5e-05	0.000188723	BTB/Kelch-associated||Kelch-like protein, gigaxonin type||Kelch repeat type 2||Kelch repeat type 1||BTB/POZ||BTB/POZ fold||BTB/POZ-like	GO:0005575,GO:0071704,GO:0008150,GO:0005737,GO:0019538,GO:0044237,GO:0008152,GO:0009987,GO:0044238,GO:0043170,GO:0044267,GO:0043226,GO:0005515,GO:0006464,GO:0036211,GO:0043412,GO:0044260,GO:0005622,GO:0044424,GO:0003779,GO:0015629,GO:0005488,GO:0044464,GO:0005623,GO:0008092,GO:0043229,GO:0070647,GO:0016567,GO:0032446,GO:0043228,GO:0043232,GO:0005856,GO:0000151,GO:0043234,GO:0031461,GO:0032991,GO:…	cellular_component,organic substance metabolic process,biological_process,cytoplasm,protein metabolic process,cellular metabolic process,metabolic process,cellular process,primary metabolic process,macromolecule metabolic process,cellular protein metabolic process,organelle,protein binding,cellular protein modification process,protein modification process,macromolecule modification,cellular macro…	--	--
ENSGALT00000010709	ENSGALG00000006630	COMMD7	chr20:10585430-10590382	18.6492	49.7571	-1.41579	5e-05	0.000188723	HCaRG	GO:0048519,GO:0048523,GO:0044421,GO:0005576,GO:0010033,GO:0042221,GO:0070887,GO:0071310,GO:0009058,GO:0005575,GO:0044249,GO:0019222,GO:0043230,GO:0065010,GO:0044763,GO:0050896,GO:0070062,GO:0071704,GO:0060255,GO:0031323,GO:1901576,GO:0050794,GO:0008150,GO:0010605,GO:0044699,GO:0010468,GO:0009889,GO:0080090,GO:0044237,GO:0008152,GO:0051716,GO:0009987,GO:0010629,GO:0044238,GO:0031326,GO:0007165,GO:…	negative regulation of biological process,negative regulation of cellular process,extracellular region part,extracellular region,response to organic substance,response to chemical stimulus,cellular response to chemical stimulus,cellular response to organic substance,biosynthetic process,cellular_component,cellular biosynthetic process,regulation of metabolic process,extracellular organelle,extrac…	--	--
ENSGALT00000032094	ENSGALG00000013804	SRD5A3	chr4:64738411-64744643	8.17638	16.3429	-0.999132	5e-05	0.000188723	3-oxo-5-alpha-steroid 4-dehydrogenase, C-terminal	GO:0044424,GO:0005622,GO:0043227,GO:0043226,GO:0043231,GO:0043229,GO:0005737,GO:0044237,GO:0044464,GO:0005623,GO:0008152,GO:0044444,GO:0071704,GO:0044238,GO:0003824,GO:0005575,GO:0009987,GO:0009056,GO:0009058,GO:1901576,GO:0044248,GO:1901575,GO:0008150,GO:0044710,GO:0044281,GO:0055114,GO:0016491,GO:1901135,GO:0016627,GO:0005783,GO:0016628,GO:0044255,GO:0033765,GO:0006629,GO:1901137,GO:0003865,GO:…	intracellular part,intracellular,membrane-bounded organelle,organelle,intracellular membrane-bounded organelle,intracellular organelle,cytoplasm,cellular metabolic process,cell part,cell,metabolic process,cytoplasmic part,organic substance metabolic process,primary metabolic process,catalytic activity,cellular_component,cellular process,catabolic process,biosynthetic process,organic substance bio…	gga00140	Steroid hormone biosynthesis
ENSGALT00000015558	ENSGALG00000009556	PRICKLE1	chr1:29596114-29655026	17.797	25.8684	-0.539558	5e-05	0.000188723	Zinc finger, LIM-type||PET domain	GO:0009888,GO:0009653,GO:0032502,GO:0044767,GO:0061061,GO:0048856,GO:0048513,GO:0072358,GO:0072359,GO:0042692,GO:0044707,GO:0048519,GO:0048731,GO:0007275,GO:0060537,GO:0051239,GO:0048869,GO:0048523,GO:0051146,GO:0032501,GO:0030154,GO:0014706,GO:0055001,GO:0048522,GO:0055002,GO:0007507,GO:0007517,GO:0009893,GO:0048729,GO:0060429,GO:0009966,GO:0048646,GO:0048598,GO:0009790,GO:0050793,GO:2000026,GO:…	tissue development,anatomical structure morphogenesis,developmental process,single-organism developmental process,muscle structure development,anatomical structure development,organ development,cardiovascular system development,circulatory system development,muscle cell differentiation,single-multicellular organism process,negative regulation of biological process,system development,multicellular…	gga04310	Wnt signaling pathway
ENSGALT00000032890	ENSGALG00000020582	SLC39A3	chr28:3153510-3156994	2.02966	4.42608	-1.12479	0.0001	0.000360792	Zinc/iron permease	GO:0009653,GO:0032502,GO:0044767,GO:0048856,GO:0048513,GO:0001501,GO:0044707,GO:0048731,GO:0007275,GO:0048869,GO:0032501,GO:0009887,GO:0048598,GO:0009790,GO:0005575,GO:0044763,GO:0008150,GO:0044699,GO:0009987,GO:0048705,GO:0065007,GO:0048736,GO:0060173,GO:0065008,GO:0043009,GO:0032989,GO:0009792,GO:0048568,GO:0048706,GO:0048562,GO:0048701,GO:0016043,GO:0048704,GO:0071840,GO:0002376,GO:0000902,GO:…	anatomical structure morphogenesis,developmental process,single-organism developmental process,anatomical structure development,organ development,skeletal system development,single-multicellular organism process,system development,multicellular organismal development,cellular developmental process,multicellular organismal process,organ morphogenesis,embryonic morphogenesis,embryo development,cell…	--	--
ENSGALT00000017959	ENSGALG00000011024	CACHD1	chr8:26977491-27061474	15.378	12.3517	0.316166	0.0039	0.00998985	Cache domain||VWA N-terminal||Periplasmic sensor domain-like||von Willebrand factor, type A	--	--	--	--
ENSGALT00000007351	ENSGALG00000004618	TAX1BP3	chr19:6641420-6644023	326.499	234.259	0.478972	5e-05	0.000188723	PDZ domain	GO:0048519,GO:0048523,GO:0044421,GO:0005576,GO:0009966,GO:0048583,GO:0005575,GO:0043230,GO:0065010,GO:0044763,GO:0050896,GO:0070062,GO:0023051,GO:0008283,GO:0010646,GO:0050794,GO:0008150,GO:0005737,GO:0044699,GO:0030111,GO:0051716,GO:0009987,GO:0007165,GO:0042127,GO:0065007,GO:0023052,GO:0044700,GO:0050789,GO:0043226,GO:0007154,GO:0016055,GO:0031988,GO:0048585,GO:0005515,GO:0031982,GO:0009968,GO:…	negative regulation of biological process,negative regulation of cellular process,extracellular region part,extracellular region,regulation of signal transduction,regulation of response to stimulus,cellular_component,extracellular organelle,extracellular membrane-bounded organelle,single-organism cellular process,response to stimulus,extracellular vesicular exosome,regulation of signaling,cell pr…	--	--
ENSGALT00000003571	ENSGALG00000002278	UNK	chr18:4641155-4662985	12.16	5.15311	1.23863	5e-05	0.000188723	Zinc finger, RING-type||Zinc finger, CCCH-type	GO:0044424,GO:0005622,GO:0044237,GO:0044464,GO:0005623,GO:0008152,GO:0071704,GO:0044260,GO:0044238,GO:0043170,GO:0044267,GO:0019538,GO:0005575,GO:0043167,GO:0048523,GO:0009987,GO:0005515,GO:0031324,GO:0048519,GO:0071840,GO:0031323,GO:0009892,GO:0019222,GO:0010605,GO:0060255,GO:0080090,GO:0051246,GO:0016043,GO:0009058,GO:0032268,GO:0044249,GO:1901576,GO:0034645,GO:0008150,GO:0046872,GO:0032269,GO:…	intracellular part,intracellular,cellular metabolic process,cell part,cell,metabolic process,organic substance metabolic process,cellular macromolecule metabolic process,primary metabolic process,macromolecule metabolic process,cellular protein metabolic process,protein metabolic process,cellular_component,ion binding,negative regulation of cellular process,cellular process,protein binding,negati…	--	--
ENSGALT00000007359	ENSGALG00000004622	C17H9ORF114	chr17:5279479-5284089	26.9483	18.3479	0.554574	5e-05	0.000188723	Alpha/beta knot methyltransferases||Putative RNA methyltransferase||Nucleic acid-binding, OB-fold	--	--	--	--
ENSGALT00000007358	ENSGALG00000004621	PREX1	chr20:6529945-6608286	36.604	18.1693	1.0105	5e-05	0.000188723	DEP domain||PDZ domain||Dbl homology (DH) domain||Pleckstrin homology domain	GO:0009653,GO:0032502,GO:0044767,GO:0048856,GO:0048513,GO:0044707,GO:0048731,GO:0007275,GO:0048869,GO:0032501,GO:0030154,GO:0048522,GO:0042221,GO:0070887,GO:0009966,GO:0050793,GO:0048518,GO:0048583,GO:0035556,GO:0045595,GO:0005575,GO:0019222,GO:0044763,GO:0050896,GO:0071704,GO:0031323,GO:0023051,GO:0010646,GO:0050794,GO:0008150,GO:0048870,GO:0051674,GO:0005737,GO:0044699,GO:0080090,GO:0044237,GO:…	anatomical structure morphogenesis,developmental process,single-organism developmental process,anatomical structure development,organ development,single-multicellular organism process,system development,multicellular organismal development,cellular developmental process,multicellular organismal process,cell differentiation,positive regulation of cellular process,response to chemical stimulus,cell…	--	--
ENSGALT00000002480	ENSGALG00000001624	CWC25	chr27:4035540-4039608	15.1745	10.8709	0.481181	0.00055	0.00172976	Pre-mRNA splicing factor||CBF1-interacting co-repressor CIR, N-terminal domain	--	--	--	--
ENSGALT00000002951	ENSGALG00000001910	SNAPC4	chr17:7892325-7906233	11.7016	5.02408	1.21977	5e-05	0.000188723	Homeodomain-like||SANT/Myb domain||Myb-like domain	GO:0009058,GO:0005575,GO:0044249,GO:0071704,GO:1901576,GO:0008150,GO:0044237,GO:0008152,GO:0009987,GO:0044238,GO:0043170,GO:0044271,GO:0009059,GO:0043226,GO:0019438,GO:0034654,GO:0018130,GO:1901362,GO:0034645,GO:0006366,GO:0006351,GO:0006807,GO:0032774,GO:0044260,GO:0005622,GO:0043227,GO:0044424,GO:0010467,GO:0034641,GO:0006139,GO:0046483,GO:1901360,GO:0016070,GO:0006725,GO:0005488,GO:0044464,GO:…	biosynthetic process,cellular_component,cellular biosynthetic process,organic substance metabolic process,organic substance biosynthetic process,biological_process,cellular metabolic process,metabolic process,cellular process,primary metabolic process,macromolecule metabolic process,cellular nitrogen compound biosynthetic process,macromolecule biosynthetic process,organelle,aromatic compound bios…	--	--
ENSGALT00000013240	ENSGALG00000008151	WSB2	chr15:11201186-11204679	50.3065	72.178	-0.520813	5e-05	0.000188723	WD40 repeat||SOCS protein, C-terminal||G-protein beta WD-40 repeat||WD40-repeat-containing domain	GO:0009987,GO:0005515,GO:0008150,GO:0005488,GO:0035556,GO:0051716,GO:0044763,GO:0050794,GO:0044699,GO:0050789,GO:0065007,GO:0050896,GO:0007165,GO:0007154,GO:0023052,GO:0044700,GO:0003674	cellular process,protein binding,biological_process,binding,intracellular signal transduction,cellular response to stimulus,single-organism cellular process,regulation of cellular process,single-organism process,regulation of biological process,biological regulation,response to stimulus,signal transduction,cell communication,signaling,single organism signaling,molecular_function	--	--
ENSGALT00000000884	ENSGALG00000000623	PIK3C2B	chr26:1732338-1747306	2.39511	4.22408	-0.818544	5e-05	0.000188723	Armadillo-type fold||Phox homologous domain||Ubiquitin-related domain||Phosphoinositide 3-kinase, accessory (PIK) domain||Phosphatidylinositol 3-kinase, C2 domain||Phosphatidylinositol 3-/4-kinase, catalytic domain||Protein kinase-like domain||C2 domain||Phosphatidylinositol 3-kinase Ras-binding (PI3K RBD) domain	GO:0044424,GO:0005622,GO:0043227,GO:0043226,GO:0043231,GO:0043229,GO:0005737,GO:0044237,GO:0044464,GO:0005623,GO:0008152,GO:0044444,GO:0071704,GO:0044238,GO:0003824,GO:0005575,GO:0043167,GO:0006793,GO:0006796,GO:0009987,GO:0005515,GO:0036094,GO:0000166,GO:1901265,GO:0097159,GO:1901363,GO:0016310,GO:0009058,GO:0044249,GO:1901576,GO:0043168,GO:0030554,GO:0008150,GO:0044710,GO:0032559,GO:0005488,GO:…	intracellular part,intracellular,membrane-bounded organelle,organelle,intracellular membrane-bounded organelle,intracellular organelle,cytoplasm,cellular metabolic process,cell part,cell,metabolic process,cytoplasmic part,organic substance metabolic process,primary metabolic process,catalytic activity,cellular_component,ion binding,phosphorus metabolic process,phosphate-containing compound metabo…	gga01100,gga00562,gga04070	Metabolic pathways,Inositol phosphate metabolism,Phosphatidylinositol signaling system
ENSGALT00000000882	ENSGALG00000000628	KIF21B	chr26:276158-308776	0.384138	0.975842	-1.34502	5e-05	0.000188723	WD40 repeat||Prefoldin||Kinesin motor domain||WD40-repeat-containing domain||P-loop containing nucleoside triphosphate hydrolase	GO:0044424,GO:0005622,GO:0043226,GO:0043229,GO:0044446,GO:0044422,GO:0044464,GO:0005623,GO:0008152,GO:0003824,GO:0005575,GO:0043167,GO:0043228,GO:0043232,GO:0009987,GO:0005515,GO:0036094,GO:0000166,GO:1901265,GO:0097159,GO:1901363,GO:0043168,GO:0030554,GO:0008150,GO:0032559,GO:0005488,GO:0005524,GO:0032550,GO:0035639,GO:0001883,GO:0017076,GO:0032549,GO:0001882,GO:0032555,GO:0032553,GO:0032991,GO:…	intracellular part,intracellular,organelle,intracellular organelle,intracellular organelle part,organelle part,cell part,cell,metabolic process,catalytic activity,cellular_component,ion binding,non-membrane-bounded organelle,intracellular non-membrane-bounded organelle,cellular process,protein binding,small molecule binding,nucleotide binding,nucleoside phosphate binding,organic cyclic compound b…	--	--
ENSGALT00000019886	ENSGALG00000012179	SOCS4	chr5:56186424-56224761	4.62162	8.99226	-0.960285	5e-05	0.000188723	SOCS protein, C-terminal||SOCS4/SOCS5 domain||SH2 domain	GO:0044424,GO:0005622,GO:0005737,GO:0044237,GO:0044464,GO:0005623,GO:0008152,GO:0071704,GO:0044260,GO:0044238,GO:0043170,GO:0044267,GO:0043412,GO:0019538,GO:0006464,GO:0036211,GO:0005575,GO:0048523,GO:0006793,GO:0006796,GO:0009987,GO:0005515,GO:0031324,GO:0048519,GO:0031323,GO:0009892,GO:0019222,GO:0009056,GO:0010605,GO:0060255,GO:0080090,GO:0051246,GO:0016310,GO:0032268,GO:0006468,GO:0031399,GO:…	intracellular part,intracellular,cytoplasm,cellular metabolic process,cell part,cell,metabolic process,organic substance metabolic process,cellular macromolecule metabolic process,primary metabolic process,macromolecule metabolic process,cellular protein metabolic process,macromolecule modification,protein metabolic process,cellular protein modification process,protein modification process,cellul…	gga04910,gga04630	Insulin signaling pathway,Jak-STAT signaling pathway
ENSGALT00000001975	ENSGALG00000001293	IGF2BP1	chr27:3433056-3459259	39.8313	33.6661	0.242606	0.0168	0.0362475	K Homology domain||K Homology domain, type 1||RNA recognition motif domain	GO:0044424,GO:0005622,GO:0043227,GO:0043226,GO:0043231,GO:0043229,GO:0005737,GO:0044237,GO:0005634,GO:0044464,GO:0005623,GO:0008152,GO:0044444,GO:0071704,GO:0044260,GO:0044238,GO:0033554,GO:0043170,GO:0044267,GO:0019538,GO:0005575,GO:0043228,GO:0043232,GO:0048523,GO:0009987,GO:0005515,GO:0031324,GO:0006950,GO:0036094,GO:0048519,GO:0000166,GO:1901265,GO:0097159,GO:1901363,GO:0031323,GO:0009892,GO:…	intracellular part,intracellular,membrane-bounded organelle,organelle,intracellular membrane-bounded organelle,intracellular organelle,cytoplasm,cellular metabolic process,nucleus,cell part,cell,metabolic process,cytoplasmic part,organic substance metabolic process,cellular macromolecule metabolic process,primary metabolic process,cellular response to stress,macromolecule metabolic process,cellul…	--	--
ENSGALT00000001977	ENSGALG00000001295	SCLY	chr9:365093-373502	1.36726	7.75545	-2.50392	5e-05	0.000188723	Cysteine desulfurase, NifS||Aminotransferase class V domain||Pyridoxal phosphate-dependent transferase	GO:0008152,GO:0003824,GO:0043167,GO:0043168,GO:0008150,GO:0005488,GO:0048037,GO:0030170,GO:0003674	metabolic process,catalytic activity,ion binding,anion binding,biological_process,binding,cofactor binding,pyridoxal phosphate binding,molecular_function	gga01100,gga00450	Metabolic pathways,Selenocompound metabolism
ENSGALT00000001972	ENSGALG00000001291	CLIP2	AADN03010820.1:5157-28010	40.7495	21.5589	0.9185	5e-05	0.000188723	Prefoldin	GO:0044424,GO:0005622,GO:0043226,GO:0043229,GO:0005737,GO:0044446,GO:0044422,GO:0044464,GO:0005623,GO:0044444,GO:0005575,GO:0043228,GO:0043232,GO:0005515,GO:0005488,GO:0032991,GO:0043234,GO:0015630,GO:0005856,GO:0008092,GO:0015631,GO:0044430,GO:0008017,GO:0005874,GO:0035371,GO:0051010,GO:0005881,GO:0003674	intracellular part,intracellular,organelle,intracellular organelle,cytoplasm,intracellular organelle part,organelle part,cell part,cell,cytoplasmic part,cellular_component,non-membrane-bounded organelle,intracellular non-membrane-bounded organelle,protein binding,binding,macromolecular complex,protein complex,microtubule cytoskeleton,cytoskeleton,cytoskeletal protein binding,tubulin binding,cytos…	--	--
ENSGALT00000045977	ENSGALG00000029165	-	chr26:2655665-2661466	1.38324	0.600096	1.20478	0.0088	0.0205433	--	--	--	--	--
ENSGALT00000037604	ENSGALG00000011737	FYCO1	chr2:43339785-43363519	23.8767	18.5951	0.360678	0.0011	0.00322023	Zinc finger, FYVE-related||RUN||GOLD||Prefoldin||Zinc finger, FYVE/PHD-type||FYVE zinc finger	GO:0044424,GO:0043226,GO:0005622,GO:0043227,GO:0043229,GO:0005737,GO:0043231,GO:0044464,GO:0005623,GO:0044444,GO:0005575,GO:0005515,GO:0009987,GO:0043167,GO:0008150,GO:0046907,GO:0051641,GO:0005488,GO:0044763,GO:0051649,GO:0046872,GO:0044699,GO:0043169,GO:0007017,GO:0005776,GO:0006928,GO:0010970,GO:0030705,GO:0051179,GO:0005770,GO:0005773,GO:0005768,GO:0051234,GO:0006810,GO:0047496,GO:0051640,GO:…	intracellular part,organelle,intracellular,membrane-bounded organelle,intracellular organelle,cytoplasm,intracellular membrane-bounded organelle,cell part,cell,cytoplasmic part,cellular_component,protein binding,cellular process,ion binding,biological_process,intracellular transport,cellular localization,binding,single-organism cellular process,establishment of localization in cell,metal ion bind…	--	--
ENSGALT00000033368	ENSGALG00000020813	CCDC50	chr9:13133222-13169156	82.3426	102.315	-0.313306	0.0016	0.00451034	-	GO:0005575,GO:0005737,GO:0005515,GO:0005622,GO:0044424,GO:0019899,GO:0005488,GO:0044464,GO:0005623,GO:0044389,GO:0031625,GO:0003674	cellular_component,cytoplasm,protein binding,intracellular,intracellular part,enzyme binding,binding,cell part,cell,small conjugating protein ligase binding,ubiquitin protein ligase binding,molecular_function	--	--
ENSGALT00000011071	ENSGALG00000006840	AKAP13	chr10:13472364-13497637	48.8962	35.1061	0.477998	5e-05	0.000188723	Protein kinase C-like, phorbol ester/diacylglycerol-binding domain||Pleckstrin homology domain||Dbl homology (DH) domain	GO:0010033,GO:0042221,GO:0070887,GO:0009966,GO:0048583,GO:0071310,GO:0035556,GO:0005575,GO:0019222,GO:0044763,GO:0050896,GO:0071704,GO:0031323,GO:0023051,GO:0010646,GO:0050794,GO:0008150,GO:0005737,GO:0044699,GO:0019538,GO:0080090,GO:0044237,GO:0008152,GO:0051716,GO:0009987,GO:0044238,GO:0071495,GO:0007165,GO:0043170,GO:0009719,GO:0044267,GO:0065007,GO:0023052,GO:0044700,GO:0051171,GO:0050789,GO:…	response to organic substance,response to chemical stimulus,cellular response to chemical stimulus,regulation of signal transduction,regulation of response to stimulus,cellular response to organic substance,intracellular signal transduction,cellular_component,regulation of metabolic process,single-organism cellular process,response to stimulus,organic substance metabolic process,regulation of cel…	--	--
ENSGALT00000011075	ENSGALG00000006843	NCBP2	chr9:11933113-11934882	38.9833	75.5269	-0.954133	5e-05	0.000188723	RNA recognition motif domain	GO:0044424,GO:0005622,GO:0044237,GO:0044464,GO:0005623,GO:0008152,GO:0071704,GO:0044260,GO:0044238,GO:0043170,GO:0006807,GO:0005575,GO:0034641,GO:1901360,GO:0046483,GO:0009987,GO:0006139,GO:0006725,GO:0036094,GO:0000166,GO:1901265,GO:0097159,GO:0090304,GO:1901363,GO:0008150,GO:0005488,GO:0016070,GO:0010467,GO:0016071,GO:0032991,GO:0006396,GO:0003676,GO:0043234,GO:0006397,GO:0003723,GO:0000375,GO:…	intracellular part,intracellular,cellular metabolic process,cell part,cell,metabolic process,organic substance metabolic process,cellular macromolecule metabolic process,primary metabolic process,macromolecule metabolic process,nitrogen compound metabolic process,cellular_component,cellular nitrogen compound metabolic process,organic cyclic compound metabolic process,heterocycle metabolic process…	gga03040,gga03015,gga03013	Spliceosome,mRNA surveillance pathway,RNA transport
ENSGALT00000021794	ENSGALG00000013355	-	JH375242.1:122074-125024	5.75997	8.48141	-0.558243	0.00035	0.0011447	Zinc finger, C2H2||Zinc finger, C2H2-like	GO:0009058,GO:0044249,GO:0019222,GO:0071704,GO:0060255,GO:0031323,GO:1901576,GO:0050794,GO:0008150,GO:0010468,GO:0009889,GO:0080090,GO:0044237,GO:0008152,GO:0009987,GO:0044238,GO:0031326,GO:0043170,GO:0044271,GO:0010556,GO:0065007,GO:0051171,GO:0050789,GO:0009059,GO:0019438,GO:0034654,GO:0018130,GO:1901362,GO:0019219,GO:2000112,GO:0034645,GO:2001141,GO:0006351,GO:0006355,GO:0006807,GO:0032774,GO:…	biosynthetic process,cellular biosynthetic process,regulation of metabolic process,organic substance metabolic process,regulation of macromolecule metabolic process,regulation of cellular metabolic process,organic substance biosynthetic process,regulation of cellular process,biological_process,regulation of gene expression,regulation of biosynthetic process,regulation of primary metabolic process…	--	--
ENSGALT00000026516	ENSGALG00000016437	TAF1B	chr3:95967320-96013316	7.77619	5.86424	0.407119	0.0008	0.00241807	Transcription initiation factor Rrn7	GO:0044424,GO:0005622,GO:0043227,GO:0043226,GO:0043231,GO:0043229,GO:0031974,GO:0043233,GO:0044446,GO:0070013,GO:0044428,GO:0031981,GO:0044422,GO:0044237,GO:0005634,GO:0044464,GO:0005623,GO:0008152,GO:0005654,GO:0071704,GO:0044260,GO:0044238,GO:0043170,GO:0006807,GO:0005575,GO:0034641,GO:0043167,GO:0043228,GO:0043232,GO:1901360,GO:0046483,GO:0009987,GO:0005515,GO:0006139,GO:0006725,GO:0071840,GO:…	intracellular part,intracellular,membrane-bounded organelle,organelle,intracellular membrane-bounded organelle,intracellular organelle,membrane-enclosed lumen,organelle lumen,intracellular organelle part,intracellular organelle lumen,nuclear part,nuclear lumen,organelle part,cellular metabolic process,nucleus,cell part,cell,metabolic process,nucleoplasm,organic substance metabolic process,cellula…	--	--
ENSGALT00000045836	ENSGALG00000001749	ACSBG2	chr28:1630486-1705053	10.0523	31.817	-1.66227	5e-05	0.000188723	AMP-dependent synthetase/ligase	GO:0008152,GO:0003824,GO:0008150,GO:0003674	metabolic process,catalytic activity,biological_process,molecular_function	gga01212,gga00071,gga03320,gga01100,gga00061,gga04920	Fatty acid metabolism,Fatty acid degradation,PPAR signaling pathway,Metabolic pathways,Fatty acid biosynthesis,Adipocytokine signaling pathway
ENSGALT00000012260	ENSGALG00000007582	DPYSL3	chr13:17454811-17485572	88.9083	116.803	-0.393686	0.0001	0.000360792	Amidohydrolase 1||Metal-dependent hydrolase, composite domain||Hydantoinase/dihydropyrimidinase	GO:0032502,GO:0048856,GO:0044707,GO:0048731,GO:0007275,GO:0032501,GO:0005575,GO:0071704,GO:0008150,GO:0005737,GO:0044699,GO:0044237,GO:0008152,GO:0009987,GO:0044238,GO:0005515,GO:0006807,GO:0005622,GO:0044424,GO:0034641,GO:0044281,GO:0006139,GO:0044710,GO:0009056,GO:0046483,GO:1901360,GO:1901564,GO:0006725,GO:1901575,GO:0005488,GO:0044464,GO:0005623,GO:0044248,GO:0007399,GO:0003824,GO:0055086,GO:…	developmental process,anatomical structure development,single-multicellular organism process,system development,multicellular organismal development,multicellular organismal process,cellular_component,organic substance metabolic process,biological_process,cytoplasm,single-organism process,cellular metabolic process,metabolic process,cellular process,primary metabolic process,protein binding,nitro…	--	--
ENSGALT00000044895	ENSGALG00000027562	PURG	chr4:34113240-34114260	2.012	3.37257	-0.745214	0.0049	0.0122624	PUR-alpha/beta/gamma, DNA/RNA-binding	--	--	--	--
ENSGALT00000026449	ENSGALG00000016399	SNTB1	chr2:136546689-136654781	4.07594	8.94862	-1.13453	5e-05	0.000188723	PDZ domain||Pleckstrin homology domain	GO:0005575,GO:0005515,GO:0005488,GO:0030055,GO:0005925,GO:0005924,GO:0070161,GO:0005912,GO:0030054,GO:0043234,GO:0032991,GO:0003674,GO:0045202	cellular_component,protein binding,binding,cell-substrate junction,focal adhesion,cell-substrate adherens junction,anchoring junction,adherens junction,cell junction,protein complex,macromolecular complex,molecular_function,synapse	--	--
ENSGALT00000026444	ENSGALG00000016394	HAS2	chr2:136937864-136952782	6.44017	11.6895	-0.86004	5e-05	0.000188723	Nucleotide-diphospho-sugar transferases	GO:0009888,GO:0009653,GO:0032502,GO:0044767,GO:0048856,GO:0048513,GO:0072358,GO:0072359,GO:0001501,GO:0044707,GO:0048731,GO:0007275,GO:0048869,GO:0032501,GO:0030154,GO:0009887,GO:0048522,GO:0007507,GO:0006950,GO:0010033,GO:0042221,GO:0070887,GO:0048518,GO:0001944,GO:0071310,GO:0001568,GO:0009058,GO:0005575,GO:0044249,GO:0044763,GO:0050896,GO:0071704,GO:0040012,GO:0008283,GO:1901576,GO:0050794,GO:…	tissue development,anatomical structure morphogenesis,developmental process,single-organism developmental process,anatomical structure development,organ development,cardiovascular system development,circulatory system development,skeletal system development,single-multicellular organism process,system development,multicellular organismal development,cellular developmental process,multicellular or…	--	--
ENSGALT00000026441	ENSGALG00000016391	CNKSR2	chr1:118627849-118816669	2.95191	1.98216	0.574575	0.00045	0.00143933	Sterile alpha motif, type 2||PDZ domain||CRIC domain, Chordata||Pleckstrin homology domain||Connector enhancer of kinase suppressor of ras 2||Sterile alpha motif domain||Sterile alpha motif/pointed domain||Sterile alpha motif, type 1	GO:0044424,GO:0005622,GO:0043227,GO:0043226,GO:0043231,GO:0043229,GO:0005737,GO:0044446,GO:0044422,GO:0044464,GO:0005623,GO:0044444,GO:0005575,GO:0043228,GO:0043232,GO:0009987,GO:0005515,GO:0008150,GO:0005488,GO:0048583,GO:0043230,GO:0065010,GO:0009966,GO:0070062,GO:0005794,GO:0010646,GO:0023051,GO:0031988,GO:0031982,GO:0005856,GO:0044421,GO:0051716,GO:0044763,GO:0005576,GO:0050794,GO:0044699,GO:…	intracellular part,intracellular,membrane-bounded organelle,organelle,intracellular membrane-bounded organelle,intracellular organelle,cytoplasm,intracellular organelle part,organelle part,cell part,cell,cytoplasmic part,cellular_component,non-membrane-bounded organelle,intracellular non-membrane-bounded organelle,cellular process,protein binding,biological_process,binding,regulation of response …	--	--
ENSGALT00000014738	ENSGALG00000009052	LBH	chr3:7979474-7990141	290.289	698.052	-1.26584	5e-05	0.000188723	Limb-bud-and-heart	GO:0044707,GO:0051239,GO:0032501,GO:0048522,GO:0009891,GO:0006950,GO:0009893,GO:0031328,GO:0010557,GO:0048518,GO:0031325,GO:0010628,GO:0048583,GO:0051173,GO:0010604,GO:0009058,GO:0005575,GO:0044249,GO:0019222,GO:0050896,GO:0071704,GO:0060255,GO:0031323,GO:0045935,GO:1901576,GO:0050794,GO:0045893,GO:0008150,GO:0044699,GO:0010468,GO:0009889,GO:0080090,GO:0044237,GO:0051254,GO:0008152,GO:0009987,GO:…	single-multicellular organism process,regulation of multicellular organismal process,multicellular organismal process,positive regulation of cellular process,positive regulation of biosynthetic process,response to stress,positive regulation of metabolic process,positive regulation of cellular biosynthetic process,positive regulation of macromolecule biosynthetic process,positive regulation of bio…	--	--
ENSGALT00000016399	ENSGALG00000010087	IPO13	chr8:19244290-19262728	4.72098	10.7265	-1.18402	5e-05	0.000188723	Exportin-1/Importin-beta-like||Importin-beta, N-terminal domain||Armadillo-type fold	GO:0009987,GO:0005515,GO:0008150,GO:0005488,GO:0019899,GO:0046907,GO:0033036,GO:0051649,GO:0051641,GO:0016482,GO:0034613,GO:0070727,GO:0045184,GO:0008104,GO:0015031,GO:0006605,GO:0071702,GO:0006886,GO:0033365,GO:0051169,GO:0006913,GO:0044763,GO:0017038,GO:0044699,GO:0006606,GO:0044744,GO:0034504,GO:0051170,GO:0051020,GO:0017016,GO:0031267,GO:0008536,GO:0051179,GO:0044765,GO:0003674,GO:0006810,GO:…	cellular process,protein binding,biological_process,binding,enzyme binding,intracellular transport,macromolecule localization,establishment of localization in cell,cellular localization,cytoplasmic transport,cellular protein localization,cellular macromolecule localization,establishment of protein localization,protein localization,protein transport,protein targeting,organic substance transport,in…	--	--
ENSGALT00000023068	ENSGALG00000014262	APBB2	chr4:68331004-68420849	37.5879	30.0437	0.323203	0.0017	0.00476361	WW domain||PTB/PI domain	GO:0044424,GO:0005622,GO:0005737,GO:0044464,GO:0005623,GO:0071840,GO:0016043,GO:0005575,GO:0048519,GO:0048523,GO:0005515,GO:0009987,GO:0009653,GO:0048522,GO:0008150,GO:0006915,GO:0032502,GO:0012501,GO:0048518,GO:0048856,GO:0044767,GO:0048869,GO:0008219,GO:0016265,GO:0005488,GO:0043067,GO:0042981,GO:0010941,GO:0044763,GO:0032989,GO:0048731,GO:0043069,GO:0043066,GO:0030154,GO:0060548,GO:0007275,GO:…	intracellular part,intracellular,cytoplasm,cell part,cell,cellular component organization or biogenesis,cellular component organization,cellular_component,negative regulation of biological process,negative regulation of cellular process,protein binding,cellular process,anatomical structure morphogenesis,positive regulation of cellular process,biological_process,apoptotic process,developmental pro…	--	--
ENSGALT00000016394	ENSGALG00000010084	EIF4G3	chr21:6635228-6706874	18.9377	11.1357	0.766069	5e-05	0.000188723	Armadillo-type fold||W2 domain||Initiation factor eIF-4 gamma, MA3||MIF4G-like, type 3	GO:0005515,GO:0005488,GO:0003674,GO:0097159,GO:1901363,GO:0003723,GO:0003676	protein binding,binding,molecular_function,organic cyclic compound binding,heterocyclic compound binding,RNA binding,nucleic acid binding	gga03013	RNA transport
ENSGALT00000006336	ENSGALG00000003977	TWF2	chr12:2945887-2958336	96.2633	66.7171	0.52893	5e-05	0.000188723	Actin-depolymerising factor homology domain	GO:0009653,GO:0032502,GO:0044767,GO:0048856,GO:0044707,GO:0048519,GO:0048731,GO:0007275,GO:0051239,GO:0048869,GO:0048523,GO:0032501,GO:0030154,GO:0044421,GO:0048522,GO:0005576,GO:0043292,GO:0010033,GO:0042221,GO:0070887,GO:0050793,GO:2000026,GO:0030016,GO:0048518,GO:0071310,GO:0045595,GO:0005575,GO:0043230,GO:0065010,GO:0044763,GO:0050896,GO:0070062,GO:0050794,GO:0008150,GO:0005737,GO:0044699,GO:…	anatomical structure morphogenesis,developmental process,single-organism developmental process,anatomical structure development,single-multicellular organism process,negative regulation of biological process,system development,multicellular organismal development,regulation of multicellular organismal process,cellular developmental process,negative regulation of cellular process,multicellular org…	--	--
ENSGALT00000025239	ENSGALG00000015653	JPH1	chr2:117820323-117897580	1.64654	2.704	-0.715661	0.0004	0.00129296	MORN motif||Junctophilin	GO:0032502,GO:0044767,GO:0061061,GO:0048856,GO:0048513,GO:0044707,GO:0048731,GO:0007275,GO:0032501,GO:0043292,GO:0007517,GO:0030016,GO:0005575,GO:0008150,GO:0030017,GO:0044449,GO:0005737,GO:0044699,GO:0043226,GO:0005783,GO:0005622,GO:0043227,GO:0044424,GO:0044444,GO:0031674,GO:0044432,GO:0030018,GO:0044464,GO:0005623,GO:0042175,GO:0044422,GO:0005789,GO:0012505,GO:0043229,GO:0008307,GO:0033017,GO:…	developmental process,single-organism developmental process,muscle structure development,anatomical structure development,organ development,single-multicellular organism process,system development,multicellular organismal development,multicellular organismal process,contractile fiber,muscle organ development,myofibril,cellular_component,biological_process,sarcomere,contractile fiber part,cytoplas…	--	--
ENSGALT00000006334	ENSGALG00000003976	BCORL1	chr4:1570165-1583614	1.38686	0.929778	0.576865	0.0025	0.00670958	Ankyrin repeat||Ankyrin repeat-containing domain	GO:0005575,GO:0005737,GO:0043226,GO:0005515,GO:0005622,GO:0043227,GO:0044424,GO:0005488,GO:0044464,GO:0005623,GO:0044422,GO:0043229,GO:0044446,GO:0005654,GO:0043231,GO:0043233,GO:0070013,GO:0071944,GO:0031974,GO:0005886,GO:0005634,GO:0031981,GO:0016020,GO:0044428,GO:0003674	cellular_component,cytoplasm,organelle,protein binding,intracellular,membrane-bounded organelle,intracellular part,binding,cell part,cell,organelle part,intracellular organelle,intracellular organelle part,nucleoplasm,intracellular membrane-bounded organelle,organelle lumen,intracellular organelle lumen,cell periphery,membrane-enclosed lumen,plasma membrane,nucleus,nuclear lumen,membrane,nuclear …	--	--
ENSGALT00000006331	ENSGALG00000003975	-	chr18:7734529-7871420	2.57466	4.70849	-0.870884	5e-05	0.000188723	--	--	--	--	--
ENSGALT00000025230	ENSGALG00000015646	TCEB1	chr2:117721180-117734940	32.2005	39.1238	-0.280962	0.007	0.0168143	SKP1 component, POZ domain||S-phase kinase-associated protein 1-like||BTB/POZ fold	GO:0044424,GO:0043226,GO:0005622,GO:0043227,GO:0043229,GO:0043231,GO:0044464,GO:0005623,GO:0044422,GO:0044446,GO:0044237,GO:0031974,GO:0008152,GO:0043233,GO:0070013,GO:0044428,GO:0005634,GO:0044267,GO:0071704,GO:0031981,GO:0044260,GO:0044238,GO:0019538,GO:0005654,GO:0005575,GO:0043170,GO:0005515,GO:0009987,GO:0009056,GO:1901575,GO:0044248,GO:0030163,GO:0044257,GO:0006511,GO:0009057,GO:0019941,GO:…	intracellular part,organelle,intracellular,membrane-bounded organelle,intracellular organelle,intracellular membrane-bounded organelle,cell part,cell,organelle part,intracellular organelle part,cellular metabolic process,membrane-enclosed lumen,metabolic process,organelle lumen,intracellular organelle lumen,nuclear part,nucleus,cellular protein metabolic process,organic substance metabolic proces…	gga04120	Ubiquitin mediated proteolysis
ENSGALT00000025237	ENSGALG00000015652	MFSD10	chr4:81836411-81859788	10.0739	13.466	-0.418698	0.0016	0.00451034	Major facilitator superfamily domain||General substrate transporter||Major facilitator superfamily	GO:0005575,GO:0009987,GO:0008150,GO:0044763,GO:0044699,GO:0051179,GO:0051234,GO:0006810,GO:0044765,GO:0016020,GO:0003674,GO:0055085,GO:0044425,GO:0022857,GO:0005215,GO:0016021,GO:0031224	cellular_component,cellular process,biological_process,single-organism cellular process,single-organism process,localization,establishment of localization,transport,single-organism transport,membrane,molecular_function,transmembrane transport,membrane part,transmembrane transporter activity,transporter activity,integral to membrane,intrinsic to membrane	--	--
ENSGALT00000044896	ENSGALG00000027155	THAP9	chr4:45738430-45742845	11.5545	6.29802	0.875489	5e-05	0.000188723	Zinc finger, C2CH-type	GO:0044237,GO:0008152,GO:0071704,GO:0044260,GO:0044238,GO:0003824,GO:0043170,GO:0006807,GO:0034641,GO:1901360,GO:0046483,GO:0009987,GO:0006139,GO:0006725,GO:0097159,GO:0090304,GO:1901363,GO:0008150,GO:0005488,GO:0006259,GO:0003676,GO:0006310,GO:0003677,GO:0044763,GO:0044699,GO:0015074,GO:0004803,GO:0006313,GO:0032196,GO:0043565,GO:0003674	cellular metabolic process,metabolic process,organic substance metabolic process,cellular macromolecule metabolic process,primary metabolic process,catalytic activity,macromolecule metabolic process,nitrogen compound metabolic process,cellular nitrogen compound metabolic process,organic cyclic compound metabolic process,heterocycle metabolic process,cellular process,nucleobase-containing compound…	--	--
ENSGALT00000045929	ENSGALG00000026590	KLF13	chr10:5072622-5098236	21.7616	16.1388	0.431253	0.00075	0.00228414	Zinc finger, C2H2-like||Zinc finger, C2H2	GO:0032502,GO:0044767,GO:0048856,GO:0048513,GO:0044707,GO:0048519,GO:0048731,GO:0007275,GO:0051239,GO:0048869,GO:0048523,GO:0032501,GO:0030154,GO:0048522,GO:0009891,GO:0009893,GO:0031328,GO:0010557,GO:0050793,GO:2000026,GO:0048518,GO:0031325,GO:0010628,GO:0051173,GO:0010604,GO:0045595,GO:0009058,GO:0005575,GO:0044249,GO:0019222,GO:0044763,GO:0071704,GO:0060255,GO:0031323,GO:0045935,GO:0008283,GO:…	developmental process,single-organism developmental process,anatomical structure development,organ development,single-multicellular organism process,negative regulation of biological process,system development,multicellular organismal development,regulation of multicellular organismal process,cellular developmental process,negative regulation of cellular process,multicellular organismal process,c…	--	--
ENSGALT00000045922	ENSGALG00000026900	LYPLA1	chr2:110068793-110078521	27.688	45.5529	-0.718281	5e-05	0.000188723	Phospholipase/carboxylesterase/thioesterase||Alpha/Beta hydrolase fold||Alpha/beta hydrolase fold-3	GO:0044424,GO:0005622,GO:0043227,GO:0043226,GO:0043231,GO:0043229,GO:0005737,GO:0044237,GO:0044464,GO:0005623,GO:0008152,GO:0044444,GO:0071704,GO:0044260,GO:0044238,GO:0005739,GO:0003824,GO:0043170,GO:0044267,GO:0043412,GO:0019538,GO:0006464,GO:0036211,GO:0005575,GO:0048523,GO:0009987,GO:0048519,GO:0009056,GO:1901575,GO:0008150,GO:0046907,GO:0009057,GO:0043230,GO:0065010,GO:0030163,GO:0070062,GO:…	intracellular part,intracellular,membrane-bounded organelle,organelle,intracellular membrane-bounded organelle,intracellular organelle,cytoplasm,cellular metabolic process,cell part,cell,metabolic process,cytoplasmic part,organic substance metabolic process,cellular macromolecule metabolic process,primary metabolic process,mitochondrion,catalytic activity,macromolecule metabolic process,cellular …	gga00564	Glycerophospholipid metabolism
ENSGALT00000045923	ENSGALG00000006010	FAM103A1	chr10:10672670-10675907	21.6914	31.4479	-0.535838	5e-05	0.000188723	-	GO:0044424,GO:0005622,GO:0043227,GO:0043226,GO:0043231,GO:0043229,GO:0044237,GO:0005634,GO:0044464,GO:0005623,GO:0008152,GO:0071704,GO:0044260,GO:0044238,GO:0043170,GO:0006807,GO:0005575,GO:0034641,GO:1901360,GO:0046483,GO:0009987,GO:0005515,GO:0006139,GO:0006725,GO:0071840,GO:0097159,GO:0090304,GO:1901363,GO:0016043,GO:0008150,GO:0005488,GO:0016070,GO:0010467,GO:0016071,GO:0032991,GO:0006396,GO:…	intracellular part,intracellular,membrane-bounded organelle,organelle,intracellular membrane-bounded organelle,intracellular organelle,cellular metabolic process,nucleus,cell part,cell,metabolic process,organic substance metabolic process,cellular macromolecule metabolic process,primary metabolic process,macromolecule metabolic process,nitrogen compound metabolic process,cellular_component,cellul…	--	--
ENSGALT00000017040	ENSGALG00000010468	ISM2	chr5:38524086-38527515	5.25217	3.51966	0.577475	0.0023	0.00623173	AMOP||Thrombospondin, type 1 repeat	--	--	--	--
ENSGALT00000009828	ENSGALG00000006092	-	chr20:9970348-9976884	12.6195	8.3113	0.602515	5e-05	0.000188723	G-patch domain	GO:0043167,GO:0097159,GO:1901363,GO:0046872,GO:0005488,GO:0043169,GO:0003676,GO:0003674	ion binding,organic cyclic compound binding,heterocyclic compound binding,metal ion binding,binding,cation binding,nucleic acid binding,molecular_function	--	--
ENSGALT00000006480	ENSGALG00000004074	KCNS1	chr20:5520685-5526950	1.03307	0.488339	1.08099	0.00145	0.00412929	BTB/POZ-like||Ion transport domain||Potassium channel, voltage dependent, Kv||BTB/POZ fold||Potassium channel, voltage dependent, Kv3||Two pore domain potassium channel domain||Potassium channel, voltage dependent, Kv2||Potassium channel, voltage dependent, Kv6||Potassium channel, voltage dependent, Kv9||Potassium channel tetramerisation-type BTB domain||Potassium channel	GO:0005575,GO:0044763,GO:0050794,GO:0008150,GO:0044699,GO:0009987,GO:0065007,GO:0050789,GO:0005515,GO:0016043,GO:0071840,GO:0032879,GO:0005488,GO:0044464,GO:0005623,GO:0051179,GO:0071822,GO:0043933,GO:0006461,GO:0070271,GO:0022607,GO:0065003,GO:0044085,GO:0044765,GO:0051049,GO:0006810,GO:0071944,GO:0005886,GO:0051234,GO:0015077,GO:0016020,GO:0043234,GO:0034705,GO:0008076,GO:0032991,GO:0003674,GO:…	cellular_component,single-organism cellular process,regulation of cellular process,biological_process,single-organism process,cellular process,biological regulation,regulation of biological process,protein binding,cellular component organization,cellular component organization or biogenesis,regulation of localization,binding,cell part,cell,localization,protein complex subunit organization,macromo…	--	--
ENSGALT00000043183	ENSGALG00000025953	-	chr22:85973-90992	27.6408	20.3727	0.440164	5e-05	0.000188723	--	--	--	--	--
ENSGALT00000009825	ENSGALG00000006090	PLEKHA7	chr5:10959447-11057508	4.94245	3.6258	0.446928	0.0004	0.00129296	Pleckstrin homology domain	GO:0044421,GO:0005576,GO:0005575,GO:0043230,GO:0065010,GO:0044763,GO:0070062,GO:0008150,GO:0005737,GO:0044699,GO:0009987,GO:0043226,GO:0031988,GO:0005515,GO:0031982,GO:0005622,GO:0043227,GO:0044424,GO:0016043,GO:0071840,GO:0005488,GO:0022610,GO:0007155,GO:0044464,GO:0005623,GO:0044422,GO:0043229,GO:0070161,GO:0005912,GO:0044446,GO:0030054,GO:0043228,GO:0043232,GO:0016337,GO:0045218,GO:0005856,GO:…	extracellular region part,extracellular region,cellular_component,extracellular organelle,extracellular membrane-bounded organelle,single-organism cellular process,extracellular vesicular exosome,biological_process,cytoplasm,single-organism process,cellular process,organelle,membrane-bounded vesicle,protein binding,vesicle,intracellular,membrane-bounded organelle,intracellular part,cellular compo…	--	--
ENSGALT00000006485	ENSGALG00000004079	ENOX2	chr4:1508589-1532452	17.1025	29.4408	-0.783611	5e-05	0.000188723	RNA recognition motif domain	GO:0044464,GO:0005623,GO:0008152,GO:0003824,GO:0005575,GO:0005515,GO:0036094,GO:0000166,GO:1901265,GO:0097159,GO:1901363,GO:0008150,GO:0044710,GO:0005488,GO:0003676,GO:0055114,GO:0016491,GO:0016667,GO:0044699,GO:0048511,GO:0015036,GO:0015035,GO:0007624,GO:0003674,GO:0016020,GO:0009897,GO:0009986,GO:0005886,GO:0071944,GO:0044459,GO:0044425	cell part,cell,metabolic process,catalytic activity,cellular_component,protein binding,small molecule binding,nucleotide binding,nucleoside phosphate binding,organic cyclic compound binding,heterocyclic compound binding,biological_process,single-organism metabolic process,binding,nucleic acid binding,oxidation-reduction process,oxidoreductase activity,oxidoreductase activity, acting on a sulfur g…	--	--
ENSGALT00000009821	ENSGALG00000006088	DCTN5	chr14:6876519-6883295	20.5614	27.2176	-0.404601	0.001	0.00295897	Bacterial transferase hexapeptide repeat||Trimeric LpxA-like	GO:0044424,GO:0043226,GO:0005622,GO:0043229,GO:0044464,GO:0005623,GO:0044422,GO:0044446,GO:0005575,GO:0005515,GO:0043228,GO:0043232,GO:0005488,GO:0015630,GO:0005856,GO:0005815,GO:0005813,GO:0044430,GO:0003674	intracellular part,organelle,intracellular,intracellular organelle,cell part,cell,organelle part,intracellular organelle part,cellular_component,protein binding,non-membrane-bounded organelle,intracellular non-membrane-bounded organelle,binding,microtubule cytoskeleton,cytoskeleton,microtubule organizing center,centrosome,cytoskeletal part,molecular_function	--	--
ENSGALT00000006487	ENSGALG00000004081	TMCO4	chr21:4782284-4816762	1.32378	1.99746	-0.593505	0.00895	0.0208454	Alpha/Beta hydrolase fold||Protein of unknown function DUF726	--	--	--	--
ENSGALT00000025494	ENSGALG00000015813	USP16	chr1:103318663-103336698	43.1741	31.868	0.438058	5e-05	0.000188723	Zinc finger, UBP-type||Ubiquitin specific protease domain||Peptidase C19, ubiquitin carboxyl-terminal hydrolase	GO:0044424,GO:0005622,GO:0043227,GO:0043226,GO:0043231,GO:0043229,GO:0044237,GO:0005634,GO:0044464,GO:0005623,GO:0008152,GO:0071704,GO:0044260,GO:0044238,GO:0033554,GO:0003824,GO:0043170,GO:0044267,GO:0006807,GO:0043412,GO:0019538,GO:0006464,GO:0036211,GO:0005575,GO:0034641,GO:0043167,GO:0006996,GO:1901360,GO:0046483,GO:0009987,GO:0005515,GO:0006139,GO:0006725,GO:0006950,GO:0071840,GO:0090304,GO:…	intracellular part,intracellular,membrane-bounded organelle,organelle,intracellular membrane-bounded organelle,intracellular organelle,cellular metabolic process,nucleus,cell part,cell,metabolic process,organic substance metabolic process,cellular macromolecule metabolic process,primary metabolic process,cellular response to stress,catalytic activity,macromolecule metabolic process,cellular prote…	--	--
ENSGALT00000024358	ENSGALG00000015096	SH3GL2	chrZ:32830910-32921578	0.421559	1.7342	-2.04046	5e-05	0.000188723	SH3 domain||BAR domain||BAR domain-containing family||Variant SH3 domain	GO:0044424,GO:0005622,GO:0043227,GO:0043226,GO:0005737,GO:0044237,GO:0044464,GO:0005623,GO:0008152,GO:0071704,GO:0044260,GO:0043170,GO:0005575,GO:0009987,GO:0005515,GO:0071840,GO:0031323,GO:0019222,GO:0060255,GO:0016043,GO:0008150,GO:0005488,GO:0043230,GO:0065010,GO:0070062,GO:0051649,GO:0051641,GO:0031988,GO:0042802,GO:0031982,GO:0044421,GO:0032879,GO:0051128,GO:0044763,GO:0008289,GO:0005576,GO:…	intracellular part,intracellular,membrane-bounded organelle,organelle,cytoplasm,cellular metabolic process,cell part,cell,metabolic process,organic substance metabolic process,cellular macromolecule metabolic process,macromolecule metabolic process,cellular_component,cellular process,protein binding,cellular component organization or biogenesis,regulation of cellular metabolic process,regulation …	gga04144	Endocytosis
ENSGALT00000025949	ENSGALG00000016108	SYBU	chr2:131790738-131821463	4.60937	2.2185	1.05499	5e-05	0.000188723	-	GO:0044424,GO:0005622,GO:0043227,GO:0043226,GO:0043231,GO:0043229,GO:0005737,GO:0031974,GO:0043233,GO:0044446,GO:0070013,GO:0044428,GO:0031981,GO:0044422,GO:0005634,GO:0044464,GO:0005623,GO:0044444,GO:0005654,GO:0005739,GO:0005575,GO:0043228,GO:0043232,GO:0005515,GO:0005488,GO:0032991,GO:0043234,GO:0015630,GO:0031982,GO:0005856,GO:0008092,GO:0044430,GO:0005874,GO:0019905,GO:0017075,GO:0000149,GO:…	intracellular part,intracellular,membrane-bounded organelle,organelle,intracellular membrane-bounded organelle,intracellular organelle,cytoplasm,membrane-enclosed lumen,organelle lumen,intracellular organelle part,intracellular organelle lumen,nuclear part,nuclear lumen,organelle part,nucleus,cell part,cell,cytoplasmic part,nucleoplasm,mitochondrion,cellular_component,non-membrane-bounded organel…	--	--
ENSGALT00000025493	ENSGALG00000015812	C6ORF162	chr3:75912084-75914718	6.14463	14.3854	-1.22721	5e-05	0.000188723	-	--	--	--	--
ENSGALT00000020462	ENSGALG00000012526	PRPF40A	chr7:35049312-35066127	26.9036	15.2013	0.823601	5e-05	0.000188723	WW domain||Antifreeze protein, type I||FF domain	GO:0009653,GO:0032502,GO:0044767,GO:0048856,GO:0048869,GO:0050793,GO:0005575,GO:0044763,GO:0050794,GO:0008150,GO:0048870,GO:0051674,GO:0005737,GO:0044699,GO:0022603,GO:0016477,GO:0009987,GO:0040011,GO:0065007,GO:0050789,GO:0043226,GO:0005515,GO:0065008,GO:0032989,GO:0005622,GO:0006928,GO:0043227,GO:0044424,GO:0016043,GO:0071840,GO:0000902,GO:0005488,GO:0007010,GO:0044464,GO:0022604,GO:0005623,GO:…	anatomical structure morphogenesis,developmental process,single-organism developmental process,anatomical structure development,cellular developmental process,regulation of developmental process,cellular_component,single-organism cellular process,regulation of cellular process,biological_process,cell motility,localization of cell,cytoplasm,single-organism process,regulation of anatomical structur…	gga03040	Spliceosome
ENSGALT00000025943	ENSGALG00000016102	CYP26B1	chr4:89675596-89685115	12.5115	6.94767	0.84865	5e-05	0.000188723	Cytochrome P450, E-class, group I||Cytochrome P450, B-class||Cytochrome P450, E-class, group IV||Cytochrome P450	GO:0009888,GO:0009653,GO:0032502,GO:0044767,GO:0061061,GO:0048856,GO:0048513,GO:0001501,GO:0042692,GO:0044707,GO:0048519,GO:0048731,GO:0007275,GO:0060537,GO:0051239,GO:0048869,GO:0048523,GO:0051146,GO:0032501,GO:0030154,GO:0009887,GO:0014706,GO:0048522,GO:0007517,GO:0006950,GO:0010033,GO:0042221,GO:0009893,GO:0070887,GO:0060429,GO:0009966,GO:0048598,GO:0009790,GO:0050793,GO:2000026,GO:0048518,GO:…	tissue development,anatomical structure morphogenesis,developmental process,single-organism developmental process,muscle structure development,anatomical structure development,organ development,skeletal system development,muscle cell differentiation,single-multicellular organism process,negative regulation of biological process,system development,multicellular organismal development,muscle tissue…	gga01100,gga00830	Metabolic pathways,Retinol metabolism
ENSGALT00000025940	ENSGALG00000016099	-	chr8:23384592-23390722	2.16462	5.3361	-1.30167	5e-05	0.000188723	--	--	--	--	--
ENSGALT00000025941	ENSGALG00000016100	TMEM74	chr2:131623658-131624609	0.341912	0.966082	-1.49852	0.01385	0.0305693	-	GO:0008150,GO:0044237,GO:0008152,GO:0009987,GO:0005515,GO:0009056,GO:0005488,GO:0044248,GO:0006914,GO:0003674	biological_process,cellular metabolic process,metabolic process,cellular process,protein binding,catabolic process,binding,cellular catabolic process,autophagy,molecular_function	--	--
ENSGALT00000020466	ENSGALG00000012529	EIF3D	chr1:51555103-51562485	260.447	207.36	0.328849	0.0007	0.00214594	Eukaryotic translation initiation factor 3 subunit D	GO:0044424,GO:0005622,GO:0005737,GO:0044237,GO:0044464,GO:0005623,GO:0008152,GO:0044444,GO:0071704,GO:0044260,GO:0044238,GO:0043170,GO:0044267,GO:0019538,GO:0005575,GO:0009987,GO:0005515,GO:0071840,GO:0097159,GO:1901363,GO:0016043,GO:0009058,GO:0044249,GO:1901576,GO:0034645,GO:0008150,GO:0005488,GO:0009059,GO:0010467,GO:0032991,GO:0003676,GO:0044085,GO:0043234,GO:0022613,GO:0003723,GO:0022607,GO:…	intracellular part,intracellular,cytoplasm,cellular metabolic process,cell part,cell,metabolic process,cytoplasmic part,organic substance metabolic process,cellular macromolecule metabolic process,primary metabolic process,macromolecule metabolic process,cellular protein metabolic process,protein metabolic process,cellular_component,cellular process,protein binding,cellular component organization…	gga03013	RNA transport
ENSGALT00000020467	ENSGALG00000012530	FOXRED2	chr1:51563000-51571061	1.55721	2.50848	-0.687854	0.0016	0.00451034	Conserved hypothetical protein CHP00275, flavoprotein HI0933-like||Pyridine nucleotide-disulphide oxidoreductase, FAD/NAD(P)-binding domain	GO:0044424,GO:0043226,GO:0005622,GO:0043227,GO:0043229,GO:0005737,GO:0043231,GO:0044464,GO:0005623,GO:0044422,GO:0044446,GO:0044237,GO:0044444,GO:0031974,GO:0008152,GO:0043233,GO:0070013,GO:0044267,GO:0071704,GO:0044260,GO:0044238,GO:0019538,GO:0005575,GO:0043170,GO:0003824,GO:0005515,GO:0009987,GO:0009056,GO:1901575,GO:0044248,GO:0030163,GO:0043167,GO:0044257,GO:0006511,GO:0009057,GO:0019941,GO:…	intracellular part,organelle,intracellular,membrane-bounded organelle,intracellular organelle,cytoplasm,intracellular membrane-bounded organelle,cell part,cell,organelle part,intracellular organelle part,cellular metabolic process,cytoplasmic part,membrane-enclosed lumen,metabolic process,organelle lumen,intracellular organelle lumen,cellular protein metabolic process,organic substance metabolic …	--	--
ENSGALT00000005687	ENSGALG00000003595	SARM1	chr19:5646182-5651342	0.170644	0.691507	-2.01876	0.00025	0.000841166	Sterile alpha motif, type 1||Sterile alpha motif/pointed domain||Armadillo-type fold||Sterile alpha motif domain||Toll/interleukin-1 receptor homology (TIR) domain||Sterile alpha motif, type 2	GO:0044424,GO:0043226,GO:0005622,GO:0043227,GO:0043229,GO:0005737,GO:0043231,GO:0044464,GO:0005623,GO:0044422,GO:0044446,GO:0044444,GO:0071840,GO:0016043,GO:0031967,GO:0031975,GO:0005575,GO:0005739,GO:0005515,GO:0044429,GO:0005740,GO:0009987,GO:0031090,GO:0043228,GO:0043232,GO:0031966,GO:0009653,GO:0032991,GO:0008150,GO:0043234,GO:0006915,GO:0032502,GO:0012501,GO:0048856,GO:0022603,GO:0044767,GO:…	intracellular part,organelle,intracellular,membrane-bounded organelle,intracellular organelle,cytoplasm,intracellular membrane-bounded organelle,cell part,cell,organelle part,intracellular organelle part,cytoplasmic part,cellular component organization or biogenesis,cellular component organization,organelle envelope,envelope,cellular_component,mitochondrion,protein binding,mitochondrial part,mito…	--	--
ENSGALT00000022916	ENSGALG00000014168	NOL6	chrZ:7110083-7146446	11.3261	6.86733	0.72183	5e-05	0.000188723	Nrap protein	GO:0044424,GO:0005622,GO:0043227,GO:0043226,GO:0043231,GO:0043229,GO:0005737,GO:0031974,GO:0043233,GO:0044446,GO:0070013,GO:0044428,GO:0031981,GO:0044422,GO:0044237,GO:0005634,GO:0044464,GO:0005623,GO:0008152,GO:0044444,GO:0071704,GO:0044260,GO:0044238,GO:0005739,GO:0043170,GO:0006807,GO:0005575,GO:0034641,GO:0043228,GO:0043232,GO:1901360,GO:0046483,GO:0009987,GO:0005515,GO:0006139,GO:0006725,GO:…	intracellular part,intracellular,membrane-bounded organelle,organelle,intracellular membrane-bounded organelle,intracellular organelle,cytoplasm,membrane-enclosed lumen,organelle lumen,intracellular organelle part,intracellular organelle lumen,nuclear part,nuclear lumen,organelle part,cellular metabolic process,nucleus,cell part,cell,metabolic process,cytoplasmic part,organic substance metabolic …	gga03008	Ribosome biogenesis in eukaryotes
ENSGALT00000022911	ENSGALG00000014166	TSPO	chr1:68677125-68680823	14.0713	31.965	-1.18374	5e-05	0.000188723	TspO/MBR-related protein	GO:0044424,GO:0005622,GO:0043227,GO:0043226,GO:0043231,GO:0043229,GO:0005737,GO:0044446,GO:0044428,GO:0044422,GO:0005634,GO:0044464,GO:0005623,GO:0044444,GO:0005739,GO:0005575,GO:0031967,GO:0031975,GO:0005515,GO:0005488,GO:0031090,GO:0043230,GO:0065010,GO:0070062,GO:0031988,GO:0012505,GO:0031982,GO:0044421,GO:0005635,GO:0031965,GO:0005576,GO:0003674,GO:0016020,GO:0016021,GO:0031224,GO:0044425	intracellular part,intracellular,membrane-bounded organelle,organelle,intracellular membrane-bounded organelle,intracellular organelle,cytoplasm,intracellular organelle part,nuclear part,organelle part,nucleus,cell part,cell,cytoplasmic part,mitochondrion,cellular_component,organelle envelope,envelope,protein binding,binding,organelle membrane,extracellular organelle,extracellular membrane-bounde…	gga04080	Neuroactive ligand-receptor interaction
ENSGALT00000022912	ENSGALG00000014167	TTLL12	chr1:68683781-68704548	17.6479	36.6484	-1.05425	5e-05	0.000188723	Tubulin-tyrosine ligase/Tubulin polyglutamylase	GO:0044237,GO:0008152,GO:0071704,GO:0044260,GO:0044238,GO:0043170,GO:0044267,GO:0043412,GO:0019538,GO:0006464,GO:0036211,GO:0009987,GO:0008150	cellular metabolic process,metabolic process,organic substance metabolic process,cellular macromolecule metabolic process,primary metabolic process,macromolecule metabolic process,cellular protein metabolic process,macromolecule modification,protein metabolic process,cellular protein modification process,protein modification process,cellular process,biological_process	--	--
ENSGALT00000005680	ENSGALG00000003591	FTO	chr11:4129193-4353272	0.801191	1.35477	-0.757832	0.0002	0.000685932	-	GO:0044424,GO:0005622,GO:0043227,GO:0043226,GO:0043231,GO:0043229,GO:0031974,GO:0043233,GO:0044446,GO:0070013,GO:0044428,GO:0031981,GO:0044422,GO:0044237,GO:0005634,GO:0044464,GO:0005623,GO:0008152,GO:0005654,GO:0071704,GO:0044260,GO:0044238,GO:0033554,GO:0003824,GO:0043170,GO:0006807,GO:0043412,GO:0005575,GO:0034641,GO:0043167,GO:1901360,GO:0046483,GO:0009987,GO:0006139,GO:0006725,GO:0006950,GO:…	intracellular part,intracellular,membrane-bounded organelle,organelle,intracellular membrane-bounded organelle,intracellular organelle,membrane-enclosed lumen,organelle lumen,intracellular organelle part,intracellular organelle lumen,nuclear part,nuclear lumen,organelle part,cellular metabolic process,nucleus,cell part,cell,metabolic process,nucleoplasm,organic substance metabolic process,cellula…	--	--
ENSGALT00000024541	ENSGALG00000015209	NFIL3	chrZ:44205923-44207300	89.203	53.2915	0.743186	5e-05	0.000188723	Basic-leucine zipper domain||Vertebrate interleukin-3 regulated transcription factor	GO:0044424,GO:0005622,GO:0043227,GO:0043226,GO:0043231,GO:0043229,GO:0044237,GO:0005634,GO:0044464,GO:0005623,GO:0008152,GO:0071704,GO:0044260,GO:0044238,GO:0043170,GO:0006807,GO:0005575,GO:0034641,GO:0048523,GO:1901360,GO:0046483,GO:0009987,GO:0005515,GO:0031324,GO:0006139,GO:0006725,GO:0048519,GO:0097159,GO:0090304,GO:1901363,GO:0031323,GO:0009892,GO:0019222,GO:0010605,GO:0060255,GO:0080090,GO:…	intracellular part,intracellular,membrane-bounded organelle,organelle,intracellular membrane-bounded organelle,intracellular organelle,cellular metabolic process,nucleus,cell part,cell,metabolic process,organic substance metabolic process,cellular macromolecule metabolic process,primary metabolic process,macromolecule metabolic process,nitrogen compound metabolic process,cellular_component,cellul…	--	--
ENSGALT00000024014	ENSGALG00000014883	MCM9	chr3:62215954-62262193	2.59872	3.94364	-0.601728	0.01955	0.0413677	Nucleic acid-binding, OB-fold||AAA+ ATPase domain||P-loop containing nucleoside triphosphate hydrolase||ATPase, dynein-related, AAA domain||Mini-chromosome maintenance, DNA-dependent ATPase	GO:0044237,GO:0008152,GO:0071704,GO:0044260,GO:0044238,GO:0033554,GO:0003824,GO:0043170,GO:0006807,GO:0005575,GO:0034641,GO:0043167,GO:1901360,GO:0046483,GO:0009987,GO:0005515,GO:0006139,GO:0006725,GO:0006950,GO:0036094,GO:0000166,GO:1901265,GO:0097159,GO:0090304,GO:1901363,GO:0006974,GO:0009058,GO:0044249,GO:1901576,GO:0043168,GO:0030554,GO:0034645,GO:0008150,GO:0032559,GO:0005488,GO:0005524,GO:…	cellular metabolic process,metabolic process,organic substance metabolic process,cellular macromolecule metabolic process,primary metabolic process,cellular response to stress,catalytic activity,macromolecule metabolic process,nitrogen compound metabolic process,cellular_component,cellular nitrogen compound metabolic process,ion binding,organic cyclic compound metabolic process,heterocycle metabo…	--	--
ENSGALT00000024545	ENSGALG00000015211	DTNA	chr2:107131492-107228834	7.75716	13.2827	-0.775947	5e-05	0.000188723	Zinc finger, ZZ-type||EF-hand domain, type 1||EF-hand domain, type 2||Distrobrevin	GO:0005575,GO:0005737,GO:0005515,GO:0043167,GO:0005622,GO:0044424,GO:0046872,GO:0043169,GO:0005509,GO:0005488,GO:0044464,GO:0005623,GO:0046914,GO:0008270,GO:0043234,GO:0032991,GO:0003674,GO:0045202	cellular_component,cytoplasm,protein binding,ion binding,intracellular,intracellular part,metal ion binding,cation binding,calcium ion binding,binding,cell part,cell,transition metal ion binding,zinc ion binding,protein complex,macromolecular complex,molecular_function,synapse	--	--
ENSGALT00000024352	ENSGALG00000020554	-	chrZ:32976701-33409919	1.0563	4.70459	-2.15505	5e-05	0.000188723	Immunoglobulin subtype||Immunoglobulin subtype 2||PLAC||Immunoglobulin I-set||Peptidase M12B, ADAM-TS||Thrombospondin, type 1 repeat||Immunoglobulin-like domain||ADAM-TS Spacer 1	GO:0031012,GO:0005578,GO:0044421,GO:0005576,GO:0005575,GO:0071704,GO:0008150,GO:0019538,GO:0008152,GO:0044238,GO:0043170,GO:0005515,GO:0043167,GO:0046872,GO:0043169,GO:0005488,GO:0003824,GO:0004222,GO:0006508,GO:0046914,GO:0008270,GO:0008237,GO:0004175,GO:0003674,GO:0016787,GO:0008233,GO:0070011	extracellular matrix,proteinaceous extracellular matrix,extracellular region part,extracellular region,cellular_component,organic substance metabolic process,biological_process,protein metabolic process,metabolic process,primary metabolic process,macromolecule metabolic process,protein binding,ion binding,metal ion binding,cation binding,binding,catalytic activity,metalloendopeptidase activity,pr…	--	--
ENSGALT00000045625	ENSGALG00000027337	CLDND1	chr1:82576246-82588250	9.07748	17.5949	-0.954797	5e-05	0.000188723	PMP-22/EMP/MP20/Claudin superfamily	GO:0044464,GO:0005623,GO:0005575,GO:0016020,GO:0045177,GO:0016324,GO:0009986,GO:0005886,GO:0071944,GO:0044459,GO:0016021,GO:0031224,GO:0044425	cell part,cell,cellular_component,membrane,apical part of cell,apical plasma membrane,cell surface,plasma membrane,cell periphery,plasma membrane part,integral to membrane,intrinsic to membrane,membrane part	--	--
ENSGALT00000020209	ENSGALG00000012377	HNMT	chr7:30750465-30763505	0.872643	5.1345	-2.55676	5e-05	0.000188723	Methyltransferase type 12||S-adenosyl-L-methionine-dependent methyltransferase||Histamine N-methyltransferase	GO:0044421,GO:0005576,GO:0005575,GO:0043230,GO:0065010,GO:0070062,GO:0008150,GO:0005737,GO:0008152,GO:0043226,GO:0031988,GO:0031982,GO:0005622,GO:0043227,GO:0044424,GO:0016740,GO:0044464,GO:0005623,GO:0044422,GO:0043229,GO:0003824,GO:0008168,GO:0044446,GO:0016741,GO:0005654,GO:0008757,GO:0043231,GO:0008170,GO:0043233,GO:0070013,GO:0031974,GO:0032259,GO:0005634,GO:0031981,GO:0046539,GO:0044428,GO:…	extracellular region part,extracellular region,cellular_component,extracellular organelle,extracellular membrane-bounded organelle,extracellular vesicular exosome,biological_process,cytoplasm,metabolic process,organelle,membrane-bounded vesicle,vesicle,intracellular,membrane-bounded organelle,intracellular part,transferase activity,cell part,cell,organelle part,intracellular organelle,catalytic a…	gga00340	Histidine metabolism
ENSGALT00000009350	ENSGALG00000005821	FAM219A	chrZ:7535466-7764035	26.7223	17.7545	0.589863	5e-05	0.000188723	-	--	--	--	--
ENSGALT00000020205	ENSGALG00000012374	FRMD6	chr5:57949662-57956993	36.9573	17.2292	1.10101	5e-05	0.000188723	FERM central domain||FERM, N-terminal||FERM, C-terminal PH-like domain||Band 4.1 domain||Ubiquitin-related domain||FERM domain	GO:0044424,GO:0005622,GO:0043226,GO:0043229,GO:0044464,GO:0005623,GO:0005575,GO:0043228,GO:0043232,GO:0009987,GO:0005515,GO:0071840,GO:0016043,GO:0008150,GO:0005488,GO:0033036,GO:0051641,GO:0005856,GO:0034613,GO:0070727,GO:0009888,GO:0008104,GO:0044763,GO:0048869,GO:0050794,GO:0044699,GO:0032502,GO:0009653,GO:0050789,GO:0065007,GO:0048856,GO:0044767,GO:0032989,GO:0030154,GO:0060429,GO:0006928,GO:…	intracellular part,intracellular,organelle,intracellular organelle,cell part,cell,cellular_component,non-membrane-bounded organelle,intracellular non-membrane-bounded organelle,cellular process,protein binding,cellular component organization or biogenesis,cellular component organization,biological_process,binding,macromolecule localization,cellular localization,cytoskeleton,cellular protein local…	--	--
ENSGALT00000009355	ENSGALG00000005823	HDLBP	chr9:4446506-4467274	493.52	389.799	0.340379	0.00085	0.00255275	K Homology domain, type 1||K Homology domain	GO:0005488,GO:0003674,GO:0097159,GO:1901363,GO:0003723,GO:0003676	binding,molecular_function,organic cyclic compound binding,heterocyclic compound binding,RNA binding,nucleic acid binding	--	--
ENSGALT00000027789	ENSGALG00000017195	PGR	chr1:182430988-182465988	3.75516	2.15731	0.799638	0.00025	0.000841166	Steroid hormone receptor||Zinc finger, nuclear hormone receptor-type||Progesterone receptor||Nuclear hormone receptor, ligand-binding, core||Nuclear hormone receptor, ligand-binding	GO:0044424,GO:0005622,GO:0043227,GO:0043226,GO:0043231,GO:0043229,GO:0005737,GO:0044237,GO:0005634,GO:0044464,GO:0005623,GO:0008152,GO:0071704,GO:0044260,GO:0044238,GO:0043170,GO:0006807,GO:0005575,GO:0034641,GO:0043167,GO:1901360,GO:0046483,GO:0009987,GO:0005515,GO:0006139,GO:0006725,GO:0048519,GO:0097159,GO:0090304,GO:1901363,GO:0031323,GO:0009892,GO:0019222,GO:0010605,GO:0060255,GO:0080090,GO:…	intracellular part,intracellular,membrane-bounded organelle,organelle,intracellular membrane-bounded organelle,intracellular organelle,cytoplasm,cellular metabolic process,nucleus,cell part,cell,metabolic process,organic substance metabolic process,cellular macromolecule metabolic process,primary metabolic process,macromolecule metabolic process,nitrogen compound metabolic process,cellular_compon…	gga04914,gga04114	Progesterone-mediated oocyte maturation,Oocyte meiosis
ENSGALT00000027898	ENSGALG00000017261	TENM4	chr1:191230961-191733590	6.51786	8.83221	-0.438376	0.00015	0.000526317	Epidermal growth factor-like domain||Soluble quinoprotein glucose/sorbosone dehydrogenase||EGF-like domain, extracellular||Teneurin intracellular, N-terminal||Carboxypeptidase-like, regulatory domain||YD repeat||Rhs repeat-associated core	GO:0009888,GO:0009653,GO:0032502,GO:0044767,GO:0048856,GO:0048513,GO:0072358,GO:0072359,GO:0044707,GO:0048731,GO:0007275,GO:0060537,GO:0051239,GO:0048869,GO:0032501,GO:0030154,GO:0014706,GO:0048522,GO:0007507,GO:0048646,GO:0048598,GO:0009790,GO:0050793,GO:2000026,GO:0048518,GO:0045595,GO:0005575,GO:0044763,GO:0050896,GO:0071704,GO:0023051,GO:0008283,GO:0010646,GO:0050794,GO:0008150,GO:0005737,GO:…	tissue development,anatomical structure morphogenesis,developmental process,single-organism developmental process,anatomical structure development,organ development,cardiovascular system development,circulatory system development,single-multicellular organism process,system development,multicellular organismal development,muscle tissue development,regulation of multicellular organismal process,ce…	--	--
ENSGALT00000045369	ENSGALG00000028326	-	chr11:1354998-1388694	0.749567	0.273914	1.45234	0.00675	0.0162778	Polyketide synthase, ketoreductase domain||Glucose/ribitol dehydrogenase||Short-chain dehydrogenase/reductase SDR	GO:0008152,GO:0003824,GO:0008150,GO:0044710,GO:0016491,GO:0055114,GO:0003674	metabolic process,catalytic activity,biological_process,single-organism metabolic process,oxidoreductase activity,oxidation-reduction process,molecular_function	gga00140	Steroid hormone biosynthesis
ENSGALT00000002309	ENSGALG00000001519	NEU2	chr9:623854-631560	0.366825	0.928913	-1.34045	0.00385	0.00988052	Sialidases	GO:0071704,GO:0008150,GO:0044237,GO:0008152,GO:0009987,GO:0044238,GO:0005515,GO:0006807,GO:1901135,GO:0044710,GO:0009056,GO:0005975,GO:1901564,GO:1901575,GO:0005488,GO:0044723,GO:0044248,GO:0006665,GO:0003824,GO:0006672,GO:0006687,GO:0046466,GO:0044242,GO:0044255,GO:0001573,GO:0030149,GO:1901565,GO:0019377,GO:0046479,GO:0006629,GO:1901136,GO:0046514,GO:0006643,GO:0052794,GO:0016042,GO:0009311,GO:…	organic substance metabolic process,biological_process,cellular metabolic process,metabolic process,cellular process,primary metabolic process,protein binding,nitrogen compound metabolic process,carbohydrate derivative metabolic process,single-organism metabolic process,catabolic process,carbohydrate metabolic process,organonitrogen compound metabolic process,organic substance catabolic process,b…	gga00600,gga00511	Sphingolipid metabolism,Other glycan degradation
ENSGALT00000002306	ENSGALG00000001516	FHL3	chr23:3466392-3469668	133.164	206.008	-0.629496	5e-05	0.000188723	Zinc finger, LIM-type	GO:0043292,GO:0030016,GO:0005575,GO:0044763,GO:0008150,GO:0030017,GO:0044449,GO:0005737,GO:0044699,GO:0009987,GO:0043226,GO:0005515,GO:0043167,GO:0005622,GO:0043227,GO:0044424,GO:0046872,GO:0044444,GO:0043169,GO:0031674,GO:0003779,GO:0030036,GO:0016043,GO:0042641,GO:0015629,GO:0071840,GO:0030029,GO:0032432,GO:0005488,GO:0007010,GO:0030018,GO:0044464,GO:0005623,GO:0001725,GO:0008092,GO:0044422,GO:…	contractile fiber,myofibril,cellular_component,single-organism cellular process,biological_process,sarcomere,contractile fiber part,cytoplasm,single-organism process,cellular process,organelle,protein binding,ion binding,intracellular,membrane-bounded organelle,intracellular part,metal ion binding,cytoplasmic part,cation binding,I band,actin binding,actin cytoskeleton organization,cellular compon…	--	--
ENSGALT00000002304	ENSGALG00000001515	-	chr21:2156092-2174774	29.8153	22.9251	0.379128	0.0004	0.00129296	ATPase family AAA domain-containing protein 3, domain of unknown function DUF3523||ATPase, AAA-type, core||P-loop containing nucleoside triphosphate hydrolase||AAA+ ATPase domain	GO:0005575,GO:0005737,GO:0043226,GO:0043167,GO:0005622,GO:0043227,GO:0044424,GO:0044444,GO:0005488,GO:0044464,GO:0005623,GO:0044422,GO:0043229,GO:0043168,GO:0044446,GO:0031090,GO:0043231,GO:0032550,GO:0001883,GO:0032549,GO:0032555,GO:0001882,GO:0017076,GO:0032553,GO:0035639,GO:0016020,GO:0032559,GO:0030554,GO:0036094,GO:0005524,GO:0003674,GO:0000166,GO:1901265,GO:0097159,GO:1901363,GO:0019866,GO:…	cellular_component,cytoplasm,organelle,ion binding,intracellular,membrane-bounded organelle,intracellular part,cytoplasmic part,binding,cell part,cell,organelle part,intracellular organelle,anion binding,intracellular organelle part,organelle membrane,intracellular membrane-bounded organelle,purine ribonucleoside binding,purine nucleoside binding,ribonucleoside binding,purine ribonucleotide bindi…	--	--
ENSGALT00000038569	ENSGALG00000006725	ACAN	chr10:12540335-12583712	0.661264	1.29108	-0.965281	0.02045	0.0429864	Immunoglobulin subtype||Type-2 ice-structuring protein||Epidermal growth factor-like domain||C-type lectin fold||C-type lectin||Link||Sushi/SCR/CCP domain||EGF-like calcium-binding domain||Immunoglobulin-like domain||Immunoglobulin V-set domain	GO:0009888,GO:0009653,GO:0032502,GO:0044767,GO:0048856,GO:0031012,GO:0048513,GO:0001501,GO:0005578,GO:0044707,GO:0048731,GO:0007275,GO:0048869,GO:0032501,GO:0030154,GO:0051216,GO:0009887,GO:0061448,GO:0044421,GO:0005576,GO:0002062,GO:0009058,GO:0005575,GO:0044249,GO:0044763,GO:0071704,GO:1901576,GO:0008150,GO:0044699,GO:0019538,GO:0044237,GO:0008152,GO:0009987,GO:0044238,GO:0048705,GO:0043170,GO:…	tissue development,anatomical structure morphogenesis,developmental process,single-organism developmental process,anatomical structure development,extracellular matrix,organ development,skeletal system development,proteinaceous extracellular matrix,single-multicellular organism process,system development,multicellular organismal development,cellular developmental process,multicellular organismal …	--	--
ENSGALT00000013811	ENSGALG00000008475	ARRDC1	chr17:1955242-1981882	15.7202	7.54412	1.05919	5e-05	0.000188723	Arrestin-like, N-terminal||Vacuolar protein sorting protein 26 related||Immunoglobulin E-set||Arrestin C-terminal-like domain	GO:0044421,GO:0005576,GO:0005575,GO:0043230,GO:0065010,GO:0070062,GO:0005737,GO:0043226,GO:0031988,GO:0031982,GO:0005622,GO:0043227,GO:0044424,GO:0044444,GO:0044464,GO:0005623,GO:0043229,GO:0071944,GO:0005886,GO:0031410,GO:0016020	extracellular region part,extracellular region,cellular_component,extracellular organelle,extracellular membrane-bounded organelle,extracellular vesicular exosome,cytoplasm,organelle,membrane-bounded vesicle,vesicle,intracellular,membrane-bounded organelle,intracellular part,cytoplasmic part,cell part,cell,intracellular organelle,cell periphery,plasma membrane,cytoplasmic vesicle,membrane	--	--
ENSGALT00000030326	ENSGALG00000016228	NYX	chr1:111334090-111336368	0.99611	0.264932	1.91068	0.00075	0.00228414	Cysteine-rich flanking region, C-terminal||Leucine-rich repeat||Leucine-rich repeat-containing N-terminal||Leucine-rich repeat, typical subtype	GO:0005622,GO:0044464,GO:0005623,GO:0005575,GO:0005515,GO:0008150,GO:0005488,GO:0044699,GO:0003674,GO:0032501,GO:0044707,GO:0003008,GO:0007601,GO:0050953,GO:0007600,GO:0050877	intracellular,cell part,cell,cellular_component,protein binding,biological_process,binding,single-organism process,molecular_function,multicellular organismal process,single-multicellular organism process,system process,visual perception,sensory perception of light stimulus,sensory perception,neurological system process	--	--
ENSGALT00000013813	ENSGALG00000008477	EXOC4	chr1:1361641-1822074	7.47398	9.75717	-0.384586	0.00135	0.00387647	Sec8 exocyst complex component specific domain	GO:0044424,GO:0005622,GO:0005737,GO:0044464,GO:0005623,GO:0044444,GO:0005575,GO:0009987,GO:0005515,GO:0008150,GO:0005488,GO:0019899,GO:0032991,GO:0043234,GO:0033036,GO:0051649,GO:0051641,GO:0019904,GO:0045184,GO:0008104,GO:0015031,GO:0071702,GO:0044763,GO:0032584,GO:0043209,GO:0044699,GO:0047485,GO:0030165,GO:0035748,GO:0051020,GO:0030426,GO:0017016,GO:0016192,GO:0030427,GO:0017160,GO:0031267,GO:…	intracellular part,intracellular,cytoplasm,cell part,cell,cytoplasmic part,cellular_component,cellular process,protein binding,biological_process,binding,enzyme binding,macromolecular complex,protein complex,macromolecule localization,establishment of localization in cell,cellular localization,protein domain specific binding,establishment of protein localization,protein localization,protein trans…	gga04530	Tight junction
ENSGALT00000001372	ENSGALG00000000934	ZBTB43	chr17:10246460-10251303	24.9984	13.5764	0.880734	5e-05	0.000188723	Zinc finger, C2H2||BTB/POZ-like||Zinc finger, C2H2-like||BTB/POZ||BTB/POZ fold	GO:0005575,GO:0043226,GO:0005515,GO:0043167,GO:0005622,GO:0043227,GO:0044424,GO:0046872,GO:0043169,GO:0005488,GO:0044464,GO:0005623,GO:0043229,GO:0043231,GO:0005634,GO:0003674,GO:0097159,GO:1901363,GO:0003676	cellular_component,organelle,protein binding,ion binding,intracellular,membrane-bounded organelle,intracellular part,metal ion binding,cation binding,binding,cell part,cell,intracellular organelle,intracellular membrane-bounded organelle,nucleus,molecular_function,organic cyclic compound binding,heterocyclic compound binding,nucleic acid binding	--	--
ENSGALT00000001374	ENSGALG00000000935	TUFT1	chr25:2103605-2117226	36.6431	19.9182	0.879455	5e-05	0.000188723	-	GO:0005575,GO:0005737,GO:0005515,GO:0005622,GO:0044424,GO:0005488,GO:0044464,GO:0005623,GO:0003674	cellular_component,cytoplasm,protein binding,intracellular,intracellular part,binding,cell part,cell,molecular_function	--	--
ENSGALT00000010139	ENSGALG00000008538	GINS1	chr3:15743295-15746220	2.28933	8.03497	-1.81137	5e-05	0.000188723	-	GO:0044424,GO:0005622,GO:0043227,GO:0043226,GO:0043231,GO:0043229,GO:0005737,GO:0044237,GO:0005634,GO:0044464,GO:0005623,GO:0008152,GO:0071704,GO:0044260,GO:0044238,GO:0043170,GO:0006807,GO:0005575,GO:0034641,GO:1901360,GO:0046483,GO:0009987,GO:0005515,GO:0006139,GO:0006725,GO:0090304,GO:0009058,GO:0044249,GO:1901576,GO:0034645,GO:0008150,GO:0005488,GO:0009059,GO:0006260,GO:0006259,GO:0003674	intracellular part,intracellular,membrane-bounded organelle,organelle,intracellular membrane-bounded organelle,intracellular organelle,cytoplasm,cellular metabolic process,nucleus,cell part,cell,metabolic process,organic substance metabolic process,cellular macromolecule metabolic process,primary metabolic process,macromolecule metabolic process,nitrogen compound metabolic process,cellular_compon…	--	--
ENSGALT00000010137	ENSGALG00000006272	ECE2	chr9:15356177-15362770	0.865649	2.10811	-1.2841	5e-05	0.000188723	Peptidase M13, N-terminal domain||Peptidase M13, C-terminal domain	GO:0044424,GO:0005622,GO:0043227,GO:0043226,GO:0043231,GO:0043229,GO:0005737,GO:0044446,GO:0044422,GO:0044464,GO:0005623,GO:0008152,GO:0044444,GO:0071704,GO:0044238,GO:0003824,GO:0043170,GO:0019538,GO:0005575,GO:0005515,GO:0008150,GO:0005488,GO:0031090,GO:0010467,GO:0031988,GO:0031982,GO:0016787,GO:0006508,GO:0065007,GO:0065008,GO:0004222,GO:0044433,GO:0008233,GO:0030659,GO:0070011,GO:0051604,GO:…	intracellular part,intracellular,membrane-bounded organelle,organelle,intracellular membrane-bounded organelle,intracellular organelle,cytoplasm,intracellular organelle part,organelle part,cell part,cell,metabolic process,cytoplasmic part,organic substance metabolic process,primary metabolic process,catalytic activity,macromolecule metabolic process,protein metabolic process,cellular_component,pr…	--	--
ENSGALT00000010135	ENSGALG00000006271	RACGAP1	LGE22C19W28_E50C23:335215-342925	34.4662	21.6456	0.67111	5e-05	0.000188723	Rho GTPase activation protein||Rho GTPase-activating protein domain||Protein kinase C-like, phorbol ester/diacylglycerol-binding domain	GO:0044424,GO:0005622,GO:0043227,GO:0043226,GO:0043231,GO:0043229,GO:0031974,GO:0043233,GO:0044446,GO:0070013,GO:0044428,GO:0031981,GO:0044422,GO:0005634,GO:0044464,GO:0005623,GO:0005654,GO:0005575,GO:0043167,GO:0043228,GO:0043232,GO:0006996,GO:0009987,GO:0005515,GO:0071840,GO:0016043,GO:0043168,GO:0048522,GO:0008150,GO:0046872,GO:0005488,GO:0007049,GO:0051726,GO:0019899,GO:0043169,GO:0048518,GO:…	intracellular part,intracellular,membrane-bounded organelle,organelle,intracellular membrane-bounded organelle,intracellular organelle,membrane-enclosed lumen,organelle lumen,intracellular organelle part,intracellular organelle lumen,nuclear part,nuclear lumen,organelle part,nucleus,cell part,cell,nucleoplasm,cellular_component,ion binding,non-membrane-bounded organelle,intracellular non-membrane…	--	--
ENSGALT00000010134	ENSGALG00000006270	SCNN1G	chr14:6965317-6994980	4.365	1.74387	1.32368	5e-05	0.000188723	Na+ channel, amiloride-sensitive||Epithelial sodium channel	GO:0043227,GO:0043226,GO:0044464,GO:0005623,GO:0005575,GO:0009987,GO:0005515,GO:0008150,GO:0005488,GO:0032991,GO:0043230,GO:0065010,GO:0070062,GO:0043234,GO:0031988,GO:0019904,GO:0031982,GO:0044421,GO:0044763,GO:0005576,GO:0044699,GO:0042592,GO:0065007,GO:0055065,GO:0065008,GO:0055080,GO:0050801,GO:0048878,GO:0051179,GO:0044765,GO:0003674,GO:0032501,GO:0006810,GO:0051234,GO:0044707,GO:0055078,GO:…	membrane-bounded organelle,organelle,cell part,cell,cellular_component,cellular process,protein binding,biological_process,binding,macromolecular complex,extracellular organelle,extracellular membrane-bounded organelle,extracellular vesicular exosome,protein complex,membrane-bounded vesicle,protein domain specific binding,vesicle,extracellular region part,single-organism cellular process,extracel…	--	--
ENSGALT00000009683	ENSGALG00000006017	DOCK11	chr4:3309255-3364270	7.06987	11.5039	-0.702373	5e-05	0.000188723	Pleckstrin homology domain||Armadillo-type fold||Dedicator of cytokinesis C/D, N-terminal||Dedicator of cytokinesis C-terminal	GO:0035556,GO:0019222,GO:0044763,GO:0050896,GO:0071704,GO:0031323,GO:0050794,GO:0008150,GO:0044699,GO:0080090,GO:0044237,GO:0008152,GO:0051716,GO:0009987,GO:0044238,GO:0007165,GO:0065007,GO:0023052,GO:0044700,GO:0051171,GO:0050789,GO:0007154,GO:0019219,GO:0005515,GO:0006807,GO:0006796,GO:0006793,GO:0019220,GO:0051174,GO:0065009,GO:0044093,GO:0034641,GO:0043085,GO:1901135,GO:0044281,GO:0006139,GO:…	intracellular signal transduction,regulation of metabolic process,single-organism cellular process,response to stimulus,organic substance metabolic process,regulation of cellular metabolic process,regulation of cellular process,biological_process,single-organism process,regulation of primary metabolic process,cellular metabolic process,metabolic process,cellular response to stimulus,cellular proc…	--	--
ENSGALT00000009680	ENSGALG00000006016	PASK	chr9:4409465-4428357	2.89696	7.23212	-1.31988	5e-05	0.000188723	Protein kinase-like domain||Serine/threonine/dual specificity protein kinase, catalytic domain||Serine-threonine/tyrosine-protein kinase catalytic domain||Tyrosine-protein kinase, catalytic domain||PAS fold||Protein kinase domain||PAS domain	GO:0044707,GO:0048519,GO:0051239,GO:0048523,GO:0032501,GO:0009058,GO:0005575,GO:0044249,GO:0019222,GO:0044763,GO:0050896,GO:0071704,GO:0060255,GO:0031323,GO:0023051,GO:1901576,GO:0010646,GO:0050794,GO:0008150,GO:0010605,GO:0005737,GO:0044699,GO:0019538,GO:0010468,GO:0009889,GO:0080090,GO:0044237,GO:0008152,GO:0051716,GO:0009987,GO:0044238,GO:0031326,GO:0007165,GO:0043170,GO:0044271,GO:0009892,GO:…	single-multicellular organism process,negative regulation of biological process,regulation of multicellular organismal process,negative regulation of cellular process,multicellular organismal process,biosynthetic process,cellular_component,cellular biosynthetic process,regulation of metabolic process,single-organism cellular process,response to stimulus,organic substance metabolic process,regulat…	--	--
ENSGALT00000004226	ENSGALG00000002682	BRD3	chr17:7156508-7189561	2.06758	3.32384	-0.684906	0.00015	0.000526317	Bromodomain	GO:0044237,GO:0008152,GO:0071704,GO:0044260,GO:0044238,GO:0043170,GO:0006807,GO:0034641,GO:1901360,GO:0046483,GO:0009987,GO:0005515,GO:0006139,GO:0006725,GO:0090304,GO:0031323,GO:0019222,GO:0060255,GO:0080090,GO:0009058,GO:0044249,GO:1901576,GO:0034645,GO:0008150,GO:0005488,GO:0009059,GO:0016070,GO:0010467,GO:0051171,GO:0019219,GO:0010468,GO:0044271,GO:2000112,GO:0018130,GO:0010556,GO:0051252,GO:…	cellular metabolic process,metabolic process,organic substance metabolic process,cellular macromolecule metabolic process,primary metabolic process,macromolecule metabolic process,nitrogen compound metabolic process,cellular nitrogen compound metabolic process,organic cyclic compound metabolic process,heterocycle metabolic process,cellular process,protein binding,nucleobase-containing compound me…	--	--
ENSGALT00000004223	ENSGALG00000002681	HSD17B7	chr8:3787877-3794587	31.2698	55.871	-0.837328	5e-05	0.000188723	Glucose/ribitol dehydrogenase||NAD-dependent epimerase/dehydratase, N-terminal domain||Polyketide synthase, ketoreductase domain||Short-chain dehydrogenase/reductase SDR	GO:0044424,GO:0005622,GO:0043227,GO:0043226,GO:0043231,GO:0043229,GO:0005737,GO:0044464,GO:0005623,GO:0008152,GO:0044444,GO:0071704,GO:0044238,GO:0003824,GO:0005575,GO:1901360,GO:0009058,GO:1901576,GO:0008150,GO:0044710,GO:0005488,GO:0044281,GO:0055114,GO:0016491,GO:0050662,GO:1901362,GO:0048037,GO:0016614,GO:0016616,GO:0005783,GO:0044283,GO:0008610,GO:0006629,GO:0044711,GO:0016126,GO:0016125,GO:…	intracellular part,intracellular,membrane-bounded organelle,organelle,intracellular membrane-bounded organelle,intracellular organelle,cytoplasm,cell part,cell,metabolic process,cytoplasmic part,organic substance metabolic process,primary metabolic process,catalytic activity,cellular_component,organic cyclic compound metabolic process,biosynthetic process,organic substance biosynthetic process,bi…	gga00100,gga01100,gga00140	Steroid biosynthesis,Metabolic pathways,Steroid hormone biosynthesis
ENSGALT00000016534	ENSGALG00000010169	-	chr3:29598170-29599577	0.158986	0.771389	-2.27856	0.00315	0.00823922	--	--	--	--	--
ENSGALT00000016537	ENSGALG00000010171	NFKBIE	chr3:29611731-29620288	12.3608	18.0688	-0.547724	5e-05	0.000188723	Ankyrin repeat||Ankyrin repeat-containing domain	GO:0005515,GO:0005488,GO:0003674	protein binding,binding,molecular_function	gga04920	Adipocytokine signaling pathway
ENSGALT00000008882	ENSGALG00000005537	ASB14	chr12:8627513-8635443	2.84665	1.56851	0.859872	5e-05	0.000188723	SOCS protein, C-terminal||Ankyrin repeat-containing domain||Ankyrin repeat	GO:0044237,GO:0008152,GO:0071704,GO:0044260,GO:0044238,GO:0043170,GO:0044267,GO:0043412,GO:0019538,GO:0006464,GO:0036211,GO:0009987,GO:0005515,GO:0008150,GO:0005488,GO:0035556,GO:0070647,GO:0032446,GO:0016567,GO:0051716,GO:0044763,GO:0050794,GO:0044699,GO:0050789,GO:0065007,GO:0050896,GO:0007165,GO:0007154,GO:0023052,GO:0044700,GO:0003674	cellular metabolic process,metabolic process,organic substance metabolic process,cellular macromolecule metabolic process,primary metabolic process,macromolecule metabolic process,cellular protein metabolic process,macromolecule modification,protein metabolic process,cellular protein modification process,protein modification process,cellular process,protein binding,biological_process,binding,intr…	--	--
ENSGALT00000008883	ENSGALG00000005538	MYO18B	chr15:7048111-7093354	0.901235	1.32292	-0.553753	0.00075	0.00228414	Myosin tail||Prefoldin||Myosin head, motor domain||P-loop containing nucleoside triphosphate hydrolase||IQ motif, EF-hand binding site	GO:0009888,GO:0009653,GO:0032502,GO:0044767,GO:0061061,GO:0048856,GO:0048513,GO:0072358,GO:0072359,GO:0042692,GO:0044707,GO:0048731,GO:0007275,GO:0060537,GO:0048869,GO:0051146,GO:0032501,GO:0030154,GO:0014706,GO:0055001,GO:0055002,GO:0043292,GO:0007507,GO:0030016,GO:0001944,GO:0001568,GO:0005575,GO:0044763,GO:0008150,GO:0030017,GO:0044449,GO:0005737,GO:0044699,GO:0008152,GO:0009987,GO:0048514,GO:…	tissue development,anatomical structure morphogenesis,developmental process,single-organism developmental process,muscle structure development,anatomical structure development,organ development,cardiovascular system development,circulatory system development,muscle cell differentiation,single-multicellular organism process,system development,multicellular organismal development,muscle tissue deve…	--	--
ENSGALT00000008888	ENSGALG00000005540	MICAL2	chr5:7466933-7519456	102.385	59.5989	0.780647	5e-05	0.000188723	Zinc finger, LIM-type||FAD binding domain||Calponin homology domain||Calmodulin-regulated spectrin-associated protein, CH domain||Monooxygenase, FAD-binding||Aromatic-ring hydroxylase-like	GO:0048522,GO:0009891,GO:0009893,GO:0031328,GO:0010557,GO:0048518,GO:0031325,GO:0010628,GO:0051173,GO:0010604,GO:0009058,GO:0005575,GO:0044249,GO:0019222,GO:0044763,GO:0071704,GO:0060255,GO:0031323,GO:0045935,GO:1901576,GO:0050794,GO:0045893,GO:0008150,GO:0044699,GO:0010468,GO:0009889,GO:0080090,GO:0044237,GO:0051254,GO:0008152,GO:0009987,GO:0044238,GO:0031326,GO:0043170,GO:0044271,GO:0010556,GO:…	positive regulation of cellular process,positive regulation of biosynthetic process,positive regulation of metabolic process,positive regulation of cellular biosynthetic process,positive regulation of macromolecule biosynthetic process,positive regulation of biological process,positive regulation of cellular metabolic process,positive regulation of gene expression,positive regulation of nitrogen …	--	--
ENSGALT00000036188	ENSGALG00000022611	-	AADN03024906.1:5372-15649	1.79222	3.08474	-0.783399	0.0037	0.00952519	Ras GTPase-activating protein||C2 domain||Rho GTPase activation protein	GO:0005622,GO:0044464,GO:0005623,GO:0044237,GO:0008152,GO:0071704,GO:0044238,GO:0005575,GO:0005515,GO:0009987,GO:0006793,GO:0006796,GO:0009056,GO:0006807,GO:0019222,GO:0031323,GO:1901575,GO:0080090,GO:0044248,GO:0065009,GO:0048583,GO:0009966,GO:0051174,GO:0008150,GO:0019220,GO:0034641,GO:0050790,GO:0009894,GO:0010646,GO:0035556,GO:0023051,GO:1901564,GO:0046483,GO:0044710,GO:0006139,GO:1901360,GO:…	intracellular,cell part,cell,cellular metabolic process,metabolic process,organic substance metabolic process,primary metabolic process,cellular_component,protein binding,cellular process,phosphorus metabolic process,phosphate-containing compound metabolic process,catabolic process,nitrogen compound metabolic process,regulation of metabolic process,regulation of cellular metabolic process,organic…	gga04010	MAPK signaling pathway
ENSGALT00000001766	ENSGALG00000001166	-	chr19:2527340-2617445	9.26177	11.9151	-0.363437	0.0064	0.0155101	--	--	--	--	--
ENSGALT00000026143	ENSGALG00000016217	-	chr1:110156335-110230976	33.0318	13.2365	1.31933	5e-05	0.000188723	Tetratricopeptide TPR1||Tetratricopeptide repeat||JmjC domain||Tetratricopeptide repeat-containing domain	GO:0044763,GO:0071704,GO:0008150,GO:0044699,GO:0019538,GO:0044237,GO:0008152,GO:0009987,GO:0044238,GO:0043170,GO:0044267,GO:0005515,GO:0006464,GO:0036211,GO:0043412,GO:0043167,GO:0044260,GO:0046872,GO:0043169,GO:0016043,GO:0044710,GO:0071840,GO:0005488,GO:0003824,GO:0016577,GO:0006996,GO:0070076,GO:0032452,GO:0006482,GO:0008214,GO:0071557,GO:0071558,GO:0032451,GO:0070988,GO:0016570,GO:0003674,GO:…	single-organism cellular process,organic substance metabolic process,biological_process,single-organism process,protein metabolic process,cellular metabolic process,metabolic process,cellular process,primary metabolic process,macromolecule metabolic process,cellular protein metabolic process,protein binding,cellular protein modification process,protein modification process,macromolecule modificat…	--	--
ENSGALT00000023933	ENSGALG00000014825	-	chr3:58561698-58587775	2.04424	1.43959	0.505902	0.01485	0.0324933	Protein SOGA||Type VII secretion system ESAT-6-like	GO:0044421,GO:0005576,GO:0005575,GO:0019222,GO:0031323,GO:0050794,GO:0008150,GO:0044237,GO:0008152,GO:0009987,GO:0065007,GO:0050789,GO:0005615,GO:0009056,GO:0009894,GO:0044248,GO:0006914,GO:0031329,GO:0010506	extracellular region part,extracellular region,cellular_component,regulation of metabolic process,regulation of cellular metabolic process,regulation of cellular process,biological_process,cellular metabolic process,metabolic process,cellular process,biological regulation,regulation of biological process,extracellular space,catabolic process,regulation of catabolic process,cellular catabolic proc…	--	--
ENSGALT00000021833	ENSGALG00000013384	LIG1	LGE64:715792-722552	4.52902	6.12737	-0.436069	0.00175	0.00488559	DNA ligase, ATP-dependent||DNA ligase, ATP-dependent, C-terminal||DNA ligase, ATP-dependent, central||DNA ligase, ATP-dependent, N-terminal||Nucleic acid-binding, OB-fold	GO:0044424,GO:0043226,GO:0005622,GO:0043227,GO:0043229,GO:0005737,GO:0043231,GO:0044464,GO:0005623,GO:0044422,GO:0044446,GO:0044237,GO:0044444,GO:0031974,GO:0008152,GO:0043233,GO:0070013,GO:0044428,GO:0005634,GO:0071704,GO:0031981,GO:0044260,GO:0044238,GO:0033554,GO:0005654,GO:0005575,GO:0043170,GO:0003824,GO:0006950,GO:0009987,GO:0006807,GO:0043167,GO:0008150,GO:0034641,GO:0000166,GO:1901265,GO:…	intracellular part,organelle,intracellular,membrane-bounded organelle,intracellular organelle,cytoplasm,intracellular membrane-bounded organelle,cell part,cell,organelle part,intracellular organelle part,cellular metabolic process,cytoplasmic part,membrane-enclosed lumen,metabolic process,organelle lumen,intracellular organelle lumen,nuclear part,nucleus,organic substance metabolic process,nuclea…	gga03420,gga03030,gga03410,gga03430	Nucleotide excision repair,DNA replication,Base excision repair,Mismatch repair
ENSGALT00000026149	ENSGALG00000016220	WISP1	chr2:141532749-141540007	73.7345	116.67	-0.662018	5e-05	0.000188723	Cystine knot, C-terminal||Insulin-like growth factor-binding protein, IGFBP||Thrombospondin, type 1 repeat||Glycoprotein hormone subunit beta, cystine knot||IGFBP-related, CNN||von Willebrand factor, type C	GO:0031012,GO:0005578,GO:0048519,GO:0048523,GO:0044421,GO:0005576,GO:0005575,GO:0044763,GO:0050896,GO:0050794,GO:0008150,GO:0005737,GO:0044699,GO:0051716,GO:0009987,GO:0007165,GO:0065007,GO:0023052,GO:0044700,GO:0050789,GO:0007154,GO:0005515,GO:0008219,GO:0016265,GO:0005539,GO:0005102,GO:0097367,GO:0008201,GO:0043167,GO:0019838,GO:0016049,GO:0010941,GO:0040007,GO:0005622,GO:0044424,GO:1901681,GO:…	extracellular matrix,proteinaceous extracellular matrix,negative regulation of biological process,negative regulation of cellular process,extracellular region part,extracellular region,cellular_component,single-organism cellular process,response to stimulus,regulation of cellular process,biological_process,cytoplasm,single-organism process,cellular response to stimulus,cellular process,signal tra…	--	--
ENSGALT00000044899	ENSGALG00000025787	CDK5RAP3	chr27:3865614-3868783	20.7256	14.4726	0.518086	5e-05	0.000188723	Protein of unknown function DUF773	GO:0048519,GO:0048523,GO:0048522,GO:0009891,GO:0006950,GO:0009893,GO:0009966,GO:0031328,GO:0010557,GO:0048518,GO:0031325,GO:0010628,GO:0048583,GO:0009967,GO:0051173,GO:0035556,GO:0010604,GO:0009058,GO:0005575,GO:0044249,GO:0019222,GO:0044763,GO:0050896,GO:0071704,GO:0060255,GO:0031323,GO:0023051,GO:0045935,GO:0008283,GO:1901576,GO:0010646,GO:0050794,GO:0045893,GO:0008150,GO:0010605,GO:0023056,GO:…	negative regulation of biological process,negative regulation of cellular process,positive regulation of cellular process,positive regulation of biosynthetic process,response to stress,positive regulation of metabolic process,regulation of signal transduction,positive regulation of cellular biosynthetic process,positive regulation of macromolecule biosynthetic process,positive regulation of biolo…	--	--
ENSGALT00000014094	ENSGALG00000008653	MGA	chr5:24268924-24313980	29.3507	14.1737	1.05018	5e-05	0.000188723	Transcription factor, T-box||Myc-type, basic helix-loop-helix (bHLH) domain||p53-like transcription factor, DNA-binding	GO:0009058,GO:0005575,GO:0044249,GO:0019222,GO:0071704,GO:0060255,GO:0031323,GO:1901576,GO:0050794,GO:0008150,GO:0005737,GO:0010468,GO:0009889,GO:0080090,GO:0044237,GO:0008152,GO:0009987,GO:0044238,GO:0031326,GO:0043170,GO:0044271,GO:0010556,GO:0065007,GO:0051171,GO:0050789,GO:0009059,GO:0043226,GO:0019438,GO:0034654,GO:0018130,GO:1901362,GO:0019219,GO:0005515,GO:2000112,GO:0034645,GO:2001141,GO:…	biosynthetic process,cellular_component,cellular biosynthetic process,regulation of metabolic process,organic substance metabolic process,regulation of macromolecule metabolic process,regulation of cellular metabolic process,organic substance biosynthetic process,regulation of cellular process,biological_process,cytoplasm,regulation of gene expression,regulation of biosynthetic process,regulation…	--	--
ENSGALT00000014097	ENSGALG00000008654	STAM	chr2:19520143-19541550	42.1443	32.5988	0.370519	0.0001	0.000360792	Ubiquitin interacting motif||SH3 domain||ENTH/VHS||VHS subgroup||VHS||Variant SH3 domain	GO:0009987,GO:0005515,GO:0008150,GO:0005488,GO:0046907,GO:0033036,GO:0051649,GO:0051641,GO:0034613,GO:0070727,GO:0045184,GO:0008104,GO:0015031,GO:0071702,GO:0006886,GO:0044763,GO:0044699,GO:0051179,GO:0003674,GO:0006810,GO:0051234	cellular process,protein binding,biological_process,binding,intracellular transport,macromolecule localization,establishment of localization in cell,cellular localization,cellular protein localization,cellular macromolecule localization,establishment of protein localization,protein localization,protein transport,organic substance transport,intracellular protein transport,single-organism cellular …	gga04144,gga04630	Endocytosis,Jak-STAT signaling pathway
ENSGALT00000014091	ENSGALG00000008651	C3H20ORF3	chr3:15172838-15185206	24.8426	46.1545	-0.893653	5e-05	0.000188723	SMP-30/Gluconolactonase/LRE-like region||Strictosidine synthase, conserved region	GO:0044421,GO:0005576,GO:0009058,GO:0005575,GO:0043230,GO:0065010,GO:0070062,GO:0008150,GO:0008152,GO:0043226,GO:0031988,GO:0031982,GO:0043227,GO:0009986,GO:0044464,GO:0005623,GO:0003824,GO:0016788,GO:0004064,GO:0016020,GO:0016843,GO:0016844,GO:0003674,GO:0016787,GO:0016840,GO:0031224,GO:0016021,GO:0044425,GO:0016829,GO:0052689	extracellular region part,extracellular region,biosynthetic process,cellular_component,extracellular organelle,extracellular membrane-bounded organelle,extracellular vesicular exosome,biological_process,metabolic process,organelle,membrane-bounded vesicle,vesicle,membrane-bounded organelle,cell surface,cell part,cell,catalytic activity,hydrolase activity, acting on ester bonds,arylesterase activi…	--	--
ENSGALT00000027090	ENSGALG00000016779	RNF149	chr1:132819683-132837930	31.4435	18.5972	0.757675	5e-05	0.000188723	Zinc finger, RING-type||Protease-associated domain, PA||Zinc finger, C3HC4 RING-type	GO:0043227,GO:0043226,GO:0008152,GO:0071704,GO:0043170,GO:0005575,GO:0043167,GO:0048523,GO:0009987,GO:0005515,GO:0048519,GO:0019222,GO:0060255,GO:0008150,GO:0046872,GO:0005488,GO:0043169,GO:0010467,GO:0048583,GO:0043409,GO:0043230,GO:0065010,GO:0009966,GO:0070062,GO:0070887,GO:0009968,GO:0048585,GO:0008270,GO:0010646,GO:0010648,GO:0035556,GO:0023051,GO:0010468,GO:0031988,GO:0010741,GO:0023057,GO:…	membrane-bounded organelle,organelle,metabolic process,organic substance metabolic process,macromolecule metabolic process,cellular_component,ion binding,negative regulation of cellular process,cellular process,protein binding,negative regulation of biological process,regulation of metabolic process,regulation of macromolecule metabolic process,biological_process,metal ion binding,binding,cation …	--	--
ENSGALT00000014093	ENSGALG00000008652	CXorf56	chr4:16513785-16517509	39.1545	29.6266	0.402283	0.00025	0.000841166	-	--	--	--	--
ENSGALT00000038916	ENSGALG00000006025	XIRP1	chr2:4944067-4977259	7.81831	21.6909	-1.47216	5e-05	0.000188723	Polyribonucleotide nucleotidyltransferase, RNA-binding domain||Actin-binding, Xin repeat	GO:0005575,GO:0044763,GO:0071704,GO:0008150,GO:0044699,GO:0044237,GO:0008152,GO:0009987,GO:0044238,GO:0043170,GO:0005515,GO:0006807,GO:0044260,GO:0010467,GO:0034641,GO:0003779,GO:0030036,GO:0006139,GO:0016043,GO:0071840,GO:0030029,GO:0046483,GO:1901360,GO:0016070,GO:0006725,GO:0005488,GO:0007010,GO:0008092,GO:0090304,GO:0003824,GO:0030054,GO:0006996,GO:0016788,GO:0003674,GO:0004540,GO:0097159,GO:…	cellular_component,single-organism cellular process,organic substance metabolic process,biological_process,single-organism process,cellular metabolic process,metabolic process,cellular process,primary metabolic process,macromolecule metabolic process,protein binding,nitrogen compound metabolic process,cellular macromolecule metabolic process,gene expression,cellular nitrogen compound metabolic pr…	--	--
ENSGALT00000016800	ENSGALG00000010319	SYT1	chr1:39159692-39381692	4.51028	2.86492	0.654721	0.00035	0.0011447	Synaptotagmin||C2 domain	GO:0044707,GO:0051239,GO:0032501,GO:0048522,GO:0048518,GO:0005575,GO:0044763,GO:0023051,GO:0010646,GO:0050794,GO:0008150,GO:0023056,GO:0005737,GO:0010647,GO:0044699,GO:0009987,GO:0065007,GO:0023052,GO:0044700,GO:0050789,GO:0043226,GO:0007154,GO:0031988,GO:0005515,GO:0031982,GO:0005102,GO:0065008,GO:0043167,GO:0005622,GO:0043227,GO:0044424,GO:0046872,GO:0044444,GO:0043169,GO:0005509,GO:0005488,GO:…	single-multicellular organism process,regulation of multicellular organismal process,multicellular organismal process,positive regulation of cellular process,positive regulation of biological process,cellular_component,single-organism cellular process,regulation of signaling,regulation of cell communication,regulation of cellular process,biological_process,positive regulation of signaling,cytopla…	--	--
ENSGALT00000016803	ENSGALG00000010322	JDP2	chr5:37546188-37550495	171.599	43.6363	1.97544	5e-05	0.000188723	AP-1 transcription factor||Basic-leucine zipper domain||Transcription factor, Skn-1-like, DNA-binding domain	GO:0032502,GO:0048519,GO:0048869,GO:0048523,GO:0030154,GO:0048522,GO:0009893,GO:0050793,GO:0048518,GO:0031325,GO:0010604,GO:0045595,GO:0009058,GO:0005575,GO:0044249,GO:0019222,GO:0044763,GO:0071704,GO:0060255,GO:0031323,GO:1901576,GO:0050794,GO:0008150,GO:0010605,GO:0044699,GO:0019538,GO:0010468,GO:0009889,GO:0080090,GO:0044237,GO:0008152,GO:0009987,GO:0010629,GO:0044238,GO:0031326,GO:0043170,GO:…	developmental process,negative regulation of biological process,cellular developmental process,negative regulation of cellular process,cell differentiation,positive regulation of cellular process,positive regulation of metabolic process,regulation of developmental process,positive regulation of biological process,positive regulation of cellular metabolic process,positive regulation of macromolecu…	--	--
ENSGALT00000016805	ENSGALG00000010324	MRPL1	chr4:34378894-34394739	19.2582	25.7408	-0.418587	0.0013	0.00374641	Ribosomal protein L1/ribosomal biogenesis protein||Ribosomal protein L1-like	GO:0044424,GO:0005622,GO:0043227,GO:0043226,GO:0043231,GO:0043229,GO:0031974,GO:0043233,GO:0044446,GO:0070013,GO:0044428,GO:0031981,GO:0044422,GO:0005634,GO:0044464,GO:0005623,GO:0005654,GO:0005575,GO:0005515,GO:0097159,GO:1901363,GO:0005488,GO:0003676,GO:0003723,GO:0003674	intracellular part,intracellular,membrane-bounded organelle,organelle,intracellular membrane-bounded organelle,intracellular organelle,membrane-enclosed lumen,organelle lumen,intracellular organelle part,intracellular organelle lumen,nuclear part,nuclear lumen,organelle part,nucleus,cell part,cell,nucleoplasm,cellular_component,protein binding,organic cyclic compound binding,heterocyclic compound…	gga03010	Ribosome
ENSGALT00000016804	ENSGALG00000010323	BATF	chr5:37562116-37567648	4.04229	1.29098	1.64671	5e-05	0.000188723	AP-1 transcription factor||Transcription factor, Skn-1-like, DNA-binding domain||Basic-leucine zipper domain	GO:0044424,GO:0005622,GO:0043227,GO:0043226,GO:0043231,GO:0043229,GO:0005737,GO:0044237,GO:0005634,GO:0044464,GO:0005623,GO:0008152,GO:0071704,GO:0044260,GO:0044238,GO:0033554,GO:0043170,GO:0006807,GO:0005575,GO:0034641,GO:1901360,GO:0046483,GO:0009987,GO:0005515,GO:0006139,GO:0006725,GO:0006950,GO:0097159,GO:0090304,GO:1901363,GO:0031323,GO:0019222,GO:0060255,GO:0080090,GO:0006974,GO:0009058,GO:…	intracellular part,intracellular,membrane-bounded organelle,organelle,intracellular membrane-bounded organelle,intracellular organelle,cytoplasm,cellular metabolic process,nucleus,cell part,cell,metabolic process,organic substance metabolic process,cellular macromolecule metabolic process,primary metabolic process,cellular response to stress,macromolecule metabolic process,nitrogen compound metab…	--	--
ENSGALT00000032394	ENSGALG00000020312	-	chr4:3101990-3103463	0.74025	0	inf	0.0113	0.0256056	--	--	--	--	--
ENSGALT00000008081	ENSGALG00000005042	IQSEC1	chr12:5245422-5557230	19.7749	14.2151	0.476246	5e-05	0.000188723	Sec7 domain||IQ motif, EF-hand binding site	GO:0044237,GO:0008152,GO:0071704,GO:0044238,GO:0006807,GO:0034641,GO:0006793,GO:0006796,GO:1901360,GO:0046483,GO:0009987,GO:0005515,GO:0006139,GO:0006725,GO:0031323,GO:0019222,GO:0009056,GO:0080090,GO:0044248,GO:1901575,GO:0008150,GO:0044710,GO:0005488,GO:0065009,GO:0044281,GO:0051174,GO:0019220,GO:0048583,GO:1901564,GO:0009894,GO:0009966,GO:0050790,GO:0051171,GO:0019219,GO:0044093,GO:0010646,GO:…	cellular metabolic process,metabolic process,organic substance metabolic process,primary metabolic process,nitrogen compound metabolic process,cellular nitrogen compound metabolic process,phosphorus metabolic process,phosphate-containing compound metabolic process,organic cyclic compound metabolic process,heterocycle metabolic process,cellular process,protein binding,nucleobase-containing compoun…	gga04144	Endocytosis
ENSGALT00000003942	ENSGALG00000002499	-	chr23:4300141-4333315	14.5371	11.0006	0.40216	0.00025	0.000841166	Protein of unknown function DUF3504||TRASH domain||Zinc finger, MYM-type	GO:0043167,GO:0005488,GO:0046872,GO:0043169,GO:0008270,GO:0046914,GO:0003674	ion binding,binding,metal ion binding,cation binding,zinc ion binding,transition metal ion binding,molecular_function	--	--
ENSGALT00000008552	ENSGALG00000005330	SNCAIP	chrZ:80929218-80978534	6.66428	12.5586	-0.914157	5e-05	0.000188723	Ankyrin repeat-containing domain||Ankyrin repeat	GO:0044707,GO:0051239,GO:0032501,GO:0005575,GO:0044763,GO:0071704,GO:0023051,GO:0010646,GO:0050794,GO:0008150,GO:0005737,GO:0044699,GO:0044237,GO:0008152,GO:0009987,GO:0065007,GO:0023052,GO:0044700,GO:0050789,GO:0007154,GO:0005515,GO:0008219,GO:0016265,GO:0006807,GO:0065008,GO:0005622,GO:0044424,GO:0016043,GO:0019899,GO:0071840,GO:1901360,GO:1901564,GO:0006725,GO:0032879,GO:0005488,GO:0044464,GO:…	single-multicellular organism process,regulation of multicellular organismal process,multicellular organismal process,cellular_component,single-organism cellular process,organic substance metabolic process,regulation of signaling,regulation of cell communication,regulation of cellular process,biological_process,cytoplasm,single-organism process,cellular metabolic process,metabolic process,cellula…	--	--
ENSGALT00000008553	ENSGALG00000005331	GJC2	chr2:2303737-2310415	6.33038	16.9539	-1.42125	5e-05	0.000188723	Gap junction protein, cysteine-rich domain||Connexin||Connexin, N-terminal	GO:0042221,GO:0005575,GO:0044763,GO:0050896,GO:0008150,GO:0044699,GO:0009987,GO:0023052,GO:0044700,GO:0007154,GO:0044464,GO:0005623,GO:0009636,GO:0051179,GO:0043209,GO:0005243,GO:0030054,GO:0022829,GO:0005922,GO:0007267,GO:0044765,GO:0006810,GO:0071944,GO:0005886,GO:0005921,GO:0051234,GO:0016020,GO:0043234,GO:0032991,GO:0003674,GO:0005911,GO:0044459,GO:0055085,GO:0031224,GO:0016021,GO:0044425,GO:…	response to chemical stimulus,cellular_component,single-organism cellular process,response to stimulus,biological_process,single-organism process,cellular process,signaling,single organism signaling,cell communication,cell part,cell,response to toxic substance,localization,myelin sheath,gap junction channel activity,cell junction,wide pore channel activity,connexon complex,cell-cell signaling,sin…	--	--
ENSGALT00000003234	ENSGALG00000002078	MYO9A	chr10:899893-1036065	9.33236	6.2713	0.573478	5e-05	0.000188723	Rho GTPase-activating protein domain||Protein kinase C-like, phorbol ester/diacylglycerol-binding domain||Myosin head, motor domain||P-loop containing nucleoside triphosphate hydrolase||IQ motif, EF-hand binding site||Rho GTPase activation protein	GO:0044424,GO:0005622,GO:0043226,GO:0043229,GO:0044446,GO:0044422,GO:0044237,GO:0044464,GO:0005623,GO:0008152,GO:0071704,GO:0044238,GO:0003824,GO:0006807,GO:0005575,GO:0034641,GO:0043167,GO:0043228,GO:0043232,GO:0006793,GO:0006796,GO:1901360,GO:0046483,GO:0009987,GO:0005515,GO:0006139,GO:0006725,GO:0036094,GO:0000166,GO:1901265,GO:0097159,GO:1901363,GO:0031323,GO:0019222,GO:0009056,GO:0080090,GO:…	intracellular part,intracellular,organelle,intracellular organelle,intracellular organelle part,organelle part,cellular metabolic process,cell part,cell,metabolic process,organic substance metabolic process,primary metabolic process,catalytic activity,nitrogen compound metabolic process,cellular_component,cellular nitrogen compound metabolic process,ion binding,non-membrane-bounded organelle,intr…	--	--
ENSGALT00000003947	ENSGALG00000002504	TROVE2	chr8:3486262-3495609	28.1477	19.6308	0.519896	5e-05	0.000188723	von Willebrand factor, type A||TROVE	GO:0044424,GO:0005622,GO:0043227,GO:0043226,GO:0043231,GO:0043229,GO:0005737,GO:0031974,GO:0043233,GO:0044446,GO:0070013,GO:0044428,GO:0031981,GO:0044422,GO:0005634,GO:0044464,GO:0005623,GO:0005654,GO:0005575,GO:0009987,GO:0071840,GO:0097159,GO:1901363,GO:0016043,GO:0008150,GO:0005488,GO:0032991,GO:0003676,GO:0003723,GO:0009411,GO:0009628,GO:0017069,GO:0051716,GO:0044763,GO:0030529,GO:0048869,GO:…	intracellular part,intracellular,membrane-bounded organelle,organelle,intracellular membrane-bounded organelle,intracellular organelle,cytoplasm,membrane-enclosed lumen,organelle lumen,intracellular organelle part,intracellular organelle lumen,nuclear part,nuclear lumen,organelle part,nucleus,cell part,cell,nucleoplasm,cellular_component,cellular process,cellular component organization or biogene…	--	--
ENSGALT00000008225	ENSGALG00000005121	TAF4	chr20:8020375-8056307	7.93895	4.62788	0.778597	5e-05	0.000188723	Transcription initiation factor TFIID component TAF4||Histone-fold||TAFH/NHR1	GO:0032502,GO:0044767,GO:0048856,GO:0048513,GO:0044707,GO:0048731,GO:0007275,GO:0032501,GO:0048522,GO:0009891,GO:0009893,GO:0031328,GO:0010557,GO:0048518,GO:0031325,GO:0010628,GO:0051173,GO:0010604,GO:0009058,GO:0005575,GO:0044249,GO:0019222,GO:0071704,GO:0060255,GO:0031323,GO:0045935,GO:1901576,GO:0050794,GO:0045893,GO:0008150,GO:0005737,GO:0044699,GO:0010468,GO:0009889,GO:0080090,GO:0044237,GO:…	developmental process,single-organism developmental process,anatomical structure development,organ development,single-multicellular organism process,system development,multicellular organismal development,multicellular organismal process,positive regulation of cellular process,positive regulation of biosynthetic process,positive regulation of metabolic process,positive regulation of cellular bios…	gga03022,gga05168	Basal transcription factors,Herpes simplex infection
ENSGALT00000026321	ENSGALG00000016314	ELOVL5	chr3:87654795-87692542	106.62	151.987	-0.511476	5e-05	0.000188723	ELO family	GO:0044424,GO:0005622,GO:0043227,GO:0043226,GO:0043231,GO:0043229,GO:0005737,GO:0044237,GO:0044464,GO:0005623,GO:0008152,GO:0044444,GO:0071704,GO:0044238,GO:0003824,GO:0005575,GO:0009987,GO:0005515,GO:0009058,GO:0044249,GO:1901576,GO:0008150,GO:0044710,GO:0005488,GO:0044281,GO:0016740,GO:0043436,GO:0006082,GO:0019752,GO:0016746,GO:0016747,GO:0005783,GO:0016053,GO:0046394,GO:0044283,GO:0032787,GO:…	intracellular part,intracellular,membrane-bounded organelle,organelle,intracellular membrane-bounded organelle,intracellular organelle,cytoplasm,cellular metabolic process,cell part,cell,metabolic process,cytoplasmic part,organic substance metabolic process,primary metabolic process,catalytic activity,cellular_component,cellular process,protein binding,biosynthetic process,cellular biosynthetic p…	gga01212,gga00062,gga01040	Fatty acid metabolism,Fatty acid elongation,Biosynthesis of unsaturated fatty acids
ENSGALT00000013137	ENSGALG00000008094	HSPD1	chr7:9720879-9729711	545.001	451.742	0.27076	0.00535	0.0132442	Chaperonin Cpn60/TCP-1||Chaperone tailless complex polypeptide 1 (TCP-1)||Chaperonin Cpn60||GroEL-like apical domain	GO:0032502,GO:0048856,GO:0044707,GO:0048519,GO:0048731,GO:0007275,GO:0051239,GO:0048523,GO:0032501,GO:0044421,GO:0048522,GO:0005576,GO:0006950,GO:0010033,GO:0042221,GO:0048518,GO:0048583,GO:0005575,GO:0019222,GO:0043230,GO:0065010,GO:0044763,GO:0050896,GO:0070062,GO:0071704,GO:0008283,GO:0050794,GO:0008150,GO:0005737,GO:0044699,GO:0019538,GO:0044237,GO:0008152,GO:0048584,GO:0051716,GO:0009987,GO:…	developmental process,anatomical structure development,single-multicellular organism process,negative regulation of biological process,system development,multicellular organismal development,regulation of multicellular organismal process,negative regulation of cellular process,multicellular organismal process,extracellular region part,positive regulation of cellular process,extracellular region,r…	gga03018	RNA degradation
ENSGALT00000020524	ENSGALG00000012569	FBXO7	chr1:53191323-53229791	16.3943	23.446	-0.516145	5e-05	0.000188723	Fbxo7/PI31 domain||Ubiquitin-related domain||F-box domain	GO:0032502,GO:0044767,GO:0048856,GO:0048513,GO:0044707,GO:0048519,GO:0048731,GO:0007275,GO:0051239,GO:0048869,GO:0048523,GO:0032501,GO:0030154,GO:0050793,GO:2000026,GO:0045595,GO:0005575,GO:0019222,GO:0044763,GO:0071704,GO:0060255,GO:0031323,GO:0050794,GO:0008150,GO:0010605,GO:0005737,GO:0044699,GO:0019538,GO:0010468,GO:0080090,GO:0044237,GO:0008152,GO:0009987,GO:0044238,GO:0043170,GO:0009892,GO:…	developmental process,single-organism developmental process,anatomical structure development,organ development,single-multicellular organism process,negative regulation of biological process,system development,multicellular organismal development,regulation of multicellular organismal process,cellular developmental process,negative regulation of cellular process,multicellular organismal process,c…	--	--
ENSGALT00000026329	ENSGALG00000016320	FBXO9	chr3:87729800-87747291	28.5106	48.1189	-0.755103	5e-05	0.000188723	F-box domain||MIT	GO:0044424,GO:0005622,GO:0005737,GO:0044237,GO:0044464,GO:0005623,GO:0008152,GO:0071704,GO:0044260,GO:0044238,GO:0043170,GO:0044267,GO:0019538,GO:0005575,GO:0009987,GO:0005515,GO:0006950,GO:0009056,GO:0044248,GO:1901575,GO:0008150,GO:0005488,GO:0009057,GO:0048583,GO:0032991,GO:0030163,GO:0009966,GO:0043234,GO:0010646,GO:0043632,GO:0019941,GO:0035556,GO:0023051,GO:0006511,GO:0051603,GO:0044257,GO:…	intracellular part,intracellular,cytoplasm,cellular metabolic process,cell part,cell,metabolic process,organic substance metabolic process,cellular macromolecule metabolic process,primary metabolic process,macromolecule metabolic process,cellular protein metabolic process,protein metabolic process,cellular_component,cellular process,protein binding,response to stress,catabolic process,cellular ca…	--	--
ENSGALT00000042831	ENSGALG00000028236	PRRX2	chr17:5655698-5671868	21.6903	28.6959	-0.403796	0.00025	0.000841166	Homeobox domain||Homeodomain-like||OAR domain	GO:0009888,GO:0009653,GO:0032502,GO:0044767,GO:0048856,GO:0048513,GO:0072358,GO:0072359,GO:0001501,GO:0044707,GO:0048731,GO:0007275,GO:0032501,GO:0051216,GO:0009887,GO:0061448,GO:0048522,GO:0009966,GO:0048598,GO:0009790,GO:0048518,GO:0001944,GO:0048583,GO:0009967,GO:0001568,GO:0009058,GO:0005575,GO:0044249,GO:0019222,GO:0044763,GO:0050896,GO:0071704,GO:0060255,GO:0031323,GO:0023051,GO:0008283,GO:…	tissue development,anatomical structure morphogenesis,developmental process,single-organism developmental process,anatomical structure development,organ development,cardiovascular system development,circulatory system development,skeletal system development,single-multicellular organism process,system development,multicellular organismal development,multicellular organismal process,cartilage deve…	--	--
ENSGALT00000014894	ENSGALG00000009149	FKBP7	chr7:14887746-14907636	122.14	228.108	-0.901184	5e-05	0.000188723	Peptidyl-prolyl cis-trans isomerase, FKBP-type, domain||EF-hand domain	GO:0044424,GO:0005622,GO:0043227,GO:0043226,GO:0043231,GO:0043229,GO:0005737,GO:0044446,GO:0044422,GO:0044237,GO:0044464,GO:0005623,GO:0008152,GO:0044444,GO:0071704,GO:0044260,GO:0044238,GO:0003824,GO:0043170,GO:0044267,GO:0043412,GO:0019538,GO:0006464,GO:0036211,GO:0005575,GO:0043167,GO:0009987,GO:0005515,GO:0097159,GO:1901363,GO:0008150,GO:0046872,GO:0005488,GO:0031090,GO:0043169,GO:0018193,GO:…	intracellular part,intracellular,membrane-bounded organelle,organelle,intracellular membrane-bounded organelle,intracellular organelle,cytoplasm,intracellular organelle part,organelle part,cellular metabolic process,cell part,cell,metabolic process,cytoplasmic part,organic substance metabolic process,cellular macromolecule metabolic process,primary metabolic process,catalytic activity,macromolecu…	--	--
ENSGALT00000014892	ENSGALG00000009147	NCSTN	chr25:1174613-1186654	16.6587	13.0454	0.352737	0.00175	0.00488559	Peptidase M28||Nicastrin	GO:0044424,GO:0043226,GO:0005622,GO:0043227,GO:0043229,GO:0005737,GO:0043231,GO:0044464,GO:0005623,GO:0044422,GO:0044446,GO:0044237,GO:0044444,GO:0008152,GO:0071704,GO:0044238,GO:0019538,GO:0005575,GO:0043170,GO:0003824,GO:0005515,GO:0043230,GO:0065010,GO:0070062,GO:0009987,GO:0031090,GO:0006807,GO:0031982,GO:0031988,GO:0044421,GO:0008150,GO:0034641,GO:1901564,GO:0005488,GO:0044763,GO:0005576,GO:…	intracellular part,organelle,intracellular,membrane-bounded organelle,intracellular organelle,cytoplasm,intracellular membrane-bounded organelle,cell part,cell,organelle part,intracellular organelle part,cellular metabolic process,cytoplasmic part,metabolic process,organic substance metabolic process,primary metabolic process,protein metabolic process,cellular_component,macromolecule metabolic pr…	gga04330	Notch signaling pathway
ENSGALT00000019412	ENSGALG00000011894	CYP2D6	chr1:49264034-49274937	0.68271	1.9662	-1.52606	5e-05	0.000188723	Cytochrome P450, E-class, group I, CYP2D-like||Cytochrome P450, E-class, group IV||Cytochrome P450||Cytochrome P450, E-class, group I	GO:0044424,GO:0005622,GO:0043227,GO:0043226,GO:0043231,GO:0043229,GO:0005737,GO:0044237,GO:0044464,GO:0005623,GO:0008152,GO:0071704,GO:0044238,GO:0003824,GO:0005575,GO:0043167,GO:0009987,GO:0097159,GO:1901363,GO:0009056,GO:0044248,GO:0008150,GO:0046872,GO:0044710,GO:0005488,GO:0044281,GO:0043169,GO:0043436,GO:0070887,GO:0006082,GO:0055114,GO:0016491,GO:0019752,GO:0046914,GO:0042221,GO:0051716,GO:…	intracellular part,intracellular,membrane-bounded organelle,organelle,intracellular membrane-bounded organelle,intracellular organelle,cytoplasm,cellular metabolic process,cell part,cell,metabolic process,organic substance metabolic process,primary metabolic process,catalytic activity,cellular_component,ion binding,cellular process,organic cyclic compound binding,heterocyclic compound binding,cat…	gga00140	Steroid hormone biosynthesis
ENSGALT00000019416	ENSGALG00000011896	SIDT2	chr24:5220743-5228445	5.81411	4.47643	0.377208	0.00605	0.0147639	-	GO:0044424,GO:0005622,GO:0043227,GO:0043226,GO:0043231,GO:0043229,GO:0005737,GO:0044446,GO:0044422,GO:0044464,GO:0005623,GO:0044444,GO:0005575,GO:0009987,GO:0071840,GO:0016043,GO:0008150,GO:0031090,GO:0048583,GO:0070887,GO:0010646,GO:0033036,GO:0051649,GO:0051641,GO:0023051,GO:0071310,GO:0009888,GO:0071702,GO:0010033,GO:0042221,GO:0005773,GO:0032879,GO:0051716,GO:0044763,GO:0060341,GO:0048869,GO:…	intracellular part,intracellular,membrane-bounded organelle,organelle,intracellular membrane-bounded organelle,intracellular organelle,cytoplasm,intracellular organelle part,organelle part,cell part,cell,cytoplasmic part,cellular_component,cellular process,cellular component organization or biogenesis,cellular component organization,biological_process,organelle membrane,regulation of response to …	--	--
ENSGALT00000016945	ENSGALG00000010406	TMEM63C	chr5:38405302-38414575	1.80325	3.01321	-0.740703	0.0001	0.000360792	Domain of unknown function DUF221	GO:0005575,GO:0008150,GO:0044699,GO:0051179,GO:0044765,GO:0003674,GO:0006810,GO:0051234,GO:0005227,GO:0016020,GO:0006812,GO:0008324,GO:0006811,GO:0005261,GO:0022891,GO:0015075,GO:0022857,GO:0022892,GO:0005216,GO:0022838,GO:0015267,GO:0022803,GO:0005215	cellular_component,biological_process,single-organism process,localization,single-organism transport,molecular_function,transport,establishment of localization,calcium activated cation channel activity,membrane,cation transport,cation transmembrane transporter activity,ion transport,cation channel activity,substrate-specific transmembrane transporter activity,ion transmembrane transporter activit…	--	--
ENSGALT00000019419	ENSGALG00000011898	FAM109B	chr1:49282566-49284391	23.8184	34.6667	-0.541475	5e-05	0.000188723	Pleckstrin homology domain	GO:0044424,GO:0005622,GO:0043227,GO:0043226,GO:0043231,GO:0043229,GO:0005737,GO:0044237,GO:0044464,GO:0005623,GO:0008152,GO:0044444,GO:0071704,GO:0044260,GO:0043170,GO:0005575,GO:0006996,GO:0009987,GO:0005515,GO:0071840,GO:0016043,GO:0008150,GO:0005488,GO:0046907,GO:0051649,GO:0051641,GO:0023051,GO:0031988,GO:0042802,GO:0046983,GO:0031982,GO:0042803,GO:0044763,GO:0044699,GO:0050789,GO:0065007,GO:…	intracellular part,intracellular,membrane-bounded organelle,organelle,intracellular membrane-bounded organelle,intracellular organelle,cytoplasm,cellular metabolic process,cell part,cell,metabolic process,cytoplasmic part,organic substance metabolic process,cellular macromolecule metabolic process,macromolecule metabolic process,cellular_component,organelle organization,cellular process,protein b…	--	--
ENSGALT00000019418	ENSGALG00000011897	SMDT1	chr1:49277066-49279093	39.3844	53.2153	-0.434215	0.0001	0.000360792	Uncharacterised protein family UPF0466	GO:0044424,GO:0005622,GO:0043227,GO:0043226,GO:0043231,GO:0043229,GO:0005737,GO:0044446,GO:0044422,GO:0044464,GO:0005623,GO:0044444,GO:0005739,GO:0005575,GO:0031967,GO:0031975,GO:0009987,GO:0005743,GO:0044429,GO:0005740,GO:0019866,GO:0031966,GO:0008150,GO:0031090,GO:0046907,GO:0044455,GO:0051649,GO:0051641,GO:0044763,GO:0006851,GO:0006839,GO:0044699,GO:0042592,GO:0065007,GO:0032592,GO:0031301,GO:…	intracellular part,intracellular,membrane-bounded organelle,organelle,intracellular membrane-bounded organelle,intracellular organelle,cytoplasm,intracellular organelle part,organelle part,cell part,cell,cytoplasmic part,mitochondrion,cellular_component,organelle envelope,envelope,cellular process,mitochondrial inner membrane,mitochondrial part,mitochondrial envelope,organelle inner membrane,mito…	--	--
ENSGALT00000023343	ENSGALG00000014457	ING4	chr1:76548296-76563040	20.8482	29.0075	-0.476503	5e-05	0.000188723	Zinc finger, FYVE/PHD-type||Zinc finger, PHD-finger||Zinc finger, PHD-type	GO:0044424,GO:0005622,GO:0043227,GO:0043226,GO:0043231,GO:0043229,GO:0031974,GO:0043233,GO:0044446,GO:0070013,GO:0044428,GO:0031981,GO:0044422,GO:0044237,GO:0005634,GO:0044464,GO:0005623,GO:0008152,GO:0005654,GO:0071704,GO:0044260,GO:0044238,GO:0033554,GO:0043170,GO:0044267,GO:0006807,GO:0043412,GO:0019538,GO:0006464,GO:0036211,GO:0005575,GO:0034641,GO:0043167,GO:0048523,GO:0006996,GO:1901360,GO:…	intracellular part,intracellular,membrane-bounded organelle,organelle,intracellular membrane-bounded organelle,intracellular organelle,membrane-enclosed lumen,organelle lumen,intracellular organelle part,intracellular organelle lumen,nuclear part,nuclear lumen,organelle part,cellular metabolic process,nucleus,cell part,cell,metabolic process,nucleoplasm,organic substance metabolic process,cellula…	--	--
ENSGALT00000016496	ENSGALG00000010147	CBWD1	chrZ:25552425-25574010	8.42381	10.7776	-0.355494	0.00285	0.00753368	CobW/HypB/UreG domain||Cobalamin (vitamin B12) biosynthesis CobW-like, C-terminal||Elongation factor, GTP-binding domain||P-loop containing nucleoside triphosphate hydrolase	GO:0003824,GO:0043167,GO:0036094,GO:0000166,GO:1901265,GO:0097159,GO:1901363,GO:0043168,GO:0005488,GO:0032550,GO:0035639,GO:0001883,GO:0017076,GO:0032549,GO:0001882,GO:0032555,GO:0032553,GO:0016817,GO:0016462,GO:0016818,GO:0016787,GO:0017111,GO:0003924,GO:0005525,GO:0019001,GO:0032561,GO:0003674	catalytic activity,ion binding,small molecule binding,nucleotide binding,nucleoside phosphate binding,organic cyclic compound binding,heterocyclic compound binding,anion binding,binding,purine ribonucleoside binding,purine ribonucleoside triphosphate binding,purine nucleoside binding,purine nucleotide binding,ribonucleoside binding,nucleoside binding,purine ribonucleotide binding,ribonucleotide b…	--	--
ENSGALT00000021491	ENSGALG00000013160	CHMP5	chr2:85656825-85665787	102.333	70.3908	0.539817	5e-05	0.000188723	Snf7 family	GO:0044424,GO:0005622,GO:0043227,GO:0043226,GO:0043231,GO:0043229,GO:0005737,GO:0044237,GO:0005634,GO:0044464,GO:0005623,GO:0008152,GO:0044444,GO:0071704,GO:0044260,GO:0043170,GO:0005575,GO:0006996,GO:0009987,GO:0005515,GO:0071840,GO:0031323,GO:0019222,GO:0060255,GO:0016043,GO:0008150,GO:0005488,GO:0007049,GO:0051726,GO:0046907,GO:0022402,GO:0051276,GO:0043230,GO:0065010,GO:0070062,GO:0044085,GO:…	intracellular part,intracellular,membrane-bounded organelle,organelle,intracellular membrane-bounded organelle,intracellular organelle,cytoplasm,cellular metabolic process,nucleus,cell part,cell,metabolic process,cytoplasmic part,organic substance metabolic process,cellular macromolecule metabolic process,macromolecule metabolic process,cellular_component,organelle organization,cellular process,p…	gga04144	Endocytosis
ENSGALT00000023340	ENSGALG00000000747	CHD5	chr21:642574-668784	3.564	2.25269	0.661846	5e-05	0.000188723	Chromo/chromo shadow domain||Chromo domain-like||Chromo domain||High mobility group box domain||Helicase/UvrB domain||P-loop containing nucleoside triphosphate hydrolase||Helicase, C-terminal||Domain of unknown function DUF1086||Domain of unknown function DUF1087||Zinc finger, PHD-finger||Helicase superfamily 1/2, ATP-binding domain||CHD, C-terminal 2||CHD, N-terminal||Histone deacetylase complex…	GO:0044424,GO:0005622,GO:0043227,GO:0043226,GO:0043231,GO:0043229,GO:0044237,GO:0005634,GO:0044464,GO:0005623,GO:0008152,GO:0071704,GO:0044260,GO:0044238,GO:0003824,GO:0043170,GO:0006807,GO:0005575,GO:0034641,GO:0043167,GO:0006793,GO:0006796,GO:1901360,GO:0046483,GO:0009987,GO:0005515,GO:0006139,GO:0006725,GO:0036094,GO:0000166,GO:1901265,GO:0097159,GO:0090304,GO:1901363,GO:0031323,GO:0019222,GO:…	intracellular part,intracellular,membrane-bounded organelle,organelle,intracellular membrane-bounded organelle,intracellular organelle,cellular metabolic process,nucleus,cell part,cell,metabolic process,organic substance metabolic process,cellular macromolecule metabolic process,primary metabolic process,catalytic activity,macromolecule metabolic process,nitrogen compound metabolic process,cellul…	--	--
ENSGALT00000043405	ENSGALG00000028937	TIMM13	chr28:627971-628532	207.028	347.875	-0.748742	5e-05	0.000188723	Tim10/DDP family zinc finger	GO:0044424,GO:0005622,GO:0043227,GO:0043226,GO:0043231,GO:0043229,GO:0005737,GO:0031974,GO:0043233,GO:0044446,GO:0070013,GO:0044428,GO:0031981,GO:0044422,GO:0005634,GO:0044464,GO:0005623,GO:0044444,GO:0005739,GO:0005575,GO:0043167,GO:0043228,GO:0043232,GO:0005730,GO:0008150,GO:0046872,GO:0005488,GO:0043169,GO:0033036,GO:0045184,GO:0008104,GO:0015031,GO:0071702,GO:0051179,GO:0003674,GO:0006810,GO:…	intracellular part,intracellular,membrane-bounded organelle,organelle,intracellular membrane-bounded organelle,intracellular organelle,cytoplasm,membrane-enclosed lumen,organelle lumen,intracellular organelle part,intracellular organelle lumen,nuclear part,nuclear lumen,organelle part,nucleus,cell part,cell,cytoplasmic part,mitochondrion,cellular_component,ion binding,non-membrane-bounded organel…	--	--
ENSGALT00000022218	ENSGALG00000013660	ZNF516	chr2:90781040-90880738	31.0982	22.5205	0.465591	5e-05	0.000188723	Zinc finger, C2H2||Zinc finger, C2H2-like	GO:0044424,GO:0005622,GO:0043227,GO:0043226,GO:0043231,GO:0043229,GO:0044237,GO:0005634,GO:0044464,GO:0005623,GO:0008152,GO:0071704,GO:0044260,GO:0044238,GO:0043170,GO:0006807,GO:0005575,GO:0034641,GO:0043167,GO:1901360,GO:0046483,GO:0009987,GO:0005515,GO:0006139,GO:0006725,GO:0006950,GO:0097159,GO:0090304,GO:1901363,GO:0031323,GO:0019222,GO:0060255,GO:0080090,GO:0009058,GO:0044249,GO:1901576,GO:…	intracellular part,intracellular,membrane-bounded organelle,organelle,intracellular membrane-bounded organelle,intracellular organelle,cellular metabolic process,nucleus,cell part,cell,metabolic process,organic substance metabolic process,cellular macromolecule metabolic process,primary metabolic process,macromolecule metabolic process,nitrogen compound metabolic process,cellular_component,cellul…	--	--
ENSGALT00000016499	ENSGALG00000010149	CMTR1	chr3:29519202-29541046	23.8292	18.0511	0.40065	0.00025	0.000841166	Ribosomal RNA methyltransferase FtsJ domain||S-adenosyl-L-methionine-dependent methyltransferase||WW domain||G-patch domain	GO:0044424,GO:0005622,GO:0043227,GO:0043226,GO:0043231,GO:0043229,GO:0005737,GO:0031974,GO:0043233,GO:0044446,GO:0070013,GO:0044428,GO:0031981,GO:0044422,GO:0044237,GO:0005634,GO:0044464,GO:0005623,GO:0008152,GO:0005654,GO:0071704,GO:0044260,GO:0044238,GO:0003824,GO:0043170,GO:0006807,GO:0043412,GO:0005575,GO:0034641,GO:1901360,GO:0046483,GO:0009987,GO:0005515,GO:0006139,GO:0006725,GO:0097159,GO:…	intracellular part,intracellular,membrane-bounded organelle,organelle,intracellular membrane-bounded organelle,intracellular organelle,cytoplasm,membrane-enclosed lumen,organelle lumen,intracellular organelle part,intracellular organelle lumen,nuclear part,nuclear lumen,organelle part,cellular metabolic process,nucleus,cell part,cell,metabolic process,nucleoplasm,organic substance metabolic proce…	--	--
ENSGALT00000012381	ENSGALG00000007650	SLC9A3R1	chr18:10711116-10718410	4.48321	18.8702	-2.0735	5e-05	0.000188723	EBP50, C-terminal||Na(+)/H(+) exchange regulatory cofactor NHE-RF||PDZ domain	GO:0044424,GO:0005622,GO:0043227,GO:0043226,GO:0043231,GO:0043229,GO:0005737,GO:0044446,GO:0044422,GO:0044237,GO:0044464,GO:0005623,GO:0008152,GO:0071704,GO:0044260,GO:0044238,GO:0043170,GO:0044267,GO:0043412,GO:0019538,GO:0006464,GO:0036211,GO:0005575,GO:0043228,GO:0043232,GO:0048523,GO:0006793,GO:0006796,GO:0006996,GO:0009987,GO:0005515,GO:0048519,GO:0071840,GO:0031323,GO:0019222,GO:0060255,GO:…	intracellular part,intracellular,membrane-bounded organelle,organelle,intracellular membrane-bounded organelle,intracellular organelle,cytoplasm,intracellular organelle part,organelle part,cellular metabolic process,cell part,cell,metabolic process,organic substance metabolic process,cellular macromolecule metabolic process,primary metabolic process,macromolecule metabolic process,cellular protei…	--	--
ENSGALT00000032407	ENSGALG00000020322	ACRC	chr4:2169807-2177051	6.43342	9.41217	-0.548942	0.00035	0.0011447	Domain of unknown function SprT-like	--	--	--	--
ENSGALT00000037877	ENSGALG00000010908	CDCA7L	chr2:30690281-30698829	61.2864	36.9229	0.731051	5e-05	0.000188723	Zinc-finger domain of monoamine-oxidase A repressor R1	GO:0048522,GO:0048518,GO:0005575,GO:0008283,GO:0050794,GO:0008150,GO:0005737,GO:0044699,GO:0009987,GO:0042127,GO:0065007,GO:0050789,GO:0043226,GO:0005515,GO:0005622,GO:0043227,GO:0008284,GO:0044424,GO:0005488,GO:0044464,GO:0005623,GO:0044422,GO:0043229,GO:0044446,GO:0043228,GO:0043232,GO:0043231,GO:0043233,GO:0070013,GO:0031974,GO:0005634,GO:0031981,GO:0044428,GO:0003674,GO:0005730	positive regulation of cellular process,positive regulation of biological process,cellular_component,cell proliferation,regulation of cellular process,biological_process,cytoplasm,single-organism process,cellular process,regulation of cell proliferation,biological regulation,regulation of biological process,organelle,protein binding,intracellular,membrane-bounded organelle,positive regulation of …	--	--
ENSGALT00000032405	ENSGALG00000020320	-	chr4:2379767-2382636	12.6123	6.00587	1.07039	5e-05	0.000188723	--	--	--	--	--
ENSGALT00000000419	ENSGALG00000000313	TNNI1	chr26:774173-777490	49.0156	102.151	-1.05938	5e-05	0.000188723	Troponin	GO:0009888,GO:0009653,GO:0032502,GO:0044767,GO:0061061,GO:0048856,GO:0048513,GO:0072358,GO:0072359,GO:0044707,GO:0048731,GO:0007275,GO:0060537,GO:0051239,GO:0032501,GO:0009887,GO:0014706,GO:0043292,GO:0007507,GO:0007517,GO:0048729,GO:0030016,GO:0048583,GO:0005575,GO:0050896,GO:0008150,GO:0030017,GO:0044449,GO:0005737,GO:0044699,GO:0003007,GO:0065007,GO:0050789,GO:0043226,GO:0005515,GO:0048738,GO:…	tissue development,anatomical structure morphogenesis,developmental process,single-organism developmental process,muscle structure development,anatomical structure development,organ development,cardiovascular system development,circulatory system development,single-multicellular organism process,system development,multicellular organismal development,muscle tissue development,regulation of multic…	--	--
ENSGALT00000027631	ENSGALG00000017105	RNF6	chr1:175952257-175958160	18.7951	10.4503	0.846816	5e-05	0.000188723	Zinc finger, C3HC4 RING-type||Zinc finger, RING-type	GO:0044424,GO:0005622,GO:0043227,GO:0043226,GO:0043231,GO:0043229,GO:0005737,GO:0031974,GO:0043233,GO:0044446,GO:0070013,GO:0044428,GO:0031981,GO:0044422,GO:0044237,GO:0005634,GO:0044464,GO:0005623,GO:0008152,GO:0005654,GO:0071704,GO:0044260,GO:0044238,GO:0003824,GO:0043170,GO:0044267,GO:0006807,GO:0043412,GO:0019538,GO:0006464,GO:0036211,GO:0005575,GO:0034641,GO:0043167,GO:0048523,GO:0031967,GO:…	intracellular part,intracellular,membrane-bounded organelle,organelle,intracellular membrane-bounded organelle,intracellular organelle,cytoplasm,membrane-enclosed lumen,organelle lumen,intracellular organelle part,intracellular organelle lumen,nuclear part,nuclear lumen,organelle part,cellular metabolic process,nucleus,cell part,cell,metabolic process,nucleoplasm,organic substance metabolic proce…	--	--
ENSGALT00000000410	ENSGALG00000000309	LAD1	chr26:782937-787983	1.01559	2.18864	-1.10771	0.00075	0.00228414	-	GO:0043227,GO:0043226,GO:0005575,GO:0043230,GO:0065010,GO:0070062,GO:0031988,GO:0031982,GO:0044421,GO:0005576	membrane-bounded organelle,organelle,cellular_component,extracellular organelle,extracellular membrane-bounded organelle,extracellular vesicular exosome,membrane-bounded vesicle,vesicle,extracellular region part,extracellular region	--	--
ENSGALT00000000413	ENSGALG00000000311	DOCK5	chr22:836601-892298	1.28332	2.00979	-0.647169	5e-05	0.000188723	Variant SH3 domain||Dedicator of cytokinesis C-terminal||Armadillo-type fold||SH3 domain	GO:0044237,GO:0008152,GO:0071704,GO:0044238,GO:0006807,GO:0034641,GO:0006793,GO:0006796,GO:1901360,GO:0046483,GO:0009987,GO:0005515,GO:0006139,GO:0006725,GO:0031323,GO:0019222,GO:0009056,GO:0080090,GO:0044248,GO:1901575,GO:0008150,GO:0044710,GO:0005488,GO:0065009,GO:0044281,GO:0051174,GO:0019220,GO:1901564,GO:0009894,GO:0050790,GO:0051171,GO:0019219,GO:0044093,GO:0035556,GO:0031329,GO:1901135,GO:…	cellular metabolic process,metabolic process,organic substance metabolic process,primary metabolic process,nitrogen compound metabolic process,cellular nitrogen compound metabolic process,phosphorus metabolic process,phosphate-containing compound metabolic process,organic cyclic compound metabolic process,heterocycle metabolic process,cellular process,protein binding,nucleobase-containing compoun…	--	--
ENSGALT00000046212	ENSGALG00000027670	-	AADN03018049.1:122-2543	38.2081	74.3889	-0.96121	5e-05	0.000188723	High mobility group box domain	GO:0005488,GO:0003682,GO:0003674	binding,chromatin binding,molecular_function	--	--
ENSGALT00000015525	ENSGALG00000009539	B3GALNT1	chr9:21566726-21567710	5.10361	9.59202	-0.910316	5e-05	0.000188723	Fringe-like||Glycosyl transferase, family 31	GO:0009058,GO:0005575,GO:0044249,GO:0071704,GO:1901576,GO:0008150,GO:0005737,GO:0019538,GO:0044237,GO:0008152,GO:0009987,GO:0044238,GO:0043170,GO:0044267,GO:0009059,GO:0043226,GO:0006464,GO:0036211,GO:0034645,GO:0043412,GO:0044260,GO:0005622,GO:0043227,GO:0044424,GO:1901137,GO:0044444,GO:1901135,GO:0009100,GO:0016740,GO:0005975,GO:0016051,GO:0009101,GO:0044723,GO:0044464,GO:0005623,GO:0005794,GO:…	biosynthetic process,cellular_component,cellular biosynthetic process,organic substance metabolic process,organic substance biosynthetic process,biological_process,cytoplasm,protein metabolic process,cellular metabolic process,metabolic process,cellular process,primary metabolic process,macromolecule metabolic process,cellular protein metabolic process,macromolecule biosynthetic process,organelle…	gga00603,gga01100	Glycosphingolipid biosynthesis - globo series,Metabolic pathways
ENSGALT00000002226	ENSGALG00000001470	STOML1	chr10:2115124-2118216	6.68027	9.6672	-0.533192	0.0003	0.000995718	SCP2 sterol-binding domain||Band 7 protein||Stomatin family	GO:0044424,GO:0005622,GO:0043226,GO:0043229,GO:0005737,GO:0044464,GO:0005623,GO:0044444,GO:0005575,GO:0009987,GO:0005515,GO:0048519,GO:0008150,GO:0005488,GO:0065009,GO:0044092,GO:0031982,GO:0032879,GO:0051716,GO:0044763,GO:0051051,GO:0007167,GO:0050794,GO:0044699,GO:0022898,GO:0007178,GO:0032409,GO:0010959,GO:2000649,GO:0008200,GO:1902305,GO:0051049,GO:0002028,GO:0050789,GO:0065007,GO:0032410,GO:…	intracellular part,intracellular,organelle,intracellular organelle,cytoplasm,cell part,cell,cytoplasmic part,cellular_component,cellular process,protein binding,negative regulation of biological process,biological_process,binding,regulation of molecular function,negative regulation of molecular function,vesicle,regulation of localization,cellular response to stimulus,single-organism cellular proc…	--	--
ENSGALT00000046214	ENSGALG00000026311	OCC-1	chr1:54142066-54158684	15.3464	40.8428	-1.41218	5e-05	0.000188723	-	--	--	--	--
ENSGALT00000012918	ENSGALG00000007954	-	chr15:10844350-10849824	37.2386	25.4367	0.549887	5e-05	0.000188723	Rab-GTPase-TBC domain	GO:0044237,GO:0008152,GO:0071704,GO:0044238,GO:0006807,GO:0034641,GO:0006793,GO:0006796,GO:1901360,GO:0046483,GO:0009987,GO:0006139,GO:0006725,GO:0031323,GO:0019222,GO:0009056,GO:0080090,GO:0044248,GO:1901575,GO:0008150,GO:0044710,GO:0065009,GO:0044281,GO:0051174,GO:0019220,GO:0048583,GO:1901564,GO:0009894,GO:0009966,GO:0050790,GO:0051171,GO:0019219,GO:0044093,GO:0010646,GO:0035556,GO:0031329,GO:…	cellular metabolic process,metabolic process,organic substance metabolic process,primary metabolic process,nitrogen compound metabolic process,cellular nitrogen compound metabolic process,phosphorus metabolic process,phosphate-containing compound metabolic process,organic cyclic compound metabolic process,heterocycle metabolic process,cellular process,nucleobase-containing compound metabolic proc…	--	--
ENSGALT00000011643	ENSGALG00000007190	ATP6V1G1	chr17:2500734-2503643	457.672	348.99	0.391128	5e-05	0.000188723	Vacuolar (H+)-ATPase G subunit	GO:0044421,GO:0005576,GO:0005575,GO:0043230,GO:0065010,GO:0044763,GO:0070062,GO:0008150,GO:0005737,GO:0044699,GO:0008152,GO:0009987,GO:0043226,GO:0031988,GO:0005515,GO:0031982,GO:0005622,GO:0043227,GO:0044424,GO:0044444,GO:0019899,GO:0005488,GO:0044464,GO:0005623,GO:0051179,GO:0044422,GO:0043229,GO:0033176,GO:0051117,GO:0016469,GO:0003824,GO:0015078,GO:0044446,GO:0005829,GO:0015992,GO:0006818,GO:…	extracellular region part,extracellular region,cellular_component,extracellular organelle,extracellular membrane-bounded organelle,single-organism cellular process,extracellular vesicular exosome,biological_process,cytoplasm,single-organism process,metabolic process,cellular process,organelle,membrane-bounded vesicle,protein binding,vesicle,intracellular,membrane-bounded organelle,intracellular p…	gga04145,gga01100,gga00190	Phagosome,Metabolic pathways,Oxidative phosphorylation
ENSGALT00000002220	ENSGALG00000001465	RPL38	chr18:9380148-9382662	2245.68	3276.7	-0.545092	5e-05	0.000188723	Ribosomal protein L38e	GO:0009888,GO:0009653,GO:0032502,GO:0044767,GO:0048856,GO:0048513,GO:0001501,GO:0044707,GO:0048731,GO:0007275,GO:0032501,GO:0009887,GO:0048598,GO:0009790,GO:0001503,GO:0009058,GO:0005575,GO:0044249,GO:0019222,GO:0044763,GO:0071704,GO:0060255,GO:0031323,GO:1901576,GO:0050794,GO:0008150,GO:0005737,GO:0044699,GO:0019538,GO:0010468,GO:0009889,GO:0080090,GO:0044237,GO:0008152,GO:0009987,GO:0044238,GO:…	tissue development,anatomical structure morphogenesis,developmental process,single-organism developmental process,anatomical structure development,organ development,skeletal system development,single-multicellular organism process,system development,multicellular organismal development,multicellular organismal process,organ morphogenesis,embryonic morphogenesis,embryo development,ossification,bio…	gga03010	Ribosome
ENSGALT00000016612	ENSGALG00000010219	UROD	chr8:19837488-19840747	16.7021	20.8449	-0.319664	0.01745	0.0374649	Uroporphyrinogen decarboxylase (URO-D)	GO:0044424,GO:0005622,GO:0043227,GO:0043226,GO:0043231,GO:0043229,GO:0005737,GO:0031974,GO:0043233,GO:0044446,GO:0070013,GO:0044428,GO:0031981,GO:0044422,GO:0044237,GO:0005634,GO:0044464,GO:0005623,GO:0008152,GO:0044444,GO:0005654,GO:0071704,GO:0003824,GO:0006807,GO:0005575,GO:0034641,GO:1901360,GO:0046483,GO:0009987,GO:0005515,GO:0006725,GO:0009058,GO:0044249,GO:1901576,GO:0008150,GO:0044710,GO:…	intracellular part,intracellular,membrane-bounded organelle,organelle,intracellular membrane-bounded organelle,intracellular organelle,cytoplasm,membrane-enclosed lumen,organelle lumen,intracellular organelle part,intracellular organelle lumen,nuclear part,nuclear lumen,organelle part,cellular metabolic process,nucleus,cell part,cell,metabolic process,cytoplasmic part,nucleoplasm,organic substanc…	gga01100,gga00860	Metabolic pathways,Porphyrin and chlorophyll metabolism
ENSGALT00000017542	ENSGALG00000010786	DGKB	chr2:27518561-27854244	3.74131	2.88038	0.377282	0.0034	0.00882681	EF-hand domain||SPARC/Testican, calcium-binding domain||Protein kinase C-like, phorbol ester/diacylglycerol-binding domain||Diacylglycerol kinase, accessory domain||Diacylglycerol kinase, catalytic domain	GO:0044464,GO:0005623,GO:0044237,GO:0008152,GO:0005575,GO:0003824,GO:0009987,GO:0006793,GO:0006796,GO:0016310,GO:0043167,GO:0044421,GO:0008150,GO:0000166,GO:1901265,GO:0035556,GO:0036094,GO:0043168,GO:0005488,GO:0030554,GO:0044763,GO:0032550,GO:0017076,GO:0097159,GO:0005576,GO:0001883,GO:1901363,GO:0032549,GO:0035639,GO:0032553,GO:0032559,GO:0001882,GO:0032555,GO:0005524,GO:0046872,GO:0044699,GO:…	cell part,cell,cellular metabolic process,metabolic process,cellular_component,catalytic activity,cellular process,phosphorus metabolic process,phosphate-containing compound metabolic process,phosphorylation,ion binding,extracellular region part,biological_process,nucleotide binding,nucleoside phosphate binding,intracellular signal transduction,small molecule binding,anion binding,binding,adenyl …	gga04070,gga01100,gga00561,gga00564	Phosphatidylinositol signaling system,Metabolic pathways,Glycerolipid metabolism,Glycerophospholipid metabolism
ENSGALT00000030802	ENSGALG00000019430	-	chr2:147954962-147960386	4.66956	11.2553	-1.26925	5e-05	0.000188723	CD59 antigen||Ly-6 antigen / uPA receptor -like	--	--	--	--
ENSGALT00000002549	ENSGALG00000001663	MAK16	chr22:1596100-1602693	100.181	70.1441	0.514214	5e-05	0.000188723	Mak16 protein	GO:0044424,GO:0005622,GO:0043227,GO:0043226,GO:0043231,GO:0043229,GO:0031974,GO:0043233,GO:0044446,GO:0070013,GO:0044428,GO:0031981,GO:0044422,GO:0005634,GO:0044464,GO:0005623,GO:0005575,GO:0043228,GO:0043232,GO:0005730	intracellular part,intracellular,membrane-bounded organelle,organelle,intracellular membrane-bounded organelle,intracellular organelle,membrane-enclosed lumen,organelle lumen,intracellular organelle part,intracellular organelle lumen,nuclear part,nuclear lumen,organelle part,nucleus,cell part,cell,cellular_component,non-membrane-bounded organelle,intracellular non-membrane-bounded organelle,nucle…	--	--
ENSGALT00000015862	ENSGALG00000009748	ASNS	chr2:24791549-24805274	353.705	260.241	0.442698	5e-05	0.000188723	Class II glutamine amidotransferase domain||Asparagine synthase||Asparagine synthase, glutamine-hydrolyzing||Nucleophile aminohydrolases, N-terminal	GO:0044237,GO:0008152,GO:0071704,GO:0044238,GO:0033554,GO:0003824,GO:0006807,GO:0034641,GO:0043167,GO:0048523,GO:0009987,GO:0005515,GO:0006950,GO:0036094,GO:0048519,GO:0000166,GO:1901265,GO:0097159,GO:1901363,GO:0009058,GO:0044249,GO:1901576,GO:0043168,GO:0048522,GO:0030554,GO:0008150,GO:0044710,GO:0032559,GO:0005488,GO:0005524,GO:0007049,GO:0032550,GO:0035639,GO:0001883,GO:0051726,GO:0017076,GO:…	cellular metabolic process,metabolic process,organic substance metabolic process,primary metabolic process,cellular response to stress,catalytic activity,nitrogen compound metabolic process,cellular nitrogen compound metabolic process,ion binding,negative regulation of cellular process,cellular process,protein binding,response to stress,small molecule binding,negative regulation of biological pro…	gga01100,gga00250	Metabolic pathways,Alanine, aspartate and glutamate metabolism
ENSGALT00000013382	ENSGALG00000008222	SLC26A5	chr1:12815214-12848571	15.3709	11.2462	0.450766	0.0002	0.000685932	Sulphate anion transporter||Sulphate transporter||STAS domain	GO:0044707,GO:0032501,GO:0005575,GO:0044763,GO:0008150,GO:0044699,GO:0009987,GO:0065007,GO:0005515,GO:0065008,GO:0005488,GO:0044464,GO:0005623,GO:0051179,GO:0008092,GO:0007605,GO:0050954,GO:0003008,GO:0022804,GO:0044765,GO:0006810,GO:0071944,GO:0005886,GO:0051234,GO:0016020,GO:0016323,GO:0015116,GO:0015291,GO:0008272,GO:0003674,GO:1901682,GO:0008271,GO:0016328,GO:0072348,GO:0042391,GO:0006811,GO:…	single-multicellular organism process,multicellular organismal process,cellular_component,single-organism cellular process,biological_process,single-organism process,cellular process,biological regulation,protein binding,regulation of biological quality,binding,cell part,cell,localization,cytoskeletal protein binding,sensory perception of sound,sensory perception of mechanical stimulus,system pro…	--	--
ENSGALT00000013037	ENSGALG00000008036	TMEM209	chr1:884996-896300	20.29	16.2164	0.323311	0.00575	0.0141192	Cytochrome B561-related	--	--	--	--
ENSGALT00000046048	ENSGALG00000028737	-	chr17:8664889-8688816	1.49394	5.73026	-1.93947	5e-05	0.000188723	PTB/PI domain	GO:0005515,GO:0005488,GO:0003674	protein binding,binding,molecular_function	--	--
ENSGALT00000013031	ENSGALG00000008034	CASKIN2	chr18:11108970-11135317	2.03734	3.13356	-0.621118	0.0001	0.000360792	Ankyrin repeat||SH3 domain||Sterile alpha motif/pointed domain||Sterile alpha motif, type 1||Ankyrin repeat-containing domain||Sterile alpha motif, type 2||Sterile alpha motif domain	GO:0005515,GO:0005488,GO:0003674	protein binding,binding,molecular_function	--	--
ENSGALT00000046045	ENSGALG00000027181	EMC4	AADN03022718.1:20-1571	48.0916	61.773	-0.361191	0.0025	0.00670958	Protein of unknown function DUF1077, TMEM85	GO:0044424,GO:0043226,GO:0005622,GO:0043227,GO:0043229,GO:0005737,GO:0043231,GO:0044464,GO:0005623,GO:0044422,GO:0044446,GO:0044444,GO:0005575,GO:0031090,GO:0032991,GO:0043234,GO:0012505,GO:0005783,GO:0044432,GO:0030176,GO:0031227,GO:0005789,GO:0042175,GO:0031301,GO:0031300,GO:0072546,GO:0016020,GO:0044425,GO:0016021,GO:0031224	intracellular part,organelle,intracellular,membrane-bounded organelle,intracellular organelle,cytoplasm,intracellular membrane-bounded organelle,cell part,cell,organelle part,intracellular organelle part,cytoplasmic part,cellular_component,organelle membrane,macromolecular complex,protein complex,endomembrane system,endoplasmic reticulum,endoplasmic reticulum part,integral to endoplasmic reticulu…	--	--
ENSGALT00000046046	ENSGALG00000027418	HINT2	chrZ:8951333-8952362	3.55509	10.274	-1.53103	5e-05	0.000188723	Histidine triad (HIT) protein||HIT-like domain	GO:0044424,GO:0005622,GO:0043227,GO:0043226,GO:0043231,GO:0043229,GO:0031974,GO:0043233,GO:0044446,GO:0070013,GO:0044428,GO:0031981,GO:0044422,GO:0005634,GO:0044464,GO:0005623,GO:0008152,GO:0003824,GO:0005575,GO:0043228,GO:0043232,GO:0005730,GO:0008150,GO:0003674	intracellular part,intracellular,membrane-bounded organelle,organelle,intracellular membrane-bounded organelle,intracellular organelle,membrane-enclosed lumen,organelle lumen,intracellular organelle part,intracellular organelle lumen,nuclear part,nuclear lumen,organelle part,nucleus,cell part,cell,metabolic process,catalytic activity,cellular_component,non-membrane-bounded organelle,intracellular…	--	--
ENSGALT00000046040	ENSGALG00000027635	NME3	chr14:13223407-13226703	7.63296	14.5764	-0.933322	5e-05	0.000188723	Nucleoside diphosphate kinase	GO:0044424,GO:0005622,GO:0043227,GO:0043226,GO:0043231,GO:0043229,GO:0005737,GO:0044237,GO:0044464,GO:0005623,GO:0008152,GO:0044444,GO:0071704,GO:0044238,GO:0005739,GO:0003824,GO:0006807,GO:0005575,GO:0034641,GO:0043167,GO:0006793,GO:0006796,GO:1901360,GO:0046483,GO:0009987,GO:0005515,GO:0006139,GO:0006725,GO:0036094,GO:0000166,GO:1901265,GO:0097159,GO:1901363,GO:0016310,GO:0009058,GO:0044249,GO:…	intracellular part,intracellular,membrane-bounded organelle,organelle,intracellular membrane-bounded organelle,intracellular organelle,cytoplasm,cellular metabolic process,cell part,cell,metabolic process,cytoplasmic part,organic substance metabolic process,primary metabolic process,mitochondrion,catalytic activity,nitrogen compound metabolic process,cellular_component,cellular nitrogen compound …	gga01100,gga00240,gga00230	Metabolic pathways,Pyrimidine metabolism,Purine metabolism
ENSGALT00000046042	ENSGALG00000026075	AMER3	chr9:2036681-2039627	0.36538	1.80692	-2.30606	5e-05	0.000188723	Uncharacterised protein family FAM123	GO:0005515,GO:0005488,GO:0003674	protein binding,binding,molecular_function	--	--
ENSGALT00000033134	ENSGALG00000011104	GCG	chr7:20616147-20633934	26.6735	12.7487	1.06506	5e-05	0.000188723	Glucagon/GIP/secretin/VIP||Glucagon	GO:0044424,GO:0005622,GO:0005737,GO:0044237,GO:0044464,GO:0005623,GO:0008152,GO:0071704,GO:0044260,GO:0044238,GO:0043170,GO:0044267,GO:0006807,GO:0043412,GO:0019538,GO:0006464,GO:0036211,GO:0005575,GO:0034641,GO:0048523,GO:0006793,GO:0006796,GO:0006996,GO:1901360,GO:0046483,GO:0009987,GO:0005515,GO:0006139,GO:0006725,GO:0006950,GO:0048519,GO:0071840,GO:0090304,GO:0031323,GO:0019222,GO:0060255,GO:…	intracellular part,intracellular,cytoplasm,cellular metabolic process,cell part,cell,metabolic process,organic substance metabolic process,cellular macromolecule metabolic process,primary metabolic process,macromolecule metabolic process,cellular protein metabolic process,nitrogen compound metabolic process,macromolecule modification,protein metabolic process,cellular protein modification process…	--	--
ENSGALT00000016231	ENSGALG00000009988	ELOVL1	chr8:18585119-18597571	58.3921	84.8147	-0.538542	5e-05	0.000188723	ELO family	GO:0044424,GO:0005622,GO:0043227,GO:0043226,GO:0043231,GO:0043229,GO:0005737,GO:0044237,GO:0044464,GO:0005623,GO:0008152,GO:0044444,GO:0071704,GO:0044238,GO:0003824,GO:0006807,GO:0005575,GO:0009987,GO:0005515,GO:0009058,GO:0044249,GO:1901576,GO:0008150,GO:0044710,GO:0005488,GO:0044281,GO:0016740,GO:1901564,GO:0043436,GO:0006082,GO:0019752,GO:0016746,GO:0016747,GO:0005783,GO:0016053,GO:0046394,GO:…	intracellular part,intracellular,membrane-bounded organelle,organelle,intracellular membrane-bounded organelle,intracellular organelle,cytoplasm,cellular metabolic process,cell part,cell,metabolic process,cytoplasmic part,organic substance metabolic process,primary metabolic process,catalytic activity,nitrogen compound metabolic process,cellular_component,cellular process,protein binding,biosynth…	gga00062	Fatty acid elongation
ENSGALT00000016236	ENSGALG00000009992	ARHGAP5	chr5:33958350-33993431	68.3838	57.8346	0.241722	0.01485	0.0324933	Rho GTPase activation protein||Small GTPase superfamily||P-loop containing nucleoside triphosphate hydrolase||FF domain||Rho GTPase-activating protein domain	GO:0005622,GO:0044464,GO:0005623,GO:0071840,GO:0016043,GO:0005575,GO:0005515,GO:0009987,GO:0043167,GO:0048522,GO:0008150,GO:0000166,GO:1901265,GO:0035556,GO:0036094,GO:0048518,GO:0043168,GO:0005488,GO:0044763,GO:0032550,GO:0017076,GO:0097159,GO:0001883,GO:1901363,GO:0032549,GO:0035639,GO:0032553,GO:0001882,GO:0032555,GO:0040012,GO:0032879,GO:2000145,GO:0019904,GO:0051270,GO:0044699,GO:0050794,GO:…	intracellular,cell part,cell,cellular component organization or biogenesis,cellular component organization,cellular_component,protein binding,cellular process,ion binding,positive regulation of cellular process,biological_process,nucleotide binding,nucleoside phosphate binding,intracellular signal transduction,small molecule binding,positive regulation of biological process,anion binding,binding,…	gga04510	Focal adhesion
ENSGALT00000016234	ENSGALG00000009990	SRBD1	chr3:25432171-25549520	15.485	22.5682	-0.543426	5e-05	0.000188723	RuvA domain 2-like||RNA-binding domain, S1||Tex-like protein, N-terminal||YqgF/RNase H-like domain||Nucleic acid-binding, OB-fold||Ribosomal protein S1, RNA-binding domain	GO:0044237,GO:0008152,GO:0071704,GO:0044260,GO:0044238,GO:0033554,GO:0003824,GO:0043170,GO:0006807,GO:0034641,GO:1901360,GO:0046483,GO:0009987,GO:0006139,GO:0006725,GO:0006950,GO:0097159,GO:0090304,GO:1901363,GO:0006974,GO:0008150,GO:0005488,GO:0006259,GO:0006281,GO:0003676,GO:0003723,GO:0016787,GO:0003677,GO:0051716,GO:0044763,GO:0044699,GO:0016788,GO:0050896,GO:0003674	cellular metabolic process,metabolic process,organic substance metabolic process,cellular macromolecule metabolic process,primary metabolic process,cellular response to stress,catalytic activity,macromolecule metabolic process,nitrogen compound metabolic process,cellular nitrogen compound metabolic process,organic cyclic compound metabolic process,heterocycle metabolic process,cellular process,nu…	--	--
ENSGALT00000010819	ENSGALG00000006695	BCR	chr15:8580819-8673155	10.3605	8.50533	0.28465	0.01785	0.0382133	Pleckstrin homology domain||Rho GTPase activation protein||C2 domain||Dbl homology (DH) domain||Rho GTPase-activating protein domain||Bcr-Abl oncoprotein oligomerisation	GO:0009653,GO:0032502,GO:0044767,GO:0048856,GO:0048513,GO:0044707,GO:0048519,GO:0048731,GO:0007275,GO:0051239,GO:0048523,GO:0032501,GO:0009887,GO:0044421,GO:0005576,GO:0006950,GO:0010033,GO:0042221,GO:0009966,GO:0048598,GO:0009790,GO:0050793,GO:0048518,GO:0048583,GO:0035556,GO:0005575,GO:0043230,GO:0065010,GO:0044763,GO:0050896,GO:0070062,GO:0071704,GO:0023051,GO:0040012,GO:0010646,GO:0050794,GO:…	anatomical structure morphogenesis,developmental process,single-organism developmental process,anatomical structure development,organ development,single-multicellular organism process,negative regulation of biological process,system development,multicellular organismal development,regulation of multicellular organismal process,negative regulation of cellular process,multicellular organismal proce…	--	--
ENSGALT00000039192	ENSGALG00000023571	TRIM59	chr9:21616964-21624288	45.3384	33.6407	0.430527	5e-05	0.000188723	Zinc finger, C3HC4 RING-type||Zinc finger, B-box||Zinc finger, RING-type	GO:0048519,GO:0048523,GO:0006950,GO:0005575,GO:0050896,GO:0071704,GO:0040012,GO:0050794,GO:0008150,GO:0005737,GO:0019538,GO:0044237,GO:0008152,GO:0009987,GO:0044238,GO:0043170,GO:0040011,GO:0044267,GO:0065007,GO:0050789,GO:0043226,GO:0005515,GO:0006464,GO:0036211,GO:0043412,GO:0043167,GO:0044260,GO:0005783,GO:0005622,GO:0043227,GO:0044424,GO:0046872,GO:0044444,GO:0043169,GO:0002376,GO:0040013,GO:…	negative regulation of biological process,negative regulation of cellular process,response to stress,cellular_component,response to stimulus,organic substance metabolic process,regulation of locomotion,regulation of cellular process,biological_process,cytoplasm,protein metabolic process,cellular metabolic process,metabolic process,cellular process,primary metabolic process,macromolecule metabolic…	--	--
ENSGALT00000012914	ENSGALG00000007952	AMOT	chr4:12913181-12975486	12.0302	17.0193	-0.500505	5e-05	0.000188723	Angiomotin, C-terminal||Prefoldin||Angiomotin	GO:0009653,GO:0032502,GO:0044767,GO:0048856,GO:0072358,GO:0072359,GO:0044707,GO:0048519,GO:0048731,GO:0007275,GO:0051239,GO:0048869,GO:0032501,GO:0030154,GO:0048522,GO:0042221,GO:0009966,GO:0048646,GO:0048598,GO:0009790,GO:0050793,GO:2000026,GO:0048518,GO:0001944,GO:0048583,GO:0035556,GO:0001568,GO:0005575,GO:0019222,GO:0044763,GO:0050896,GO:0071704,GO:0031323,GO:0023051,GO:0040012,GO:0010646,GO:…	anatomical structure morphogenesis,developmental process,single-organism developmental process,anatomical structure development,cardiovascular system development,circulatory system development,single-multicellular organism process,negative regulation of biological process,system development,multicellular organismal development,regulation of multicellular organismal process,cellular developmental …	--	--
ENSGALT00000033138	ENSGALG00000020700	-	chr8:20024057-20026561	15.354	47.3624	-1.62512	5e-05	0.000188723	--	--	--	--	--
ENSGALT00000014378	ENSGALG00000008847	VPS54	chr3:9462113-9489472	41.5747	23.269	0.837298	5e-05	0.000188723	Vps54-like||Vacuolar protein sorting-associated protein 54	GO:0044424,GO:0005622,GO:0043227,GO:0043226,GO:0043231,GO:0043229,GO:0005737,GO:0031974,GO:0043233,GO:0044446,GO:0070013,GO:0044428,GO:0031981,GO:0044422,GO:0005634,GO:0044464,GO:0005623,GO:0044444,GO:0005654,GO:0005575,GO:0006996,GO:0009987,GO:0005515,GO:0071840,GO:0016043,GO:0008150,GO:0005488,GO:0046907,GO:0032991,GO:0043234,GO:0005794,GO:0051649,GO:0051641,GO:0016482,GO:0031988,GO:0031982,GO:…	intracellular part,intracellular,membrane-bounded organelle,organelle,intracellular membrane-bounded organelle,intracellular organelle,cytoplasm,membrane-enclosed lumen,organelle lumen,intracellular organelle part,intracellular organelle lumen,nuclear part,nuclear lumen,organelle part,nucleus,cell part,cell,cytoplasmic part,nucleoplasm,cellular_component,organelle organization,cellular process,pr…	--	--
ENSGALT00000017723	ENSGALG00000010899	G6PC2	chr7:18415593-18420438	0.996552	1.56722	-0.653194	0.01405	0.0309372	Phosphatidic acid phosphatase type 2/haloperoxidase||Glucose-6-phosphatase	GO:0005575,GO:0044763,GO:0023051,GO:0010646,GO:0050794,GO:0008150,GO:0005737,GO:0044699,GO:0044237,GO:0008152,GO:0009987,GO:0065007,GO:0023052,GO:0044700,GO:0050789,GO:0043226,GO:0007154,GO:0065008,GO:0006796,GO:0005783,GO:0006793,GO:0005622,GO:0043227,GO:0044424,GO:0044444,GO:0032879,GO:0016791,GO:0044464,GO:0005623,GO:0042578,GO:0042592,GO:0051179,GO:0071702,GO:0016311,GO:0043229,GO:0003824,GO:…	cellular_component,single-organism cellular process,regulation of signaling,regulation of cell communication,regulation of cellular process,biological_process,cytoplasm,single-organism process,cellular metabolic process,metabolic process,cellular process,biological regulation,signaling,single organism signaling,regulation of biological process,organelle,cell communication,regulation of biological…	gga04068,gga00010,gga01100,gga04920,gga04910,gga00052,gga00500	FoxO signaling pathway,Glycolysis / Gluconeogenesis,Metabolic pathways,Adipocytokine signaling pathway,Insulin signaling pathway,Galactose metabolism,Starch and sucrose metabolism
ENSGALT00000017720	ENSGALG00000010896	TMEM161B	chrZ:60417070-60449396	9.60876	5.00862	0.939937	5e-05	0.000188723	Transmembrane protein 161A/B	--	--	--	--
ENSGALT00000002157	ENSGALG00000001416	ADRA1B	chr13:7334920-7350963	2.02704	0.709775	1.51394	5e-05	0.000188723	Alpha 1B adrenoceptor||G protein-coupled receptor, rhodopsin-like||7TM GPCR, olfactory receptor/chemoreceptor Srsx||GPCR, rhodopsin-like, 7TM||Adrenoceptor family	GO:0044424,GO:0005622,GO:0043227,GO:0043226,GO:0043231,GO:0043229,GO:0044446,GO:0044428,GO:0044422,GO:0044237,GO:0005634,GO:0044464,GO:0005623,GO:0008152,GO:0071704,GO:0044260,GO:0044238,GO:0043170,GO:0005575,GO:0048523,GO:0031967,GO:0031975,GO:0009987,GO:0005515,GO:0031324,GO:0048519,GO:0031323,GO:0009892,GO:0019222,GO:0009056,GO:0010605,GO:0060255,GO:0080090,GO:0044248,GO:0048522,GO:1901575,GO:…	intracellular part,intracellular,membrane-bounded organelle,organelle,intracellular membrane-bounded organelle,intracellular organelle,intracellular organelle part,nuclear part,organelle part,cellular metabolic process,nucleus,cell part,cell,metabolic process,organic substance metabolic process,cellular macromolecule metabolic process,primary metabolic process,macromolecule metabolic process,cell…	gga04261,gga04270,gga04020,gga04080	Adrenergic signaling in cardiomyocytes,Vascular smooth muscle contraction,Calcium signaling pathway,Neuroactive ligand-receptor interaction
ENSGALT00000001165	ENSGALG00000000804	SLC7A6OS	chr11:267995-289201	38.0921	23.1415	0.719007	5e-05	0.000188723	Transcription factor Iwr1	GO:0009987,GO:0008150,GO:0044763,GO:0048869,GO:0044699,GO:0032502,GO:0002520,GO:0048856,GO:0044767,GO:0030154,GO:0048534,GO:0048731,GO:0030097,GO:0048513,GO:0002244,GO:0002376,GO:0007275,GO:0032501,GO:0044707	cellular process,biological_process,single-organism cellular process,cellular developmental process,single-organism process,developmental process,immune system development,anatomical structure development,single-organism developmental process,cell differentiation,hematopoietic or lymphoid organ development,system development,hemopoiesis,organ development,hematopoietic progenitor cell differentiat…	--	--
ENSGALT00000040414	ENSGALG00000023981	LMF2	chr1:601645-606054	84.1107	105.044	-0.320638	0.0015	0.00425862	Lipase maturation factor	GO:0044424,GO:0005622,GO:0043227,GO:0043226,GO:0043231,GO:0043229,GO:0005737,GO:0044446,GO:0044422,GO:0044464,GO:0005623,GO:0044444,GO:0005575,GO:0005515,GO:0005488,GO:0031090,GO:0012505,GO:0005783,GO:0044432,GO:0005789,GO:0042175,GO:0003674,GO:0016020,GO:0016021,GO:0031224,GO:0044425	intracellular part,intracellular,membrane-bounded organelle,organelle,intracellular membrane-bounded organelle,intracellular organelle,cytoplasm,intracellular organelle part,organelle part,cell part,cell,cytoplasmic part,cellular_component,protein binding,binding,organelle membrane,endomembrane system,endoplasmic reticulum,endoplasmic reticulum part,endoplasmic reticulum membrane,nuclear outer me…	--	--
ENSGALT00000038357	ENSGALG00000011207	MKP3	chr1:43171636-43175978	45.9559	17.3938	1.40167	5e-05	0.000188723	Dual specificity phosphatase, catalytic domain||Mitogen-activated protein (MAP) kinase phosphatase||Dual specificity phosphatase, subgroup, catalytic domain||Rhodanese-like domain||Protein-tyrosine/Dual specificity phosphatase||Protein-tyrosine phosphatase-like	GO:0032502,GO:0044767,GO:0048856,GO:0048513,GO:0072358,GO:0072359,GO:0044707,GO:0048519,GO:0048731,GO:0007275,GO:0051239,GO:0048523,GO:0032501,GO:0048522,GO:0007507,GO:0006950,GO:0009966,GO:0050793,GO:2000026,GO:0048518,GO:0048583,GO:0035556,GO:0005575,GO:0019222,GO:0044763,GO:0050896,GO:0071704,GO:0060255,GO:0031323,GO:0023051,GO:0010646,GO:0050794,GO:0008150,GO:0010605,GO:0005737,GO:0044699,GO:…	developmental process,single-organism developmental process,anatomical structure development,organ development,cardiovascular system development,circulatory system development,single-multicellular organism process,negative regulation of biological process,system development,multicellular organismal development,regulation of multicellular organismal process,negative regulation of cellular process,…	gga04010	MAPK signaling pathway
ENSGALT00000038359	ENSGALG00000023314	-	chr18:10166358-10174592	12.8335	15.7678	-0.297066	0.02155	0.0450415	Ribosomal protein L7/L12, C-terminal/adaptor protein ClpS-like||Mitochondrial brown fat uncoupling protein||Ribosomal protein L7/L12, C-terminal||Mitochondrial carrier domain||Mitochondrial substrate/solute carrier||Ribosomal protein L7/L12, oligomerisation	GO:0044424,GO:0043226,GO:0005622,GO:0043227,GO:0043229,GO:0005737,GO:0043231,GO:0044464,GO:0005623,GO:0044422,GO:0044446,GO:0044237,GO:0044444,GO:0008152,GO:0044267,GO:0071704,GO:0044260,GO:0044238,GO:0019538,GO:0031967,GO:0031975,GO:0005575,GO:0005739,GO:0043170,GO:0044429,GO:0005740,GO:0009987,GO:0005743,GO:0019866,GO:0031090,GO:0043228,GO:0043232,GO:0031966,GO:0032991,GO:0008150,GO:0046907,GO:…	intracellular part,organelle,intracellular,membrane-bounded organelle,intracellular organelle,cytoplasm,intracellular membrane-bounded organelle,cell part,cell,organelle part,intracellular organelle part,cellular metabolic process,cytoplasmic part,metabolic process,cellular protein metabolic process,organic substance metabolic process,cellular macromolecule metabolic process,primary metabolic pro…	--	--
ENSGALT00000019655	ENSGALG00000012039	PSMA3	chr5:55164385-55172953	93.2705	250.506	-1.42535	5e-05	0.000188723	Proteasome alpha-subunit, N-terminal domain||Nucleophile aminohydrolases, N-terminal||Proteasome, subunit alpha/beta	GO:0044424,GO:0005622,GO:0043227,GO:0043226,GO:0043231,GO:0043229,GO:0005737,GO:0044237,GO:0005634,GO:0044464,GO:0005623,GO:0008152,GO:0071704,GO:0044260,GO:0044238,GO:0003824,GO:0043170,GO:0044267,GO:0019538,GO:0005575,GO:0009987,GO:0005515,GO:0009056,GO:0044248,GO:1901575,GO:0008150,GO:0005488,GO:0009057,GO:0032991,GO:0043230,GO:0065010,GO:0030163,GO:0070062,GO:0043234,GO:0043632,GO:0019941,GO:…	intracellular part,intracellular,membrane-bounded organelle,organelle,intracellular membrane-bounded organelle,intracellular organelle,cytoplasm,cellular metabolic process,nucleus,cell part,cell,metabolic process,organic substance metabolic process,cellular macromolecule metabolic process,primary metabolic process,catalytic activity,macromolecule metabolic process,cellular protein metabolic proce…	gga03050	Proteasome
ENSGALT00000011867	ENSGALG00000007334	ABAT	chr14:10055365-10084174	2.6588	5.64202	-1.08544	0.02265	0.0470538	Pyridoxal phosphate-dependent transferase||Aminotransferase class-III||4-aminobutyrate aminotransferase, eukaryotic	GO:0044424,GO:0005622,GO:0043227,GO:0043226,GO:0044237,GO:0044464,GO:0005623,GO:0008152,GO:0071704,GO:0044238,GO:0003824,GO:0006807,GO:0005575,GO:0043167,GO:0009987,GO:0005515,GO:0043168,GO:0008150,GO:0044710,GO:0005488,GO:0044281,GO:0016740,GO:1901564,GO:0032991,GO:0043230,GO:0065010,GO:0070062,GO:0043436,GO:0043234,GO:0006082,GO:0019752,GO:0031988,GO:0042802,GO:0048037,GO:0046983,GO:0031982,GO:…	intracellular part,intracellular,membrane-bounded organelle,organelle,cellular metabolic process,cell part,cell,metabolic process,organic substance metabolic process,primary metabolic process,catalytic activity,nitrogen compound metabolic process,cellular_component,ion binding,cellular process,protein binding,anion binding,biological_process,single-organism metabolic process,binding,small molecul…	gga00280,gga00640,gga00410,gga01100,gga00650,gga00250	Valine, leucine and isoleucine degradation,Propanoate metabolism,beta-Alanine metabolism,Metabolic pathways,Butanoate metabolism,Alanine, aspartate and glutamate metabolism
ENSGALT00000011865	ENSGALG00000007332	PRICKLE2	chr12:13616713-13707362	41.7244	18.795	1.15054	5e-05	0.000188723	PET domain||Zinc finger, LIM-type	GO:0044424,GO:0005622,GO:0005737,GO:0044464,GO:0005623,GO:0005575,GO:0043167,GO:0009987,GO:0005515,GO:0071840,GO:0016043,GO:0008150,GO:0046872,GO:0005488,GO:0043169,GO:0008270,GO:0046914,GO:0044763,GO:0048869,GO:0044699,GO:0032502,GO:0048856,GO:0044767,GO:0030154,GO:0048731,GO:0016327,GO:0007275,GO:0048468,GO:0003674,GO:0032501,GO:0007163,GO:0044707,GO:0016328,GO:0016020,GO:0007399,GO:0030030,GO:…	intracellular part,intracellular,cytoplasm,cell part,cell,cellular_component,ion binding,cellular process,protein binding,cellular component organization or biogenesis,cellular component organization,biological_process,metal ion binding,binding,cation binding,zinc ion binding,transition metal ion binding,single-organism cellular process,cellular developmental process,single-organism process,devel…	gga04310	Wnt signaling pathway
ENSGALT00000025555	ENSGALG00000015850	SCAF4	chr1:103988550-104033539	17.8427	7.26501	1.2963	5e-05	0.000188723	CID domain||RNA polymerase II-binding domain||ENTH/VHS||RNA recognition motif domain	GO:0005575,GO:0043226,GO:0005622,GO:0043227,GO:0044424,GO:0005488,GO:0044464,GO:0005623,GO:0044422,GO:0043229,GO:0044446,GO:0005654,GO:0043231,GO:0043233,GO:0070013,GO:0031974,GO:0005634,GO:0031981,GO:0036094,GO:0044428,GO:0003674,GO:0000166,GO:1901265,GO:0097159,GO:1901363,GO:0003676	cellular_component,organelle,intracellular,membrane-bounded organelle,intracellular part,binding,cell part,cell,organelle part,intracellular organelle,intracellular organelle part,nucleoplasm,intracellular membrane-bounded organelle,organelle lumen,intracellular organelle lumen,membrane-enclosed lumen,nucleus,nuclear lumen,small molecule binding,nuclear part,molecular_function,nucleotide binding,…	--	--
ENSGALT00000025551	ENSGALG00000015847	PRSS35	chr3:77130272-77137465	17.5975	48.2494	-1.45514	5e-05	0.000188723	Peptidase S1||Trypsin-like cysteine/serine peptidase domain	GO:0005575,GO:0071704,GO:0008150,GO:0005737,GO:0019538,GO:0008152,GO:0044238,GO:0043170,GO:0043226,GO:0005622,GO:0043227,GO:0044424,GO:0044444,GO:0044464,GO:0005623,GO:0043229,GO:0003824,GO:0006508,GO:0043231,GO:0004175,GO:0003674,GO:0016787,GO:0008233,GO:0070011,GO:0008236,GO:0004252,GO:0017171,GO:0005739	cellular_component,organic substance metabolic process,biological_process,cytoplasm,protein metabolic process,metabolic process,primary metabolic process,macromolecule metabolic process,organelle,intracellular,membrane-bounded organelle,intracellular part,cytoplasmic part,cell part,cell,intracellular organelle,catalytic activity,proteolysis,intracellular membrane-bounded organelle,endopeptidase a…	--	--
ENSGALT00000025553	ENSGALG00000015849	ME1	chr3:77166448-77331527	10.6425	20.7981	-0.966616	5e-05	0.000188723	Malic enzyme, NAD-binding||Malic enzyme, N-terminal domain||Malic oxidoreductase	GO:0044424,GO:0005622,GO:0043227,GO:0043226,GO:0043231,GO:0043229,GO:0005737,GO:0044237,GO:0044464,GO:0005623,GO:0008152,GO:0044444,GO:0071704,GO:0044238,GO:0005739,GO:0003824,GO:0006807,GO:0005575,GO:0034641,GO:0043167,GO:0006793,GO:0006796,GO:1901360,GO:0046483,GO:0009987,GO:0005515,GO:0006139,GO:0006725,GO:0036094,GO:0071840,GO:0000166,GO:1901265,GO:0097159,GO:1901363,GO:0031323,GO:0019222,GO:…	intracellular part,intracellular,membrane-bounded organelle,organelle,intracellular membrane-bounded organelle,intracellular organelle,cytoplasm,cellular metabolic process,cell part,cell,metabolic process,cytoplasmic part,organic substance metabolic process,primary metabolic process,mitochondrion,catalytic activity,nitrogen compound metabolic process,cellular_component,cellular nitrogen compound …	gga01200,gga00620,gga01100	Carbon metabolism,Pyruvate metabolism,Metabolic pathways
ENSGALT00000025559	ENSGALG00000015854	PGM3	chr3:77333023-77340752	31.6332	49.8188	-0.655248	5e-05	0.000188723	Alpha-D-phosphohexomutase, alpha/beta/alpha I/II/III||Alpha-D-phosphohexomutase, C-terminal||Phosphoacetylglucosamine mutase||Alpha-D-phosphohexomutase, alpha/beta/alpha domain II||Alpha-D-phosphohexomutase, alpha/beta/alpha domain I	GO:0032502,GO:0044767,GO:0048856,GO:0048513,GO:0044707,GO:0048731,GO:0007275,GO:0032501,GO:0009058,GO:0005575,GO:0044249,GO:0071704,GO:1901576,GO:0008150,GO:0005737,GO:0044699,GO:0019538,GO:0044237,GO:0008152,GO:0009987,GO:0044238,GO:0043170,GO:0044271,GO:0044267,GO:0009059,GO:0019438,GO:0034654,GO:0018130,GO:1901362,GO:0006464,GO:0036211,GO:0034645,GO:0006807,GO:0043412,GO:0043167,GO:0044260,GO:…	developmental process,single-organism developmental process,anatomical structure development,organ development,single-multicellular organism process,system development,multicellular organismal development,multicellular organismal process,biosynthetic process,cellular_component,cellular biosynthetic process,organic substance metabolic process,organic substance biosynthetic process,biological_proce…	gga00520	Amino sugar and nucleotide sugar metabolism
ENSGALT00000025009	ENSGALG00000015511	ROBO1	chr1:95642547-95948471	28.5628	37.6546	-0.398693	0.00015	0.000526317	Fibronectin type III||Immunoglobulin V-set, subgroup||Immunoglobulin V-set domain||Immunoglobulin-like domain||Immunoglobulin||Immunoglobulin subtype||Immunoglobulin subtype 2||Immunoglobulin I-set	GO:0009888,GO:0009653,GO:0032502,GO:0044767,GO:0048856,GO:0048513,GO:0072358,GO:0072359,GO:0044707,GO:0048519,GO:0048731,GO:0007275,GO:0051239,GO:0048869,GO:0048523,GO:0032501,GO:0030154,GO:0048522,GO:0010033,GO:0042221,GO:0070887,GO:0060429,GO:0009966,GO:0048646,GO:0050793,GO:2000026,GO:0048518,GO:0001944,GO:0048583,GO:0071310,GO:0001568,GO:0045595,GO:0005575,GO:0019222,GO:0044763,GO:0050896,GO:…	tissue development,anatomical structure morphogenesis,developmental process,single-organism developmental process,anatomical structure development,organ development,cardiovascular system development,circulatory system development,single-multicellular organism process,negative regulation of biological process,system development,multicellular organismal development,regulation of multicellular organ…	--	--
ENSGALT00000014566	ENSGALG00000008956	CCDC186	chr6:27217489-27267251	23.1792	12.7506	0.862265	5e-05	0.000188723	-	--	--	--	--
ENSGALT00000003703	ENSGALG00000002349	KRT6A	LGE22C19W28_E50C23:679788-684914	2.48312	8.74151	-1.81573	5e-05	0.000188723	Keratin, type II||Intermediate filament protein||Prefoldin||Keratin, type I||STAT transcription factor, coiled coil	GO:0009058,GO:0005575,GO:0044249,GO:0019222,GO:0044763,GO:0050896,GO:0071704,GO:0060255,GO:0031323,GO:1901576,GO:0050794,GO:0008150,GO:0044699,GO:0010468,GO:0009889,GO:0080090,GO:0044237,GO:0008152,GO:0051716,GO:0009987,GO:0044238,GO:0031326,GO:0007165,GO:0043170,GO:0044271,GO:0010556,GO:0065007,GO:0023052,GO:0044700,GO:0051171,GO:0050789,GO:0009059,GO:0043226,GO:0007154,GO:0019438,GO:0034654,GO:…	biosynthetic process,cellular_component,cellular biosynthetic process,regulation of metabolic process,single-organism cellular process,response to stimulus,organic substance metabolic process,regulation of macromolecule metabolic process,regulation of cellular metabolic process,organic substance biosynthetic process,regulation of cellular process,biological_process,single-organism process,regulat…	--	--
ENSGALT00000013836	ENSGALG00000008491	IAP3	chr4:15612769-15632841	13.1979	7.50035	0.815274	5e-05	0.000188723	Zinc finger, RING-type||Baculoviral inhibition of apoptosis protein repeat	GO:0044424,GO:0005622,GO:0043227,GO:0043226,GO:0043231,GO:0043229,GO:0005737,GO:0044237,GO:0005634,GO:0044464,GO:0005623,GO:0008152,GO:0071704,GO:0044260,GO:0044238,GO:0003824,GO:0043170,GO:0044267,GO:0043412,GO:0019538,GO:0006464,GO:0036211,GO:0005575,GO:0043167,GO:0048523,GO:0009987,GO:0005515,GO:0048519,GO:0019222,GO:0048522,GO:0008150,GO:0046872,GO:0005488,GO:0065009,GO:0008219,GO:0016265,GO:…	intracellular part,intracellular,membrane-bounded organelle,organelle,intracellular membrane-bounded organelle,intracellular organelle,cytoplasm,cellular metabolic process,nucleus,cell part,cell,metabolic process,organic substance metabolic process,cellular macromolecule metabolic process,primary metabolic process,catalytic activity,macromolecule metabolic process,cellular protein metabolic proce…	gga04210,gga04510,gga04120	Apoptosis,Focal adhesion,Ubiquitin mediated proteolysis
ENSGALT00000014563	ENSGALG00000008954	RUNDC3B	chr2:20656626-20694939	4.31841	2.8569	0.596049	0.00175	0.00488559	RUN	--	--	--	--
ENSGALT00000033985	ENSGALG00000021117	RNF7	chr9:9743478-9749897	27.2433	38.5061	-0.499186	5e-05	0.000188723	Zinc finger, RING-type	GO:0044424,GO:0005622,GO:0043227,GO:0043226,GO:0043231,GO:0043229,GO:0005737,GO:0031974,GO:0043233,GO:0044446,GO:0070013,GO:0044428,GO:0031981,GO:0044422,GO:0044237,GO:0005634,GO:0044464,GO:0005623,GO:0008152,GO:0005654,GO:0071704,GO:0044260,GO:0044238,GO:0003824,GO:0043170,GO:0044267,GO:0043412,GO:0019538,GO:0006464,GO:0036211,GO:0005575,GO:0043167,GO:0009987,GO:0005515,GO:0008150,GO:0046872,GO:…	intracellular part,intracellular,membrane-bounded organelle,organelle,intracellular membrane-bounded organelle,intracellular organelle,cytoplasm,membrane-enclosed lumen,organelle lumen,intracellular organelle part,intracellular organelle lumen,nuclear part,nuclear lumen,organelle part,cellular metabolic process,nucleus,cell part,cell,metabolic process,nucleoplasm,organic substance metabolic proce…	gga04120	Ubiquitin mediated proteolysis
ENSGALT00000032642	ENSGALG00000008569	CHP1	chr5:23819874-23836825	70.6993	91.0602	-0.365125	0.00015	0.000526317	EF-hand domain	GO:0044424,GO:0005622,GO:0043227,GO:0043226,GO:0043231,GO:0043229,GO:0005737,GO:0044446,GO:0044422,GO:0044237,GO:0005634,GO:0044464,GO:0005623,GO:0008152,GO:0044444,GO:0071704,GO:0044260,GO:0044238,GO:0043170,GO:0044267,GO:0006807,GO:0043412,GO:0019538,GO:0006464,GO:0036211,GO:0005575,GO:0034641,GO:0043167,GO:0043228,GO:0043232,GO:0048523,GO:0006793,GO:0006796,GO:0006996,GO:1901360,GO:0046483,GO:…	intracellular part,intracellular,membrane-bounded organelle,organelle,intracellular membrane-bounded organelle,intracellular organelle,cytoplasm,intracellular organelle part,organelle part,cellular metabolic process,nucleus,cell part,cell,metabolic process,cytoplasmic part,organic substance metabolic process,cellular macromolecule metabolic process,primary metabolic process,macromolecule metaboli…	--	--
ENSGALT00000038746	ENSGALG00000023436	HDC	chr10:10377854-10387039	0.63418	0.200971	1.6579	0.00115	0.0033547	Aromatic-L-amino-acid decarboxylase||Pyridoxal phosphate-dependent decarboxylase||Pyridoxal phosphate-dependent transferase	GO:0044237,GO:0008152,GO:0071704,GO:0044238,GO:0003824,GO:0006807,GO:0034641,GO:0043167,GO:1901360,GO:0046483,GO:0009987,GO:0005515,GO:0006725,GO:0009056,GO:0043168,GO:0044248,GO:1901575,GO:0008150,GO:0044710,GO:0005488,GO:0044281,GO:1901564,GO:0043436,GO:0006082,GO:0019752,GO:0048037,GO:0006520,GO:1901565,GO:1901361,GO:0044270,GO:0019439,GO:0046700,GO:1901605,GO:0016054,GO:0046395,GO:0009063,GO:…	cellular metabolic process,metabolic process,organic substance metabolic process,primary metabolic process,catalytic activity,nitrogen compound metabolic process,cellular nitrogen compound metabolic process,ion binding,organic cyclic compound metabolic process,heterocycle metabolic process,cellular process,protein binding,cellular aromatic compound metabolic process,catabolic process,anion bindin…	gga01100,gga00340	Metabolic pathways,Histidine metabolism
ENSGALT00000040505	ENSGALG00000000525	MAP3K3	chr27:2727436-2756153	25.462	13.745	0.889437	5e-05	0.000188723	Tyrosine-protein kinase, catalytic domain||Protein kinase domain||Phox/Bem1p||Serine/threonine/dual specificity protein kinase, catalytic domain||Protein kinase-like domain||Serine-threonine/tyrosine-protein kinase catalytic domain	GO:0044237,GO:0008152,GO:0071704,GO:0044260,GO:0044238,GO:0033554,GO:0003824,GO:0043170,GO:0044267,GO:0043412,GO:0019538,GO:0006464,GO:0036211,GO:0043167,GO:0006793,GO:0006796,GO:0009987,GO:0005515,GO:0006950,GO:0036094,GO:0000166,GO:1901265,GO:0097159,GO:1901363,GO:0016310,GO:0043168,GO:0080135,GO:0006468,GO:0048522,GO:0030554,GO:0008150,GO:0032559,GO:0005488,GO:0005524,GO:0032550,GO:0035639,GO:…	cellular metabolic process,metabolic process,organic substance metabolic process,cellular macromolecule metabolic process,primary metabolic process,cellular response to stress,catalytic activity,macromolecule metabolic process,cellular protein metabolic process,macromolecule modification,protein metabolic process,cellular protein modification process,protein modification process,ion binding,phosp…	gga04010,gga04912	MAPK signaling pathway,GnRH signaling pathway
ENSGALT00000040502	ENSGALG00000004980	kcnma1	chr6:12928165-13365708	5.02927	2.23234	1.17179	5e-05	0.000188723	Regulator of K+ conductance, N-terminal||Potassium channel||Two pore domain potassium channel domain||Ion transport domain||Potassium channel, calcium-activated, BK, alpha subunit	GO:0009888,GO:0032502,GO:0044767,GO:0048856,GO:0048513,GO:0044707,GO:0048519,GO:0048731,GO:0007275,GO:0051239,GO:0048869,GO:0032501,GO:0030154,GO:0044421,GO:0048522,GO:0005576,GO:0006950,GO:0010033,GO:0042221,GO:0060429,GO:0048518,GO:0005575,GO:0019222,GO:0043230,GO:0065010,GO:0044763,GO:0050896,GO:0070062,GO:0071704,GO:0031323,GO:0050794,GO:0008150,GO:0005737,GO:0044699,GO:0080090,GO:0044237,GO:…	tissue development,developmental process,single-organism developmental process,anatomical structure development,organ development,single-multicellular organism process,negative regulation of biological process,system development,multicellular organismal development,regulation of multicellular organismal process,cellular developmental process,multicellular organismal process,cell differentiation,e…	gga04270	Vascular smooth muscle contraction
ENSGALT00000038740	ENSGALG00000023435	GATM	chr10:10400567-10413630	0.678426	1.10443	-0.703038	0.01105	0.0251144	Amidinotransferase	GO:0044424,GO:0043226,GO:0005622,GO:0043227,GO:0043229,GO:0005737,GO:0043231,GO:0044464,GO:0005623,GO:0044422,GO:0044446,GO:0044444,GO:0031974,GO:0008152,GO:0031967,GO:0031975,GO:0005575,GO:0005739,GO:0003824,GO:0044429,GO:0005740,GO:0043230,GO:0065010,GO:0070062,GO:0031982,GO:0031988,GO:0044421,GO:0008150,GO:0005576,GO:0031970,GO:0005758,GO:0016740,GO:0016787,GO:0016769,GO:0016741,GO:0016810,GO:…	intracellular part,organelle,intracellular,membrane-bounded organelle,intracellular organelle,cytoplasm,intracellular membrane-bounded organelle,cell part,cell,organelle part,intracellular organelle part,cytoplasmic part,membrane-enclosed lumen,metabolic process,organelle envelope,envelope,cellular_component,mitochondrion,catalytic activity,mitochondrial part,mitochondrial envelope,extracellular …	gga01100,gga00330,gga00260	Metabolic pathways,Arginine and proline metabolism,Glycine, serine and threonine metabolism
ENSGALT00000024202	ENSGALG00000015009	ZBTB49	chr4:78120675-78138800	6.237	3.53832	0.817787	0.00025	0.000841166	Zinc finger, C2H2||BTB/POZ fold||BTB/POZ||BTB/POZ-like||Zinc finger, C2H2-like	GO:0044424,GO:0005622,GO:0043227,GO:0043226,GO:0043231,GO:0043229,GO:0005737,GO:0044237,GO:0005634,GO:0044464,GO:0005623,GO:0008152,GO:0071704,GO:0044260,GO:0044238,GO:0043170,GO:0006807,GO:0005575,GO:0034641,GO:0043167,GO:0048523,GO:1901360,GO:0046483,GO:0009987,GO:0005515,GO:0006139,GO:0006725,GO:0048519,GO:0097159,GO:0090304,GO:1901363,GO:0031323,GO:0019222,GO:0060255,GO:0080090,GO:0009058,GO:…	intracellular part,intracellular,membrane-bounded organelle,organelle,intracellular membrane-bounded organelle,intracellular organelle,cytoplasm,cellular metabolic process,nucleus,cell part,cell,metabolic process,organic substance metabolic process,cellular macromolecule metabolic process,primary metabolic process,macromolecule metabolic process,nitrogen compound metabolic process,cellular_compon…	--	--
ENSGALT00000024971	ENSGALG00000015484	BCL9	chr1:91725241-91757762	6.05311	3.88873	0.63838	5e-05	0.000188723	B-cell lymphoma 9, beta-catenin binding domain	GO:0044424,GO:0005622,GO:0043227,GO:0043226,GO:0043231,GO:0043229,GO:0005737,GO:0044237,GO:0005634,GO:0044464,GO:0005623,GO:0008152,GO:0044444,GO:0071704,GO:0044260,GO:0044238,GO:0043170,GO:0006807,GO:0005575,GO:0034641,GO:0048523,GO:1901360,GO:0046483,GO:0009987,GO:0005515,GO:0006139,GO:0006725,GO:0006950,GO:0048519,GO:0090304,GO:0031323,GO:0019222,GO:0060255,GO:0080090,GO:0009058,GO:0044249,GO:…	intracellular part,intracellular,membrane-bounded organelle,organelle,intracellular membrane-bounded organelle,intracellular organelle,cytoplasm,cellular metabolic process,nucleus,cell part,cell,metabolic process,cytoplasmic part,organic substance metabolic process,cellular macromolecule metabolic process,primary metabolic process,macromolecule metabolic process,nitrogen compound metabolic proces…	--	--
ENSGALT00000005099	ENSGALG00000003220	UPF1	chr28:3517865-3537861	65.6549	52.593	0.320033	0.00175	0.00488559	Helicase/UvrB domain||P-loop containing nucleoside triphosphate hydrolase||RNA helicase UPF1, UPF2-interacting domain	GO:0044424,GO:0005622,GO:0043227,GO:0043226,GO:0043231,GO:0043229,GO:0005737,GO:0031974,GO:0043233,GO:0044446,GO:0070013,GO:0044428,GO:0031981,GO:0044422,GO:0044237,GO:0005634,GO:0044464,GO:0005623,GO:0008152,GO:0005654,GO:0071704,GO:0044260,GO:0044238,GO:0033554,GO:0003824,GO:0043170,GO:0006807,GO:0005575,GO:0034641,GO:0043167,GO:0043228,GO:0043232,GO:1901360,GO:0046483,GO:0009987,GO:0005515,GO:…	intracellular part,intracellular,membrane-bounded organelle,organelle,intracellular membrane-bounded organelle,intracellular organelle,cytoplasm,membrane-enclosed lumen,organelle lumen,intracellular organelle part,intracellular organelle lumen,nuclear part,nuclear lumen,organelle part,cellular metabolic process,nucleus,cell part,cell,metabolic process,nucleoplasm,organic substance metabolic proce…	gga03015,gga03013	mRNA surveillance pathway,RNA transport
ENSGALT00000024206	ENSGALG00000015011	C18orf8	chr2:102694752-102735947	38.7868	17.3756	1.1585	5e-05	0.000188723	WD40-repeat-containing domain||Colon cancer-associated Mic1-like	GO:0044424,GO:0005622,GO:0043227,GO:0043226,GO:0043231,GO:0043229,GO:0005737,GO:0044446,GO:0044422,GO:0044464,GO:0005623,GO:0044444,GO:0005575,GO:0005515,GO:0005488,GO:0031090,GO:0005773,GO:0000323,GO:0005764,GO:0044437,GO:0005774,GO:0005765,GO:0003674,GO:0016020	intracellular part,intracellular,membrane-bounded organelle,organelle,intracellular membrane-bounded organelle,intracellular organelle,cytoplasm,intracellular organelle part,organelle part,cell part,cell,cytoplasmic part,cellular_component,protein binding,binding,organelle membrane,vacuole,lytic vacuole,lysosome,vacuolar part,vacuolar membrane,lysosomal membrane,molecular_function,membrane	--	--
ENSGALT00000002653	ENSGALG00000001729	CD276	chr10:1749545-1760710	6.12158	13.2487	-1.11388	5e-05	0.000188723	Immunoglobulin V-set, subgroup||CD80-like, immunoglobulin C2-set||Immunoglobulin subtype||Immunoglobulin C1-set||Immunoglobulin-like domain||Immunoglobulin V-set domain	GO:0043227,GO:0043226,GO:0044237,GO:0044464,GO:0005623,GO:0008152,GO:0071704,GO:0044238,GO:0043170,GO:0019538,GO:0005575,GO:0048523,GO:0009987,GO:0005515,GO:0031324,GO:0006950,GO:0048519,GO:0031323,GO:0009892,GO:0019222,GO:0010605,GO:0060255,GO:0080090,GO:0051246,GO:0009058,GO:0044249,GO:1901576,GO:0048522,GO:0008150,GO:0005488,GO:0009059,GO:0051248,GO:0048518,GO:0048583,GO:0010604,GO:0009893,GO:…	membrane-bounded organelle,organelle,cellular metabolic process,cell part,cell,metabolic process,organic substance metabolic process,primary metabolic process,macromolecule metabolic process,protein metabolic process,cellular_component,negative regulation of cellular process,cellular process,protein binding,negative regulation of cellular metabolic process,response to stress,negative regulation o…	gga04514	Cell adhesion molecules (CAMs)
ENSGALT00000002652	ENSGALG00000001728	NACC2	chr17:8089078-8139095	10.749	6.13716	0.808554	5e-05	0.000188723	BTB/POZ-like||BTB/POZ||BTB/POZ fold||BEN domain	GO:0044424,GO:0005622,GO:0043227,GO:0043226,GO:0043231,GO:0043229,GO:0031974,GO:0043233,GO:0044446,GO:0070013,GO:0044428,GO:0031981,GO:0044422,GO:0044237,GO:0005634,GO:0044464,GO:0005623,GO:0008152,GO:0005654,GO:0071704,GO:0044260,GO:0044238,GO:0033554,GO:0003824,GO:0043170,GO:0044267,GO:0006807,GO:0043412,GO:0019538,GO:0006464,GO:0036211,GO:0005575,GO:0034641,GO:0043228,GO:0043232,GO:0048523,GO:…	intracellular part,intracellular,membrane-bounded organelle,organelle,intracellular membrane-bounded organelle,intracellular organelle,membrane-enclosed lumen,organelle lumen,intracellular organelle part,intracellular organelle lumen,nuclear part,nuclear lumen,organelle part,cellular metabolic process,nucleus,cell part,cell,metabolic process,nucleoplasm,organic substance metabolic process,cellula…	--	--
ENSGALT00000012808	ENSGALG00000007887	AAGAB	chr10:18351818-18367839	19.777	27.1913	-0.459319	0.0012	0.00348527	Alpha/gamma-adaptin-binding protein p34	GO:0005575,GO:0005737,GO:0043226,GO:0005515,GO:0005622,GO:0043227,GO:0044424,GO:0005488,GO:0044464,GO:0005623,GO:0044422,GO:0043229,GO:0044446,GO:0005654,GO:0043231,GO:0043233,GO:0070013,GO:0031974,GO:0005634,GO:0031981,GO:0044428,GO:0003674	cellular_component,cytoplasm,organelle,protein binding,intracellular,membrane-bounded organelle,intracellular part,binding,cell part,cell,organelle part,intracellular organelle,intracellular organelle part,nucleoplasm,intracellular membrane-bounded organelle,organelle lumen,intracellular organelle lumen,membrane-enclosed lumen,nucleus,nuclear lumen,nuclear part,molecular_function	--	--
ENSGALT00000012801	ENSGALG00000007882	C11orf57	chr24:6172605-6176781	22.5213	16.7817	0.4244	0.00155	0.00438548	-	GO:0005515,GO:0005488,GO:0003674	protein binding,binding,molecular_function	--	--
ENSGALT00000008325	ENSGALG00000005181	SEC24C	chr6:15500739-15536440	141.21	57.2947	1.30137	5e-05	0.000188723	Sec23/Sec24, trunk domain||Sec23/Sec24 beta-sandwich||Zinc finger, Sec23/Sec24-type||von Willebrand factor, type A||Sec23/Sec24, helical domain||Gelsolin-like domain	GO:0005575,GO:0044763,GO:0008150,GO:0005737,GO:0044699,GO:0009987,GO:0043226,GO:0031988,GO:0005515,GO:0031982,GO:0043167,GO:0005622,GO:0043227,GO:0044424,GO:0046872,GO:0044444,GO:0043169,GO:0030133,GO:0045184,GO:0015031,GO:0005488,GO:0033036,GO:0008104,GO:0044464,GO:0005623,GO:0051179,GO:0044422,GO:0016482,GO:0071702,GO:0012505,GO:0043229,GO:0034613,GO:0070727,GO:0030134,GO:0016192,GO:0044446,GO:…	cellular_component,single-organism cellular process,biological_process,cytoplasm,single-organism process,cellular process,organelle,membrane-bounded vesicle,protein binding,vesicle,ion binding,intracellular,membrane-bounded organelle,intracellular part,metal ion binding,cytoplasmic part,cation binding,transport vesicle,establishment of protein localization,protein transport,binding,macromolecule …	gga04141	Protein processing in endoplasmic reticulum
ENSGALT00000004410	ENSGALG00000002790	ABLIM3	chr13:7884128-7919331	0.293024	0.612382	-1.06341	0.0021	0.0057535	Villin headpiece	GO:0009653,GO:0032502,GO:0044767,GO:0048856,GO:0048869,GO:0048522,GO:0009891,GO:0009893,GO:0031328,GO:0048646,GO:0010557,GO:0048518,GO:0031325,GO:0010628,GO:0051173,GO:0010604,GO:0009058,GO:0005575,GO:0044249,GO:0019222,GO:0044763,GO:0071704,GO:0060255,GO:0031323,GO:0045935,GO:1901576,GO:0050794,GO:0045893,GO:0008150,GO:0044699,GO:0010468,GO:0009889,GO:0080090,GO:0044237,GO:0051254,GO:0008152,GO:…	anatomical structure morphogenesis,developmental process,single-organism developmental process,anatomical structure development,cellular developmental process,positive regulation of cellular process,positive regulation of biosynthetic process,positive regulation of metabolic process,positive regulation of cellular biosynthetic process,anatomical structure formation involved in morphogenesis,posit…	--	--
ENSGALT00000025097	ENSGALG00000015565	C8orf34	chr2:115526241-115690070	0.415015	0.676654	-0.705256	0.01305	0.0290192	Dimerization-anchoring domain of cAMP-dependent protein kinase, regulatory subunit	--	--	--	--
ENSGALT00000027951	ENSGALG00000017296	KLHL42	chr1:72499750-72510484	6.63631	2.87823	1.2052	5e-05	0.000188723	BTB/POZ fold||Kelch repeat type 1	GO:0044424,GO:0005622,GO:0044237,GO:0044464,GO:0005623,GO:0008152,GO:0071704,GO:0044260,GO:0044238,GO:0003824,GO:0043170,GO:0044267,GO:0043412,GO:0019538,GO:0006464,GO:0036211,GO:0005575,GO:0009987,GO:0005515,GO:0009056,GO:0044248,GO:1901575,GO:0008150,GO:0005488,GO:0009057,GO:0032991,GO:0030163,GO:0043234,GO:0016874,GO:0043632,GO:0019941,GO:0006511,GO:0051603,GO:0044257,GO:0070647,GO:0043161,GO:…	intracellular part,intracellular,cellular metabolic process,cell part,cell,metabolic process,organic substance metabolic process,cellular macromolecule metabolic process,primary metabolic process,catalytic activity,macromolecule metabolic process,cellular protein metabolic process,macromolecule modification,protein metabolic process,cellular protein modification process,protein modification proce…	--	--
ENSGALT00000014157	ENSGALG00000008698	C3H20ORF72	chr3:14807092-14812792	6.3388	12.4413	-0.972855	5e-05	0.000188723	Restriction endonuclease type II-like	GO:0044424,GO:0005622,GO:0043227,GO:0043226,GO:0043231,GO:0043229,GO:0005737,GO:0044237,GO:0044464,GO:0005623,GO:0008152,GO:0044444,GO:0071704,GO:0044260,GO:0044238,GO:0033554,GO:0005739,GO:0003824,GO:0043170,GO:0006807,GO:0005575,GO:0034641,GO:0006996,GO:1901360,GO:0046483,GO:0009987,GO:0006139,GO:0006725,GO:0006950,GO:0071840,GO:0090304,GO:0009056,GO:0006974,GO:0016043,GO:0009058,GO:0044249,GO:…	intracellular part,intracellular,membrane-bounded organelle,organelle,intracellular membrane-bounded organelle,intracellular organelle,cytoplasm,cellular metabolic process,cell part,cell,metabolic process,cytoplasmic part,organic substance metabolic process,cellular macromolecule metabolic process,primary metabolic process,cellular response to stress,mitochondrion,catalytic activity,macromolecule…	--	--
ENSGALT00000014151	ENSGALG00000008694	SELO	chr1:20071620-20084350	44.3786	14.0429	1.66002	5e-05	0.000188723	Uncharacterised protein family UPF0061	--	--	--	--
ENSGALT00000008321	ENSGALG00000005180	COL11A1	chr8:10153021-10288846	24.8065	40.809	-0.718168	5e-05	0.000188723	Fibrinogen, alpha/beta/gamma chain, C-terminal globular domain||Fibrillar collagen, C-terminal||Concanavalin A-like lectin/glucanase domain||Collagen triple helix repeat||Laminin G domain	GO:0009888,GO:0009653,GO:0032502,GO:0044767,GO:0061061,GO:0048856,GO:0031012,GO:0048513,GO:0072358,GO:0072359,GO:0001501,GO:0005578,GO:0044707,GO:0048731,GO:0007275,GO:0060537,GO:0048869,GO:0032501,GO:0030154,GO:0051216,GO:0009887,GO:0061448,GO:0014706,GO:0044421,GO:0005576,GO:0007507,GO:0007517,GO:0048729,GO:0048646,GO:0048598,GO:0009790,GO:0002062,GO:0005575,GO:0044763,GO:0050896,GO:0071704,GO:…	tissue development,anatomical structure morphogenesis,developmental process,single-organism developmental process,muscle structure development,anatomical structure development,extracellular matrix,organ development,cardiovascular system development,circulatory system development,skeletal system development,proteinaceous extracellular matrix,single-multicellular organism process,system development…	gga04510,gga04512	Focal adhesion,ECM-receptor interaction
ENSGALT00000025892	ENSGALG00000016071	CTHRC1	chr2:129186769-129190817	20.1498	26.4143	-0.390552	0.00915	0.0212579	Collagen triple helix repeat	GO:0009888,GO:0009653,GO:0032502,GO:0044767,GO:0048856,GO:0048513,GO:0044707,GO:0048519,GO:0048731,GO:0007275,GO:0051239,GO:0048869,GO:0048523,GO:0032501,GO:0030154,GO:0009887,GO:0044421,GO:0048522,GO:0005576,GO:0048729,GO:0060429,GO:0009966,GO:0048646,GO:0048598,GO:0009790,GO:0001503,GO:0050793,GO:2000026,GO:0048518,GO:0002009,GO:0048583,GO:0045595,GO:0005575,GO:0044763,GO:0050896,GO:0023051,GO:…	tissue development,anatomical structure morphogenesis,developmental process,single-organism developmental process,anatomical structure development,organ development,single-multicellular organism process,negative regulation of biological process,system development,multicellular organismal development,regulation of multicellular organismal process,cellular developmental process,negative regulation …	--	--
ENSGALT00000005324	ENSGALG00000003368	C1orf112	chr8:5055948-5071672	2.39266	3.60853	-0.592799	0.0005	0.00158504	Armadillo-type fold	GO:0005488,GO:0003674	binding,molecular_function	--	--
ENSGALT00000005325	ENSGALG00000023821	DHX58	chr27:4822591-4826644	3.06202	1.12408	1.44574	5e-05	0.000188723	C-terminal domain of RIG-I||Helicase superfamily 1/2, ATP-binding domain||DEAD/DEAH box helicase domain||Helicase, C-terminal||P-loop containing nucleoside triphosphate hydrolase||Helicase/UvrB domain	GO:0044424,GO:0005622,GO:0005737,GO:0044464,GO:0005623,GO:0008152,GO:0003824,GO:0005575,GO:0043167,GO:0048523,GO:0009987,GO:0005515,GO:0006950,GO:0036094,GO:0048519,GO:0000166,GO:1901265,GO:0097159,GO:1901363,GO:0043168,GO:0048522,GO:0030554,GO:0008150,GO:0046872,GO:0032559,GO:0005488,GO:0005524,GO:0032550,GO:0035639,GO:0001883,GO:0017076,GO:0032549,GO:0001882,GO:0032555,GO:0032553,GO:0043169,GO:…	intracellular part,intracellular,cytoplasm,cell part,cell,metabolic process,catalytic activity,cellular_component,ion binding,negative regulation of cellular process,cellular process,protein binding,response to stress,small molecule binding,negative regulation of biological process,nucleotide binding,nucleoside phosphate binding,organic cyclic compound binding,heterocyclic compound binding,anion …	gga04622	RIG-I-like receptor signaling pathway
ENSGALT00000005327	ENSGALG00000003369	KAT2A	chr27:4827917-4832197	13.5874	5.17886	1.39157	5e-05	0.000188723	Acyl-CoA N-acyltransferase||GNAT domain||PCAF, N-terminal||Bromodomain	GO:0044424,GO:0005622,GO:0043227,GO:0043226,GO:0043231,GO:0043229,GO:0031974,GO:0043233,GO:0044446,GO:0070013,GO:0044428,GO:0031981,GO:0044422,GO:0044237,GO:0005634,GO:0044464,GO:0005623,GO:0008152,GO:0005654,GO:0071704,GO:0044260,GO:0044238,GO:0003824,GO:0043170,GO:0044267,GO:0006807,GO:0043412,GO:0019538,GO:0006464,GO:0036211,GO:0005575,GO:0034641,GO:0043228,GO:0043232,GO:0006996,GO:1901360,GO:…	intracellular part,intracellular,membrane-bounded organelle,organelle,intracellular membrane-bounded organelle,intracellular organelle,membrane-enclosed lumen,organelle lumen,intracellular organelle part,intracellular organelle lumen,nuclear part,nuclear lumen,organelle part,cellular metabolic process,nucleus,cell part,cell,metabolic process,nucleoplasm,organic substance metabolic process,cellula…	gga04330	Notch signaling pathway
ENSGALT00000005321	ENSGALG00000003365	RAD1	chrZ:10416989-10422318	32.8499	13.1701	1.31863	5e-05	0.000188723	Rad1/Rec1/Rad17||Cell cycle checkpoint protein, Rad1	GO:0044424,GO:0005622,GO:0043227,GO:0043226,GO:0043231,GO:0043229,GO:0031974,GO:0043233,GO:0044446,GO:0070013,GO:0044428,GO:0031981,GO:0044422,GO:0044237,GO:0005634,GO:0044464,GO:0005623,GO:0008152,GO:0005654,GO:0071704,GO:0044260,GO:0044238,GO:0033554,GO:0003824,GO:0043170,GO:0006807,GO:0005575,GO:0034641,GO:0043228,GO:0043232,GO:0048523,GO:1901360,GO:0046483,GO:0009987,GO:0005515,GO:0006139,GO:…	intracellular part,intracellular,membrane-bounded organelle,organelle,intracellular membrane-bounded organelle,intracellular organelle,membrane-enclosed lumen,organelle lumen,intracellular organelle part,intracellular organelle lumen,nuclear part,nuclear lumen,organelle part,cellular metabolic process,nucleus,cell part,cell,metabolic process,nucleoplasm,organic substance metabolic process,cellula…	--	--
ENSGALT00000043978	ENSGALG00000028517	EIF1	chr27:4500720-4644100	70.5364	52.3249	0.430871	0.00245	0.00659285	Translation initiation factor SUI1||Eukaryotic translation initiation factor SUI1	GO:0009058,GO:0005575,GO:0044249,GO:0019222,GO:0071704,GO:0060255,GO:0031323,GO:1901576,GO:0050794,GO:0008150,GO:0005737,GO:0019538,GO:0010468,GO:0009889,GO:0080090,GO:0044237,GO:0008152,GO:0009987,GO:0044238,GO:0031326,GO:0043170,GO:0010556,GO:0044267,GO:0065007,GO:0050789,GO:0009059,GO:0043226,GO:2000112,GO:0051246,GO:0034645,GO:0044260,GO:0032268,GO:0005622,GO:0043227,GO:0044424,GO:0010467,GO:…	biosynthetic process,cellular_component,cellular biosynthetic process,regulation of metabolic process,organic substance metabolic process,regulation of macromolecule metabolic process,regulation of cellular metabolic process,organic substance biosynthetic process,regulation of cellular process,biological_process,cytoplasm,protein metabolic process,regulation of gene expression,regulation of biosy…	gga03013	RNA transport
ENSGALT00000006927	ENSGALG00000004341	-	chr8:6585941-6591317	1.47449	2.48404	-0.752472	0.00175	0.00488559	Alcohol dehydrogenase, C-terminal||Polyketide synthase, enoylreductase domain||Alcohol dehydrogenase GroES-like||GroES (chaperonin 10)-like	GO:0044424,GO:0005622,GO:0043227,GO:0043226,GO:0043231,GO:0043229,GO:0005737,GO:0044464,GO:0005623,GO:0008152,GO:0044444,GO:0005739,GO:0003824,GO:0005575,GO:0043167,GO:0008150,GO:0046872,GO:0044710,GO:0005488,GO:0043169,GO:0008270,GO:0055114,GO:0016491,GO:0046914,GO:0003674	intracellular part,intracellular,membrane-bounded organelle,organelle,intracellular membrane-bounded organelle,intracellular organelle,cytoplasm,cell part,cell,metabolic process,cytoplasmic part,mitochondrion,catalytic activity,cellular_component,ion binding,biological_process,metal ion binding,single-organism metabolic process,binding,cation binding,zinc ion binding,oxidation-reduction process,o…	--	--
ENSGALT00000006926	ENSGALG00000004340	OCSTAMP	chr20:5883366-5893265	1.80946	0.627155	1.52867	0.00235	0.00635099	Dendritic cell-specific transmembrane protein-like	GO:0009653,GO:0032502,GO:0044767,GO:0048856,GO:0048513,GO:0044707,GO:0048731,GO:0007275,GO:0051239,GO:0048869,GO:0032501,GO:0030154,GO:0048522,GO:0010033,GO:0042221,GO:0070887,GO:0048646,GO:0050793,GO:2000026,GO:0048518,GO:0071310,GO:0045595,GO:0005575,GO:0044763,GO:0050896,GO:0008283,GO:0050794,GO:0008150,GO:0044699,GO:0022603,GO:0051716,GO:0009987,GO:0071495,GO:0009719,GO:0042127,GO:0065007,GO:…	anatomical structure morphogenesis,developmental process,single-organism developmental process,anatomical structure development,organ development,single-multicellular organism process,system development,multicellular organismal development,regulation of multicellular organismal process,cellular developmental process,multicellular organismal process,cell differentiation,positive regulation of cell…	--	--
ENSGALT00000008764	ENSGALG00000005460	SLCO4A1	chr20:8527859-8554223	14.2242	6.75112	1.07515	5e-05	0.000188723	Major facilitator superfamily||Kazal domain||Major facilitator superfamily domain||Organic anion transporter polypeptide OATP	GO:0005575,GO:0044763,GO:0008150,GO:0044699,GO:0009987,GO:0005515,GO:0005488,GO:0051179,GO:0044765,GO:0006810,GO:0051234,GO:0016020,GO:0003674,GO:0055085,GO:0031224,GO:0016021,GO:0044425,GO:0005215	cellular_component,single-organism cellular process,biological_process,single-organism process,cellular process,protein binding,binding,localization,single-organism transport,transport,establishment of localization,membrane,molecular_function,transmembrane transport,intrinsic to membrane,integral to membrane,membrane part,transporter activity	--	--
ENSGALT00000005328	ENSGALG00000003370	KIAA1191	chr13:9742537-9750247	55.365	19.9287	1.47412	5e-05	0.000188723	-	GO:0005575,GO:0005737,GO:0005622,GO:0044424,GO:0044464,GO:0005623	cellular_component,cytoplasm,intracellular,intracellular part,cell part,cell	--	--
ENSGALT00000008760	ENSGALG00000005459	FAM208A	chr12:8385331-8413801	27.2693	14.9774	0.86449	5e-05	0.000188723	Protein of unknown function DUF3715	--	--	--	--
ENSGALT00000043625	ENSGALG00000027591	TSC22D2	chr9:23119141-23147022	54.091	34.3421	0.65541	5e-05	0.000188723	TSC-22 / Dip / Bun	GO:0006950,GO:0009058,GO:0044249,GO:0019222,GO:0050896,GO:0071704,GO:0060255,GO:0031323,GO:1901576,GO:0050794,GO:0008150,GO:0010468,GO:0009889,GO:0080090,GO:0044237,GO:0008152,GO:0009987,GO:0044238,GO:0031326,GO:0043170,GO:0044271,GO:0010556,GO:0065007,GO:0051171,GO:0050789,GO:0009059,GO:0019438,GO:0034654,GO:0018130,GO:1901362,GO:0019219,GO:2000112,GO:0034645,GO:2001141,GO:0006351,GO:0006355,GO:…	response to stress,biosynthetic process,cellular biosynthetic process,regulation of metabolic process,response to stimulus,organic substance metabolic process,regulation of macromolecule metabolic process,regulation of cellular metabolic process,organic substance biosynthetic process,regulation of cellular process,biological_process,regulation of gene expression,regulation of biosynthetic process…	--	--
ENSGALT00000019945	ENSGALG00000012213	CNI	chr5:56357534-56370334	63.6845	81.503	-0.35591	0.0005	0.00158504	Cornichon	GO:0005575,GO:0009987,GO:0008150,GO:0035556,GO:0051716,GO:0044763,GO:0050794,GO:0044699,GO:0050789,GO:0065007,GO:0050896,GO:0007165,GO:0007154,GO:0023052,GO:0044700,GO:0016020	cellular_component,cellular process,biological_process,intracellular signal transduction,cellular response to stimulus,single-organism cellular process,regulation of cellular process,single-organism process,regulation of biological process,biological regulation,response to stimulus,signal transduction,cell communication,signaling,single organism signaling,membrane	--	--
ENSGALT00000026780	ENSGALG00000016592	PRPS2	chr1:122869210-122893310	1.91441	3.47163	-0.858717	0.00065	0.00200771	Ribose-phosphate diphosphokinase||Phosphoribosyltransferase-like||Phosphoribosyltransferase domain	GO:0043226,GO:0043227,GO:0044237,GO:0008152,GO:0071704,GO:0044238,GO:0005575,GO:0003824,GO:0005515,GO:0043230,GO:0065010,GO:0070062,GO:0009987,GO:0006793,GO:0006796,GO:0006807,GO:0031982,GO:0016310,GO:0031988,GO:0043167,GO:0044421,GO:0008150,GO:0034641,GO:0000166,GO:1901265,GO:1901564,GO:0046483,GO:0009058,GO:0044710,GO:0036094,GO:0006139,GO:1901360,GO:0043168,GO:0006725,GO:0044249,GO:1901576,GO:…	organelle,membrane-bounded organelle,cellular metabolic process,metabolic process,organic substance metabolic process,primary metabolic process,cellular_component,catalytic activity,protein binding,extracellular organelle,extracellular membrane-bounded organelle,extracellular vesicular exosome,cellular process,phosphorus metabolic process,phosphate-containing compound metabolic process,nitrogen c…	gga01200,gga01230,gga01100,gga00030,gga00230	Carbon metabolism,Biosynthesis of amino acids,Metabolic pathways,Pentose phosphate pathway,Purine metabolism
ENSGALT00000020693	ENSGALG00000012683	RNF144B	chr2:60324505-60357712	3.37852	1.82662	0.887215	0.0011	0.00322023	Zinc finger, C6HC-type||Zinc finger, RING-type	GO:0005575,GO:0071704,GO:0008150,GO:0005737,GO:0019538,GO:0044237,GO:0008152,GO:0009987,GO:0044238,GO:0043170,GO:0044267,GO:0043226,GO:0005515,GO:0006464,GO:0036211,GO:0043412,GO:0043167,GO:0044260,GO:0005622,GO:0043227,GO:0044424,GO:0046872,GO:0044444,GO:0043169,GO:0009056,GO:1901575,GO:0005488,GO:0030163,GO:0044464,GO:0005623,GO:0044248,GO:0009057,GO:0044422,GO:0006511,GO:0019941,GO:0043229,GO:…	cellular_component,organic substance metabolic process,biological_process,cytoplasm,protein metabolic process,cellular metabolic process,metabolic process,cellular process,primary metabolic process,macromolecule metabolic process,cellular protein metabolic process,organelle,protein binding,cellular protein modification process,protein modification process,macromolecule modification,ion binding,ce…	--	--
ENSGALT00000045644	ENSGALG00000028453	MRPS35	chr1:72450874-72476524	12.6704	7.37031	0.781661	5e-05	0.000188723	Ribosomal protein S24/S35, mitochondrial, conserved domain	GO:0044424,GO:0005622,GO:0043227,GO:0043226,GO:0043231,GO:0043229,GO:0005737,GO:0044464,GO:0005623,GO:0044444,GO:0005739,GO:0005575	intracellular part,intracellular,membrane-bounded organelle,organelle,intracellular membrane-bounded organelle,intracellular organelle,cytoplasm,cell part,cell,cytoplasmic part,mitochondrion,cellular_component	--	--
ENSGALT00000031579	ENSGALG00000019867	C2orf44	chr3:103783105-103791013	6.57197	9.46493	-0.526266	5e-05	0.000188723	Quinoprotein amine dehydrogenase, beta chain-like	GO:0008150,GO:0005515,GO:0016043,GO:0019899,GO:0071840,GO:0005488,GO:0071822,GO:0043933,GO:0006461,GO:0070271,GO:0022607,GO:0065003,GO:0044085,GO:0019900,GO:0003674,GO:0051259	biological_process,protein binding,cellular component organization,enzyme binding,cellular component organization or biogenesis,binding,protein complex subunit organization,macromolecular complex subunit organization,protein complex assembly,protein complex biogenesis,cellular component assembly,macromolecular complex assembly,cellular component biogenesis,kinase binding,molecular_function,protei…	--	--
ENSGALT00000022129	ENSGALG00000013602	PCM1	chr4:62415271-62454503	21.1823	14.4772	0.54908	0.0001	0.000360792	-	GO:0044424,GO:0005622,GO:0043227,GO:0043226,GO:0043231,GO:0043229,GO:0005737,GO:0044446,GO:0044428,GO:0044422,GO:0005634,GO:0044464,GO:0005623,GO:0044444,GO:0005575,GO:0043228,GO:0043232,GO:0048523,GO:0006996,GO:0031967,GO:0031975,GO:0009987,GO:0005515,GO:0048519,GO:0071840,GO:0016043,GO:0008150,GO:0005488,GO:0031090,GO:0046907,GO:0048518,GO:0032991,GO:0044085,GO:0043234,GO:0015630,GO:0033036,GO:…	intracellular part,intracellular,membrane-bounded organelle,organelle,intracellular membrane-bounded organelle,intracellular organelle,cytoplasm,intracellular organelle part,nuclear part,organelle part,nucleus,cell part,cell,cytoplasmic part,cellular_component,non-membrane-bounded organelle,intracellular non-membrane-bounded organelle,negative regulation of cellular process,organelle organization…	--	--
ENSGALT00000022698	ENSGALG00000014012	WASF2	chr23:1954482-1980118	33.6578	17.658	0.93062	5e-05	0.000188723	WH2 domain	GO:0044424,GO:0005622,GO:0043227,GO:0043226,GO:0043231,GO:0043229,GO:0005737,GO:0044464,GO:0005623,GO:0044444,GO:0005575,GO:0043228,GO:0043232,GO:0048523,GO:0006996,GO:0009987,GO:0005515,GO:0048519,GO:0071840,GO:0016043,GO:0048522,GO:0008150,GO:0005488,GO:0048518,GO:0032991,GO:0043230,GO:0065010,GO:0070062,GO:0044085,GO:0043234,GO:0035556,GO:0031988,GO:0022607,GO:0043933,GO:0031982,GO:0005856,GO:…	intracellular part,intracellular,membrane-bounded organelle,organelle,intracellular membrane-bounded organelle,intracellular organelle,cytoplasm,cell part,cell,cytoplasmic part,cellular_component,non-membrane-bounded organelle,intracellular non-membrane-bounded organelle,negative regulation of cellular process,organelle organization,cellular process,protein binding,negative regulation of biologic…	gga04810,gga04520,gga05132	Regulation of actin cytoskeleton,Adherens junction,Salmonella infection
ENSGALT00000027401	ENSGALG00000016953	NAA16	chr1:165191022-165255094	33.0047	15.7508	1.06725	5e-05	0.000188723	N-terminal acetyltransferase A, auxiliary subunit||Tetratricopeptide repeat-containing domain||Tetratricopeptide repeat||Tetratricopeptide TPR2||Tetratricopeptide TPR1	GO:0048519,GO:0048523,GO:0044421,GO:0005576,GO:0005575,GO:0019222,GO:0043230,GO:0065010,GO:0044763,GO:0070062,GO:0071704,GO:0060255,GO:0050794,GO:0008150,GO:0005737,GO:0044699,GO:0010468,GO:0008152,GO:0009987,GO:0043170,GO:0065007,GO:0050789,GO:0043226,GO:0006915,GO:0031988,GO:0012501,GO:0005515,GO:0031982,GO:0008219,GO:0016265,GO:0065008,GO:0042981,GO:0043067,GO:0010941,GO:0005622,GO:0043227,GO:…	negative regulation of biological process,negative regulation of cellular process,extracellular region part,extracellular region,cellular_component,regulation of metabolic process,extracellular organelle,extracellular membrane-bounded organelle,single-organism cellular process,extracellular vesicular exosome,organic substance metabolic process,regulation of macromolecule metabolic process,regulat…	--	--
ENSGALT00000022123	ENSGALG00000013597	AAAS	JH375554.1:127123-135595	13.0591	19.7876	-0.59954	0.0046	0.0115858	-	GO:0044424,GO:0043226,GO:0005622,GO:0043227,GO:0043229,GO:0005737,GO:0043231,GO:0044464,GO:0005623,GO:0044422,GO:0044446,GO:0031974,GO:0043233,GO:0070013,GO:0044428,GO:0005634,GO:0031981,GO:0005654,GO:0031967,GO:0031975,GO:0005575,GO:0009987,GO:0031090,GO:0043228,GO:0043232,GO:0032991,GO:0008150,GO:0043234,GO:0046907,GO:0051641,GO:0012505,GO:0044763,GO:0051649,GO:0005635,GO:0015630,GO:0005856,GO:…	intracellular part,organelle,intracellular,membrane-bounded organelle,intracellular organelle,cytoplasm,intracellular membrane-bounded organelle,cell part,cell,organelle part,intracellular organelle part,membrane-enclosed lumen,organelle lumen,intracellular organelle lumen,nuclear part,nucleus,nuclear lumen,nucleoplasm,organelle envelope,envelope,cellular_component,cellular process,organelle memb…	gga03013	RNA transport
ENSGALT00000022690	ENSGALG00000014006	SAMD3	chr3:57322881-57425789	1.0475	2.42827	-1.21297	5e-05	0.000188723	Sterile alpha motif, type 2||Sterile alpha motif domain||Sterile alpha motif/pointed domain||Sterile alpha motif, type 1	GO:0005515,GO:0005488,GO:0003674	protein binding,binding,molecular_function	--	--
ENSGALT00000022697	ENSGALG00000014011	LRMP	chr1:67293004-67331462	6.49234	2.80405	1.21122	5e-05	0.000188723	MRVI1	GO:0044424,GO:0005622,GO:0043227,GO:0043226,GO:0043231,GO:0043229,GO:0005737,GO:0044446,GO:0044422,GO:0044464,GO:0005623,GO:0044444,GO:0005575,GO:0031090,GO:0012505,GO:0005783,GO:0044432,GO:0031227,GO:0005789,GO:0030176,GO:0042175,GO:0031301,GO:0031300,GO:0016020,GO:0016021,GO:0031224,GO:0044425	intracellular part,intracellular,membrane-bounded organelle,organelle,intracellular membrane-bounded organelle,intracellular organelle,cytoplasm,intracellular organelle part,organelle part,cell part,cell,cytoplasmic part,cellular_component,organelle membrane,endomembrane system,endoplasmic reticulum,endoplasmic reticulum part,intrinsic to endoplasmic reticulum membrane,endoplasmic reticulum membr…	--	--
ENSGALT00000022695	ENSGALG00000014009	L3MBTL3	chr3:57322881-57425789	3.62878	8.05906	-1.15113	5e-05	0.000188723	Sterile alpha motif, type 2||Sterile alpha motif domain||Mbt repeat||Sterile alpha motif/pointed domain||Sterile alpha motif, type 1||Zinc finger, C2HC-type	GO:0032502,GO:0044767,GO:0048856,GO:0048513,GO:0044707,GO:0048731,GO:0007275,GO:0048869,GO:0032501,GO:0030154,GO:0009058,GO:0005575,GO:0044249,GO:0019222,GO:0044763,GO:0071704,GO:0060255,GO:0031323,GO:1901576,GO:0050794,GO:0008150,GO:0044699,GO:0010468,GO:0009889,GO:0080090,GO:0044237,GO:0008152,GO:0009987,GO:0044238,GO:0031326,GO:0043170,GO:0044271,GO:0010556,GO:0065007,GO:0051171,GO:0050789,GO:…	developmental process,single-organism developmental process,anatomical structure development,organ development,single-multicellular organism process,system development,multicellular organismal development,cellular developmental process,multicellular organismal process,cell differentiation,biosynthetic process,cellular_component,cellular biosynthetic process,regulation of metabolic process,single-…	--	--
ENSGALT00000024965	ENSGALG00000015479	ASPH	chr2:112983680-113084210	50.9211	66.8044	-0.39168	5e-05	0.000188723	Arginine/Asparagine/Proline hydroxylase||Aspartyl beta-hydroxylase/Triadin domain||Tetratricopeptide repeat-containing domain||Tetratricopeptide repeat	GO:0044424,GO:0005622,GO:0043227,GO:0043226,GO:0043231,GO:0043229,GO:0005737,GO:0044446,GO:0044422,GO:0044237,GO:0044464,GO:0005623,GO:0008152,GO:0044444,GO:0071704,GO:0044260,GO:0044238,GO:0043170,GO:0044267,GO:0006807,GO:0043412,GO:0019538,GO:0006464,GO:0036211,GO:0005575,GO:0034641,GO:0048523,GO:1901360,GO:0046483,GO:0009987,GO:0005515,GO:0006139,GO:0006725,GO:0048519,GO:0071840,GO:0090304,GO:…	intracellular part,intracellular,membrane-bounded organelle,organelle,intracellular membrane-bounded organelle,intracellular organelle,cytoplasm,intracellular organelle part,organelle part,cellular metabolic process,cell part,cell,metabolic process,cytoplasmic part,organic substance metabolic process,cellular macromolecule metabolic process,primary metabolic process,macromolecule metabolic proces…	--	--
ENSGALT00000018735	ENSGALG00000011497	PECR	chr7:23066890-23079243	4.82529	11.0408	-1.19415	5e-05	0.000188723	2,3-dihydro-2,3-dihydroxybenzoate dehydrogenase||Short-chain dehydrogenase/reductase SDR||Glucose/ribitol dehydrogenase||Polyketide synthase, ketoreductase domain	GO:0044424,GO:0005622,GO:0043227,GO:0043226,GO:0043231,GO:0043229,GO:0005737,GO:0044464,GO:0005623,GO:0008152,GO:0044444,GO:0071704,GO:0005739,GO:0003824,GO:0005575,GO:0005515,GO:0008150,GO:0044710,GO:0005488,GO:0044281,GO:0055114,GO:0016491,GO:0016627,GO:0016628,GO:0034308,GO:0005777,GO:0042579,GO:0006066,GO:0019166,GO:0033306,GO:0005102,GO:1901615,GO:0003674	intracellular part,intracellular,membrane-bounded organelle,organelle,intracellular membrane-bounded organelle,intracellular organelle,cytoplasm,cell part,cell,metabolic process,cytoplasmic part,organic substance metabolic process,mitochondrion,catalytic activity,cellular_component,protein binding,biological_process,single-organism metabolic process,binding,small molecule metabolic process,oxidat…	gga01212,gga04146,gga01040,gga01100	Fatty acid metabolism,Peroxisome,Biosynthesis of unsaturated fatty acids,Metabolic pathways
ENSGALT00000018736	ENSGALG00000011498	TCAIM	chr2:41194188-41210712	13.437	17.13	-0.350314	0.00885	0.0206481	-	GO:0044424,GO:0005622,GO:0043227,GO:0043226,GO:0043231,GO:0043229,GO:0005737,GO:0044464,GO:0005623,GO:0044444,GO:0005739,GO:0005575	intracellular part,intracellular,membrane-bounded organelle,organelle,intracellular membrane-bounded organelle,intracellular organelle,cytoplasm,cell part,cell,cytoplasmic part,mitochondrion,cellular_component	--	--
ENSGALT00000018731	ENSGALG00000011494	CNOT10	chr2:41080290-41109486	18.0552	11.8997	0.601491	5e-05	0.000188723	Tetratricopeptide TPR1||Tetratricopeptide repeat	GO:0044424,GO:0005622,GO:0043227,GO:0043226,GO:0043231,GO:0043229,GO:0005737,GO:0044237,GO:0005634,GO:0044464,GO:0005623,GO:0008152,GO:0071704,GO:0044260,GO:0044238,GO:0043170,GO:0044267,GO:0006807,GO:0019538,GO:0005575,GO:0034641,GO:1901360,GO:0046483,GO:0009987,GO:0005515,GO:0006139,GO:0006725,GO:0048519,GO:0090304,GO:0031323,GO:0009892,GO:0019222,GO:0010605,GO:0060255,GO:0080090,GO:0051246,GO:…	intracellular part,intracellular,membrane-bounded organelle,organelle,intracellular membrane-bounded organelle,intracellular organelle,cytoplasm,cellular metabolic process,nucleus,cell part,cell,metabolic process,organic substance metabolic process,cellular macromolecule metabolic process,primary metabolic process,macromolecule metabolic process,cellular protein metabolic process,nitrogen compoun…	gga03018	RNA degradation
ENSGALT00000039556	ENSGALG00000003628	TLN2	chr10:3757957-3900821	11.2913	14.2107	-0.331766	0.0013	0.00374641	FERM, N-terminal||Talin, central||Vinculin/alpha-catenin||FERM domain||Insulin receptor substrate-1, PTB||Ubiquitin-related domain||Band 4.1 domain||I/LWEQ domain||FERM central domain||Vinculin-binding site-containing domain	GO:0044424,GO:0005622,GO:0043226,GO:0043229,GO:0044464,GO:0005623,GO:0005575,GO:0043228,GO:0043232,GO:0006996,GO:0009987,GO:0005515,GO:0071840,GO:0016043,GO:0008150,GO:0005488,GO:0033036,GO:0051641,GO:0005856,GO:0034613,GO:0015629,GO:0070727,GO:0008104,GO:0008092,GO:0032403,GO:0005912,GO:0003779,GO:0044763,GO:0070161,GO:0005924,GO:0005925,GO:0030055,GO:0001726,GO:0051235,GO:0007010,GO:0045185,GO:…	intracellular part,intracellular,organelle,intracellular organelle,cell part,cell,cellular_component,non-membrane-bounded organelle,intracellular non-membrane-bounded organelle,organelle organization,cellular process,protein binding,cellular component organization or biogenesis,cellular component organization,biological_process,binding,macromolecule localization,cellular localization,cytoskeleton…	gga04510	Focal adhesion
ENSGALT00000018738	ENSGALG00000011499	SCARB2	chr4:49333781-49355016	10.3385	20.704	-1.00189	5e-05	0.000188723	Lysosome membrane protein II||CD36 antigen||Adhesion molecule CD36	GO:0044424,GO:0005622,GO:0043227,GO:0043226,GO:0043231,GO:0043229,GO:0005737,GO:0031974,GO:0043233,GO:0044446,GO:0070013,GO:0044422,GO:0044464,GO:0005623,GO:0044444,GO:0005575,GO:0009987,GO:0005515,GO:0008150,GO:0005488,GO:0031090,GO:0019899,GO:0046907,GO:0043230,GO:0065010,GO:0070062,GO:0033036,GO:0051649,GO:0051641,GO:0016482,GO:0031988,GO:0031982,GO:0034613,GO:0070727,GO:0044421,GO:0045184,GO:…	intracellular part,intracellular,membrane-bounded organelle,organelle,intracellular membrane-bounded organelle,intracellular organelle,cytoplasm,membrane-enclosed lumen,organelle lumen,intracellular organelle part,intracellular organelle lumen,organelle part,cell part,cell,cytoplasmic part,cellular_component,cellular process,protein binding,biological_process,binding,organelle membrane,enzyme bin…	gga04142	Lysosome
ENSGALT00000044731	ENSGALG00000028292	FAM19A4	chr12:15173480-15245990	1.58739	0.512736	1.63037	5e-05	0.000188723	Chemokine-like protein, FAM19A2	GO:0005515,GO:0008150,GO:0005488,GO:0044699,GO:0050789,GO:0065007,GO:0065008,GO:0051239,GO:0003674,GO:0032501,GO:0044707,GO:0051930,GO:0051931,GO:0019233,GO:0044057,GO:0042391,GO:0031644,GO:0003008,GO:0007600,GO:0050877	protein binding,biological_process,binding,single-organism process,regulation of biological process,biological regulation,regulation of biological quality,regulation of multicellular organismal process,molecular_function,multicellular organismal process,single-multicellular organism process,regulation of sensory perception of pain,regulation of sensory perception,sensory perception of pain,regula…	--	--
ENSGALT00000007787	ENSGALG00000004878	CCDC30	chr21:6404533-6425874	3.12984	2.03442	0.621469	0.0021	0.0057535	-	GO:0044421,GO:0005576,GO:0005575,GO:0043230,GO:0065010,GO:0070062,GO:0043226,GO:0031988,GO:0031982,GO:0043227	extracellular region part,extracellular region,cellular_component,extracellular organelle,extracellular membrane-bounded organelle,extracellular vesicular exosome,organelle,membrane-bounded vesicle,vesicle,membrane-bounded organelle	--	--
ENSGALT00000007781	ENSGALG00000004874	PPIH	chr21:6397157-6403657	104.387	154.063	-0.561575	5e-05	0.000188723	Cyclophilin-type peptidyl-prolyl cis-trans isomerase domain||Cyclophilin-like domain	GO:0044424,GO:0005622,GO:0043227,GO:0043226,GO:0043231,GO:0043229,GO:0005737,GO:0031974,GO:0043233,GO:0044446,GO:0070013,GO:0044428,GO:0031981,GO:0044422,GO:0044237,GO:0005634,GO:0044464,GO:0005623,GO:0008152,GO:0005654,GO:0071704,GO:0044260,GO:0044238,GO:0003824,GO:0043170,GO:0044267,GO:0043412,GO:0019538,GO:0006464,GO:0036211,GO:0005575,GO:0009987,GO:0005515,GO:0048522,GO:0008150,GO:0005488,GO:…	intracellular part,intracellular,membrane-bounded organelle,organelle,intracellular membrane-bounded organelle,intracellular organelle,cytoplasm,membrane-enclosed lumen,organelle lumen,intracellular organelle part,intracellular organelle lumen,nuclear part,nuclear lumen,organelle part,cellular metabolic process,nucleus,cell part,cell,metabolic process,nucleoplasm,organic substance metabolic proce…	gga03040	Spliceosome
ENSGALT00000007783	ENSGALG00000004875	PEMT	chr14:4786109-4823511	5.65271	14.3174	-1.34075	5e-05	0.000188723	Phospholipid methyltransferase||Phosphatidyl-N-methylethanolamine/N-methyltransferase	GO:0044424,GO:0005622,GO:0043227,GO:0043226,GO:0043231,GO:0043229,GO:0005737,GO:0044446,GO:0044422,GO:0044237,GO:0044464,GO:0005623,GO:0008152,GO:0044444,GO:0071704,GO:0044238,GO:0005739,GO:0003824,GO:0005575,GO:0006793,GO:0006796,GO:0009987,GO:0008150,GO:0044710,GO:0031090,GO:0016740,GO:0012505,GO:0019637,GO:0005783,GO:0044432,GO:0032259,GO:0008168,GO:0016741,GO:0044255,GO:0006629,GO:0005789,GO:…	intracellular part,intracellular,membrane-bounded organelle,organelle,intracellular membrane-bounded organelle,intracellular organelle,cytoplasm,intracellular organelle part,organelle part,cellular metabolic process,cell part,cell,metabolic process,cytoplasmic part,organic substance metabolic process,primary metabolic process,mitochondrion,catalytic activity,cellular_component,phosphorus metaboli…	gga01100,gga00564	Metabolic pathways,Glycerophospholipid metabolism
ENSGALT00000010098	ENSGALG00000006245	KLF15	chr12:10614315-10626926	12.5652	3.172	1.98597	5e-05	0.000188723	Zinc finger, C2H2||Zinc finger, C2H2-like	GO:0009888,GO:0032502,GO:0044767,GO:0048856,GO:0048513,GO:0044707,GO:0048519,GO:0048731,GO:0007275,GO:0048869,GO:0048523,GO:0032501,GO:0030154,GO:0048522,GO:0009891,GO:0006950,GO:0009893,GO:0060429,GO:0031328,GO:0010557,GO:0048518,GO:0031325,GO:0010628,GO:0051173,GO:0010604,GO:0009058,GO:0005575,GO:0044249,GO:0001655,GO:0019222,GO:0044763,GO:0050896,GO:0071704,GO:0060255,GO:0031323,GO:0045935,GO:…	tissue development,developmental process,single-organism developmental process,anatomical structure development,organ development,single-multicellular organism process,negative regulation of biological process,system development,multicellular organismal development,cellular developmental process,negative regulation of cellular process,multicellular organismal process,cell differentiation,positive…	gga01100	Metabolic pathways
ENSGALT00000009549	ENSGALG00000005934	-	chr2:4925392-4932484	3.36226	2.35344	0.514662	0.0056	0.0137888	Major facilitator superfamily domain||General substrate transporter||Major facilitator superfamily	GO:0005575,GO:0009987,GO:0008150,GO:0044763,GO:0044699,GO:0051179,GO:0051234,GO:0006810,GO:0044765,GO:0016020,GO:0003674,GO:0055085,GO:0044425,GO:0022857,GO:0005215,GO:0016021,GO:0031224	cellular_component,cellular process,biological_process,single-organism cellular process,single-organism process,localization,establishment of localization,transport,single-organism transport,membrane,molecular_function,transmembrane transport,membrane part,transmembrane transporter activity,transporter activity,integral to membrane,intrinsic to membrane	--	--
ENSGALT00000022348	ENSGALG00000013756	ZC2HC1B	chr3:51568838-51580909	1.94938	1.3521	0.527812	0.0042	0.0106755	-	--	--	--	--
ENSGALT00000027119	ENSGALG00000016797	FHL2	chr1:134496863-134536397	1.84493	10.9518	-2.56953	5e-05	0.000188723	Zinc finger, LIM-type	GO:0009888,GO:0009653,GO:0032502,GO:0044767,GO:0061061,GO:0048856,GO:0048513,GO:0072358,GO:0072359,GO:0042692,GO:0044707,GO:0048519,GO:0048731,GO:0007275,GO:0060537,GO:0048869,GO:0048523,GO:0051146,GO:0032501,GO:0030154,GO:0009887,GO:0014706,GO:0055001,GO:0055002,GO:0007507,GO:0010033,GO:0042221,GO:0048646,GO:0001503,GO:0009058,GO:0005575,GO:0044249,GO:0019222,GO:0044763,GO:0050896,GO:0071704,GO:…	tissue development,anatomical structure morphogenesis,developmental process,single-organism developmental process,muscle structure development,anatomical structure development,organ development,cardiovascular system development,circulatory system development,muscle cell differentiation,single-multicellular organism process,negative regulation of biological process,system development,multicellular…	--	--
ENSGALT00000040590	ENSGALG00000024056	CHST3	chr6:11543129-11545869	47.4068	28.0103	0.759138	5e-05	0.000188723	Carbohydrate sulfotransferase||Sulfotransferase domain||P-loop containing nucleoside triphosphate hydrolase	GO:0006950,GO:0048583,GO:0009058,GO:0005575,GO:0044249,GO:0050896,GO:0071704,GO:1901576,GO:0008150,GO:0005737,GO:0019538,GO:0044237,GO:0008152,GO:0009987,GO:0044238,GO:0043170,GO:0065007,GO:0050789,GO:0009059,GO:0043226,GO:1901566,GO:0034645,GO:0006807,GO:0065008,GO:0044260,GO:0080134,GO:0005622,GO:0043227,GO:0044424,GO:1901137,GO:0044444,GO:1901135,GO:0044281,GO:0009100,GO:0044710,GO:0016740,GO:…	response to stress,regulation of response to stimulus,biosynthetic process,cellular_component,cellular biosynthetic process,response to stimulus,organic substance metabolic process,organic substance biosynthetic process,biological_process,cytoplasm,protein metabolic process,cellular metabolic process,metabolic process,cellular process,primary metabolic process,macromolecule metabolic process,biol…	gga00532	Glycosaminoglycan biosynthesis - chondroitin sulfate / dermatan sulfate
ENSGALT00000019062	ENSGALG00000011661	SOD2	chr3:44923213-44929994	53.6154	95.6499	-0.835116	5e-05	0.000188723	Manganese/iron superoxide dismutase, C-terminal||Manganese/iron superoxide dismutase||Manganese/iron superoxide dismutase, N-terminal	GO:0032502,GO:0044767,GO:0048856,GO:0048513,GO:0072358,GO:0072359,GO:0044707,GO:0048519,GO:0048731,GO:0007275,GO:0048869,GO:0048523,GO:0032501,GO:0030154,GO:0048522,GO:0007507,GO:0009891,GO:0006950,GO:0042221,GO:0009893,GO:0070887,GO:0031328,GO:0050793,GO:0048518,GO:0031325,GO:0051173,GO:0035556,GO:0045595,GO:0009058,GO:0005575,GO:0044249,GO:0019222,GO:0044763,GO:0050896,GO:0071704,GO:0031323,GO:…	developmental process,single-organism developmental process,anatomical structure development,organ development,cardiovascular system development,circulatory system development,single-multicellular organism process,negative regulation of biological process,system development,multicellular organismal development,cellular developmental process,negative regulation of cellular process,multicellular or…	gga04068,gga04146	FoxO signaling pathway,Peroxisome
ENSGALT00000019063	ENSGALG00000011662	NUP205	chr1:47572394-47617501	30.4276	42.032	-0.46611	5e-05	0.000188723	Nucleoporin Nup186/Nup192/Nup205	GO:0044424,GO:0005622,GO:0043227,GO:0043226,GO:0043231,GO:0043229,GO:0005737,GO:0031974,GO:0043233,GO:0044446,GO:0070013,GO:0044428,GO:0031981,GO:0044422,GO:0005634,GO:0044464,GO:0005623,GO:0005654,GO:0005575,GO:0006996,GO:0031967,GO:0031975,GO:0009987,GO:0005515,GO:0071840,GO:0016043,GO:0008150,GO:0005488,GO:0031090,GO:0032991,GO:0044085,GO:0043234,GO:0022607,GO:0065003,GO:0012505,GO:0034622,GO:…	intracellular part,intracellular,membrane-bounded organelle,organelle,intracellular membrane-bounded organelle,intracellular organelle,cytoplasm,membrane-enclosed lumen,organelle lumen,intracellular organelle part,intracellular organelle lumen,nuclear part,nuclear lumen,organelle part,nucleus,cell part,cell,nucleoplasm,cellular_component,organelle organization,organelle envelope,envelope,cellular…	gga03013	RNA transport
ENSGALT00000019060	ENSGALG00000011659	ACAT2	chr3:44881986-44889927	81.0247	300.857	-1.89264	5e-05	0.000188723	Thiolase||Thiolase, C-terminal||Thiolase-like||Thiolase, N-terminal	GO:0044424,GO:0005622,GO:0043227,GO:0043226,GO:0043231,GO:0043229,GO:0005737,GO:0031974,GO:0043233,GO:0044446,GO:0070013,GO:0044428,GO:0031981,GO:0044422,GO:0005634,GO:0044464,GO:0005623,GO:0008152,GO:0005654,GO:0003824,GO:0005575,GO:0043228,GO:0043232,GO:0005515,GO:0005730,GO:0008150,GO:0005488,GO:0016740,GO:0043230,GO:0065010,GO:0070062,GO:0031988,GO:0031982,GO:0044421,GO:0016407,GO:0016746,GO:…	intracellular part,intracellular,membrane-bounded organelle,organelle,intracellular membrane-bounded organelle,intracellular organelle,cytoplasm,membrane-enclosed lumen,organelle lumen,intracellular organelle part,intracellular organelle lumen,nuclear part,nuclear lumen,organelle part,nucleus,cell part,cell,metabolic process,nucleoplasm,catalytic activity,cellular_component,non-membrane-bounded o…	gga01212,gga00071,gga00280,gga01200,gga00640,gga00630,gga00900,gga00620,gga00310,gga01100,gga00650,gga00072,gga00380	Fatty acid metabolism,Fatty acid degradation,Valine, leucine and isoleucine degradation,Carbon metabolism,Propanoate metabolism,Glyoxylate and dicarboxylate metabolism,Terpenoid backbone biosynthesis,Pyruvate metabolism,Lysine degradation,Metabolic pathways,Butanoate metabolism,Synthesis and degradation of ketone bodies,Tryptophan metabolism
ENSGALT00000019061	ENSGALG00000011660	WTAP	chr3:44899474-44919206	76.115	52.6306	0.532278	5e-05	0.000188723	-	GO:0044424,GO:0005622,GO:0043227,GO:0043226,GO:0043231,GO:0043229,GO:0031974,GO:0043233,GO:0044446,GO:0070013,GO:0044428,GO:0031981,GO:0044422,GO:0044237,GO:0005634,GO:0044464,GO:0005623,GO:0008152,GO:0005654,GO:0071704,GO:0044260,GO:0044238,GO:0043170,GO:0006807,GO:0043412,GO:0005575,GO:0034641,GO:0031967,GO:0031975,GO:1901360,GO:0046483,GO:0009987,GO:0005515,GO:0006139,GO:0006725,GO:0090304,GO:…	intracellular part,intracellular,membrane-bounded organelle,organelle,intracellular membrane-bounded organelle,intracellular organelle,membrane-enclosed lumen,organelle lumen,intracellular organelle part,intracellular organelle lumen,nuclear part,nuclear lumen,organelle part,cellular metabolic process,nucleus,cell part,cell,metabolic process,nucleoplasm,organic substance metabolic process,cellula…	--	--
ENSGALT00000019065	ENSGALG00000011663	FNDC1	chr3:45071688-45111718	3.69611	7.81323	-1.07991	5e-05	0.000188723	Fibronectin type III	GO:0005575,GO:0043226,GO:0005515,GO:0005622,GO:0043227,GO:0044424,GO:0005488,GO:0044464,GO:0005623,GO:0044422,GO:0043229,GO:0044446,GO:0005654,GO:0043231,GO:0043233,GO:0070013,GO:0031974,GO:0005634,GO:0031981,GO:0044428,GO:0003674	cellular_component,organelle,protein binding,intracellular,membrane-bounded organelle,intracellular part,binding,cell part,cell,organelle part,intracellular organelle,intracellular organelle part,nucleoplasm,intracellular membrane-bounded organelle,organelle lumen,intracellular organelle lumen,membrane-enclosed lumen,nucleus,nuclear lumen,nuclear part,molecular_function	--	--
ENSGALT00000021306	ENSGALG00000013053	MTRR	chr2:79163254-79192329	3.93481	5.42107	-0.462282	5e-05	0.000188723	Flavoprotein-like||Oxidoreductase FAD/NAD(P)-binding||Flavodoxin||Riboflavin synthase-like beta-barrel||Flavoprotein pyridine nucleotide cytochrome reductase||Flavodoxin/nitric oxide synthase||FAD-binding, type 1	GO:0044424,GO:0005622,GO:0043227,GO:0043226,GO:0043231,GO:0043229,GO:0005737,GO:0031974,GO:0043233,GO:0044446,GO:0070013,GO:0044428,GO:0031981,GO:0044422,GO:0044237,GO:0005634,GO:0044464,GO:0005623,GO:0008152,GO:0044444,GO:0005654,GO:0071704,GO:0044238,GO:0003824,GO:0006807,GO:0005575,GO:0043167,GO:0043228,GO:0043232,GO:0009987,GO:0005515,GO:0036094,GO:0000166,GO:1901265,GO:0097159,GO:1901363,GO:…	intracellular part,intracellular,membrane-bounded organelle,organelle,intracellular membrane-bounded organelle,intracellular organelle,cytoplasm,membrane-enclosed lumen,organelle lumen,intracellular organelle part,intracellular organelle lumen,nuclear part,nuclear lumen,organelle part,cellular metabolic process,nucleus,cell part,cell,metabolic process,cytoplasmic part,nucleoplasm,organic substanc…	--	--
ENSGALT00000034499	ENSGALG00000021378	UBAP1	chrZ:7419068-7433285	21.7779	11.4193	0.931395	5e-05	0.000188723	Ubiquitin-associated/translation elongation factor EF1B, N-terminal, eukaryote||UBA-like||Ubiquitin-associated domain/translation elongation factor EF-Ts, N-terminal	GO:0005515,GO:0005488,GO:0003674	protein binding,binding,molecular_function	--	--
ENSGALT00000039413	ENSGALG00000028773	Gga.52643	chr8:7496331-7500393	39.7275	47.5469	-0.259215	0.01035	0.0237182	-	--	--	gga04510,gga04512	Focal adhesion,ECM-receptor interaction
ENSGALT00000024962	ENSGALG00000015478	USP45	chr3:70842601-70898825	14.3233	8.55478	0.743563	5e-05	0.000188723	Peptidase C19, ubiquitin carboxyl-terminal hydrolase||Ubiquitin specific protease domain||Zinc finger, UBP-type	GO:0044237,GO:0008152,GO:0071704,GO:0044260,GO:0044238,GO:0003824,GO:0043170,GO:0044267,GO:0043412,GO:0019538,GO:0006464,GO:0036211,GO:0043167,GO:0009987,GO:0031323,GO:0019222,GO:0009056,GO:0060255,GO:0080090,GO:0051246,GO:0032268,GO:0044248,GO:1901575,GO:0008150,GO:0046872,GO:0005488,GO:0043169,GO:0009057,GO:0009894,GO:0030163,GO:0008270,GO:0043632,GO:0019941,GO:0031329,GO:0006511,GO:0051603,GO:…	cellular metabolic process,metabolic process,organic substance metabolic process,cellular macromolecule metabolic process,primary metabolic process,catalytic activity,macromolecule metabolic process,cellular protein metabolic process,macromolecule modification,protein metabolic process,cellular protein modification process,protein modification process,ion binding,cellular process,regulation of ce…	--	--
ENSGALT00000007256	ENSGALG00000004559	DPY19L3	chr11:9258356-9284701	5.22727	8.77802	-0.747838	5e-05	0.000188723	Dpy-19/Dpy-19-like	GO:0005575,GO:0016020,GO:0016021,GO:0031224,GO:0044425	cellular_component,membrane,integral to membrane,intrinsic to membrane,membrane part	--	--
ENSGALT00000007252	ENSGALG00000004557	WIPI2	chr14:4044370-4065198	73.6377	45.2106	0.703784	5e-05	0.000188723	WD40 repeat||WD40-repeat-containing domain	GO:0044424,GO:0005622,GO:0043227,GO:0043226,GO:0043231,GO:0043229,GO:0005737,GO:0031974,GO:0043233,GO:0044446,GO:0070013,GO:0044428,GO:0031981,GO:0044422,GO:0044237,GO:0005634,GO:0044464,GO:0005623,GO:0008152,GO:0044444,GO:0005654,GO:0071704,GO:0044260,GO:0044238,GO:0033554,GO:0043170,GO:0044267,GO:0043412,GO:0019538,GO:0006464,GO:0036211,GO:0005575,GO:0043167,GO:0006996,GO:0009987,GO:0005515,GO:…	intracellular part,intracellular,membrane-bounded organelle,organelle,intracellular membrane-bounded organelle,intracellular organelle,cytoplasm,membrane-enclosed lumen,organelle lumen,intracellular organelle part,intracellular organelle lumen,nuclear part,nuclear lumen,organelle part,cellular metabolic process,nucleus,cell part,cell,metabolic process,cytoplasmic part,nucleoplasm,organic substanc…	--	--
ENSGALT00000015575	ENSGALG00000009564	METTL8	chr7:17539022-17564353	4.26289	6.24745	-0.551434	0.00165	0.00463897	S-adenosyl-L-methionine-dependent methyltransferase||Methyltransferase type 12||Methyltransferase-like||Methyltransferase type 11||UbiE/COQ5 methyltransferase	GO:0044424,GO:0043226,GO:0005622,GO:0043227,GO:0043229,GO:0005737,GO:0043231,GO:0044464,GO:0005623,GO:0044237,GO:0008152,GO:0005634,GO:0044267,GO:0071704,GO:0071840,GO:0006996,GO:0016043,GO:0044260,GO:0044238,GO:0019538,GO:0006464,GO:0036211,GO:0005575,GO:0043170,GO:0043412,GO:0003824,GO:0009987,GO:0009888,GO:0008150,GO:0061061,GO:0032502,GO:0048856,GO:0044767,GO:0048869,GO:0060537,GO:0018193,GO:…	intracellular part,organelle,intracellular,membrane-bounded organelle,intracellular organelle,cytoplasm,intracellular membrane-bounded organelle,cell part,cell,cellular metabolic process,metabolic process,nucleus,cellular protein metabolic process,organic substance metabolic process,cellular component organization or biogenesis,organelle organization,cellular component organization,cellular macro…	--	--
ENSGALT00000007335	ENSGALG00000004610	SH2B3	chr15:6102035-6113781	4.36428	1.91866	1.18564	5e-05	0.000188723	Phenylalanine zipper||SH2 domain||Pleckstrin homology domain	GO:0009987,GO:0005515,GO:0008150,GO:0005488,GO:0035556,GO:0051716,GO:0044763,GO:0048869,GO:0050794,GO:0044699,GO:0032502,GO:0002520,GO:0050789,GO:0065007,GO:0048856,GO:0044767,GO:0050896,GO:0030154,GO:0048534,GO:0048731,GO:0030097,GO:0048513,GO:0002376,GO:0007275,GO:0007165,GO:0007154,GO:0009790,GO:0023052,GO:0044700,GO:0048568,GO:0003674,GO:0032501,GO:0044707,GO:0035162,GO:0004871,GO:0060089	cellular process,protein binding,biological_process,binding,intracellular signal transduction,cellular response to stimulus,single-organism cellular process,cellular developmental process,regulation of cellular process,single-organism process,developmental process,immune system development,regulation of biological process,biological regulation,anatomical structure development,single-organism deve…	--	--
ENSGALT00000044740	ENSGALG00000026846	JMJD7	chr5:24424420-24430668	1.65518	7.05537	-2.09174	5e-05	0.000188723	JmjC domain	GO:0005515,GO:0005488,GO:0003674	protein binding,binding,molecular_function	--	--
ENSGALT00000037607	ENSGALG00000012304	NFKB1	chr4:60395341-60452343	32.9584	11.2905	1.54554	5e-05	0.000188723	Death domain||Rel homology domain||Ankyrin repeat-containing domain||NF-kappa-B/Rel/Dorsal||Death-like domain||Ankyrin repeat||Immunoglobulin E-set||p53-like transcription factor, DNA-binding||IPT domain	GO:0044424,GO:0005622,GO:0043227,GO:0043226,GO:0043231,GO:0043229,GO:0005737,GO:0031974,GO:0043233,GO:0044446,GO:0070013,GO:0044428,GO:0031981,GO:0044422,GO:0044237,GO:0005634,GO:0044464,GO:0005623,GO:0008152,GO:0044444,GO:0005654,GO:0071704,GO:0044260,GO:0044238,GO:0005739,GO:0043170,GO:0044267,GO:0006807,GO:0043412,GO:0019538,GO:0006464,GO:0036211,GO:0005575,GO:0034641,GO:0048523,GO:0006793,GO:…	intracellular part,intracellular,membrane-bounded organelle,organelle,intracellular membrane-bounded organelle,intracellular organelle,cytoplasm,membrane-enclosed lumen,organelle lumen,intracellular organelle part,intracellular organelle lumen,nuclear part,nuclear lumen,organelle part,cellular metabolic process,nucleus,cell part,cell,metabolic process,cytoplasmic part,nucleoplasm,organic substanc…	gga04010,gga05132,gga04621,gga04210,gga04920,gga04622,gga05164,gga04620,gga04623,gga05168	MAPK signaling pathway,Salmonella infection,NOD-like receptor signaling pathway,Apoptosis,Adipocytokine signaling pathway,RIG-I-like receptor signaling pathway,Influenza A,Toll-like receptor signaling pathway,Cytosolic DNA-sensing pathway,Herpes simplex infection
ENSGALT00000032871	ENSGALG00000020569	DIMT1	chrZ:19339903-19347539	21.535	12.2498	0.813929	5e-05	0.000188723	Ribosomal RNA adenine dimethylase||S-adenosyl-L-methionine-dependent methyltransferase||Ribosomal RNA adenine methyltransferase KsgA/Erm||Ribosomal RNA adenine methylase transferase, N-terminal	GO:0044424,GO:0005622,GO:0043227,GO:0043226,GO:0043231,GO:0043229,GO:0005737,GO:0031974,GO:0043233,GO:0044446,GO:0070013,GO:0044428,GO:0031981,GO:0044422,GO:0044237,GO:0005634,GO:0044464,GO:0005623,GO:0008152,GO:0071704,GO:0044260,GO:0044238,GO:0003824,GO:0043170,GO:0006807,GO:0043412,GO:0005575,GO:0034641,GO:0043228,GO:0043232,GO:1901360,GO:0046483,GO:0009987,GO:0006139,GO:0006725,GO:0071840,GO:…	intracellular part,intracellular,membrane-bounded organelle,organelle,intracellular membrane-bounded organelle,intracellular organelle,cytoplasm,membrane-enclosed lumen,organelle lumen,intracellular organelle part,intracellular organelle lumen,nuclear part,nuclear lumen,organelle part,cellular metabolic process,nucleus,cell part,cell,metabolic process,organic substance metabolic process,cellular …	--	--
ENSGALT00000002974	ENSGALG00000001921	SDCCAG3	chr17:7889811-7892185	14.7525	7.17145	1.04062	5e-05	0.000188723	-	GO:0044424,GO:0005622,GO:0043227,GO:0043226,GO:0043231,GO:0043229,GO:0005737,GO:0044464,GO:0005623,GO:0044444,GO:0005575,GO:0009987,GO:0005515,GO:0008150,GO:0005488,GO:0007049,GO:0051726,GO:0046907,GO:0022402,GO:0032991,GO:0043234,GO:0051649,GO:0051641,GO:0012505,GO:0010564,GO:0044763,GO:0030496,GO:0050794,GO:0044699,GO:0050789,GO:0065007,GO:0000910,GO:0016197,GO:0005768,GO:0005769,GO:0055037,GO:…	intracellular part,intracellular,membrane-bounded organelle,organelle,intracellular membrane-bounded organelle,intracellular organelle,cytoplasm,cell part,cell,cytoplasmic part,cellular_component,cellular process,protein binding,biological_process,binding,cell cycle,regulation of cell cycle,intracellular transport,cell cycle process,macromolecular complex,protein complex,establishment of localiza…	--	--
ENSGALT00000019602	ENSGALG00000012013	SLC25A17	chr1:49784854-49804765	5.9854	18.7012	-1.64361	5e-05	0.000188723	Mitochondrial substrate/solute carrier||Mitochondrial carrier domain	GO:0005575,GO:0044763,GO:0071704,GO:0008150,GO:0005737,GO:0044699,GO:0044237,GO:0008152,GO:0009987,GO:0044238,GO:0043226,GO:0005515,GO:0005622,GO:0043227,GO:0044424,GO:0044444,GO:0044281,GO:0044710,GO:0009056,GO:1901575,GO:0005488,GO:0033036,GO:0044464,GO:0005623,GO:0044248,GO:0051179,GO:0044422,GO:0071702,GO:0043229,GO:0031301,GO:0044446,GO:0051087,GO:0031300,GO:0044242,GO:0044255,GO:0031090,GO:…	cellular_component,single-organism cellular process,organic substance metabolic process,biological_process,cytoplasm,single-organism process,cellular metabolic process,metabolic process,cellular process,primary metabolic process,organelle,protein binding,intracellular,membrane-bounded organelle,intracellular part,cytoplasmic part,small molecule metabolic process,single-organism metabolic process,…	gga04146	Peroxisome
ENSGALT00000036337	ENSGALG00000022685	-	JH375228.1:1792-3076	305.902	596.137	-0.962573	5e-05	0.000188723	--	--	--	--	--
ENSGALT00000019600	ENSGALG00000012011	L3HYPDH	chr5:54592266-54782177	2.77654	5.2255	-0.912282	0.01415	0.0311282	Proline racemase family	GO:0008152,GO:0003824,GO:0008150,GO:0016853,GO:0016854,GO:0018112,GO:0016836,GO:0016829,GO:0016835,GO:0016855,GO:0036361,GO:0047661,GO:0003674	metabolic process,catalytic activity,biological_process,isomerase activity,racemase and epimerase activity,proline racemase activity,hydro-lyase activity,lyase activity,carbon-oxygen lyase activity,racemase and epimerase activity, acting on amino acids and derivatives,racemase activity, acting on amino acids and derivatives,amino-acid racemase activity,molecular_function	gga00330	Arginine and proline metabolism
ENSGALT00000019601	ENSGALG00000012012	CMIP	chr11:14995343-15116123	11.243	6.94735	0.694492	5e-05	0.000188723	-	GO:0005515,GO:0005488,GO:0003674	protein binding,binding,molecular_function	--	--
ENSGALT00000021805	ENSGALG00000013363	NCALD	chr2:128668724-128710037	4.01899	21.9563	-2.44973	5e-05	0.000188723	SPARC/Testican, calcium-binding domain||EF-hand domain	GO:0031012,GO:0005578,GO:0044707,GO:0032501,GO:0044421,GO:0005576,GO:0035556,GO:0005575,GO:0043230,GO:0065010,GO:0044763,GO:0050896,GO:0070062,GO:0050794,GO:0008150,GO:0044699,GO:0051716,GO:0009987,GO:0007165,GO:0065007,GO:0023052,GO:0044700,GO:0050789,GO:0043226,GO:0007154,GO:0031988,GO:0005515,GO:0031982,GO:0065008,GO:0043167,GO:0005622,GO:0043227,GO:0046872,GO:0008015,GO:0003013,GO:0043169,GO:…	extracellular matrix,proteinaceous extracellular matrix,single-multicellular organism process,multicellular organismal process,extracellular region part,extracellular region,intracellular signal transduction,cellular_component,extracellular organelle,extracellular membrane-bounded organelle,single-organism cellular process,response to stimulus,extracellular vesicular exosome,regulation of cellula…	--	--
ENSGALT00000021808	ENSGALG00000013366	TBL1X	chr1:124584255-124724404	36.6453	45.6092	-0.3157	0.00145	0.00412929	WD40-repeat-containing domain||G-protein beta WD-40 repeat||LisH dimerisation motif||LisH dimerisation motif, subgroup||WD40 repeat	GO:0032502,GO:0048519,GO:0048869,GO:0048523,GO:0030154,GO:0010033,GO:0042221,GO:0009058,GO:0005575,GO:0044249,GO:0019222,GO:0044763,GO:0050896,GO:0071704,GO:0060255,GO:0031323,GO:1901576,GO:0050794,GO:0008150,GO:0010605,GO:0044699,GO:0019538,GO:0010468,GO:0009889,GO:0080090,GO:0044237,GO:0008152,GO:0009987,GO:0010629,GO:0044238,GO:0031326,GO:0043170,GO:0044271,GO:0009719,GO:0009892,GO:0010556,GO:…	developmental process,negative regulation of biological process,cellular developmental process,negative regulation of cellular process,cell differentiation,response to organic substance,response to chemical stimulus,biosynthetic process,cellular_component,cellular biosynthetic process,regulation of metabolic process,single-organism cellular process,response to stimulus,organic substance metabolic…	gga04310	Wnt signaling pathway
ENSGALT00000001957	ENSGALG00000001281	PHOSPHO1	chr27:3413411-3417057	1.80287	1.12929	0.674881	0.00895	0.0208454	Phosphatase PHOSPHO-type||Pyridoxal phosphate phosphatase-related||HAD-superfamily hydrolase, subfamily IB, PSPase-like||HAD-like domain	GO:0044237,GO:0008152,GO:0003824,GO:0009987,GO:0006793,GO:0006796,GO:0009888,GO:0009653,GO:0008150,GO:0032502,GO:0048856,GO:0044767,GO:0048731,GO:0048513,GO:0007275,GO:0044699,GO:0001501,GO:0001503,GO:0016787,GO:0016791,GO:0009887,GO:0048705,GO:0016311,GO:0030282,GO:0042578,GO:0016788,GO:0031214,GO:0044707,GO:0016817,GO:0016818,GO:0043931,GO:0070977,GO:0032501,GO:0016462,GO:0035630,GO:0060348,GO:…	cellular metabolic process,metabolic process,catalytic activity,cellular process,phosphorus metabolic process,phosphate-containing compound metabolic process,tissue development,anatomical structure morphogenesis,biological_process,developmental process,anatomical structure development,single-organism developmental process,system development,organ development,multicellular organismal development,s…	gga01100,gga00564	Metabolic pathways,Glycerophospholipid metabolism
ENSGALT00000001955	ENSGALG00000001279	ZNF652	chr27:3392384-3400111	23.0482	12.3759	0.897123	5e-05	0.000188723	Zinc finger, C2H2||Zinc finger, C2H2-like	GO:0005515,GO:0043167,GO:0046872,GO:0043169,GO:0005488,GO:0003674,GO:0097159,GO:1901363,GO:0003676	protein binding,ion binding,metal ion binding,cation binding,binding,molecular_function,organic cyclic compound binding,heterocyclic compound binding,nucleic acid binding	--	--
ENSGALT00000001951	ENSGALG00000001278	PRDM10	chr24:1505281-1535607	14.4638	9.54193	0.600092	5e-05	0.000188723	Zinc finger, C2H2||SET domain||Zinc finger, C2H2-like	GO:0043167,GO:0005515,GO:0097159,GO:1901363,GO:0046872,GO:0005488,GO:0043169,GO:0003676,GO:0003674	ion binding,protein binding,organic cyclic compound binding,heterocyclic compound binding,metal ion binding,binding,cation binding,nucleic acid binding,molecular_function	--	--
ENSGALT00000036332	ENSGALG00000022683	HINTW	AADN03011126.1:20-1725	14.4658	33.4017	-1.20728	5e-05	0.000188723	-	--	--	--	--
ENSGALT00000001959	ENSGALG00000001283	SRRM1	chr23:2483362-2500074	33.7131	18.3666	0.87622	5e-05	0.000188723	PWI domain	GO:0005575,GO:0071704,GO:0008150,GO:0044237,GO:0008152,GO:0009987,GO:0044238,GO:0043170,GO:0043226,GO:0005515,GO:0006807,GO:0044260,GO:0005622,GO:0043227,GO:0044424,GO:0010467,GO:0034641,GO:0006139,GO:0046483,GO:1901360,GO:0016070,GO:0006725,GO:0005488,GO:0044464,GO:0005623,GO:0044422,GO:0090304,GO:0043229,GO:0044446,GO:0005654,GO:0043231,GO:0043233,GO:0070013,GO:0031974,GO:0005634,GO:0031981,GO:…	cellular_component,organic substance metabolic process,biological_process,cellular metabolic process,metabolic process,cellular process,primary metabolic process,macromolecule metabolic process,organelle,protein binding,nitrogen compound metabolic process,cellular macromolecule metabolic process,intracellular,membrane-bounded organelle,intracellular part,gene expression,cellular nitrogen compound…	gga03015,gga03013	mRNA surveillance pathway,RNA transport
[truncated: 7,143 more rows]
